# Supplementary material for: Genome-wide CRISPR knockout cell screening platform for the disease vector tick species Ixodes scapularis
Source: bioRxiv. 2026 May 7:2026.05.05.721418. Preprint. [Version 1] doi: 10.64898/2026.05.05.721418 (PMC13174539; doi:10.64898/2026.05.05.721418)
Supplement: Supplement 1 [file media-1.xlsx]

## Sheet: sgRNA_level
sgRNA	Gene	Library_prep_1	Cell_pool_1a	Cell_pool_1b	Library_prep_2	Cell_pool_2	FBgn best ortholog	Fly Gene best ortholog	Other fly orthologs (high/moderate rank)	Other fly orthologs (low rank)
AAAAAAAAAGTGGACTCAGT	LOC121834398	154	208	230	72	676
AAAAAAACAAAGCAAGGTGA	LOC115310004	118	464	681	137	241
AAAAAAACTACTGAAAAAAC	LOC115310919	38	282	458	54	201
AAAAAAAGGGAGACCACGTG	LOC8023654	146	215	110	123	322	FBgn0035181	CG9205
AAAAAAAGGTCAGTACTCCA	LOC121833312	125	1562	2061	125	552
AAAAAAAGTCCAAGTTTGTG	LOC115309817	143	1731	2038	120	470
AAAAAAATGAAAATCCACCA	LOC115326902	75	269	433	79	667
AAAAAACAACAGCATCCTAA	LOC115329420	163	666	750	149	912
AAAAAACAGCGGAAGATCGG	LOC120842230	164	527	341	122	914
AAAAAACCGGACACCGACTG	LOC8025182	66	746	488	63	769	FBgn0031011	CG8034	CG8389;CG8051;CG14196;	CG8028;out;
AAAAAACGTGCGTTACGCTG	LOC115327786	180	987	1174	139	211
AAAAAAGGAGGACTCTGCAG	LOC8028532	134	528	454	85	275
AAAAAAGGCGGAGGAGATGT	LOC120850090	207	946	873	135	411
AAAAAAGGGAGACTATGAGG	LOC8050636	45	93	129	59	309	FBgn0034422	CG7137
AAAAAAGTTAGATGAAAATC	LOC121047009	78	57	213	62	534
AAAAAATGAAGCGGAGAAGG	LOC115321080	144	607	741	101	3017
AAAAAATGGGAACTCTTCCG	LOC120836574	58	220	300	67	310	FBgn0036862	Gbs-76A
AAAAACAAAAATGCCTGAAA	LOC121836139	71	537	269	47	365
AAAAACATCGGCAGGATATG	LOC115313983	170	1010	994	113	258
AAAAACATGGCCGCAGGCAG	LOC120837696	53	48	24	26	71	FBgn0034314	nopo	CG4325;	gce;Met;Nuf2;CG10916;
AAAAACCGGCGACTATCACG	LOC120840671	157	418	616	77	1262
AAAAACGAGCAGACGGGTGG	LOC121837532	171	160	277	99	374	FBgn0038273	CG14860
AAAAACGAGGCTGACAAGAA	LOC8039627	186	369	297	163	820
AAAAACGAGGGGCACCTGAA	LOC8032012	178	1383	1653	159	275	FBgn0013469	klu		CG2120;
AAAAACGGAGAAACCTACAA	LOC115315634	100	11	50	56	118	FBgn0032240	CG17768
AAAAACTATAACTTGCATCG	LOC120842712	100	225	114	69	440
AAAAACTCGACACTGAAATG	LOC120842633	163	581	395	87	189	FBgn0035807	CG7492
AAAAAGAAAAAACCCGAACA	LOC8038749	39	214	245	65	585	FBgn0034086	CG8441
AAAAAGAAAACAACACCTGA	LOC121048089	98	171	283	132	522
AAAAAGAAAGAAAAATCAGG	LOC115322791	61	163	218	90	137
AAAAAGAAAGCAGTTGACTA	LOC8051016	168	1185	1911	172	745
AAAAAGAACGCCGTGGCAGA	LOC115308945	57	44	70	103	707
AAAAAGAAGGAGCTCACTGT	LOC8041340	150	1453	1483	218	1207	FBgn0031040	CG14210
AAAAAGAAGTTACTAAGCTC	LOC120849126	89	299	283	64	489	FBgn0051482	CG31482		CG16995;CG4270;
AAAAAGAAGTTACTTCGCTG	LOC120849124	177	802	915	122	414	FBgn0031412	CG16995		CG4270;CG31482;
AAAAAGCGCCAAGCTCCCCA	LOC121837071	97	71	63	68	112
AAAAAGCGGGCGGCAGAGGT	LOC8026507	157	594	742	130	330	FBgn0035076	Ance-5		Acer;Ance-3;Ance-2;Ance-4;Ance;
AAAAAGCTGCAGAAGGACAA	LOC115330199	200	691	802	166	542	FBgn0036104	CG6418
AAAAAGGAGCTGGGGGGATA	LOC120846800	101	329	319	95	1149
AAAAAGGAGTCCACCAGCAC	LOC120849838	220	1387	1533	193	892	FBgn0032250	holn1
AAAAAGGCTCTCGCGCTGAA	LOC8030534	205	2917	3022	119	154	FBgn0017414	cag
AAAAAGGGAAAGGGCAAGCC	LOC8042442	152	474	598	79	403	FBgn0036184	PCID2
AAAAAGTACTACAAGAATAA	LOC8035456	115	177	184	63	114	FBgn0038830	CG17272
AAAAAGTGGAGAGTTCGAGT	LOC115309048	271	1450	1688	105	105	FBgn0031360	CG31937
AAAAAGTGGCAGGTCTTCCC	LOC8026310	157	636	536	106	211	FBgn0260941	app
AAAAAGTGGGCAAAGTTCTT	LOC8026893	205	4057	4401	171	506	FBgn0259721	CG42375
AAAAATATGGACGACTGAGA	LOC8025147	120	237	510	73	260
AAAAATCACACAAACAAACT	LOC121837974	107	459	590	136	476
AAAAATGGGATTGCAGTAAA	LOC120838907	198	879	837	82	325	FBgn0042111	CG18766
AAAAATGTTCGCGCTGCTGA	LOC121836860	222	885	1554	98	911
AAAAATTGTCAAAAAAAACT	LOC120849943	59	231	225	36	532	FBgn0037633	CG9839
AAAACAAAAAAACTTCTGTT	LOC8032211	69	390	558	78	935	FBgn0030503	Tango2
AAAACAAAAGCTCCCTGTAT	LOC115320836	81	752	687	72	674	FBgn0086855	CG17078
AAAACAAGCTGCTTGCTGAC	LOC115324542	308	1380	1265	209	801
AAAACACAAGGATCTGTGCA	LOC120839788	340	1241	1741	254	1227
AAAACACCGATAGAAAATTT	LOC8033054	59	4	126	37	196
AAAACACGGGGTGCCACCTC	LOC120836902	140	1054	1828	87	201
AAAACACGTGACGAAGGGAT	LOC121048555	144	143	102	144	251
AAAACACTATCCCTCGCTGA	LOC8031708	121	447	581	124	182	FBgn0040705	ND-B8
AAAACAGTAATTGTACAGAG	LOC8053646	49	399	498	59	107	FBgn0033995	GPHR
AAAACATCCTCTTCACCGCA	LOC115315186	284	1229	1122	224	1522	FBgn0035641	CG5568	Acsx1R;Acsx1L;CG18586;Acsx2;Acsx3;Acsx4;	CG6178;CG8834;CG4563;CG4830;CG17999;
AAAACATGGGCAAAGAGCAA	LOC115311830	390	877	736	212	332	FBgn0031068	Alr
AAAACATGGGTTTATGAAAA	LOC115320833	111	270	187	79	1418	FBgn0086855	CG17078
AAAACATTGAAGACAACTCA	LOC115311836	134	2773	3173	164	215
AAAACCAAGCAGGGCCTCAG	LOC8034014	120	420	447	49	118
AAAACCACGACCGCCAGCAG	LOC8043498	65	275	145	76	150	FBgn0010638	Sec61beta
AAAACCACTCGGGTCAACTG	LOC8038336	124	797	856	89	126	FBgn0044323	Cka
AAAACCACTTGTATACCCAG	LOC8041239	75	2549	2585	79	208	FBgn0030873	CG15814
AAAACCAGAGCAGTTCAGAG	LOC8024478	114	506	299	86	707
AAAACCAGCACGAGCGGTGC	LOC121834580	133	107	258	110	611
AAAACCAGGAAATCAAACAC	LOC115308895	87	58	17	109	183
AAAACCAGGGGTGGTTCCCA	LOC120844318	69	485	449	62	18	FBgn0037996	CG4830		CG8834;CG4563;CG6178;
AAAACCAGTGGAGATGCCAG	LOC121833793	101	307	484	101	902	FBgn0086906	sls		CG42232;
AAAACCATCTGGATGTAGAT	LOC8030669	135	638	533	138	810	FBgn0262580	CG43120		CG11714;
AAAACCCAACGGCAGGAGGG	LOC121834580	81	581	402	68	285
AAAACCCAGAAGAAATTCAG	LOC115332478	76	196	106	74	491
AAAACCCGATGCCTATCACT	LOC8052439	266	423	342	129	1216
AAAACCCTAACAGCTCAGCA	LOC121837565	132	824	1164	88	1027
AAAACCGCGGACAAAGCAAA	LOC121833035	116	1040	875	93	384
AAAACCGGACCAGAATGACG	LOC8042104	41	35	313	85	539
AAAACCTAAGCCGCGAAAAG	LOC115320836	92	45	114	125	362	FBgn0086855	CG17078
AAAACCTCGGAGAAAATATG	LOC120844692	63	98	329	64	107	FBgn0037773	CG5359	CG7276;
AAAACGAAGGGAGAACAGTA	LOC8031677	216	1256	1433	156	412	FBgn0026760	Tehao		MstProx;Tl;Toll-4;
AAAACGACGCAGAATCGTGA	LOC8035191	171	2063	2108	180	635	FBgn0044030	mRpS14
AAAACGAGGATCGCAAATCG	LOC115310493	174	496	735	103	855
AAAACGATCGGAACGCACAA	LOC8038929	156	259	558	147	763	FBgn0037652	CG11980
AAAACGCAGAGTTCCTGTAT	LOC115328039	97	34	137	109	276
AAAACGCCACCAGGCCGTAA	LOC8050521	172	689	576	80	808	FBgn0033547	CG12935
AAAACGCTGGGCTAGCAGAT	LOC8035518	96	669	713	69	23	FBgn0038034	Cyp9f3	Cyp6d2;Cyp9c1;Cyp9b1;Cyp6d4;Cyp9h1;Cyp6d5;Cyp9b2;Cyp9f2;	Cyp6a18;Cyp6a19;Cyp6u1;Cyp6g1;Cyp6a23;Cyp6a14;Cyp6a22;Cyp6a2;Cyp6a20;Cyp6a13;Cyp6a9;Cyp6a8;Cyp310a1;Cyp6a17;Cyp6g2;Cyp6a21;Cyp6w1;Cyp309a1;Cyp317a1;Cyp6a16;Cyp6t1;
AAAACGCTTTAGGGCAAGTG	LOC120839752	129	388	298	56	651	FBgn0037085	Neu2
AAAACGGCCTCCCGTCGTCT	LOC120844317	126	259	246	73	279
AAAACGGGACCTGTCGTCTA	LOC115317830	219	1137	1054	97	319
AAAACGGGATTCGGACGACT	LOC8024338	79	382	446	84	545
AAAACGGTGCATAAACTGAA	LOC115332080	283	1106	872	170	491
AAAACGTGCGACCTCGTCTG	LOC115315314	82	154	198	30	820
AAAACGTGCGATTCGCCGTC	LOC120847739	239	209	381	175	726
AAAACGTGGAACGCCTTCCT	LOC8030001	130	33	168	110	263
AAAACGTTCGCGAAAAGGTC	LOC121834098	95	982	1019	58	85	FBgn0030009	CG15336
AAAACTAAAAGCAGCTACTA	LOC120843402	90	198	197	70	600	FBgn0033744	Dh44-R2	Dh44-R1;
AAAACTAAGCAAGTGAACAT	LOC8043603	235	749	633	207	551	FBgn0039687	Naa40
AAAACTACCACCTCATGTAC	LOC120838557	96	235	414	32	320	FBgn0052202	CG32202
AAAACTGCTGAGGATCTGTT	LOC8024481	106	57	94	109	1158	FBgn0035592	CG10674
AAAACTGGGCGGCACGGAGG	LOC115316804	91	54	34	113	198
AAAACTGGTGGGACACCTCC	LOC120846205	105	294	365	55	253
AAAACTGTTCATGATACATT	LOC120843871	216	1505	1422	142	1127
AAAACTTCAAAAGGAGTTTG	LOC120836249	87	603	1038	68	327
AAAACTTCTTTGATGCGATG	LOC120836213	93	369	642	85	285
AAAAGAAAACCGAAAGAGCA	LOC8051902	186	151	140	135	416
AAAAGAAAATATGTTCCTCG	LOC120844665	97	587	610	83	268
AAAAGAAACAGAGGAGCAGC	LOC115321349	237	1191	1153	115	776
AAAAGAAAGTAGACACGCAG	LOC120841599	208	567	496	108	519	FBgn0039091	CG10182		CG16723;CG33337;CG5892;CG14205;CG13325;CG10183;CG14219;CG42329;CG14204;CG3106;
AAAAGAAGACGAGGAGTTGG	LOC8053428	123	177	267	63	58	FBgn0037660	beag
AAAAGAAGCTGCTAGTGACA	LOC120846493	241	652	471	203	591
AAAAGAATGACCACAAGAAC	LOC115330687	189	778	873	201	2602
AAAAGACCCCCTCGTGACGC	LOC115311322	77	322	302	60	63	FBgn0038974	CG5377
AAAAGACGACCAGGCCACCA	LOC8034103	172	68	97	109	76	FBgn0028411	Nxt1
AAAAGACTCTGCCACATCCG	LOC8031488	187	315	497	109	331	FBgn0026250	eIF1A
AAAAGACTTGGAGCTCCCAC	LOC115316976	109	364	411	60	106
AAAAGAGAAAATGTTTGTAC	LOC115327889	136	328	500	139	538
AAAAGAGCCGAGGTGCCGCA	LOC115317550	266	1005	933	204	829
AAAAGATCGAGAAACGACAG	LOC8050485	122	278	286	83	160	FBgn0036107	galla-2
AAAAGATGGTGCGGAAACAG	LOC8034128	192	451	444	110	346
AAAAGCACCAACGGCCACTA	LOC115316839	81	604	808	57	280
AAAAGCAGCCGGACCAGCTT	LOC8038940	213	551	727	129	107
AAAAGCAGGCAGTGCCTCCA	LOC8033637	143	425	448	142	462	FBgn0032677	CG5790	Cdc7;
AAAAGCAGGCGACAACCTTC	LOC115327801	386	962	796	193	1363	FBgn0035529	Fdx2
AAAAGCAGGGGCGCCAACTC	LOC8037538	233	647	569	151	436	FBgn0003317	sax		babo;tkv;put;
AAAAGCCAGCGCATCGTCAA	LOC120839582	338	793	942	202	1442
AAAAGCCAGGGAACTGATGT	LOC121837053	330	1627	1232	218	246
AAAAGCGAGCGTGAATTTAC	LOC8053251	237	316	438	165	1267	FBgn0067628	CG33331
AAAAGCGCCGCACAAGCAGC	LOC115327911	170	469	479	50	120
AAAAGCGCTGGCCCTCCTGA	LOC115329291	180	1028	693	121	169
AAAAGCGGAAAAAGATGCAG	LOC115320025	142	842	628	167	969	FBgn0032921	Mpp6
AAAAGCTAAGACCCTTCTGT	LOC121836720	236	587	425	170	674
AAAAGCTCCTAGACTCCTGG	LOC8025662	98	361	382	69	30	FBgn0042092	Polr1F
AAAAGCTCTCCTGGTTCTGC	LOC115331856	178	649	704	124	693
AAAAGCTGAATGCAAGAATG	LOC120844849	105	334	268	184	547	FBgn0034849	CG3500
AAAAGGAAGAAGAGATTCTG	LOC115320701	130	27	33	141	310
AAAAGGAAGCAGAAAAGGAG	LOC121835031	169	82	96	95	248	FBgn0027378	MRG15
AAAAGGAAGTAGACTCCTGC	LOC115313287	289	594	1040	105	426
AAAAGGAGAAGAGTTCGCCC	LOC121837689	429	1051	1336	215	574	FBgn0000658	fj
AAAAGGAGGAGGCTGAGAGG	LOC8035320	192	124	187	128	336	FBgn0034091	mrj
AAAAGGAGTGCGAAGGCCCG	LOC121838314	54	19	0	59	346	FBgn0031874	CG13775		Dref;CG16863;
AAAAGGATTCCGGACAGAGC	LOC121045775	90	40	0	86	441
AAAAGGCAAAGGATCCGGTT	LOC8024508	258	844	1169	117	140	FBgn0030891	Ada3
AAAAGGCAGAAGTGGTCCCG	LOC115323850	104	53	64	80	969	FBgn0000150	awd
AAAAGGCATTGCCGAAGTAC	LOC8033200	220	2028	1809	188	617
AAAAGGCTGAAGTGGTCCCG	LOC121835572	169	93	120	112	124	FBgn0000150	awd
AAAAGGGCGGAGCTCTTGCC	LOC115309067	130	108	113	108	240
AAAAGGGTTGGAACAGCATC	LOC120843569	291	2664	2689	132	1044	FBgn0032817	CG10631
AAAAGGTGATTGAGGATGAT	LOC120836522	377	1341	1387	286	578
AAAAGTACCGACAAGGGAAA	LOC121838033	136	1005	1329	118	299
AAAAGTGATCCAGAGTACCG	LOC8031144	69	294	262	138	848	FBgn0038610	CG7675		naz;Rdh1;CG2065;CG2070;
AAAAGTGCTCCTGAGGTACT	LOC115319251	163	1238	992	123	716
AAAAGTGCTGCTGCCACAAT	LOC115316408	252	573	749	152	564
AAAAGTGGCCAGCTATCTGG	LOC115315645	130	231	266	98	148	FBgn0287825	Vha44
AAAAGTTGAGAAGCACAAAC	LOC8028532	82	53	43	81	140
AAAATAATTGGAAAGAACTA	LOC8040557	51	204	249	53	489	FBgn0051674	CG31674		CG9331;CG31673;CG1236;
AAAATACAAACAATTCGCAC	LOC121834427	217	458	593	184	476
AAAATACATGGCGGAGACAG	LOC8050975	68	38	165	78	550
AAAATACTGCAAGGCAACGA	LOC8023317	213	4244	5034	147	3023	FBgn0015024	CkIalpha		dco;
AAAATACTGGAACCCCGCCT	LOC120846995	80	45	0	82	132	FBgn0020545	kraken		CG11309;CG15820;CG5707;CG7632;CG15879;CG5704;
AAAATACTTCACGTCCAAGA	LOC120836111	94	236	312	105	302
AAAATATGCTGAGAATAAGC	LOC115329803	113	6961	7646	89	873	FBgn0032549	CG4650		CG18420;Sp7;CG18636;CG43336;CG9737;
AAAATATTTAAAAACAAAAA	LOC115313975	7	30	17	12	226
AAAATCAAACCGGCTGTCCT	LOC8038310	92	1221	1097	86	315
AAAATCACGCGCGATCAAGA	LOC8036093	197	572	443	144	8388
AAAATCAGCGAGTCCAGTAT	LOC115324277	158	419	706	94	458
AAAATCAGTTCCGCAAACGG	LOC121835729	140	199	165	62	71
AAAATCCCGCTGGACCTCAG	LOC121046580	162	3623	4131	50	345
AAAATCCGCATGGATAACGT	LOC115309809	151	1541	1813	161	452
AAAATCGAAAATTGTCCCGT	LOC115314540	127	549	405	113	881
AAAATCGGATGCTCTGTACC	LOC120848424	167	399	219	120	343
AAAATCGTGAAGGAATGCAG	LOC115312009	198	591	556	137	772	FBgn0261445	sgl
AAAATCTGACGTCTCTACGG	LOC120844164	50	528	518	116	319
AAAATCTGCTGGGTTCACCA	LOC8038241	215	1641	1297	132	590
AAAATCTGTCAATCTTTGCA	LOC115323818	155	438	716	78	561
AAAATGAAGCAATACTGTCA	LOC120840005	252	1351	1710	160	526
AAAATGAGGCATGATGCCCC	LOC8052219	185	758	427	133	623	FBgn0033089	CG17266
AAAATGCTGCACCTCGCAGA	LOC121836578	162	189	336	109	142
AAAATGCTGGTGGATGACAT	LOC115325241	233	386	204	188	250	FBgn0003676	CCT1
AAAATGCTTTGCCACGAAGT	LOC115330457	118	26	0	81	243
AAAATGGAAGTGCTCCGGAA	LOC115326629	116	22	0	109	504
AAAATGGACAAGGACTGGAT	LOC120838826	105	2872	3343	102	656	FBgn0035245	GC
AAAATGGCAACGGGCGACCA	LOC121832934	185	1416	1936	69	422
AAAATGGCACTCAGGTACAT	LOC8032327	306	136	127	130	578	FBgn0261933	SmD1
AAAATGGGACAAATGCATCG	LOC115314236	251	1135	1167	122	90	FBgn0069923	CG41128	CG13564;CG12479;
AAAATGGGTCAAGGTCCATA	LOC120837069	209	470	475	122	643	FBgn0033502	CG12910		CG9395;
AAAATGGGTGCACAGTTCTT	LOC121835838	222	665	600	190	413
AAAATGGTCAAGGGACGACG	LOC8044150	312	397	467	147	674	FBgn0032261	CG6094
AAAATGTCAAATGCATACAA	LOC8031111	127	1392	1392	114	629	FBgn0039065	Rad60
AAAATGTCGGTTGGCACAGC	LOC121833608	379	2375	1753	172	240
AAAATGTCTCTGGAGCACAA	LOC8038899	156	2211	2676	115	225	FBgn0015032	Cyp4c3
AAAATTAATGGCACCCATTC	LOC120836257	114	1025	1237	90	1498	FBgn0015040	Cyp9c1	Cyp9h1;Cyp6d4;Cyp9f2;Cyp6d5;Cyp9b2;Cyp6d2;Cyp9b1;Cyp9f3;	Cyp6a14;Cyp6w1;Cyp6a2;Cyp6t3;Cyp6g2;Cyp6a18;Cyp6g1;Cyp6a22;Cyp6a8;Cyp6a9;Cyp28d2;Cyp6a21;Cyp6a16;Cyp6a17;Cyp6a19;Cyp317a1;Cyp6a13;Cyp6a20;Cyp6u1;Cyp6a23;
AAAATTACGAGTATCGTACA	LOC115322922	142	235	250	121	843
AAAATTCAGCAGTCACCCAG	LOC8025482	161	527	554	121	702	FBgn0032420	CG6583
AAAATTCCAGCTGCTTGATA	LOC120842476	161	530	554	130	328
AAAATTCCGGGCGCCATTAT	LOC115325339	63	618	974	62	106
AAAATTGCGGCAGCCCAGTA	LOC8025611	106	910	1156	89	288
AAAATTGGAGGCATGTTCTT	LOC115327126	143	706	905	94	368
AAAATTGGGCTCGGCAATAT	LOC115329420	158	368	280	127	583
AAAATTGTGGCCCATCTCGT	LOC120836106	133	372	417	127	928
AAAATTGTTGCAGGCATCAG	LOC115310919	70	318	259	90	354
AAAATTGTTTAAGGTCATTG	LOC121837739	147	543	580	83	423
AAAATTTGGCAGATGAGGTA	LOC120840654	124	616	422	99	195	FBgn0267350	Pi4KIIIalpha
AAACAAACTGATCATATTTC	LOC121837363	242	661	594	166	584
AAACAAATGTCGCCTCTCCT	LOC120849924	148	389	573	133	430	FBgn0036170	CG11714		CG43120;
AAACAACAACAGTGACTCGG	LOC8039336	248	525	676	159	1240	FBgn0038183	CG9286
AAACAACCAAGGCTATCTTG	LOC121838555	246	776	839	101	881
AAACAACGAAGTTCAAACAT	LOC8030920	158	305	168	104	235
AAACAAGGCGCTGGCGACCG	LOC120836361	177	565	544	71	215	FBgn0031886	Nuf2		Gas8;
AAACAAGGGCAGAGCCATCA	LOC115316789	102	243	257	100	545
AAACAAGTCGGCCATTAGTA	LOC115316921	121	236	280	94	1060	FBgn0259184	CG42288
AAACAATGCTGGGATTGCAT	LOC120839600	197	518	568	187	1131
AAACACACACTAATGCTTGC	LOC121833542	167	203	217	152	343
AAACACAGACGCCAACGCTG	LOC8051031	210	1444	1933	117	348	FBgn0031968	CG7231
AAACACATGAACCTCATCCT	LOC8030470	203	405	305	159	149	FBgn0262601	SmB
AAACACATGCCATCATTCTA	LOC8053742	149	201	189	153	451	FBgn0034380	Vps51
AAACACCAAAAGGACACTAA	LOC120846477	296	2080	1750	198	1506
AAACACCAACACGATCGCCA	LOC8038677	184	446	528	140	230
AAACACCACAGCCACAGCCA	LOC8026382	180	268	40	85	207	FBgn0024196	robl		robls54B;CG10822;robl22E;
AAACACCATCACTCGGCAAA	LOC115311818	203	145	260	195	318
AAACACCCTCTAGCCCATTG	LOC8043073	179	1476	1906	99	591	FBgn0037439	CG10286
AAACACCGCTGGGTGAAGGA	LOC8052454	145	714	580	130	496	FBgn0042127	CG18789	CG18787;
AAACACGAAGAAGTCATCAA	LOC8037604	249	1468	1558	198	737	FBgn0015527	peng
AAACACGAAGGTCATCGTGT	LOC8051296	214	2007	1904	152	135	FBgn0019957	ND-42
AAACACGGAAAAGCCGGAGG	LOC8037184	74	280	368	90	252	FBgn0260985	RfC4
AAACACGGTCCAGACATCCA	LOC8038328	306	691	1336	170	669
AAACACTCTGGGACGCACAC	LOC115326243	272	665	400	165	1651
AAACACTTCGGAGCTGTCCA	LOC115309196	193	1027	1200	156	280	FBgn0051266	CG31266	CG5255;CG5246;CG17475;CG1304;Ser6;CG31269;	CG4053;CG31265;CG12256;CG4653;CG9676;CG31267;CG17477;CG11911;CG32523;
AAACACTTCGGAGGTGTCCA	LOC121832844	142	1328	753	98	578	FBgn0051266	CG31266	CG17475;CG5246;CG5255;Ser6;CG31269;CG1304;	CG31267;CG4053;CG11911;CG9676;CG17477;CG31265;CG12256;CG32523;CG4653;
AAACAGAGTACCGGATATCA	LOC8033543	115	258	145	122	611	FBgn0036922	CG14182
AAACAGATGATGATGCGCAA	LOC8051213	326	1457	1477	226	1680	FBgn0026374	Rhp
AAACAGCAAACTGTACCGAG	LOC8024160	285	495	648	206	941
AAACAGCTCTTGCTCAAGCA	LOC8053165	180	744	962	73	101	FBgn0259720	CG42374
AAACAGGAGACATGTCATGG	LOC8031108	177	197	301	149	187	FBgn0052675	Tango5		CG32087;
AAACAGTCGTATGTACCAAC	LOC120839841	271	966	1308	126	847
AAACAGTCTTTGGATTAAAG	LOC115318090	82	632	519	95	327
AAACAGTTCAATGGATTCTA	LOC121833105	70	337	538	60	129
AAACAGTTGCGTGTCACCAT	LOC120846074	215	1226	1466	229	769	FBgn0038047	CG5245		CG2202;rn;sqz;
AAACAGTTTCAACATCTGAC	LOC120837098	150	60	142	122	349
AAACATATTTGGGTTGTTGT	LOC115319452	200	2049	2142	184	1495
AAACATCCAGAGTCCAGATA	LOC115322212	122	234	309	116	308
AAACATCGATGGGTTATGAG	LOC115322207	243	432	350	200	664	FBgn0039055	Rassf
AAACATGCCATCAAGGAGTA	LOC8031932	127	247	148	173	364	FBgn0031504	CG15403	CG17508;
AAACATGCTTCATCATTATC	LOC115325958	181	2991	3284	143	518
AAACATGGACATCTATGGTC	LOC115310654	158	760	1354	182	460	FBgn0036996	mag	CG31089;	CG31871;CG3635;CG11598;CG18530;Lip1;Lip3;CG11600;Lip4;CG7329;CG2772;CG6753;CG18301;CG18284;CG11608;CG11406;CG8093;CG18302;CG31091;
AAACATGGCTGGATTTCCAT	LOC8028318	163	573	626	81	490	FBgn0052679	CG32679		CG8483;Ag5r2;Ag5r;CG9822;CG9400;
AAACATGTGGGCACAATCAT	LOC8041020	201	810	571	202	1220	FBgn0032535	Ance-2		Acer;Ance-5;Ance;Ance-4;Ance-3;
AAACATTTGGGGGACAGCAC	LOC115333010	116	1540	1700	136	188
AAACCAAAAAATGAGCGGGT	LOC8039175	93	219	452	64	92	FBgn0041186	Slbp
AAACCAAAACAGTCGTCCCA	LOC8033121	84	148	146	98	175	FBgn0037024	tzn
AAACCAATACGCTCCCGAGG	LOC8037324	92	597	723	73	217	FBgn0259834	out	CG8051;CG8034;CG14196;	CG8028;CG8389;
AAACCACACTAACAGCACTT	LOC115327345	193	1411	1229	191	860	FBgn0035805	CG7506
AAACCACCGTGGGTACAAGA	LOC121048327	102	371	627	62	154	FBgn0031002	CG14196	CG8051;CG8389;CG8034;out;	CG8028;
AAACCACGTTATCACCAACG	LOC8029923	113	298	93	120	158	FBgn0005278	Sam-S
AAACCACTTTGGCTAGGAAA	LOC8037187	75	94	49	88	428
AAACCAGAACCAACTTACCA	LOC8042067	126	534	253	104	63	FBgn0032244	RfC3
AAACCAGGAACTGGGCGACA	LOC8036520	210	930	817	58	361	FBgn0243512	puc		Mkp3;
AAACCATAAGATTATTGCAG	LOC115324217	129	788	530	127	751
AAACCCAAAGTAGCAAACCT	LOC115332861	102	1238	1548	113	871
AAACCCAACGAAACAGGAGT	LOC8032400	235	567	550	149	739	FBgn0004132	boca
AAACCCAGACAGCTTCACCG	LOC8028451	185	763	733	121	427	FBgn0024194	rasp
AAACCCAGACCTGAAGTTGT	LOC8035699	195	610	642	110	285	FBgn0030093	Bap111
AAACCCAGGAAAAGGTACGA	LOC121838169	189	568	625	144	811
AAACCCCAGCAGTTCTGAAA	LOC115329218	54	104	161	81	365
AAACCCCGGAAAGACAAGAG	LOC8029942	50	316	731	68	83
AAACCCGGCCGTGAGCCCTG	LOC8037350	70	220	121	79	182
AAACCCTCGACCGATCATGT	LOC8038541	228	774	759	125	381	FBgn0031703	Acsf2
AAACCCTGGCACTCCTCCAG	LOC8025823	107	951	1034	85	305	FBgn0039489	CG5880
AAACCCTTCTCTGAATGTGG	LOC8026438	152	709	800	54	72	FBgn0002789	Mp20	CG5023;	Chd64;
AAACCGAGCGACGGAATCAA	LOC120851145	190	1225	2107	158	543
AAACCGAGCTACGCTACCAG	LOC8051451	163	293	153	90	132	FBgn0032247	CG5188
AAACCGATCTTGTGCGAAAA	LOC120842061	118	157	292	115	284
AAACCGCGGCCGGCTCCAGG	LOC8027081	89	405	473	63	120	FBgn0259145	CG42260
AAACCGGAGAGGCGGTAACA	LOC8023901	133	64	88	112	3446	FBgn0001995	mRpL4
AAACCGGCGAGCACGAGCAG	LOC8037417	176	1485	1000	107	524	FBgn0032330	Samuel
AAACCGGGAAAGCTGTACCG	LOC8043154	85	0	0	117	461	FBgn0039223	CG5805
AAACCGGGCAGTGGACGCCT	LOC8038017	141	109	90	95	776	FBgn0039013	RNF220
AAACCGGGGCAGATTGGCGT	LOC8032375	146	348	423	122	791
AAACCGGGGGTTGACGCGAT	LOC8052568	181	160	173	112	174	FBgn0029831	CG5966		CG17292;
AAACCGGTACGACACTTCCC	LOC8053389	127	292	412	100	312	FBgn0011766	E2f1	E2f2;
AAACCGGTCCATCGCCACCC	LOC8039179	217	130	156	101	574	FBgn0028968	gammaCOP
AAACCGTAGCCTGGTATTGA	LOC121836616	314	238	262	180	1042	FBgn0034406	Jheh3	Jheh1;	Jheh2;
AAACCTAAAGAGACGAACAG	LOC121837179	189	520	725	88	390
AAACCTACGGGTAATAGGGG	scrambled	132	319	682	89	757
AAACCTCGAAAGACGCCGTT	LOC115325393	105	291	496	102	218
AAACCTGAACAGGCTCTCGG	LOC120846360	154	944	1010	56	95	FBgn0034989	CG3356
AAACCTGCTCCCGACTTCAC	LOC8042163	248	452	539	115	582	FBgn0040308	Prx4		Prx1;Prx2;Prx3;
AAACCTGGAGTTTGATAAAG	LOC120845433	87	93	242	47	235	FBgn0033627	CG13204
AAACCTGGATTCCAACTTCC	LOC115323193	60	0	0	64	405
AAACCTGGCAGGCAAGTCTG	LOC115312783	170	785	985	127	143
AAACCTGGGAGTGGTGAACA	LOC121837143	241	294	291	169	437	FBgn0033235	CG8728
AAACCTGGGCGTGGCCAACC	LOC8040270	110	418	176	163	2826	FBgn0039157	Myo95E		Myo31DF;Myo61F;
AAACCTTATGCAGCCCCATA	LOC121836720	94	484	588	79	624
AAACCTTCGTCCAGTTACCC	LOC8025173	242	867	1182	174	403	FBgn0030485	CG1998		CG11162;
AAACCTTTCGCCCGAGGAAT	LOC8027382	84	6	0	76	290
AAACGAAAAGCTTACGTCCC	LOC8024681	362	651	502	201	608	FBgn0061198	HSPC300
AAACGAAAGCTGGTTTGATC	LOC120848414	370	158	642	183	108
AAACGAAAGGGATCTCAAAA	LOC120846080	106	9	29	67	480
AAACGACAGAGTCAATCACC	LOC121833955	273	256	682	127	811
AAACGACGACCCAAACCCAG	LOC8026591	146	307	452	56	229	FBgn0034083	lbk
AAACGACGACCGAACAAACA	LOC115319364	94	547	449	100	210
AAACGACGAGTGCACAAAGT	LOC8025955	197	713	1143	117	214
AAACGACGATGCAAAAATAC	LOC115327173	106	142	128	93	409
AAACGACGCATAGACTTGAG	LOC8027253	219	1212	1162	60	135	FBgn0262115	CG17683
AAACGACGGTCGCTTCACAT	LOC115333082	389	669	895	246	250
AAACGAGCGAAGGATCGTGG	LOC115331924	283	1730	1769	174	1326
AAACGAGCTAGAACGGGCTG	LOC120843445	95	87	61	94	242
AAACGATGAGAAGTACACGG	LOC8031424	216	97	259	117	461	FBgn0011715	Snr1
AAACGATTTCAGAGGAAGGT	LOC8051568	128	692	637	93	290	FBgn0014877	Roe1
AAACGCAAGATCCTACTTAT	LOC8039331	276	647	853	217	264	FBgn0033272	RagC-D
AAACGCAGTTCAAGAGGCTG	LOC8028371	141	241	106	91	440	FBgn0036210	CG14130
AAACGCCATCAGGGACACGT	LOC8035753	155	132	183	106	261
AAACGCCTTCTGGAAACTTC	LOC120850893	107	438	342	73	277
AAACGCGAAAAAATATCTGG	LOC8029359	29	882	918	30	46
AAACGCGACGCTGTTCGTGG	LOC8036334	205	1451	1177	147	455	FBgn0029672	CG2875
AAACGCGGCGGATCTCACCT	LOC8023492	199	1154	1419	117	446	FBgn0038454	CG10324
AAACGCTGTGAAGATTAACA	LOC121047731	232	114	54	124	158	FBgn0039131	CG12268		CG4020;FarO;CG5065;
AAACGCTTTGACGATTTCCT	LOC8035456	53	78	7	51	102	FBgn0038830	CG17272
AAACGGAAAAAGGAGGTCGG	LOC8037678	110	76	79	109	490	FBgn0024321	NK7.1		HGTX;
AAACGGATGAGTCTCCGCTC	LOC115323536	121	117	89	81	164
AAACGGCCCTGGAGCTGACT	LOC115320448	136	69	86	81	393
AAACGGGGACGTGGAAGCCA	LOC8032826	138	93	239	129	225	FBgn0011205	fbl
AAACGGGTGACCGCCTACCT	LOC8051641	244	367	613	167	190	FBgn0039559	NSD
AAACGGGTGGTCAAGGTCGA	LOC8036092	260	528	748	192	1494	FBgn0033985	CG10257
AAACGGTAGTTCACTGACCA	LOC120840397	196	281	219	151	388
AAACGGTATTATCTGCCGTT	LOC115321786	139	512	857	78	412
AAACGTATGCGAAGCCGCAG	LOC115330205	131	422	421	159	1028	FBgn0085343	Sws1
AAACGTCATAACCTGGTCCA	LOC8043016	149	46	0	131	56	FBgn0033691	CG8860	Sec61gamma;
AAACGTGGCTTGGTACGAGA	LOC8025093	217	241	278	122	444
AAACGTGGGTGAAACCACAC	LOC8043576	100	64	134	107	285
AAACGTTATGTTATACGGGG	LOC8042137	122	178	140	133	689
AAACGTTCAGGTACATAATA	LOC8037119	168	263	170	103	291	FBgn0030552	mRpL38
AAACGTTCCTCTCACGTATG	LOC115309874	176	289	154	158	975
AAACGTTGGGATCATTTCCT	LOC8041159	209	1417	1444	110	417
AAACTACAAAAGATGGACTT	LOC8052146	184	233	256	98	133	FBgn0001301	kel
AAACTACCCGAGAATGTCAT	LOC8026373	219	632	353	147	1027	FBgn0050181	ppk3		ppk13;ppk23;ppk9;ppk10;
AAACTACGAGGTTGCCGAGG	LOC121835244	120	578	266	137	1128	FBgn0037445	CG9727
AAACTACGGAAGCACTACGC	LOC8053444	171	3957	4779	129	393	FBgn0036341	Syx13		Syx7;
AAACTACGTCGCGGACATTG	LOC8053241	185	983	1022	111	175	FBgn0014020	Rho1
AAACTCAAGAGAGGAGAAGT	LOC115318360	226	900	632	153	181	FBgn0037633	CG9839
AAACTCAAGCGAACTATCAG	LOC8029915	91	161	203	76	126	FBgn0039561	mfrn
AAACTCAAGCGAGCTCTGAG	LOC8028946	130	914	623	96	241	FBgn0037009	CG5104
AAACTCAAGGAGCTCGCCAA	LOC8030894	157	482	187	104	531	FBgn0051550	CG31550
AAACTCAATAGACTTAATGG	LOC8032554	294	2332	3052	132	835	FBgn0036973	Rbbp5
AAACTCAATAGGGATGCTGA	LOC8052675	231	791	1228	137	1780	FBgn0038922	Idh3b
AAACTCACGGAGGCAGGACA	LOC8024203	138	430	675	119	178
AAACTCACTTGCGACCTAAA	LOC121833835	184	1741	1510	96	773
AAACTCAGAGGAAGCGACGT	LOC8035158	146	200	161	96	219	FBgn0034430	mip40
AAACTCATTGGGGCCCGAAA	LOC8037439	0	5	12	2	1	FBgn0014366	noi
AAACTCCGGCCAGATCGCCA	LOC120837719	179	700	1306	105	797	FBgn0015924	crq		dsb;CG31741;CG7227;pes;CG3829;ninaD;santa-maria;emp;
AAACTCCGGCCATCCTCCAC	LOC8051070	252	203	113	131	171	FBgn0033206	DCTN4-p62
AAACTCCTGATCCACCACGT	LOC8044018	206	77	142	171	462	FBgn0039588	mIF2
AAACTCCTGGGCGGGCTTGA	LOC8029950	148	1014	1141	89	149	FBgn0039056	CenB1A
AAACTCGAAAATAAGCCTCC	LOC115319294	112	151	46	63	481	FBgn0010607	l(2)05714		CG10139;
AAACTCGACCAAGTCCGCCC	LOC8038960	175	1088	1376	82	174	FBgn0039252	CG11771
AAACTCGAGAGCAGCTCGTA	LOC8038273	104	1548	1881	140	2893	FBgn0001099	gdl
AAACTCGAGGGTCTCCCTGT	LOC8052196	193	301	238	130	398	FBgn0020370	TppII
AAACTCGATGGTGAGTACGT	LOC115328380	207	147	95	174	236	FBgn0052350	Vps11
AAACTCGCAGAGCTTCTCGA	LOC8027749	65	473	576	63	71
AAACTCGCGAAACCCTTCCC	LOC8030431	140	62	32	143	355
AAACTCGCGAATGCATGAAT	LOC8053367	150	1087	1477	128	271	FBgn0259110	mmd
AAACTCGCTTCAGAGATGTG	LOC8052080	146	2015	1394	117	453
AAACTCGGACACATTATGCT	LOC8052842	253	320	328	145	76	FBgn0028841	jhamt
AAACTCTCGGATGCTGTCAG	LOC8027635	104	204	176	95	85	FBgn0039835	mRpL32
AAACTGAACGAGGTCCTCCA	LOC8036371	67	25	60	170	226	FBgn0004397	Vinc
AAACTGAAGGTGCTGCGCAG	LOC8023266	208	1948	2047	157	142	FBgn0032988	Tif-IA
AAACTGAAGTCTATCTACAA	LOC8041020	64	492	682	51	957	FBgn0032535	Ance-2		Acer;Ance-5;Ance;Ance-4;Ance-3;
AAACTGATAGGGCCTCATCT	LOC8026458	126	25	85	130	415	FBgn0033259	Tmem63
AAACTGATGATCAAATAAGC	LOC115315978	125	932	886	101	1214
AAACTGATGCAATGGTTGCT	LOC8026541	175	659	595	138	345	FBgn0053977	Dpm3
AAACTGCAACGTTATATGGG	LOC120841742	149	1081	833	119	871
AAACTGCAGAACACGGAGCA	LOC8025551	217	4020	2887	147	1299	FBgn0037312	CG11999
AAACTGCAGCAACCTCATGG	LOC121835443	229	2736	3402	108	280
AAACTGCAGCAACTTGGAGG	LOC8039586	93	380	252	108	766	FBgn0005355	Su(fu)
AAACTGCAGCAGGCAGTCAC	LOC8052256	172	212	396	128	472	FBgn0031091	Phf7	pie;
AAACTGCCCTCCAAACGTTA	LOC115319170	171	1099	1657	130	359
AAACTGCGAGGGCCTCATAG	LOC115315119	151	192	245	128	757
AAACTGCGGCGGACGCCGTG	LOC115319268	36	51	96	84	197
AAACTGCGGGCACACGGCCA	LOC115326548	164	747	1237	145	225
AAACTGCTGAATGACAGGCA	LOC115320516	190	122	26	95	184	FBgn0033375	Ctu1
AAACTGCTGGAGCTTCCGAG	LOC8052196	161	8112	8558	132	3011	FBgn0020370	TppII
AAACTGGACGCGGAAGTCCC	LOC115320219	169	532	457	113	969
AAACTGGAGAACATCCTCAG	LOC8034031	164	1399	1387	134	562	FBgn0263974	qin
AAACTGGATCGGACCAGATG	LOC8024115	103	687	619	151	538	FBgn0262508	CG43078
AAACTGGCGTGAGCGTAGTC	LOC115325958	101	248	288	101	466
AAACTGGCTAGTGAGCGTGC	LOC8053740	117	148	168	62	95	FBgn0010607	l(2)05714		CG10139;
AAACTGTGGAGAGATTCTGC	LOC8042060	105	96	203	98	705	FBgn0036020	Cyp40
AAACTGTGGAGCACGTAGAA	LOC8041733	252	2755	2968	119	460
AAACTGTGGGAAGGCACCAG	LOC8034427	213	188	116	115	222	FBgn0050349	CG30349
AAACTGTTGGAGTACCTGAC	LOC121048330	293	671	880	230	779	FBgn0031012	CG8051	out;CG8034;CG14196;	CG8389;
AAACTTCAGATTGAACGCAG	LOC115318895	95	73	75	89	194
AAACTTCGTGTCGTGGCCGT	LOC115313811	305	1222	1185	143	813	FBgn0052187	CG32187
AAACTTCTACTTACTTTATA	LOC120838440	59	165	139	70	654
AAACTTCTCAAAGGAGGTCA	LOC8024592	54	149	21	123	863	FBgn0260862	Vti1a
AAACTTCTCGAAGCCATTAG	LOC115315708	47	103	192	42	1571
AAACTTCTGAAGGAGCTGGA	LOC8028384	105	148	162	118	417
AAACTTCTGTCGATCAACAT	LOC115319674	186	400	451	166	394	FBgn0032783	CG10237	CG2663;CG5958;CG5973;CG1902;CG10300;CG10026;	CG33965;CG30339;CG33514;CG10301;CG33966;CG12926;CG31636;
AAACTTGACGGCCCGAAAGA	LOC8026914	58	71	195	89	210	FBgn0263832	Rcd5
AAACTTGACGGCTCGAAAGA	LOC121835350	66	56	44	79	299	FBgn0263832	Rcd5
AAACTTGAGGGGAAACTTGT	LOC115320136	282	652	485	197	641
AAACTTGATGCGCTTCCATG	LOC115324209	190	246	236	123	754
AAACTTGCAGACGAGAGAGC	LOC121835859	99	319	477	89	478
AAACTTGCGGGGAAGTGCAG	LOC115308175	211	572	759	82	498
AAACTTGGATGCCTTAGGTG	LOC120845972	226	672	834	158	2138	FBgn0046692	Stlk
AAACTTGGCGAGTTCCTCAT	LOC8034537	265	4643	5076	131	179
AAACTTGGGGAAACGGGACC	LOC8053994	96	252	359	76	288	FBgn0035443	CG12010
AAACTTGGTGTAGAACTCGA	LOC8027273	136	1286	2146	72	514	FBgn0024188	san
AAACTTGTTGATGCAAGACA	LOC115321434	196	433	541	103	76
AAACTTTCAACAGCTATGTA	LOC115320836	104	404	576	102	1137	FBgn0086855	CG17078
AAACTTTCCATCGATTGGTT	LOC8053165	113	204	201	156	723	FBgn0259720	CG42374
AAACTTTGACCAGGACGACA	LOC8037688	199	18	65	167	194	FBgn0003079	Raf
AAACTTTGCCATCAGGAAGG	LOC120849314	111	270	183	70	495
AAACTTTGGGCCATGGAGCT	LOC8050915	195	1968	3026	157	472	FBgn0028540	CG9008
AAAGAAAAACAGATCTAGTC	LOC8039051	140	294	378	73	153	FBgn0052082	IRSp53
AAAGAAAACTTGAACACATT	LOC120849231	188	440	397	150	399
AAAGAAAATCAAGGCACAAG	LOC120843988	210	543	603	122	547
AAAGAAACCCTCGGGCTGAG	LOC120841905	72	766	789	67	275
AAAGAAACTGTCTCGAGCCC	LOC115320100	123	346	292	150	913
AAAGAAAGAGTTGCTTGCAA	LOC8032083	209	123	366	92	233	FBgn0031830	COX5B		COX5BL;
AAAGAACTCCATGCCGGACA	LOC115324449	116	822	830	88	659
AAAGAACTCTGTGACGTCAA	LOC120843346	197	467	131	181	1389
AAAGAAGAAAAGGGGCATGC	LOC120845787	243	847	897	146	438	FBgn0050259	CG30259		CG6569;
AAAGAAGCACAAGCCCATTG	LOC8052369	171	93	112	187	278	FBgn0037892	mRpL40
AAAGAAGCTACCCAACCTTC	LOC120839141	303	593	767	215	490
AAAGAAGCTTCAGGACACGC	LOC120838798	435	1603	1832	286	419	FBgn0052187	CG32187
AAAGAAGCTTCAGGGCACGC	LOC8039682	197	970	1085	115	980	FBgn0052187	CG32187
AAAGAAGGGAAGGAAGGGGG	LOC8034144	163	2238	1719	75	434	FBgn0026259	eIF5B
AAAGAATTGGAGGACCACGT	LOC8051893	173	626	736	118	770	FBgn0034491	Hsl
AAAGACAAGTGGCAATAAAA	LOC120840581	57	87	119	90	320
AAAGACAATACAGGTACTCG	LOC121046279	184	1379	1810	140	1496
AAAGACACGCAAGCCTGGGC	LOC8036136	65	325	325	88	111	FBgn0034172	CG6665
AAAGACATCAGCTACACCCA	LOC8030447	197	659	419	270	545	FBgn0036272	Sms
AAAGACATCCGCACTTAACA	LOC8027105	107	227	297	150	687	FBgn0034401	MetRS
AAAGACATTGACAAGCAGTG	LOC115331181	249	435	392	223	561
AAAGACGAAGGTAACGGTGT	LOC8040545	283	542	432	252	484	FBgn0005655	PCNA
AAAGACGACCACATCAGAGT	LOC121837089	196	479	615	103	182
AAAGACGAGGAGTATCACCG	LOC115321463	243	671	593	90	1856
AAAGACGATCAGTTGAAGAA	LOC115325467	271	508	591	173	1876
AAAGACGCCACGGTCCGAGG	LOC120850259	162	637	634	102	199
AAAGACGCCGGAGTTATCAC	LOC115321088	110	181	51	104	320	FBgn0013278	Hsp70Bb	Hsp70Aa;Hsp70Ab;Hsp70Bbb;Hsp70Ba;Hsp68;Hsp70Bc;	Hsc70-2;
AAAGACGGCGAGGTATTCCT	LOC120836545	207	4426	4954	125	126	FBgn0010482	hlk
AAAGACGGCTATGGATCTGG	LOC8035955	125	2019	2674	98	570	FBgn0034008	CG8152
AAAGACTAATAACTACTCGA	LOC121046589	115	275	269	193	2662	FBgn0004050	z
AAAGACTGCCTGGTATACCT	LOC120848050	183	371	553	213	1312
AAAGACTTTCAAACGTAAAG	LOC115319170	63	95	120	72	276
AAAGAGAAATCAATCGACAA	LOC120849682	123	234	115	138	780
AAAGAGAACCATGGCCACAG	LOC8039025	201	107	32	115	669	FBgn0034432	Acadvl
AAAGAGAAGACACTGGGCCA	LOC8053809	197	1940	2251	140	883	FBgn0015039	Cyp9b2	Cyp9c1;Cyp9b1;Cyp9f2;Cyp9f3;Cyp9h1;Cyp6d2;	Cyp6g1;Cyp6a13;Cyp6a20;Cyp6a9;Cyp6a17;Cyp6a19;Cyp6a23;Cyp6a18;Cyp6a16;Cyp6d5;Cyp6a14;Cyp6g2;Cyp6d4;Cyp6a8;Cyp6a21;Cyp6a22;Cyp6a2;
AAAGAGCGGAAAAAGAAGTG	LOC115329596	156	9804	13681	121	329	FBgn0039259	EMC6
AAAGAGCTCGGCCTTGGCGG	LOC120840034	101	37	113	82	143
AAAGAGCTCTAAGAAAAACA	LOC121837862	63	290	540	39	11
AAAGAGGAAAAGGGCTTGGG	LOC115315735	168	182	221	146	280	FBgn0037747	Naa80
AAAGAGGACTGGACGTTGAG	LOC115319833	224	60	150	258	1456
AAAGAGGCAATCAACTTCCC	LOC8032439	313	325	319	228	777	FBgn0033494	KCNQ
AAAGAGGGCTACCTGTTAGT	LOC115320811	221	557	433	90	483
AAAGATAAGAGCTTTGTCCG	LOC120850681	90	32	15	142	470
AAAGATAGACAAACCCCACA	LOC115329459	135	2221	2887	150	317
AAAGATGAGGGAGTTCACCT	LOC120838544	321	1057	1303	215	754
AAAGCAAAAGGGATCTCCAC	LOC115329126	274	269	212	192	210
AAAGCAAAAGGGATCTCCGC	LOC8036630	221	537	721	142	1039
AAAGCAAAGCTGCACATCTC	LOC121836567	282	649	599	210	531
AAAGCAACAGTCTATCTTTG	LOC115310147	168	321	394	182	817
AAAGCAAGACGCGCCTCGTG	LOC8032695	303	370	359	155	68	FBgn0004888	Scsalpha1	Scsalpha2;
AAAGCAAGATGGCGCAAGGG	LOC115331873	108	296	383	159	579
AAAGCAAGCAAAAAGCATTA	LOC121837674	232	1165	1105	202	799
AAAGCACAACGAGAAGAACT	LOC8039113	109	185	250	157	481	FBgn0264294	Cyt-b5		CG5157;CG3566;
AAAGCACCAGCTACAGACCA	LOC115314826	131	324	172	153	670	FBgn0031010	CG8028		CG8051;out;CG8034;CG8389;CG14196;
AAAGCACCGATGCTTCACAT	LOC8036135	250	973	1568	217	343	FBgn0052758	Snx27
AAAGCACGCGGGGACCTCCC	LOC120847720	159	1820	2213	84	338	FBgn0261836	Msp300
AAAGCAGGGCGAATAGTAGG	LOC8024173	272	29	80	186	1077
AAAGCAGGGTGCTTCAACCA	LOC115313158	284	1603	1902	168	822	FBgn0261722	fwe
AAAGCATCAGCAACTCGTGG	LOC8040324	212	337	248	136	153
AAAGCATCCGCCACTGCAAT	LOC120849797	179	1055	1226	173	573
AAAGCATCGACTCGAACCTG	LOC120842344	149	488	362	108	851	FBgn0017414	cag
AAAGCATCTAGCAGAAATGG	LOC120846583	90	219	383	82	442	FBgn0038974	CG5377
AAAGCATGTACCATGCCCTG	LOC8039127	200	547	925	136	887
AAAGCCAAAGCAGGCTTCCT	LOC115325041	184	630	868	98	675	FBgn0038738	CG4572
AAAGCCAAGCGGTGTCCCAA	LOC8025348	327	742	980	206	288
AAAGCCAGAGAACTATTGAA	LOC115317369	126	255	230	74	368	FBgn0033979	Cyp6a19		Cyp6a14;Cyp28d2;Cyp6w1;Cyp9b2;Cyp9c1;Cyp6d5;Cyp6a8;Cyp6a2;Cyp9f3;Cyp6a20;Cyp6t3;Cyp9b1;Cyp6d4;Cyp9f2;Cyp9h1;Cyp6a13;Cyp6a21;Cyp317a1;Cyp6a9;
AAAGCCCAGCGAGTACCGCA	LOC8040025	182	238	524	258	98	FBgn0283682	Ge-1
AAAGCCCCAAAAAGGCTTCC	LOC115327905	62	122	111	64	254	FBgn0053828	His1:CG33828	His1:CG33843;His1:CG33804;His1:CG33825;His1:CG33864;His1:CG33849;His1:CG33855;His1:CG33813;His1:CG33834;His1:CG33837;His1:CG33840;His1:CG33852;His1:CG33807;His1:CG33822;His1:CG33831;His1:CG33861;His1:CG33858;His1:CG33819;His1:CG33816;His1:CG33846;His1:CG3
AAAGCCCGAGGGCAATATGG	LOC121833639	76	267	178	63	299
AAAGCCCGAGGGTAATATGG	LOC8034948	106	628	725	119	393
AAAGCCCTCCATCGCCAACG	LOC8036711	129	115	299	114	826
AAAGCCCTGGTGGACCTCAC	LOC8023237	175	530	834	135	138	FBgn0029914	CG4558
AAAGCCGGACGTGCTGTACT	LOC8042290	315	1169	1674	254	1655
AAAGCCGGAGGAGGGCGGGG	LOC8042398	46	31	59	83	25	FBgn0002783	mor
AAAGCCGGAGTCGCCAGACA	LOC8040281	161	118	478	118	356	FBgn0033884	CG13344
AAAGCCGGCCAGTTGAAGAC	LOC115308786	155	144	226	81	266
AAAGCCGTAGGAGCCCTTCA	LOC8023109	174	1353	1720	129	391	FBgn0039480	Cpr97Ea		Cpr97Eb;Cpr11B;
AAAGCCTCACAGTCCCAGTT	LOC8053203	160	329	365	138	669
AAAGCCTCCCCCCGGGCCTT	LOC121047743	36	1804	1723	38	94
AAAGCCTGGCGTCCTTTAGT	LOC8031776	119	254	361	91	279
AAAGCGACGTAGCTGCAACA	LOC8037842	215	307	402	136	51
AAAGCGAGGAGGATATTCAG	LOC8032616	185	1289	1052	142	934	FBgn0029157	ssh
AAAGCGCAGCCAGGAGGATC	LOC115313199	164	527	767	126	1231
AAAGCGCCGGGTGAGCAGGA	LOC8037350	95	486	710	92	608
AAAGCGCTCGGGTCCGTAGA	LOC121837173	68	26	42	39	144	FBgn0038974	CG5377
AAAGCGCTCTGTCTCACAAA	LOC120845847	111	191	84	42	122
AAAGCGCTTCAAAAGGACAG	LOC120851114	117	423	510	58	403
AAAGCGGAAGGTGCAGACTA	LOC120843569	290	1387	813	223	859	FBgn0032817	CG10631
AAAGCGGCTCAAGGATGCCA	LOC8023867	185	892	610	142	160	FBgn0050122	CG30122
AAAGCGGTTCCGGTATTACG	LOC120842502	110	358	566	113	613
AAAGCGTAGAACAGAGTTGT	LOC8027211	307	504	866	158	747
AAAGCTACAAGTTCTTCAAT	LOC120837899	189	425	458	167	848
AAAGCTACTCCGGCTCCCCC	LOC115316483	128	645	639	94	401
AAAGCTCGAACAGATCCGTA	LOC8033425	143	370	66	108	191
AAAGCTCTTCAGGAAGATAT	LOC8024205	113	111	52	78	191	FBgn0030720	CG8939
AAAGCTGAACATCTCCCACA	LOC8040359	143	1345	1814	140	363	FBgn0028484	Ack
AAAGCTGAAGAAGAAAATCA	LOC120849961	59	98	234	70	837	FBgn0025709	CNT2	CNT1;
AAAGCTGAGAACACCGAACC	LOC121834069	281	890	568	159	500
AAAGCTGAGGAGACGGTCCA	LOC8031963	293	297	677	204	732	FBgn0004567	slp2		slp1;
AAAGCTGCAGAAAGTTCTGA	LOC121833629	188	1376	1878	126	863
AAAGCTGCGGGGGGACGGCG	LOC8026471	242	1362	1862	122	1045	FBgn0027363	Stam
AAAGCTGCGTCGGCGCTCAT	LOC8037167	119	1609	1799	116	284
AAAGCTGCTCAACTACCTGG	LOC120840320	193	576	387	76	287
AAAGCTGGGCAGGCCGATAT	LOC8023472	247	692	1055	124	280	FBgn0087035	AGO2		AGO1;
AAAGCTTACAAGACGGTCCT	LOC115313243	159	0	0	123	1564
AAAGCTTGAGCAGGTACCTT	LOC8026037	190	344	409	146	269
AAAGGAAAGCAGGGAACCAA	LOC8036835	302	469	454	157	1050	FBgn0034059	CG8320
AAAGGAAATCGCAACCAAAC	LOC115332278	134	562	237	120	265
AAAGGAAGAGCGCCGCACAG	LOC8023932	214	1063	1510	131	199	FBgn0266268	FeCH
AAAGGAAGCACTACCACCTG	LOC115329685	299	2111	2577	182	549
AAAGGAAGCCGGGTTCACCA	LOC8023163	225	967	1408	143	153	FBgn0010333	Rac1	Rac2;	Mtl;Cdc42;
AAAGGAAGTTGGGGAGGCCA	LOC115322800	162	336	426	147	376
AAAGGACACTATGCCTGTCC	LOC115327256	332	465	506	120	1167
AAAGGACAGCAGGAACACCG	LOC8038226	163	434	735	174	899
AAAGGACATTGGGTCACAAA	LOC115329175	250	835	1349	103	367
AAAGGACGACGAGCTTGGAG	LOC121837524	210	2354	3534	158	1253	FBgn0005775	Con
AAAGGAGAACCAGATGTATG	LOC120835961	265	1122	1521	226	865	FBgn0040069	vanin-like	Btnd;CG32750;CG32751;
AAAGGAGAGCAGTTCAACTT	LOC121832947	366	1179	1745	223	1133
AAAGGAGCAAAGACGAGAAT	LOC120851083	234	1049	721	156	860
AAAGGAGGAGAAAGCATCTG	LOC8052323	266	429	339	174	939	FBgn0033527	CG11777
AAAGGAGGCCTGATCGCAAT	LOC115323386	168	491	526	164	739
AAAGGAGGCCTGATCGCAGT	LOC120850759	345	598	533	201	676
AAAGGAGGCGCAACATTTAT	LOC115315606	373	1126	1099	196	2115	FBgn0004050	z
AAAGGATGAGAAGGCATCCC	LOC115313914	290	481	536	166	1845
AAAGGATGGCCAGGACCACG	LOC121835428	197	42	114	155	522
AAAGGATGGCGAGCTTGGAG	LOC115321597	294	1900	2524	180	490	FBgn0005775	Con
AAAGGCAAAGGAGACTCCAA	LOC8051913	257	1583	2272	179	998	FBgn0039305	CG11858
AAAGGCAAAGTCATCCTGCT	LOC120842350	466	2398	2341	242	1201	FBgn0033958	jef
AAAGGCAAGGTCATCCTGCT	LOC121833001	266	293	445	280	563	FBgn0033958	jef
AAAGGCACGGCGGTGGTCCA	LOC8025060	260	1606	2353	186	536	FBgn0037989	ATP8B
AAAGGCACTTATGTCCAGCA	LOC8032441	195	363	516	148	487	FBgn0032346	Csl4
AAAGGCAGCCAGCGAGGGGG	LOC8023561	74	6	100	75	196	FBgn0035631	Txl
AAAGGCATGGTGGCCTTCAT	LOC8025948	288	1268	2100	214	852	FBgn0039084	CG10175	alpha-Est6;alpha-Est10;alpha-Est7;gas;alpha-Est8;alpha-Est2;	Jhedup;alpha-Est1;CG6414;alpha-Est9;
AAAGGCCAACAAGACGATGC	LOC115325131	271	550	353	169	558	FBgn0038610	CG7675		CG2070;Rdh1;CG3842;CG2065;
AAAGGCGAGACGGCGAGGCA	LOC8052811	211	321	749	190	1337	FBgn0037814	CG6325
AAAGGCGAGGATATACTCAA	LOC8053880	283	423	806	232	689	FBgn0032059	PrBP
AAAGGCGTCGTCGCTGACCA	LOC121045663	193	1212	1284	194	819
AAAGGGAAGTCGGGCACAAC	LOC115310910	485	4078	4419	223	1540
AAAGGGCCGTCAGGTCCAGC	LOC121835245	81	683	480	67	69
AAAGGGTGGTGAGACCTCAG	LOC8053740	346	692	844	117	155	FBgn0010607	l(2)05714		CG10139;
AAAGGTACCGCCCAAGCTGA	LOC115332324	218	1436	1941	206	698
AAAGGTAGACGATATGTAAT	LOC121838513	255	359	623	217	1113
AAAGGTATCCAGGATTCTGG	LOC8030476	91	193	780	64	786	FBgn0029804	CG3097	CG3108;	CG7025;CG2915;CG18585;CG8562;CG4017;CG14820;CG17633;
AAAGGTCTGACAATTGTGAA	LOC121835075	293	892	1248	203	226	FBgn0283509	Phm
AAAGGTGTACAAGTCTCTGG	LOC115324821	192	997	801	146	463	FBgn0036193	CG14135
AAAGGTGTACATGAGGGGCT	LOC121837165	184	1014	1223	153	1156
AAAGGTTGGACGACCTCACT	LOC8035130	220	304	423	187	318	FBgn0050412	CG30412	CG3092;	CG9863;
AAAGGTTTCGGCGCACAGGG	LOC120841642	278	1220	1576	145	204	FBgn0065109	ppk11		ppk26;rpk;ppk;ppk28;ppk6;ppk16;ppk5;ppk12;ppk8;
AAAGTACCAGGACGGATCTG	LOC115310295	149	1195	1645	135	488
AAAGTACCTCAACAAGACTA	LOC8031430	108	178	260	122	291
AAAGTACTCCTTGACGACCT	LOC8033349	143	364	251	113	376	FBgn0031814	retm
AAAGTATATGTGCCTCCCGC	LOC8024877	274	439	140	159	199
AAAGTATCCAAACTACCTCC	LOC115314065	59	157	115	82	492
AAAGTATCTAAACTACCTCC	LOC120844317	128	246	151	67	230
AAAGTCAACATGGACGTGAT	LOC8028164	443	1503	1526	267	1513
AAAGTCAAGAGCATCTTGTG	LOC8051511	419	1835	2370	144	439
AAAGTCAAGATCATCGTTGT	LOC115311606	283	1507	1310	227	1250
AAAGTCAAGCAGCCGAACTG	LOC8035109	267	4255	4699	214	659	FBgn0033052	SCAP
AAAGTCACGGGGGTCATCTG	LOC115327452	165	1246	1386	119	717
AAAGTCATCGAGGCCAGACA	LOC120847354	164	3204	4131	160	637
AAAGTCCAGCCAATACATCG	LOC115321232	227	1166	1352	157	459
AAAGTCCCGCGAGCGGGAGT	LOC115331601	56	487	662	71	380	FBgn0021895	ytr
AAAGTCGAAAAAGAGGCTTC	LOC121833295	193	1168	1173	79	529
AAAGTCGAAGAGAGCGTCGT	LOC8030697	181	130	98	221	644	FBgn0266722	Trs33
AAAGTCGAGCGCGCTGGGTG	LOC115332192	255	2601	3005	213	446	FBgn0034887	St1		St2;
AAAGTCGAGTCGATCATGTG	LOC8051185	181	113	54	148	108	FBgn0034964	IntS1
AAAGTCTCTGAGCTTCAGGT	LOC8053863	252	826	760	113	1532	FBgn0262139	trh		sima;sim;
AAAGTGAAGTTCGAGATTCC	LOC115328567	163	454	316	250	16611
AAAGTGAATGGCGTCTGTGG	LOC8037667	324	754	369	230	1064	FBgn0050389	CG30389
AAAGTGACGCAGGGTGTCGG	LOC8027239	285	634	864	180	468	FBgn0032475	Sfmbt
AAAGTGATGGTGATCATCTG	LOC8038184	284	1814	2296	215	337	FBgn0260653	serp	verm;	Cda5;ChLD3;Cda9;Cda4;
AAAGTGCAAGGAGTTCATCG	LOC115327461	314	1001	1078	228	1898	FBgn0262580	CG43120		CG11714;
AAAGTGCAGAAAACCATCTG	LOC8025092	78	200	180	122	680	FBgn0031703	Acsf2
AAAGTGCAGAGGCCACTGCT	LOC8050450	266	482	240	230	253	FBgn0260008	UQCR-11	UQCR-11L;
AAAGTGCGCTGAACTAGATC	LOC121835684	225	636	952	178	271
AAAGTGGAACTTGACGGCCC	LOC8041073	60	114	74	79	612	FBgn0037926	Elp1
AAAGTGGACCATGAGCACCT	LOC8053362	232	4976	5985	155	1202	FBgn0036846	MESR6
AAAGTGGACCTCCTGCGAGG	LOC8027855	148	346	463	97	393
AAAGTGGACGAGCACCTGAA	LOC115332493	430	1092	799	202	263	FBgn0050100	CG30100
AAAGTGGAGAGCCTCAGGCC	LOC8027122	172	643	776	114	338	FBgn0029830	Grip
AAAGTGGCTCAATAAGGATG	LOC115325717	187	585	561	171	968
AAAGTGGGAGCTGGGGACAC	LOC120849656	203	1007	954	208	364
AAAGTGGGGGTAGTACTCTT	LOC115318098	107	331	550	103	226	FBgn0011774	Irbp
AAAGTGGTGGAGATGTTCCG	LOC120838564	278	304	793	157	186	FBgn0010292	bys
AAAGTGTAGAAGACGTTTGT	LOC8042427	280	1495	1880	113	1075
AAAGTGTCCGATCTTGTTAC	LOC115321005	326	951	837	207	1657
AAAGTGTCTCACATTTCTGA	LOC115309871	148	292	283	136	819
AAAGTGTTTGACGAATCGAA	LOC115331644	236	1789	1883	287	727
AAAGTTCACCGAGGAAGTGT	LOC8024684	181	315	612	133	364	FBgn0033241	CG2915	CG18585;CG12374;CG4408;CG14820;CG17633;	CG8562;CG8560;CG4017;CG7025;
AAAGTTCGTCACCAACAGGG	LOC8040966	137	137	434	149	521	FBgn0283479	Alp1		Alp6;Alp5;Alp10;phu;Alp9;Alp4;
AAAGTTCTCGCACTCTCCCA	LOC8043085	138	922	948	85	116	FBgn0031229	CG3436
AAAGTTGAGGTCGACGAAAG	LOC120838757	203	467	923	206	584
AAAGTTGCATTGACCATACT	LOC8053910	290	610	504	215	368
AAAGTTGGGCAAGACACAGC	LOC121834580	155	279	263	140	678
AAAGTTGGGCATGAGCATAC	LOC8037166	211	0	33	122	78	FBgn0038387	blp	CG1409;
AAAGTTTCGGAGATACTCAT	LOC8037671	155	851	795	137	1305	FBgn0035475	CG10866
AAATAACTTCAAGACAGAAG	LOC121834866	88	1992	2393	109	89	FBgn0051779	Acp24A4	CG16713;	CG3604;CG31609;CG17380;CG2816;CG42828;CG43165;IM33;
AAATACAAGGGCGATAAAGC	LOC115308786	160	435	660	131	307
AAATACACCATTCTAACTAA	LOC121046346	162	756	581	129	694
AAATACACGGTCACGAAGCA	LOC121045666	216	1690	1304	118	218
AAATACATACAAGGGCTGGA	LOC120840582	100	701	657	115	138
AAATACCAGAACGGAGACTT	LOC120837790	164	281	482	96	413	FBgn0000259	CkIIbeta		CkIIbeta2;
AAATACCAGCGTCTATGGTG	LOC115323491	212	272	301	125	589	FBgn0028866	CG18420		CG4650;CG43336;CG18636;
AAATACGAGGATGAGAACCT	LOC8039938	141	767	349	91	76
AAATACGGCACTGCCCCCAT	LOC121836319	142	866	724	98	472
AAATACGGCAGTTCCAGCAT	LOC8051675	269	2390	2790	149	511
AAATACGGGAGTTCCAGCAT	LOC121837783	118	571	811	131	395
AAATACGTACACCCACAAAA	LOC121835093	157	651	964	100	843
AAATACTGGGGTTTCGACGA	LOC115328423	108	123	214	112	672
AAATAGCGATTTCAGGTAAA	LOC8025128	176	429	534	113	64	FBgn0011476	l(3)neo43
AAATAGGTCAAGCAGATCCT	LOC115315736	150	477	467	83	447
AAATAGGTGGGCTGGTGGCC	LOC8040353	174	1258	1954	65	514
AAATAGTCTTTAGCCATGAC	LOC121837739	101	1376	1328	148	495
AAATATAAGAGACGTTTGTC	LOC120840274	132	1231	1743	74	307
AAATATCTCTGGCGACAGTG	LOC120836357	91	384	386	60	567
AAATATGAAGTCTAAGTCAC	LOC121832844	191	606	959	129	958	FBgn0051266	CG31266	CG17475;CG5246;CG5255;Ser6;CG31269;CG1304;	CG31267;CG4053;CG11911;CG9676;CG17477;CG31265;CG12256;CG32523;CG4653;
AAATATGTGGAAAGCTAGTA	LOC115330946	53	1024	1358	78	223	FBgn0037687	CG8132
AAATCAAAGAAGCGTTGGGT	LOC115314383	241	1849	2307	161	884	FBgn0265464	Traf6
AAATCAAAGTGGCACTGAAT	LOC115320030	300	4205	5353	199	773
AAATCACAAAAGGTCCGAAT	LOC115310634	199	1047	887	156	279
AAATCACAAGGCCACCTTCA	LOC8032601	365	3597	3849	222	1806	FBgn0031609	CG15443
AAATCACGTCAAGCCCATCG	LOC120836615	256	672	942	101	344	FBgn0032261	CG6094
AAATCAGCAGGCGTCTAGGG	LOC8035724	68	187	262	108	146	FBgn0266579	tau
AAATCAGCCTTGACCAAGCT	LOC115317823	185	1363	1103	119	710
AAATCAGGAAACCTGCGCTG	LOC8050867	136	1003	1166	102	398
AAATCCAGACATGTACTACA	LOC120846862	185	86	18	192	406	FBgn0036510	SCCRO
AAATCCAGATTCATCCGCAA	LOC8024233	126	426	433	95	544	FBgn0000253	Cam		Acam;
AAATCCATGAAAGACGAAGA	LOC120837895	108	312	206	97	878	FBgn0035619	Alp10	Alp5;Alp6;Alp4;Alp1;phu;Alp9;	Alp2;Alp7;Alp8;Alp11;
AAATCCCAAAGAGCAAGGAT	LOC120843002	86	8	0	114	406
AAATCCCATGCACTCCATAA	LOC115318893	193	69	139	189	1430
AAATCCCTCCGAGCACAAGT	LOC8031597	113	305	218	105	1355
AAATCCGCATGGACGCAGCA	LOC121045770	110	20	311	178	281	FBgn0028746	CG18508
AAATCCGGACGGAGCCCAAG	LOC8023133	31222	70878	82571	114	104	FBgn0284220	Top2
AAATCCTTCAGAGAGAACAG	LOC120846169	104	100	42	81	666
AAATCCTTGACAATGAGCAT	LOC8025568	241	558	609	355	621	FBgn0039006	Cyp6d4	Cyp6a22;Cyp6a8;Cyp6d2;Cyp6a23;Cyp6a17;Cyp6g1;Cyp6a19;Cyp6d5;Cyp6a9;Cyp6u1;Cyp317a1;Cyp6a2;Cyp6a20;Cyp6a21;Cyp6w1;	Cyp6a14;Cyp6a16;Cyp6a13;Cyp9f3;Cyp9b1;Cyp28d2;Cyp9c1;Cyp6t3;Cyp9f2;Cyp9h1;Cyp6g2;Cyp9b2;Cyp6a18;
AAATCGACCGGAGGTCATAA	LOC115317037	102	996	1564	61	399
AAATCGAGACAACTCAACTG	LOC8027571	221	43	84	111	106	FBgn0005649	Rox8	trv;CG34354;
AAATCGCAAAAAGTGGTAGG	LOC8031452	208	1606	1616	147	649	FBgn0034938	CG3803
AAATCGCACATATTTCATAT	LOC120837874	135	944	1197	144	1613
AAATCGGGCATGCCCGCCCC	LOC8040404	103	228	252	91	38
AAATCGGGCCAAAACTTACA	LOC8042881	62	100	123	77	145	FBgn0035482	CG14985	CG30398;
AAATCGTAGAACGGAATTCC	LOC121835372	110	705	896	99	235	FBgn0051354	Hsp70Bbb	Hsp70Bc;Hsp70Aa;Hsp68;Hsp70Ab;Hsp70Bb;Hsc70-2;Hsp70Ba;
AAATCGTCGGAAAAATGTAA	LOC115309564	99	107	198	130	399	FBgn0053276	Urm1
AAATCGTTGATTCGTGAAAG	LOC121837154	196	668	1182	112	1340
AAATCTAAAGAACTTCACTT	LOC120846139	128	76	277	116	1376
AAATCTACCATTGTCGCCAG	LOC115323663	208	157	122	147	244
AAATCTGCCATGTTTGACTC	LOC115314030	156	359	442	191	1116	FBgn0046247	CG5938
AAATCTGGTGTGGGAACCTT	LOC120837419	145	1670	1541	119	2656
AAATCTTCCGGCCTCTTGGC	LOC120850718	83	801	1143	85	94	FBgn0000221	brn
AAATCTTGTCGAAAGCGCCT	LOC120849384	100	406	318	55	264	FBgn0037687	CG8132
AAATCTTTGACAATCAATAT	LOC115332940	179	1911	2367	187	1995	FBgn0033979	Cyp6a19	Cyp6a23;Cyp6a9;Cyp6u1;Cyp6g2;Cyp6d5;Cyp6a22;Cyp317a1;Cyp6g1;Cyp6a18;Cyp6a20;Cyp6a21;Cyp6a8;Cyp6w1;Cyp6a17;Cyp6a2;Cyp6d4;	Cyp6a14;Cyp6a13;Cyp6d2;Cyp6a16;
AAATCTTTGTGTACCACCAG	LOC115315958	74	174	346	107	350	FBgn0003011	ort	HisCl1;
AAATGAAAACGTCTTTAAGG	LOC120844199	117	214	220	88	1144
AAATGAAGGCAAGCCGCCAA	LOC8035976	265	269	228	164	201
AAATGACACGGCCTCGAGCA	LOC115320149	156	1579	1719	121	511	FBgn0014269	prod		CG15107;
AAATGACATTAAGAAAAGCC	LOC115330938	82	291	147	65	626
AAATGACGTTCAGAGAACAG	LOC120836286	174	2444	1840	137	132	FBgn0024963	GluClalpha
AAATGACTCAGAGCGAATAT	LOC115323400	151	349	322	97	771	FBgn0032817	CG10631
AAATGAGAAGTTTCCTCTCG	LOC121837521	166	1418	1672	134	318	FBgn0052813	CG32813
AAATGAGACAGGACCTTATT	LOC8041569	199	1879	2336	130	1404	FBgn0287725	sov
AAATGCAAAAAGGTGCTAAA	LOC115314038	153	656	821	110	1254	FBgn0010607	l(2)05714		CG10139;
AAATGCAAGAGGTGGCAAGG	LOC120843367	339	637	421	209	1220
AAATGCAGTTGGCTAAAATG	LOC121835803	247	611	524	133	278
AAATGCGAAAACTGTGTTCG	LOC120837109	242	404	549	129	1659
AAATGCGAAGAAGGCGGCTA	LOC8051955	104	174	213	117	1088
AAATGCGGATGCGCATCCCC	LOC8036577	244	1142	1269	135	474
AAATGCGGTGAAGTTCTTGT	LOC115309426	329	1518	1805	268	517
AAATGCGTACGAGATCGCCG	LOC120844595	295	636	544	187	941
AAATGCTCGAGAAGCTCTTC	LOC120843452	73	245	291	60	311
AAATGCTGTCCAGCCAGAAT	LOC8039042	175	471	465	94	654	FBgn0028434	Ercc1
AAATGGTGGACTATGATGCA	LOC115323542	504	2153	2224	446	842
AAATGTCAAGGCGGACCCGG	LOC115329877	187	926	616	168	619	FBgn0031979	CCDC53
AAATGTCCCGGTGTTAAGCA	LOC8028398	271	1272	1173	194	499	FBgn0031913	CG5958	CG10237;CG5973;	CG10301;CG10026;
AAATGTGAACGCAGGGAAAC	LOC8044132	171	178	128	134	894	FBgn0032724	CG10428
AAATGTTTGTTCTCAAGAAG	LOC8025287	144	1178	1558	102	365	FBgn0044020	Roc2
AAATTAAAATGGCAACTAGT	LOC120851071	72	447	263	65	58
AAATTAAGAACGAGCTCCTA	LOC120846800	88	200	161	43	360
AAATTATATTCTAATATTAA	LOC120844587	39	65	43	7	142
AAATTATCTCCTAATCATGA	LOC120841421	97	517	641	84	511
AAATTATCTCGTGGTCCTAG	LOC115317550	206	456	427	106	479
AAATTATCTTCTAGTATTTA	LOC115316691	81	358	667	38	95
AAATTATGAAATTCAGATGC	LOC121836128	69	446	449	73	329
AAATTCAAAAGGGACACCTG	LOC8052484	120	395	322	122	246
AAATTCACCGTTGCCAACGG	LOC8033772	239	1706	1565	135	255
AAATTCACTCAAGCCGACCT	LOC115321589	225	590	391	70	713	FBgn0005775	Con
AAATTCAGGAAAGATCACAT	LOC115313467	199	1100	944	183	313	FBgn0030685	Graf
AAATTCATCCTCTTCCGGAT	LOC121837566	104	557	1001	114	505
AAATTCCGCTTCTACATTTA	LOC120837186	90	406	459	147	400
AAATTCCGGGCACCATTATT	LOC120839854	140	489	913	78	458
AAATTCGATCCAGAATTCAA	LOC8025703	46	105	224	50	90	FBgn0039637	Ctl2
AAATTCTCACAGGCCAATCT	LOC121837524	64	996	793	77	407	FBgn0005775	Con
AAATTGAGGGAGTTCGTTAG	LOC120839671	281	719	896	119	1283	FBgn0033429	CG12929
AAATTGCAAGACATACCAAG	LOC115322795	208	467	521	202	935
AAATTGGAACAGAAGAAGAA	LOC120844070	115	1004	958	101	505
AAATTGGAGCACAGGCTAGG	LOC8023335	131	801	1058	74	287	FBgn0266918	CG32486
AACAAAAACGCACCTCCTTG	LOC120847059	129	866	1266	157	81
AACAAAAAGAGCAATAGGCA	LOC8028427	251	293	238	191	454	FBgn0050103	CG30103	NT5E-2;veil;CG42249;
AACAAAATGCGAATTCCTGC	LOC115312822	168	6497	7092	148	1122
AACAAACCACGAGTCCCCAT	LOC121838492	133	539	436	120	660
AACAAAGAAGGACACCAGTG	LOC115329291	287	405	576	168	837
AACAAAGGCCCCACGTTGTG	LOC121838016	161	1550	1671	134	257
AACAAAGGGAAAGTCAACCC	LOC8043475	295	368	371	190	673
AACAAATGAGTCTGAGAAAC	LOC8030035	146	523	716	147	733
AACAAATTTGGGCTGCATTT	LOC115332324	164	1285	2164	82	229
AACAACAGTTGACTCTCATC	LOC120847566	270	1284	1412	219	457
AACAACATGGGCGGCCGTCG	LOC115316240	180	441	730	128	354
AACAACCAAAGTGGCATGGT	LOC120843047	373	1910	2178	171	1752
AACAACCCACGAGTCCCCAC	LOC115313491	177	283	359	164	647
AACAACCTACAGGTCTATGA	LOC120838378	150	307	343	123	700	FBgn0034972	CG10339		CG12869;
AACAACCTGCCGGACTACGA	LOC120836012	137	1232	1386	183	2241	FBgn0027498	CG2061
AACAACGACGAAGACACTGA	LOC8030069	183	707	466	152	135	FBgn0260456	CG4806
AACAACGACGAAGATACTGA	LOC121835555	188	159	320	142	685	FBgn0260456	CG4806
AACAACGAGAAGTCATTGGC	LOC120839915	210	772	915	193	317
AACAACGCCACAGGCCACGT	LOC120844706	179	249	202	109	396	FBgn0004777	Ccp84Ag	Cpr31A;Cpr49Ab;Cpr49Ad;Cpr65Az;Cpr11B;Cpr64Ad;Ccp84Ac;	Ccp84Af;Ccp84Ab;Cpr67Fa2;Cpr49Ah;Cpr67Fa1;Lcp65Ab1;Cpr66Cb;Cpr49Aa;Edg84A;Cpr47Ef;Cpr5C;Lcp65Ab2;Cpr64Aa;Cpr30F;Cpr67Fb;Cpr76Bb;Cpr65Ax2;Cpr57A;Crys;Cpr64Ac;Lcp1;Lcp65Af;Cpr66D;Lcp2;Cpr62Bc;Cpr64Ab;Cpr65Aw;Cpr47Ee;Ccp84Ae;Cpr49Ag;Cpr76Ba;Lcp65Ae;Edg78E;Cp
AACAACGCGAATAGTCACGA	LOC120843905	221	935	1112	116	236
AACAACGCGGGCATTATACT	LOC121838036	90	81	51	35	435	FBgn0038610	CG7675		CG2070;CG2065;Rdh1;
AACAACGCGTACACCCAATA	LOC121833168	267	1146	1046	107	393
AACAACGGTGATGTCGAATA	LOC8031232	315	448	887	182	959	FBgn0003174	pwn
AACAACTTCGGCTACGACCG	LOC120849948	101	403	374	114	187	FBgn0015777	nrv2	nrv3;nrv1;
AACAACTTCTCCGACTACGA	LOC121045611	170	625	552	94	197
AACAAGAAGGCGATTCGTGG	LOC8050915	368	702	571	296	273	FBgn0028540	CG9008
AACAAGAAGTACAGGAGGTA	LOC120844518	220	800	846	199	490
AACAAGAAGTGGGTGCCCAG	LOC8035312	249	269	379	166	365	FBgn0000578	ena
AACAAGACACGATGATTGCC	LOC115331988	265	320	437	213	1058
AACAAGCAATGCAAGCAGCC	LOC115317827	198	199	290	147	491	FBgn0038923	mRpL35
AACAAGCACTGGAGTGTGCT	LOC120841830	264	2287	2076	153	527
AACAAGGACCAGCCGCTCAT	LOC8032162	208	215	248	164	886
AACAAGGCACAGATACAGAA	LOC8035528	203	488	471	214	476	FBgn0024956	Mat1
AACAAGGCGAGAGGCGGCAG	LOC8028666	250	2487	3872	210	286
AACAAGGTAACGGTCGACAT	LOC8039941	356	3690	4209	193	756	FBgn0038976	Pfdn5
AACAAGGTCTGTGCTTCTGA	LOC120843466	151	180	135	177	1098
AACAAGGTGCAGAAGGACTT	LOC8053251	305	735	938	258	605	FBgn0067628	CG33331
AACAAGGTGTGGACACAACA	LOC8051982	428	1726	1636	277	167	FBgn0250820	meigo
AACAAGTCACTAAATTCCAT	LOC115326338	124	553	432	156	382
AACAAGTCTGGCCCATCCCG	LOC115314770	166	339	469	83	390
AACAAGTGGAGGGTCGAATA	LOC8026323	161	799	751	178	424	FBgn0052485	CG32485
AACAATATCATCAAAAATCA	LOC121836941	58	44	15	116	894
AACAATGAAGATGCCAAGTC	LOC115308822	209	103	213	211	468
AACAATGAATGGACAAAGAT	LOC120836147	175	201	103	201	679	FBgn0036910	Cyp305a1		Cyp303a1;
AACAATGACGTCACCAGCAA	LOC115310916	268	1014	1325	214	850
AACAATGGGCAAGGCTGAAT	LOC8023708	403	2603	3512	266	1202
AACAATTTGGTCCATTATCA	LOC120848672	127	553	672	121	202
AACACAACGGGGACCGGTAC	LOC8039314	173	89	81	212	89
AACACACAATGCATATAATC	LOC121833105	228	151	138	239	1462
AACACACAGCACGCTGATGA	LOC120844012	308	408	538	258	433
AACACACTTGAAAGCATACA	LOC121838555	175	133	211	116	164
AACACAGAATGCAAGGTGGT	LOC8036507	358	1401	1623	296	428	FBgn0002567	Rab32
AACACAGCAAGGTGCCTCAG	LOC8037256	248	448	371	227	542	FBgn0024432	Dlc90F
AACACAGGCAGAGGATGCAG	LOC8024877	477	879	1021	307	1269
AACACAGGCTTGCCTCCATG	LOC121838169	223	1253	1036	141	277
AACACAGGCTTGCCTCCTTG	LOC115317970	233	667	728	200	2370
AACACCAACGGGGATAGAAA	LOC115313160	156	491	399	110	320
AACACCAAGACGGTGATCCA	LOC8037027	375	1134	1634	255	561	FBgn0010235	Klc
AACACCAAGGGTTACCGGAG	LOC8026412	296	1750	2204	132	137	FBgn0032987	RpL21
AACACCACGCATGGCCACCG	LOC8029368	341	820	871	193	513
AACACCAGGAGGACCTGATA	LOC8041828	157	984	1421	116	584	FBgn0037615	CG11760	TMEM216;
AACACCAGTACGAGATTGGT	LOC8036518	250	747	1039	137	514
AACACCATGTAGCTCCCCCA	LOC8041424	227	434	776	101	281	FBgn0264693	ens
AACACCCAACTCCTCCGCCT	LOC115313332	140	217	682	120	410	FBgn0286783	Etf-QO
AACACCGGCCACGTATCCAA	LOC115327363	176	280	399	162	631	FBgn0036828	Prp6
AACACCGGCGAGGTGTACCG	LOC8036207	274	231	182	194	61	FBgn0023167	SmD3
AACACCGGCTGTGACACTTG	LOC8033193	251	1641	2530	186	1408
AACACCGGCTGTGCTCGGAG	LOC115319546	155	1298	1460	98	189
AACACCGTCGTGTTACACCT	LOC120841468	271	371	183	215	512	FBgn0259209	Mlp60A	Mlp84B;
AACACCGTTCGAGTTACCGT	LOC115322791	232	794	1162	146	787
AACACGAAAGGTGGTCTAAT	LOC121832936	327	967	832	228	899
AACACGAACCTGACCTTCTG	LOC115328660	259	590	516	120	651
AACACGAGGGGAGGCACCTT	LOC121837830	293	546	713	183	849	FBgn0032264	Lip4		CG18301;
AACACGATCGATACGATGGA	LOC115330169	310	3018	3107	281	637	FBgn0005775	Con
AACACGATGTGGACCAGGGC	LOC115325961	113	559	892	150	671	FBgn0031996	CG8460
AACACGATTCCAACGGGAGA	LOC115323142	159	1439	2437	90	396
AACACGCGAGGAAACACGTA	LOC115308321	280	1104	812	120	239
AACACGCGGTGAGCCAACGC	LOC120840914	160	183	87	167	1389	FBgn0267001	Ten-a		Ten-m;
AACACGGGTTGGCTAACCCC	LOC8034826	118	326	57	113	155	FBgn0031703	Acsf2
AACACGTAGAACAGTCCCAC	LOC8035243	268	103	213	216	212	FBgn0034248	CG14483
AACACTACCAGGCTGAGGGA	LOC115322928	166	39	170	191	751	FBgn0052095	CG32095		CG7492;
AACACTGAAATTGATGAGTC	LOC120839697	224	622	732	134	586
AACACTGAGAAAACGCCCGT	LOC8032833	135	223	54	97	715	FBgn0036489	CG7011
AACACTGGAACAAATGGAGG	LOC8043062	149	662	585	117	382	FBgn0029945	Acsf3
AACACTTGAACAGTGTAGTC	LOC8035991	224	3240	4075	183	540
AACACTTTCGGACTCACCTG	LOC8032949	121	0	64	128	150	FBgn0035027	CG3511
AACAGAAAAAGAGAGATCGG	LOC8043969	97	784	840	93	544	FBgn0034743	RpS16
AACAGAAGCTGTTCCTAAGG	LOC8027458	253	683	641	171	477
AACAGACAGTGGAAGAGAGG	LOC8030308	233	330	247	121	1055	FBgn0031914	CG5973	CG10026;CG5958;	CG10300;CG2663;CG1902;CG10237;
AACAGAGCGAAGGCTCTTGA	LOC120843647	273	2224	2818	175	548
AACAGAGTGTGACATCCCAA	LOC121833991	417	830	998	255	317
AACAGATCCTCGAAGTTCAG	LOC115311621	247	3032	4032	197	1015	FBgn0261067	LSm1
AACAGATGCTGAGAACGGGG	LOC115309970	146	334	276	145	2823
AACAGATGTGGAATGCCACT	LOC120842904	268	1460	1477	200	826
AACAGCAACACGAACAGCAG	LOC120836315	359	738	690	188	723
AACAGCAATTCCAGCCGCCA	LOC8025309	117	483	467	131	582
AACAGCAGCCAGGCGGCCAA	LOC8052961	144	80	133	101	172	FBgn0031360	CG31937
AACAGCAGTCTTGTGGTTGG	LOC8030060	475	1107	1754	312	2657	FBgn0034420	CG10737
AACAGCCACAAAAGCTTCTT	LOC121046828	110	966	952	149	1111
AACAGCCGCTACATATATGG	LOC8024965	84	613	413	89	793
AACAGCGAGAAGCCGAAGAT	LOC8032689	199	644	842	153	657
AACAGCGAGATCGTGAACAA	LOC8030063	326	3924	4193	261	914	FBgn0003977	vir
AACAGCGCGGACGAATACTG	LOC8038337	209	271	804	185	69	FBgn0010520	Bka
AACAGCGCTGGTGTACCGTA	LOC8042376	482	545	712	284	475
AACAGCGGATATTTAATTAC	LOC115309464	185	939	1158	114	621	FBgn0035807	CG7492
AACAGCGGCCAGCTGATGAG	LOC8035847	233	977	1718	203	733	FBgn0061492	loj		CG9308;
AACAGCGTCGGTCGCGTCAG	LOC120849656	364	1774	2356	201	788
AACAGCGTTGACGCCTACTG	LOC121047082	316	407	757	288	1427	FBgn0259188	Ir7f		Ir7e;Ir7b;Ir7g;Ir7a;Ir7c;
AACAGCTGATTGGACAACGT	LOC8052868	180	208	256	202	1670
AACAGGAATTTCTGAACCTA	LOC120836366	145	1151	1487	115	604	FBgn0015589	Apc		Apc2;
AACAGGAGGAAGAACACGTT	LOC120848772	270	396	615	300	968
AACAGGGATCGATCTCAGTT	LOC8043634	161	363	456	125	64
AACAGGGGAATATATCCAAG	LOC8038994	115	313	478	80	208	FBgn0036118	Blos2
AACAGTCCTACACATTTCTG	LOC115322888	314	423	271	169	670
AACAGTCTCGAAAAGGACTA	LOC115321902	95	631	438	87	293
AACAGTCTGAGGACCCGTGA	LOC120838357	240	174	152	117	365	FBgn0015038	Cyp9b1	Cyp9b2;Cyp9h1;Cyp9f3;Cyp9c1;Cyp9f2;Cyp6d2;Cyp6d4;Cyp6d5;	Cyp6a19;Cyp6a22;Cyp317a1;Cyp6w1;Cyp6a17;Cyp6a9;Cyp6a20;Cyp6a18;Cyp6a13;Cyp6a16;Cyp6a8;Cyp6a2;Cyp6a23;Cyp6u1;Cyp6g1;Cyp6a21;Cyp6a14;Cyp6g2;
AACAGTCTGTGGAAATTCCT	LOC115329587	193	93	79	117	452	FBgn0250847	CG14034		CG6472;CG5162;CG34447;CG13282;CG10357;
AACAGTGAATGCAAATGTTT	LOC121835746	317	1267	1187	186	1638
AACAGTGACACAGACGAGAG	LOC115321349	164	923	955	133	756
AACAGTGACCGTGAAAACAA	LOC115320829	99	442	443	77	758
AACAGTGAGTGGCTGCGCAG	LOC115322448	210	456	242	129	465	FBgn0010280	Taf4
AACAGTGCCCGTCGGTGGCC	LOC121837319	204	1477	1254	141	322
AACAGTTCCACGTCCTCTCG	LOC121832895	259	271	305	149	312	FBgn0052110	CG32110		Ulp1;
AACAGTTGAAGGCAGCCGCT	LOC120840929	134	91	222	205	603
AACAGTTGGGGTACCGGCAA	LOC8029345	200	1301	858	110	383
AACAGTTTAAATCAACAGCT	LOC121048206	92	378	419	91	325
AACAGTTTCTTTGGGCCATT	LOC121835467	187	393	486	128	1008
AACATACACCAACCTCAGCA	LOC8053068	208	473	592	208	981
AACATAGAAAAGCACTCAAA	LOC120836862	100	434	780	120	89
AACATAGGTGGCCTCGTGAG	LOC8036426	359	440	438	170	344	FBgn0287724	Ca-beta
AACATCAAGGCGTGCCACGA	LOC8043100	392	1213	1599	257	713	FBgn0023542	Nmd3
AACATCAAGGTCGCAGACTT	LOC8041986	211	1431	2141	104	523	FBgn0004106	Cdk1		Cdk2;
AACATCACGGCTCTGGTATT	LOC121835459	131	298	291	114	383
AACATCACGGCTGCTCCATA	LOC120838824	321	615	719	216	1234	FBgn0036715	Cad74A
AACATCAGCGAGGATCGCGG	LOC8050668	227	1790	2020	186	346	FBgn0023174	Prosbeta2		Prosbeta2R1;
AACATCATCCGGTCCCACAA	LOC115316328	206	532	722	105	432	FBgn0031726	Cyp6a16	Cyp6u1;Cyp6a20;Cyp6a19;Cyp6a2;	Cyp6a17;Cyp317a1;Cyp6a22;Cyp6a23;Cyp6a9;Cyp6g1;Cyp6w1;Cyp6a13;Cyp28c1;Cyp6d5;Cyp6a18;Cyp6a21;Cyp6d4;Cyp6a8;Cyp6a14;Cyp6g2;
AACATCATGTCGGAGATACG	LOC8043263	272	427	517	166	1305	FBgn0035236	Tmep
AACATCATTACGGTAGATTG	LOC115310931	171	349	517	176	454
AACATCATTATGGTGGACTG	LOC120846338	289	596	812	213	884	FBgn0029831	CG5966
AACATCCACCATGACCGATG	LOC120838003	311	1598	1535	258	911	FBgn0052536	CG32536
AACATCCAGGAGCTCCAGAA	LOC8029953	162	488	578	118	619	FBgn0004607	zfh2
AACATCCCGAAGGCCAAGAC	LOC120849753	138	359	741	146	1142	FBgn0021847	Ttc7
AACATCCTCTTCACCTCCCC	LOC8043542	229	2485	3008	218	1852
AACATCGACACTGAGCACCT	LOC8040545	223	63	258	164	45	FBgn0005655	PCNA
AACATCGACAGTGCAGCAAC	LOC120836959	578	2131	1467	328	1223	FBgn0040076	primo-2	primo-1;
AACATCGCGAGGGGCGTCAG	LOC8041022	224	238	443	178	801	FBgn0030065	CG12075
AACATCGGACCAACGCACGA	LOC8029518	247	682	578	122	338
AACATCGGAGACTCCACCTC	LOC8040856	299	2433	2740	237	1233	FBgn0034371	Ntan1
AACATCGGTTGAAACTGTGT	LOC121835062	166	296	209	196	588
AACATCTGGAAAGGTGACTG	LOC8036292	163	278	536	123	221	FBgn0037710	CG9393
AACATGAACGAGGTCGCCAA	LOC8038540	210	1599	1933	238	85	FBgn0264815	Pde1c
AACATGAACGTTTCAGTACT	LOC120844744	250	284	421	241	1645
AACATGAAGCGCAACGCCCT	LOC8040437	251	1046	1051	166	587	FBgn0030230	Rph
AACATGAAGGGAGACTGCAA	LOC8026784	270	919	753	196	966
AACATGATGCAGGAAATCCT	LOC120846350	199	279	308	152	522	FBgn0033191	CG1598
AACATGCCACACACTAACTA	LOC8029176	259	2990	3326	181	830	FBgn0052000	anne
AACATGCGAAAGGTGACCAA	LOC8029644	449	434	211	252	370	FBgn0037551	Arl8
AACATGCGGACATGTTGCGT	LOC120841008	453	462	447	237	778
AACATGCTGAAGACGTTCCA	LOC8024928	286	428	372	228	970	FBgn0033979	Cyp6a19	Cyp6a2;Cyp6d4;Cyp6a22;Cyp6a23;Cyp6a21;Cyp317a1;Cyp6a8;Cyp6u1;Cyp6a20;Cyp6d2;Cyp6g1;Cyp6a17;Cyp6a9;Cyp6d5;Cyp6w1;	Cyp9c1;Cyp28d2;Cyp6a13;Cyp9f2;Cyp9f3;Cyp9h1;Cyp6a16;Cyp9b1;Cyp6t3;Cyp9b2;Cyp6a14;Cyp6a18;Cyp6g2;
AACATGCTGAAGCCGTTCCA	LOC8042544	262	363	294	198	495	FBgn0033982	Cyp317a1	Cyp6d5;Cyp6a8;Cyp6d4;Cyp6a21;Cyp6a9;Cyp6a20;Cyp6w1;Cyp6a19;Cyp6u1;Cyp6a2;	Cyp9b1;Cyp6g1;Cyp9h1;Cyp9f3;Cyp6g2;Cyp6a17;Cyp6a13;Cyp6a18;Cyp6a23;Cyp6a16;Cyp9f2;Cyp28d2;Cyp6a14;Cyp6d2;Cyp6a22;Cyp9c1;Cyp6t3;Cyp9b2;
AACATGGAAGCCAAATGAAG	LOC115312006	152	418	396	147	807	FBgn0036302	sowah
AACATGGCCTCAGCGCATGT	LOC120844755	309	598	436	192	538
AACATGGCGGCCAGCGGCCT	LOC8053670	94	380	303	85	797
AACATGGGCGGGGGCGGGAT	LOC8036928	131	1211	932	136	800	FBgn0052264	CG32264
AACATGGTGAGCGCCCTCTA	LOC8028799	279	2102	3150	141	512	FBgn0259994	OtopLa		OtopLc;OtopLb;
AACATGTCGCACGAGGACCC	LOC115314997	244	1617	1277	177	339	FBgn0028685	Rpt4	Rpt4R;
AACATTACGCGGAGTTTGAC	LOC121046010	299	383	207	226	1073
AACATTAGAAGTGATTTCAG	LOC121833913	182	365	446	133	109
AACATTATTGAGAAAGCGGG	LOC115318686	128	316	260	100	731
AACATTGAGATGATCGAGCT	LOC8035071	271	1372	2090	136	1306	FBgn0026080	Tip60
AACATTGCTTCTATTGCTCT	LOC121836424	123	958	767	129	141
AACATTTGAGCCATTCGCCG	LOC8024758	234	2579	3709	120	426	FBgn0040347	mus81
AACCAAAACCGAGGAGCCCA	LOC115318596	116	401	588	93	878
AACCAAAGAGAAGGATGCCG	LOC8031939	138	163	126	123	291	FBgn0035586	Fitm
AACCAACATGACAGTTTCCA	LOC8023412	232	467	252	84	45	FBgn0037815	Rrp46
AACCAAGAAGTCGCCCATGA	LOC121835786	197	1160	1632	138	259	FBgn0264953	Piezo		Pzl;
AACCAATAGCGTGTGAACAC	LOC8034250	242	703	811	183	13	FBgn0267972	Der-1
AACCACAAAAGAAGAGGCTG	LOC8034808	180	688	958	138	151
AACCACAAGAAAACCCACAG	LOC115309148	106	330	283	67	7	FBgn0038047	CG5245		CG2202;
AACCACAAGGTTCCTCGCCT	LOC8028301	150	175	242	118	273	FBgn0003090	pk		Lmpt;Tes;esn;
AACCACAGCCAAGATGAAGG	LOC8033029	170	486	701	282	794
AACCACAGGACGCCTCCCTT	LOC8042131	140	956	1366	155	432
AACCACATGCGCCTGGAGGT	LOC121835736	256	823	742	161	416
AACCACGGATGGCACCCTCG	LOC120846348	237	231	504	106	99	FBgn0035401	Alg2
AACCACGGGAACTCCCGTGT	LOC8024873	151	733	1123	102	131	FBgn0038510	CG14331
AACCACTCTTGCATCTTGAT	LOC115319949	169	2318	2629	210	677	FBgn0028540	CG9008
AACCACTTCTCCGACCACGA	LOC121833965	179	1944	1936	63	438	FBgn0038047	CG5245		CG2202;
AACCACTTGTCAGCCTAAAT	LOC115332666	223	429	892	196	341
AACCAGAAAAAGCACTTTGT	LOC115322576	124	655	653	128	296
AACCAGAAGCAGAAGGAGCA	LOC8028953	364	994	1170	266	783
AACCAGACGGAGCTGAACAT	LOC8027963	301	2835	2768	297	675	FBgn0086757	Golgin97
AACCAGAGACGGCAACAGCT	LOC120839649	201	711	1115	118	253
AACCAGAGGATGATTCGGAG	LOC8051951	210	3168	4549	212	2193	FBgn0034730	ppk12	ppk26;ppk5;ppk8;rpk;ppk;	ppk22;ppk16;ppk28;ppk11;
AACCAGCACCAAGATCTGGT	LOC115320639	196	91	140	120	131	FBgn0033160	Dhx15		CG3225;
AACCAGCATCCAGATGCCAT	LOC121834637	287	2614	2119	227	869
AACCAGCATCGCTTTGTTCT	LOC115310654	306	872	1247	175	548	FBgn0036996	mag	CG31089;	CG31871;CG3635;CG11598;CG18530;Lip1;Lip3;CG11600;Lip4;CG7329;CG2772;CG6753;CG18301;CG18284;CG11608;CG11406;CG8093;CG18302;CG31091;
AACCAGCCGCATGGCTTCCG	LOC8043551	73	310	363	116	412	FBgn0029831	CG5966		Gip;
AACCAGCCGGACCCCCACGG	LOC8043266	126	543	604	109	1993	FBgn0027836	Dgp-1
AACCAGCGGCACGAGGATGT	LOC8030416	290	777	799	229	503	FBgn0037116	Als2
AACCAGGACGTCATTCTCGC	LOC121833589	268	1376	1899	195	569
AACCAGGACTAGACCCCGCC	LOC115309849	153	334	350	86	306
AACCAGGACTAGACCCTGCC	LOC120836066	228	503	574	152	488
AACCAGGAGCAGGCAGAGGA	LOC8036054	198	557	1087	195	777	FBgn0051779	Acp24A4	CG16713;	IM33;CG43165;
AACCAGGATAAGCTGGTCCA	LOC120842813	250	554	965	147	998
AACCAGGCTACAGTGAACCT	LOC8051114	310	1456	939	289	1463	FBgn0039965	Coa7
AACCAGGGTGGAGGCCACCT	LOC8040873	238	1843	1958	91	83
AACCAGTGCAAAACCTATGT	LOC8029893	297	401	464	208	2389	FBgn0036574	elg1
AACCAGTTCCGAGCTATGGT	LOC120837490	167	233	413	153	708
AACCAGTTTACGCGGGTTGG	LOC115332424	270	749	884	187	359
AACCATAATCGATTACACTC	LOC121838441	246	830	959	169	394	FBgn0038047	CG5245		CG2202;
AACCATCCGGGCACTGACAG	LOC115309310	95	38	211	147	298	FBgn0052373	CG32373		frac;
AACCATCGGAGCTCCAGTAG	LOC120843730	158	448	779	123	937
AACCATGCTATGAAACCCAT	LOC115313970	144	96	57	139	1464	FBgn0029913	Cht11		Idgf3;
AACCATGGAAGGGGTTAACA	LOC115316823	240	1130	1173	198	692
AACCATTCGGAAAATTCAGA	LOC120840002	151	551	575	109	520
AACCATTGTGAGCCTCCAGA	LOC8026258	230	2224	2284	182	541
AACCCAAAACGAATTGTCTA	LOC115310732	163	686	960	127	1093
AACCCAATTGAACTCATCTG	LOC8026773	156	580	418	103	127	FBgn0260753	Pdfr
AACCCACAGCAGCATCGAAG	LOC115318912	168	192	84	100	197	FBgn0264326	PolE1
AACCCACTCTCCTCTACAAT	LOC121046836	172	652	1131	125	2099
AACCCAGAAGGGACCAGAAC	LOC8033459	241	1353	2162	133	684
AACCCAGGAGGAATACAGAC	LOC8030110	146	122	9	161	396	FBgn0259199	Snup
AACCCATCGTTCTTAAATTC	LOC121045770	217	552	552	116	567	FBgn0028746	CG18508
AACCCCAAGATTATACTGAA	LOC8035274	164	585	834	153	511	FBgn0267791	HnRNP-K		Ptip;
AACCCCAATCAAGAGCTTGG	LOC8033838	123	377	525	111	113	FBgn0033540	Elp2
AACCCCAGCAGCTCCACCAT	LOC8043544	214	930	591	194	693	FBgn0034181	Paip1
AACCCCAGCCTTGGCTACCC	LOC8031004	154	861	652	113	594	FBgn0040011	Slmap
AACCCCAGCTGAAGAAAGTG	LOC8023332	193	555	767	109	271
AACCCCCATGCCGCTCTCCA	LOC115314647	157	837	859	86	373
AACCCCGACCTTGAACCCCG	LOC115316493	134	69	209	100	29	FBgn0015298	Srp19
AACCCCGATCAGGAGAAGAC	LOC115322019	122	1497	1212	148	344	FBgn0283472	S6k
AACCCCGCCATTGACCACCG	LOC120840633	219	1486	1009	199	1080
AACCCGACGCGTGAGTGATG	LOC8041808	303	1362	1433	164	187	FBgn0039156	CG6178		Acsx1R;CG8834;pdgy;CG5568;CG18586;CG17999;CG4563;Acsx1L;Acsx3;CG4830;Acsx2;Acsx4;
AACCCGAGCTGGGACCGTCT	LOC115328941	109	189	458	63	247	FBgn0053696	CNMaR
AACCCGCCGTACGACCTCCT	LOC8027786	78	80	103	42	74
AACCCGGCCGTCGGCCCGGG	LOC8038922	8	0	0	43	60	FBgn0043900	pygo
AACCCGGTACTTGATCGATG	LOC120845195	223	551	623	141	317
AACCCTCGAAGCAGGCCCGG	LOC8037417	144	327	747	91	621	FBgn0032330	Samuel
AACCCTCTCCCGATCCGGGA	LOC8040843	48	134	166	51	154	FBgn0033654	Sobp
AACCCTGCTGGACAGGGACA	LOC8028247	208	611	610	89	778	FBgn0030051	spirit		Hayan;psh;
AACCCTGGAGACGGAGTTGT	LOC8036224	264	753	852	172	865
AACCCTGGAGCGGGAACCCC	LOC8040319	51	244	149	81	118	FBgn0035677	CG13293
AACCCTGTGGAAGATCAATT	LOC115327458	141	680	546	108	512
AACCCTGTGTCGGACTGCTC	LOC120849051	119	204	97	93	1074
AACCCTTGCGCCGTACCCTA	LOC8051698	222	611	462	128	543
AACCGAAACCGCGTGGCCTA	LOC8025640	158	130	229	156	759	FBgn0265298	SC35
AACCGAATTGCACAAGGACA	LOC8033200	192	547	837	176	838
AACCGACCAAGTATAAAGTT	LOC115311278	153	359	515	157	533
AACCGACGAAGCGACGGTGT	LOC8030106	317	1447	1154	261	979
AACCGACGATCCGGCAGGAG	LOC115311742	152	495	449	159	4478	FBgn0005666	bt
AACCGACGTCATAAAGACAC	LOC121835300	228	2156	2477	155	615
AACCGACTGATCGTCGTCAA	LOC8052267	182	950	1568	159	297	FBgn0034050	bug
AACCGACTGGACCGTCGCTG	LOC8029513	238	343	568	106	877	FBgn0038342	B9d1
AACCGATGACAGGTAGACCG	LOC120842231	129	955	814	115	607
AACCGCAAAACCATTACGTG	LOC8029548	264	553	370	177	957	FBgn0051999	CG31999
AACCGCAAACGGGACGACAG	LOC8039285	141	165	183	186	1365	FBgn0264489	CG43897
AACCGCAAGGAGCAGAGCAA	LOC8038924	278	138	25	138	77
AACCGCAATATGGTTCACGG	LOC115308201	236	825	1287	198	391	FBgn0261618	larp
AACCGCACTCGAACGACACA	LOC121835225	125	1246	1714	128	610
AACCGCAGCCAAACATACAC	LOC115327732	156	2114	1772	174	684
AACCGCCTGTGCACCATCAA	LOC8033431	196	190	132	131	240	FBgn0051076	CG31076
AACCGCGTTCAGAAGGTGGT	LOC8039760	296	500	423	163	333	FBgn0037777	CG11722
AACCGCTGGCAGAGCTGATG	LOC115316094	213	23	85	89	489
AACCGCTTCGAAGAGAGTAC	LOC115332771	112	282	175	87	494
AACCGCTTGGAAGAGACAGG	LOC115330126	106	640	812	97	187
AACCGGACGTGAAACTGGAG	LOC121838229	161	295	383	163	253
AACCGGAGACAACCATAACA	LOC120839649	188	150	79	177	647
AACCGGAGGGCCGCCATCAT	LOC8043099	78	396	1023	141	640	FBgn0039023	Nepl14
AACCGGTTCCGAGCCAACTA	LOC8025927	115	108	109	120	735	FBgn0015032	Cyp4c3
AACCGTAAGCCAGTTCGTAG	LOC115314121	266	1901	2009	130	301
AACCGTCGTGGCACTCGCAG	LOC115329240	252	2228	2281	207	555	FBgn0036391	CG17364
AACCGTCGTTGGGCGCCCAT	LOC8042656	194	143	376	189	420
AACCTACCCGACCCCAAAAA	LOC120840272	48	507	540	40	138
AACCTACCGCGGAGCACTAC	LOC121835733	183	216	247	115	348
AACCTAGAGCCAGGAGGGAT	LOC8032517	216	613	382	142	1040
AACCTATTTGGCAGCCGGAA	LOC120848843	178	122	149	119	391
AACCTCAGGGTGCACATCGG	LOC8024904	319	1025	1042	181	502	FBgn0030838	CG5445
AACCTCATAGGGGGCTTGTA	LOC8041410	101	429	616	73	266	FBgn0035146	CG13893
AACCTCATTAGCGACCTCAC	LOC8040082	213	985	606	181	540	FBgn0028888	CG4168
AACCTCCACTTGAGCTATGT	LOC115312287	251	5399	5813	120	595
AACCTCCTGTCGACTTTCAC	LOC8037658	187	432	533	149	703	FBgn0035922	Pex7
AACCTCGAAGGAGTCGCCGT	LOC8038943	118	111	59	110	83	FBgn0040305	MTF-1
AACCTCGAGCCCGACAATGT	LOC8039213	165	194	176	126	62	FBgn0011211	blw
AACCTCGATAAGGTCCTGGA	LOC115315543	186	1243	1264	131	360
AACCTCGGCTGAGCCGGCAC	LOC8039213	93	130	66	56	97	FBgn0011211	blw
AACCTCGTCGGGCAGCTGGG	LOC8033777	144	220	149	103	42	FBgn0019925	Surf4
AACCTGAAAAAGATCCTGAA	LOC115311758	160	607	812	132	296	FBgn0001202	hook
AACCTGAAGCAGAAGCTCAA	LOC8023290	246	2237	2070	199	1100
AACCTGACAGCGGCCAGCCT	LOC8050425	124	313	125	151	920	FBgn0034271	Vps50
AACCTGACGCGTGTGTGAAA	LOC115314392	200	1197	1300	198	989	FBgn0038734	Acsx4	CG5568;Acsx2;CG18586;Acsx1L;Acsx3;Acsx1R;	CG4830;CG4563;CG17999;CG8834;CG6178;
AACCTGCAGTACATTCCCCA	LOC8051066	236	449	553	211	1025	FBgn0037963	Cad87A
AACCTGCCGTCCGGCCTCTG	LOC8052173	146	375	621	100	613
AACCTGCTGATGGCGGTCTG	LOC8031393	219	1130	1315	151	336	FBgn0032596	Prosbeta4	Prosbeta4R2;	Prosbeta4R1;
AACCTGGCACTCAGCCACCT	LOC115319187	173	3414	3290	147	384
AACCTGGGAGGCGTGCGGGG	LOC115328279	169	678	1082	111	584	FBgn0030511	CG11158	CG5418;CG12177;
AACCTGGGCTATCCCACCAT	LOC8052408	232	701	712	142	333	FBgn0266557	kis
AACCTGGGGAACAGCATCAT	LOC115327491	253	2073	651	156	1461	FBgn0050394	CG30394
AACCTGGGGGTTGTTGACCT	LOC8030785	273	990	843	162	215	FBgn0260750	Mulk
AACCTGTCAAGAAGGAGAAT	LOC115324304	149	514	383	208	451
AACCTGTGCAAGCCCAAGAA	LOC120843125	195	753	671	215	1887	FBgn0028541	TM9SF4
AACCTTCAGTTATCTGCATG	LOC8043634	207	1179	2909	179	227
AACCTTCCCGGCGAGGTACA	LOC8029744	248	875	824	177	148	FBgn0264816	koko
AACCTTCTAGATGACATCCT	LOC8053447	125	186	249	149	834	FBgn0052479	Usp10
AACCTTCTCACAAGCTTGAA	LOC115326947	93	109	27	105	478
AACCTTCTCATTGACCAGAA	LOC120836108	195	581	551	171	164	FBgn0004106	Cdk1		Cdk2;
AACCTTCTGGTCACATCCGT	LOC8033386	229	1613	1791	173	1005
AACCTTGAGGCCACACCGCG	LOC8029968	252	255	276	114	266	FBgn0035148	CG3402
AACCTTGAGGTTGGATGCCA	LOC8029670	96	393	578	172	652
AACCTTGCTTCAGCTTGCTT	LOC115317150	152	915	776	160	599	FBgn0031550	IFT57
AACCTTGGCGACCACCTTGT	LOC8030293	332	954	871	227	344	FBgn0017457	U2af38
AACCTTGGGACAGGGAACGG	LOC8042656	211	687	1529	79	301
AACGAAAAAAAAGGGCTGTG	LOC120836051	149	1702	2132	85	291
AACGAAAATGGAAGGATGTC	LOC121833585	219	115	112	160	751
AACGAAACATTAGGACGAAT	LOC8054021	293	1025	1467	177	910
AACGAAACGAGAACCACCAA	LOC8030920	227	760	917	224	994
AACGAACACCTTTGATGTTC	LOC121832875	157	281	281	103	702	FBgn0039494	grass	CG5909;	alphaTry;CG30002;CG32270;CG12256;Send1;CG1304;CG9733;Sp7;Ser6;CG17239;CG1773;CG11836;SPE;CG30083;CG10232;CG17477;CG10469;CG34458;CG30287;CG30087;MP1;
AACGAAGGAGGAGCCGGCGT	LOC115327829	291	873	1046	170	309
AACGAAGGATGAGCCCATCC	LOC115332909	121	39	15	108	564
AACGAAGTTTGGCACGCAGG	LOC120845771	271	615	643	142	396
AACGACAAGTGCATGGACGA	LOC8030172	376	1703	2199	253	569
AACGACAATTCATGTCCCGC	LOC120837428	185	1108	1322	156	1184
AACGACACGAACATTGTCCG	LOC120841474	211	458	909	257	772
AACGACACGCACGACGATGG	LOC121837760	366	2689	3765	164	358	FBgn0020018	Ppox
AACGACAGTGAGGCCCAGTG	LOC8032461	244	14569	15761	149	462
AACGACATCCAGGCGAGTGT	LOC120848421	206	1149	1112	136	468	FBgn0031002	CG14196	CG8034;out;CG8051;	CG8389;
AACGACCAAGAAGAACAAGG	LOC8028742	146	263	105	129	302	FBgn0027785	NP15.6
AACGACCACCCGATGCACAG	LOC8039894	150	398	440	95	786	FBgn0039668	Trc8
AACGACCGTCGCGCCTTCCA	LOC115323585	177	284	156	129	108
AACGACCTCGAGGACAACTA	LOC115328111	19	111	23	13	76	FBgn0034580	Cht8		Cht9;Cht4;Cht12;Cht6;Cht7;
AACGACCTTGAAGCCCATAA	LOC8053309	106	386	485	75	708
AACGACGATTCATGTCCCGC	LOC120839308	269	533	657	164	188	FBgn0034887	St1		St2;
AACGACGGGAAGTGCGTGTA	LOC115331018	487	1367	1815	285	444
AACGACGTCGGTGTCCGCCT	LOC8054039	326	70	141	163	576
AACGAGACAGGGCACGAGGA	LOC115323394	208	304	219	164	89
AACGAGAGCCCGAGACCCCG	LOC121833180	75	186	194	71	289
AACGAGATATTCGTATTAGT	LOC120843520	145	525	789	123	353
AACGAGCTAATTGGCATTTG	LOC121835652	290	422	352	186	1064
AACGAGCTCTGGCAAGCAAG	LOC115309464	114	461	492	83	274	FBgn0035807	CG7492
AACGAGCTGAGCACAAGGCA	LOC115321803	270	118	304	270	508	FBgn0036999	isoQC	CG6168;QC;	CG32413;
AACGAGCTGCTGGGCTGGTA	LOC8040843	277	1402	1674	149	1049	FBgn0033654	Sobp
AACGAGGAGAAGATCGCCAT	LOC120841468	194	507	918	217	844	FBgn0259209	Mlp60A	Mlp84B;
AACGATGCGCTTGATCCAAT	LOC115332202	140	334	453	108	252	FBgn0034887	St1		St2;
AACGATTCCCCGACCCTCTG	LOC121836521	88	264	321	95	141
AACGCAAGCGAAGTAAGGTG	LOC8033024	227	682	904	210	2090
AACGCACAGCCCACTGCCGG	LOC8043234	71	221	109	101	549	FBgn0035392	CG1271
AACGCACGCGAGCTCGTCGT	LOC8053161	163	74	107	109	148	FBgn0002593	RpLP1
AACGCACTGATGCTCCTAGT	LOC8027647	191	177	187	178	585	FBgn0039930	Mpv17
AACGCATGTGCTGAAGCATA	LOC120837348	247	279	635	200	935
AACGCCACGTAACGAAACAA	LOC120842482	86	119	27	131	255
AACGCCACTGTGGCAAGGTA	LOC115323524	188	803	997	170	665
AACGCCAGCTTCACCCACCG	LOC120849988	145	357	346	167	498	FBgn0260990	yata
AACGCCATCCAGTACCTCCA	LOC8050721	211	506	646	114	15	FBgn0036696	Pop5
AACGCCCAGCGGATGAACAG	LOC115314697	88	444	358	170	101	FBgn0039274	CG11920
AACGCCCTGAAGAGGGACTA	LOC120841385	45	198	185	61	200	FBgn0027865	Tsp96F
AACGCCCTGCCCACCCTCTT	LOC8041724	155	54	51	92	274
AACGCCGCCCAAGCCCACCA	LOC8033461	180	249	241	82	867
AACGCCGGCAAGAAACGAAG	LOC120848917	104	295	621	121	583
AACGCCTCGGTAGGCCATCG	LOC115310068	77	95	24	89	905	FBgn0034950	Pask
AACGCCTGCGGTCTCTTGGT	LOC121835679	111	1229	1376	58	227
AACGCCTGGTTCATCATCAG	LOC115325396	173	83	110	106	678
AACGCGAAACATGTTCTGGC	LOC115322090	234	381	694	156	366
AACGCGAGAGCAGAAAGCAG	LOC120843624	100	290	430	166	342	FBgn0002773	Mlc2		CG33098;
AACGCGAGCGGTGTGCCCTG	LOC8024171	217	634	627	186	582
AACGCGCTTACGAAGAGCGA	LOC120844410	244	615	374	118	370
AACGCGGATACGACGCGAGT	LOC8043100	116	240	67	84	76	FBgn0023542	Nmd3
AACGCGGATGACCGTAAAAC	LOC115319705	106	489	654	151	683	FBgn0085736	CG40472	ND-AGGG;
AACGCGGCAGGAGGCTTGGG	LOC8042784	240	1193	1306	209	900	FBgn0039836	CG1750
AACGCGGCGCATGTGATCAG	LOC115308201	312	348	328	154	279	FBgn0261618	larp
AACGCTAGGCAGCTGCTGGT	LOC121046269	184	955	792	97	450
AACGCTCGTCCGCTACCGGT	LOC8043747	46	101	97	83	110	FBgn0001085	fz		fz2;
AACGCTGCTGGGCCCCACCA	LOC8028658	142	591	576	50	91	FBgn0030573	nmdyn-D6		CG15547;
AACGCTGGACAGGTTATAAA	LOC120838076	105	75	141	57	196	FBgn0036170	CG11714		CG43120;
AACGCTGGGAACAGTTTGGG	LOC121048628	209	787	761	132	536
AACGCTGGGACAGCCGCCCC	LOC115329089	90	68	45	82	284
AACGGAATACAGCTTAAGGT	LOC8050573	224	1146	1437	142	358
AACGGAATGTTAATCTCCCA	LOC115329613	239	2377	3343	155	1079
AACGGACAAGTCAGGCCCTA	LOC8025575	164	1323	463	141	361	FBgn0033096	Zip42C.1	Zip42C.2;Zip89B;Zip88E;
AACGGACTGAGTCCGTACCC	LOC8042232	70	29	0	85	220	FBgn0033690	EndoG
AACGGACTGCGAGGACGAGG	LOC115324257	173	35	23	145	211
AACGGAGAACAAGCCAAAGC	LOC115314242	295	985	1145	190	448
AACGGCAAGTGGATCAATAT	LOC120838574	242	2338	2860	151	1207	FBgn0283509	Phm
AACGGCACACAGCTGTCTGC	LOC121836196	360	598	686	200	700
AACGGCAGGGGTGGATGGGG	LOC8053936	222	1633	2092	106	385
AACGGCATCGGACTCCACCA	LOC8032980	255	978	1303	171	630	FBgn0004102	oc
AACGGCATTACGACCGGCAG	LOC121833433	132	1390	1464	95	768	FBgn0002985	odd
AACGGCCGCCAGGTAGACGG	LOC8029157	176	28	0	99	66	FBgn0053817	His2A:CG33817		His2A:CG33841;His2A:CG33838;His2A:CG33853;His2A:CG33814;His2A:CG33865;His2A:CG33832;His2A:CG33862;His2A:CG33808;His2A:CG33820;His2A:CG33844;His2A:CG33826;His2A:CG33835;His2A:CG33829;His2A:CG33856;His2A:CG31618;His2A:CG33847;His2A:CG33850;His2A:CG33823;His
AACGGCCTGCAGGACGGCTA	LOC8029763	150	496	1035	46	33	FBgn0032129	jp
AACGGCCTGGTGATCTACTG	LOC8032824	201	55	51	180	296	FBgn0036974	eRF1
AACGGCGAGGTTCCCACCCT	LOC120849302	137	729	546	143	202
AACGGCGCTCCAAGACACCT	LOC8051850	152	1943	2144	92	231	FBgn0031457	Snx21
AACGGCGGAGTTGACATATG	LOC121836759	258	2377	2011	248	300
AACGGCGGCTACGCCGGCCA	LOC8038516	27	58	63	56	234
AACGGCGTTCCCGAGCACTA	LOC115313099	187	570	598	161	371	FBgn0033836	CG18278	CG30059;
AACGGCTACGGTGCCACCAA	LOC121833826	173	968	1368	226	358	FBgn0035512	Cpr64Ac		Cpr72Ea;Ccp84Ae;Cpr66Cb;Cpr5C;Cpr49Ad;Cpr56F;Cpr49Aa;Cpr64Ab;CG34462;Lcp65Ad;Cpr11B;Cpr30F;Ccp84Ab;Lcp1;Lcp2;Cpr57A;Cpr65Ec;Cpr76Ba;Pcp;Cpr64Aa;Cpr72Eb;Cpr49Ae;Cpr67Fa1;Ccp84Aa;Lcp65Ae;Cpr67Fa2;Cpr65Ax1;Ccp84Ac;Acp65Aa;Cpr49Ab;Edg84A;Cpr35B;Edg78E;Cpr65Ax
AACGGCTGCTGAAACCTTCC	LOC115315686	226	671	571	171	440	FBgn0262580	CG43120		CG11714;
AACGGCTGGATGCCTCGCTC	LOC121834679	87	0	13	82	876	FBgn0033085	CG15908
AACGGCTGTCTGACCCACTA	LOC8030770	257	788	1139	145	361
AACGGGACATCAAAATCCTC	LOC121836584	184	632	482	158	2180
AACGGGACATCTACCAACCT	LOC115332903	235	250	621	195	498	FBgn0000404	CycA
AACGGGACGTGGATCAACAT	LOC121835073	444	751	562	264	1522	FBgn0283509	Phm
AACGGGCAGCAAGAGTACCA	LOC115318697	234	1657	1713	162	297
AACGGGCCAAAGGCTCCCAT	LOC120848602	122	222	271	104	399
AACGGGCCGTCCAAAGGCCG	LOC121836574	98	78	213	70	59
AACGGGCTGCACGGTTGCGC	LOC115309196	347	753	965	213	668	FBgn0051266	CG31266	CG5255;CG5246;CG17475;CG1304;Ser6;CG31269;	CG4053;CG31265;CG12256;CG4653;CG9676;CG31267;CG17477;CG11911;CG32523;
AACGGGCTGCCAGGATGCAA	LOC8051168	226	1405	1242	175	442
AACGGGGCTCCGACCTGGAG	LOC8030966	99	669	476	73	399	FBgn0250830	CG12547
AACGGGGCTTTCGGAAGCAG	LOC120846065	136	290	206	114	1160	FBgn0035159	CG13896		CkIIalpha-i3;
AACGGGGTGGCCGACTTTGT	LOC120846708	168	153	82	131	638
AACGGGTCCACGGAGGGCTA	LOC121837154	153	434	643	115	281
AACGGTTACCACGTGCGCCA	LOC8043387	248	1282	1120	285	683
AACGGTTCAAGAAACTCCGA	LOC120844593	107	223	239	124	645
AACGTAACAAAAGTCTTCGT	LOC115325916	216	1368	2019	145	279
AACGTACACACGAACACCCA	LOC8029805	194	2359	2799	251	437
AACGTCAAGGGTCTGATCTG	LOC115325041	182	427	351	140	281	FBgn0038738	CG4572
AACGTCACCTGGAACGACCA	LOC8025706	266	713	661	160	592	FBgn0034225	veil	CG42249;	CG30103;NT5E-2;
AACGTCATCCTTCGAATTGA	LOC8042033	363	6735	7830	185	472	FBgn0261790	SmE
AACGTCCAGAACCACGTCCA	LOC121835461	217	547	243	134	153
AACGTCCAGGAGTCGGACAA	LOC8024452	255	1036	1572	171	619	FBgn0031725	DIP-eta	DIP-theta;	DIP-delta;DIP-beta;DIP-kappa;DIP-epsilon;
AACGTCCGAATGTCCAAGGA	LOC121833386	123	68	122	136	337	FBgn0261535	l(2)34Fd		GrlHz;
AACGTCCGGCACAACTTGAT	LOC8042988	204	1691	2044	182	454	FBgn0037432	CG10298	CG6180;	a5;CG7054;Pebp1;CG17919;
AACGTCGAAGGGAGGCCCAG	LOC121047208	169	573	372	173	719	FBgn0035103	Vdup1
AACGTCGAGTGGACCGGGTC	LOC8034943	191	507	400	125	786
AACGTCGCGAAGGGACACTG	LOC8038244	283	259	186	141	325
AACGTCGGCGTCGCCCACAA	LOC8031411	207	4184	4796	187	1220
AACGTCTGTGGCGGCGACTT	LOC120836574	195	257	187	147	550	FBgn0036862	Gbs-76A
AACGTGAACACCACTGCCTG	LOC120837696	393	1240	1480	191	431	FBgn0034314	nopo	CG4325;	gce;Met;Nuf2;CG10916;
AACGTGAGAGCGAAGCCAGA	LOC120849024	166	3189	2993	123	489	FBgn0030012	CG18262		pho;phol;
AACGTGAGCGCGGACGGCTG	LOC8037695	120	394	386	161	2002	FBgn0039303	CG11857
AACGTGATGCGGACCTGGAG	LOC8041894	387	4539	5012	216	414	FBgn0036319	Ent3
AACGTGCTATGCGTGTGTCG	LOC121837663	443	1708	2200	229	551
AACGTGCTGAGACAATTCCA	LOC8026388	173	201	314	185	549	FBgn0022960	vimar
AACGTGCTGATTGAAGCCTA	LOC120851185	231	1011	857	183	804
AACGTGGAAAAAGTATGCTA	LOC8038764	204	831	1007	127	455	FBgn0031459	HINT1
AACGTGGAACTGGACTCCTT	LOC115321803	175	293	128	141	1187	FBgn0036999	isoQC	CG6168;QC;	CG32413;
AACGTGGAGCAAGCCATTGA	LOC8053823	376	726	963	211	725
AACGTGGAGCGCCTGCGGTT	LOC8050492	208	575	907	115	1027	FBgn0036463	Reck
AACGTGGGATATGCACTCCT	LOC121047957	218	858	1081	218	1123	FBgn0001083	fw		CG9095;
AACGTGTCTTCTGCTCCCCA	LOC8027258	325	642	807	212	350	FBgn0035519	CG1309
AACGTTAGAGGGCTCCAGCG	LOC120841881	141	1206	1257	151	464	FBgn0035043	CG4781	CG5096;	CG7702;
AACGTTCAGCCAGAATGCGG	LOC115320393	168	955	933	137	790	FBgn0031284	PGAP2
AACGTTCCAGCCCCCCCCTT	LOC120849727	130	516	545	122	244
AACGTTGAAGGCAGCCGGAT	LOC115323078	195	429	472	185	752
AACGTTGAGGCGGACCGCCA	LOC120850481	169	263	138	158	157	FBgn0033631	Sod3		Sod1;
AACGTTGATCGAGAGCGAGG	LOC8041433	220	757	967	180	338	FBgn0039109	CG10365		CG2540;
AACGTTGATGCAGTCCGCTA	LOC115328677	217	182	634	215	386	FBgn0052085	CG32085
AACGTTGATGTGGTCCAGGG	LOC8035700	173	4856	6520	185	672	FBgn0261397	didum
AACGTTGGAAGTGACCCTCC	LOC121837032	252	1715	2251	184	1106
AACGTTGTAAGCCTGAAGTA	LOC8036192	268	972	1236	179	1141	FBgn0026778	Rad1
AACGTTGTCTCCGCCAACAC	LOC120836346	183	577	709	176	571	FBgn0039923	MED26
AACTACAAAAAAACATTCAG	LOC120845306	151	329	639	87	339	FBgn0035807	CG7492
AACTACCTGACCACCATCAG	LOC121837115	105	301	346	134	120	FBgn0011758	B-H1	B-H2;
AACTACTCCGCAAGCTACGT	LOC121838150	281	1872	1677	180	722	FBgn0004777	Ccp84Ag	Ccp84Ab;Edg84A;Ccp84Ac;Cpr5C;Cpr65Az;Cpr64Aa;Cpr11B;Cpr67Fb;Cpr49Ab;Ccp84Af;Ccp84Ad;Edg78E;Cpr64Ad;Cpr65Ec;Ccp84Ae;Cpr31A;Cpr49Ad;Pcp;Ccp84Aa;	Cpr57A;Cpr76Ba;Lcp65Ae;CG42367;Cpr49Ag;Cpr72Eb;Lcp65Ad;Lcp65Ac;Cpr47Ea;Cpr49Aa;Lcp65Ag3;Cpr47Ef;Cpr64Ac;Cpr35B;Cpr67Fa2;Cpr47Ee;Cpr64Ab;Cpr49Af;Cpr65Ax2;Cpr65Aw;Cpr78Cc;Lcp65Ab2;Cpr62Bb;Cpr76Bb;Lcp1;Cpr56F;Cpr30F;CG34461;Cpr72Ea;Cpr65Ax1;Cpr65Ea;Acp65Aa;C
AACTACTTGCGAGAACGGAT	LOC115332752	153	735	815	113	1396
AACTAGAGAGAGTATCCTCT	LOC120846133	119	375	802	107	303
AACTATCAGCTCACCAGCCA	LOC115329455	143	683	925	179	1470	FBgn0036193	CG14135
AACTATGCCTACGCTATAGT	LOC115320260	173	637	1103	181	399
AACTCAAGATCGGTCAAAGG	LOC121048534	189	894	789	122	301
AACTCAAGGAGTACCAGAAG	LOC8034829	92	442	347	111	886	FBgn0015615	SMC3
AACTCACATGCGAAATCCTT	LOC8037019	149	398	423	107	1083
AACTCATAGATGGACAGTGG	LOC120845306	223	284	383	139	289	FBgn0035807	CG7492
AACTCATCGAGGACATGGAG	LOC8038946	190	1087	1423	113	481	FBgn0024238	Fim
AACTCCAAGCTCGTTTACGG	LOC8051912	108	543	633	119	1194	FBgn0031670	SelT
AACTCCACGACCACCTCCCT	LOC120848261	145	282	489	91	338	FBgn0034246	Dcr-2		Dcr-1;
AACTCCCGAAAGACATTTGG	LOC121836068	167	467	518	106	219
AACTCCGAGCTCAAGTATGG	LOC8053802	63	0	27	85	1185
AACTCCTAATATGGGTACAC	LOC115311149	141	966	1314	78	399
AACTCCTAGCAGACACTTGG	LOC115328743	245	1555	1658	172	573
AACTCCTCGACAGCCATGTA	LOC121833155	167	1295	1163	195	730
AACTCCTTGATGGGCCATAC	LOC8039894	202	808	1130	185	495	FBgn0039668	Trc8
AACTCGACGAGGACATTGAG	LOC115322285	221	254	182	211	1879
AACTCGGCGCCGGTGATCCC	LOC8037325	171	515	488	97	888	FBgn0266417	ringer
AACTCTGACTACATTCCGGG	LOC8026342	136	490	556	83	586
AACTCTGCGCCTCATGCACA	LOC121047165	274	758	616	234	717
AACTCTGGAGCGTCTTCGAG	LOC121835209	160	299	232	116	231	FBgn0039273	shams
AACTCTGTCGAGAGGGCCTT	LOC120841705	91	242	80	72	570	FBgn0026148	CG12253		CG43088;
AACTCTTGAAAAACAGCCGG	LOC115312711	57	89	278	67	80
AACTCTTGGCGAGGTATTTC	LOC8036205	101	406	605	96	525
AACTGAACCATGATCGGGGC	LOC115311818	216	851	1064	125	631
AACTGAACGAAGTTGTACAG	LOC115319294	207	677	536	146	893	FBgn0010607	l(2)05714		CG10139;
AACTGAAGATGGCAATGAGG	LOC8042452	223	507	653	164	1168
AACTGACGACAGTGCTTTGA	LOC120843569	150	302	189	139	426	FBgn0032817	CG10631
AACTGACTCCGGGTTTGCTT	LOC115321721	129	762	716	122	635
AACTGATGATTGCGGCTAAT	LOC120845751	309	1174	1382	214	2027
AACTGATGCAGAGACAGCTG	LOC8053676	214	292	242	242	413	FBgn0039558	BCAS2
AACTGCAGCGTGGGGATGTG	LOC8030957	376	962	1177	280	404	FBgn0010173	RPA1
AACTGCAGGGATAGCTGTAC	LOC120849496	347	383	561	252	1750
AACTGCAGGGTCCTCATCGT	LOC115331080	375	1492	1763	190	173
AACTGCAGGGTCCTCGTCAT	LOC115310523	390	493	702	167	887
AACTGCGACGACAACAAGTA	LOC8051114	270	286	671	166	33	FBgn0039965	Coa7
AACTGCGTCGGGGACTGCTG	LOC121046157	343	1001	881	114	1542
AACTGCGTGGACTACTACCA	LOC8039107	224	349	337	143	101	FBgn0025724	beta'COP
AACTGCTCAACCACGGTGCC	LOC120844602	224	315	313	146	777
AACTGCTTGAATAAGCCTTG	LOC8024264	195	815	1221	138	57
AACTGGAGCGGCGCGGTAGG	LOC115315901	198	1183	1372	130	33	FBgn0030543	CG11585
AACTGGCCCGTTCGGAGAAC	LOC120850041	117	929	968	97	330
AACTGGGAGCAGCTGCAGCA	LOC8031319	205	559	1137	182	199
AACTGGGGAGAACGCCCTCT	LOC115310035	99	1532	1375	60	89
AACTGGGGCTTGTGCCGCAG	LOC115327414	122	777	772	132	605
AACTGTCAACCAAAAGGTCG	LOC8038039	173	1890	2069	164	959
AACTGTGCCTCGTTCGCAGG	LOC115315983	213	462	255	166	1373
AACTGTGCTTCCCGAAACAG	LOC121048271	141	1211	1524	166	937
AACTGTTAGTCGCCGACCAG	LOC121046268	194	612	1081	119	525
AACTGTTCACCTGCGTCAGC	LOC115310593	146	269	247	94	357
AACTTAAGTGCGGAAAAAGA	LOC120842765	113	114	128	112	1207
AACTTAGAAGAGCCTCTCTT	LOC120844629	87	181	81	97	885
AACTTAGACCATGTGTTACT	LOC115316237	202	447	332	229	803
AACTTCAATGGAAGCTTGGG	LOC121837085	179	251	109	104	547	FBgn0030357	Sclp
AACTTCAATGGGAGCTTGGG	LOC8027053	174	230	306	81	234	FBgn0030357	Sclp
AACTTCAGGCTCTGCAGTGT	LOC120840633	259	550	681	257	985
AACTTCCAGAAGGACTCCAG	LOC121835472	117	537	721	107	397	FBgn0026573	ADD1
AACTTCCAGATCGAGTTCAA	LOC120846027	191	1334	1380	140	887	FBgn0039530	Tusp
AACTTCGAAAAGGTCCTGGA	LOC115314845	126	306	663	119	455
AACTTCGACCATCTGTTGCT	LOC115311590	183	321	196	168	779
AACTTGAAGCGGTTAATCGT	LOC120840893	303	374	349	221	1209
AACTTGACACAGGTCTTCCC	LOC120841261	238	511	571	126	111
AACTTGAGGCTCTCCAGAGC	LOC120836043	129	2628	2629	96	376	FBgn0005775	Con
AACTTGGAGTGTATCAACCA	LOC115332137	215	273	365	162	357
AACTTGGGGTAACCCCTCCA	LOC8024000	141	270	408	98	645	FBgn0033313	Cirl
AACTTGTGGCTTACGTGTTG	LOC120849587	293	1513	1807	183	930
AACTTTAAGCACAAAATCAC	LOC115321786	145	527	465	196	1065
AACTTTAGCACCGCTGTGAA	LOC8026325	284	401	776	197	1231	FBgn0085220	Ufm1
AACTTTCAATGGACACCTGT	LOC8053544	99	82	226	90	54	FBgn0038585	Non3
AACTTTCAGCACATTCTTCA	LOC115328459	415	2059	2719	401	901
AACTTTCAGCATCTCCCTCA	LOC115325717	227	1209	1732	145	886
AACTTTCGATGGGTCCATAG	LOC8023237	176	234	442	112	263	FBgn0029914	CG4558
AACTTTCTGGGCATCAGCCA	LOC8023212	184	265	318	133	238	FBgn0050277	Oatp58Da	Oatp58Db;Oatp33Ea;Oatp58Dc;	Oatp74D;
AACTTTGCTGAGACCTTCAG	LOC8034226	155	1434	1326	136	759	FBgn0037873	SdhC		SdhCL;
AACTTTGCTGGCCGGAATGT	LOC8031595	166	728	879	81	560
AACTTTGGACAAGCCAACTA	LOC8052467	164	352	187	143	871	FBgn0030731	Mfe2
AACTTTGTCCTAATGACTCC	LOC115312031	94	416	420	88	772	FBgn0003257	r-l
AAGAAAAAAGAAGACCGCAC	LOC120839754	123	817	940	120	671
AAGAAAAAATTACAAAGGCA	LOC120845852	106	3545	4860	74	444
AAGAAAAACAACTGCCGGGA	LOC120838540	84	741	633	33	83
AAGAAAAACTGTGATTCCTA	LOC115333117	120	4234	4764	118	234
AAGAAAAAGAAGCTGCTGCG	LOC8029105	137	467	474	120	589	FBgn0031902	Wnt6
AAGAAAAAGACCGACACCAA	LOC8032965	165	324	492	111	174	FBgn0086472	RpS25
AAGAAAATTTCCCGGGCAAT	LOC120850471	71	3	54	40	205
AAGAAACCAAGCTCAAGGTG	LOC121046622	139	583	772	99	138
AAGAAACCGCGAGTGCAAGC	LOC115328810	180	1116	1178	95	304
AAGAAACCTCGAGAACTTAC	LOC115315687	170	1702	1084	130	522
AAGAAACGACATGCAGGCAT	LOC115316128	220	982	1162	161	860
AAGAAACTCAACGTCTCCAA	LOC115330157	76	80	189	51	19
AAGAAACTCTGGCTTCTTGC	LOC115316427	188	413	461	99	688
AAGAAAGCATACTCCACGAC	LOC120850690	328	506	328	255	1519
AAGAAAGCTCAAGAACGTAC	LOC8053269	199	137	60	145	527
AAGAAAGGCCGTCTACAATG	LOC115318038	216	5999	7931	166	533
AAGAAATCGAGGAAACCCAG	LOC115326480	116	1646	1924	127	521
AAGAAATGAAAGCATGGCCA	LOC115324742	262	1143	1310	113	227
AAGAAATGGGTGGCCAACTG	LOC8028739	202	320	187	178	1312	FBgn0035414	CG14965
AAGAAATTCAGTTCTCGACA	LOC115326830	101	386	559	105	408	FBgn0034054	CG8366
AAGAAATTTCACAAAACTAT	LOC121836562	63	52	95	57	583
AAGAACAAGATCGGCCTCAA	LOC8029098	271	2255	2688	198	443	FBgn0027291	Idh3a
AAGAACACCGCCAACTTCCA	LOC8030698	186	1292	1555	61	258	FBgn0052442	Arv1
AAGAACACTATAGACTACAA	LOC8041348	73	265	274	146	500	FBgn0031030	Tao
AAGAACAGATCGCCACATCA	LOC115323428	290	1372	905	303	1123
AAGAACAGCATCGCCATCAG	LOC115311392	175	850	694	227	704	FBgn0038803	CG5191		CG7900;CG8839;CG5112;CG7910;
AAGAACAGCGTCGCATTCCA	LOC8026746	355	821	1002	175	481	FBgn0052000	anne
AAGAACAGGCAGGCACTCGG	LOC8031367	211	1589	1619	121	604
AAGAACATCTGGGTCAAGAG	LOC8026479	197	548	451	134	46	FBgn0051957	CG31957
AAGAACCAGCACAGCCGCTA	LOC8026873	76	160	181	90	257
AAGAACGGAAGCTACCAAGA	LOC121833553	218	415	458	133	262
AAGAACGTCGAGGAGCGGCT	LOC8036448	187	1272	1274	160	465
AAGAACTGCGACACCAAGCT	LOC8040157	196	620	604	150	1894	FBgn0288857	Ype
AAGAACTGCTTGATGTCGAG	LOC120841583	196	358	451	72	681
AAGAACTGTGCGGTGCTGAG	LOC8033365	415	723	523	203	990
AAGAACTTATGGCACAGCCG	LOC115323881	239	601	497	111	271
AAGAAGAACTACAAGATCCC	LOC8023703	98	52	56	91	78
AAGAAGAACTGTACCATAGG	LOC120842310	101	149	313	179	729	FBgn0031010	CG8028		CG8051;CG8034;CG14196;out;CG8389;
AAGAAGAAGAAGATCACCTT	LOC8029161	181	67	56	164	129	FBgn0004926	eIF2beta
AAGAAGAATGGAGAACACAG	LOC8028706	171	353	309	174	597
AAGAAGAGGCAGAAACGGGG	LOC8036310	105	186	133	122	141	FBgn0030802	DENR
AAGAAGCACATGGTATTCAC	LOC115317698	202	147	62	167	111	FBgn0033092	Rpp25
AAGAAGCACATGGTATTCTC	LOC120840905	191	149	110	91	204	FBgn0033092	Rpp25
AAGAAGCAGGGTGCCACTGT	LOC8052255	390	1514	1723	242	739	FBgn0031091	Phf7	pie;
AAGAAGCGGGCCACCATCAA	LOC8032342	273	488	602	167	476	FBgn0037657	hyx		CG6220;
AAGAAGCTCTGCGCCATCAA	LOC8052185	286	2507	2829	133	1862
AAGAAGGACTATATAAGATT	LOC8037267	160	762	1096	95	798
AAGAAGGAGACACTACAACT	LOC8035754	217	1899	1563	286	1688
AAGAAGGAGCGCGTCATGAT	LOC8031889	395	452	317	337	3963
AAGAAGGAGCTTGTAGACAC	LOC120844648	266	965	1185	151	270	FBgn0033979	Cyp6a19	Cyp6a2;Cyp6a20;Cyp6a16;	Cyp6a23;Cyp9b2;Cyp6a9;Cyp6d4;Cyp6a18;Cyp6d2;Cyp6u1;Cyp6a22;Cyp6a8;Cyp6g2;Cyp317a1;Cyp6a14;Cyp6g1;Cyp6t3;Cyp28d2;Cyp9h1;Cyp6d5;Cyp6a21;Cyp9f3;Cyp9b1;Cyp9c1;Cyp6a13;Cyp6a17;Cyp6w1;Cyp9f2;
AAGAAGGGATGTGCTTGGAC	LOC8050990	315	1097	1564	206	455	FBgn0030081	CG7246
AAGAAGGTGAAGGGCCGCTG	LOC8037192	158	319	402	172	943	FBgn0038535	alt
AAGAAGGTGCATGCCAGCGG	LOC8030283	401	799	1001	207	778	FBgn0013548	l(2)dtl
AAGAAGTCCGGCATCCAGAT	LOC8053557	167	400	429	170	488	FBgn0040208	Kat60		kat-60L1;CG10793;
AAGAAGTGCGTCTCTAAACC	LOC115312877	203	226	317	191	408	FBgn0083968	CG34132	Tim13;
AAGAAGTTTCGTTGACACAG	LOC115328567	223	187	615	186	1273
AAGAATAACAAGCTCTTTGT	LOC121835842	171	153	270	101	878
AAGAATATGATGCCGCTAAG	LOC115313676	127	376	537	108	373	FBgn0034054	CG8366
AAGAATCTGAGCAAAAACAA	LOC115319697	86	66	123	115	561	FBgn0033631	Sod3
AAGAATGACCAGTACAACCT	LOC8028036	129	634	876	98	989	FBgn0000032	Acph-1	CG9449;CG9452;CG9451;	CG6656;
AAGAATGAGACCGACCAGGT	LOC120850623	146	489	504	88	413
AAGAATGCAGAGGAGGGCAT	LOC120840731	163	738	779	140	745
AAGAATGTGTCTTATTAAAC	LOC120846289	161	485	799	115	1125
AAGAATGTTGGTCTTCTCCG	LOC120836559	234	1525	1324	174	343	FBgn0051855	CG31855
AAGAATTAGGCAAGCTCTCC	LOC120846111	126	161	148	109	298
AAGAATTTGAAAGCTGTGTG	LOC120839930	90	605	627	134	520
AAGACAACGACAGTTCCTAC	LOC115311378	212	747	692	178	1299
AAGACAATCAACGTGCATAA	LOC8044132	245	4084	6027	210	2313	FBgn0032724	CG10428
AAGACAATTAACGTGCATAA	LOC120840207	249	656	384	157	696	FBgn0032724	CG10428
AAGACACGAACAACCACCCA	LOC8033488	146	457	593	176	241
AAGACACGCAGCAATCGTAT	LOC121834841	241	828	976	172	1105
AAGACACTGATGCCGACCTG	LOC8025396	319	931	1045	228	1101	FBgn0030894	Mvb12
AAGACACTGTCCATCGACCC	LOC8029073	219	926	853	167	284	FBgn0031745	rau
AAGACAGATCCTGGGGCTGC	LOC121836441	131	621	951	63	144
AAGACAGATGACGAGGAACA	LOC120850220	203	5615	7021	248	1000
AAGACAGCGAGGGGAGTCTT	LOC8023082	94	368	486	124	606	FBgn0037679	Aduk
AAGACAGGCTCCAGAAATGC	LOC120842863	187	1369	1995	86	601
AAGACAGGTGTCATGCGCAC	LOC120850822	305	442	402	272	912
AAGACATCCTAGAGGGCTTG	LOC120848887	77	110	153	76	246
AAGACATGACACTTCCCCCC	LOC8030834	318	1282	1851	260	638	FBgn0034197	Cda9		Cda4;ChLD3;Cda5;serp;verm;
AAGACATTGACGACATAGAG	LOC115318650	147	348	609	164	799	FBgn0034054	CG8366
AAGACATTGAGGACATAGAG	LOC115316518	147	302	356	168	187	FBgn0034054	CG8366
AAGACCAAATACACCTTGTC	LOC115316774	232	485	595	150	491
AAGACCAACATGATATGCGA	LOC8053427	305	307	235	246	2326
AAGACCAAGGAGCTGTACCG	LOC8029674	191	498	559	123	432	FBgn0039093	CG10183		CG10182;CG16723;CG33337;CG3106;CG13325;CG14204;CG5892;CG14219;CG14205;CG42329;
AAGACCAGACAGAACGTCCA	LOC8051760	150	123	1	89	155
AAGACCATCATGGCATCAGG	LOC121838297	153	517	629	170	535	FBgn0035644	PolE2
AAGACCATCGATACCCCTCA	LOC8026679	181	109	202	163	423	FBgn0003321	sbr		Nxf3;
AAGACCCAGTGGACGACCCC	LOC8039113	158	169	156	76	248	FBgn0264294	Cyt-b5		CG5157;CG3566;
AAGACCCTGGCGGAAGCCCA	LOC8039100	85	61	112	78	403	FBgn0038327	Trax
AAGACCGCGGACACCTTCCG	LOC8052053	191	506	821	156	400	FBgn0263219	Dscam4	Dscam1;Dscam2;	Dscam3;
AAGACCGCTCATGTACAAAA	LOC121835927	100	421	556	112	1061
AAGACCGGAGACGCACGCAT	LOC8040282	171	1795	2491	167	365	FBgn0010339	128up
AAGACCTTTATCACCCAGCA	LOC8037694	174	213	178	97	343	FBgn0263351	AP-2mu
AAGACGAACAGAGCTCTCCG	LOC115332500	128	376	399	71	166
AAGACGAAGAGGGTCAACCC	LOC8050585	241	624	943	142	237	FBgn0035619	Alp10	Alp4;Alp5;Alp1;Alp6;phu;Alp9;	Alp7;Alp11;Alp8;Alp2;
AAGACGACGCATGAAGGATA	LOC120847520	216	1109	1326	174	720
AAGACGAGATCTTAGATTTG	LOC8043540	154	1364	1891	73	564	FBgn0260857	Bet1
AAGACGAGATTGAAGCACAC	LOC8043908	330	1537	993	165	384
AAGACGAGGAGGATGACCCG	LOC8039420	224	1019	1144	140	108	FBgn0083228	Frq2	Frq1;
AAGACGATGACGGACGAACA	LOC8025569	303	312	462	250	610	FBgn0035541	CG15019
AAGACGCAATTCTTTCAGAT	LOC8031708	197	298	325	129	0	FBgn0040705	ND-B8
AAGACGCAGGCCGCATGGAT	LOC8030271	272	1357	1559	217	856	FBgn0260817	gkt
AAGACGCATTTGACACTCGA	LOC120848871	158	446	607	93	381
AAGACGCCCGCCGGAGACAC	LOC120838513	91	328	539	65	73
AAGACGCCGAGGGAGCTAGG	LOC8043382	141	81	46	96	278	FBgn0032728	Tango6
AAGACGCGTACCGACGCCCG	LOC121835281	103	11	0	67	94	FBgn0037814	CG6325
AAGACGGAAGCGACGACAGC	LOC120845195	177	705	500	172	1205
AAGACGGAGACTTCGTTTGC	LOC120846874	264	521	538	149	189	FBgn0015040	Cyp9c1	Cyp9f2;Cyp9b1;Cyp9f3;Cyp6d2;Cyp9h1;Cyp9b2;Cyp6d5;Cyp6d4;	Cyp6g1;Cyp6a19;Cyp28d2;Cyp6a9;Cyp6a21;Cyp6a16;Cyp6a13;Cyp6u1;Cyp6a22;Cyp6w1;Cyp6a2;Cyp6a23;Cyp6a14;Cyp6a17;Cyp6g2;Cyp6a20;Cyp6t3;Cyp6a8;Cyp6a18;Cyp317a1;
AAGACGGCCGGCATGGAAGT	LOC115323808	163	175	432	93	284	FBgn0029929	CG4593
AAGACGGTCAGCAGTAGAAG	LOC121838169	197	180	366	159	415
AAGACGGTCAGCAGTAGTAG	LOC115317970	198	768	672	213	990
AAGACGGTGGTTCAGCCAAC	LOC115331901	237	956	773	147	305
AAGACGGTGTCAAGCCCCAG	LOC115314182	137	639	751	104	553
AAGACGTAGGTCAAGGTCGC	LOC115316767	268	563	418	173	569
AAGACGTAGGTCGGGGTCGC	LOC120844490	188	202	15	143	290
AAGACGTCCAGGAAAAAGTG	LOC115322705	130	475	377	70	555
AAGACGTGAGAGGCTAGTCG	LOC121836742	158	733	901	138	170
AAGACGTGTAGAAGTCCCCG	LOC8035087	135	50	0	71	461	FBgn0035978	UGP
AAGACGTTGATGGCATACCT	LOC120846968	191	133	265	131	561
AAGACGTTGGGCGGCAGATT	LOC8040094	237	601	764	114	1611	FBgn0043010	Fsn
AAGACTAGGAGCACCTGCCA	LOC8029274	203	582	629	117	544	FBgn0038718	CG17752
AAGACTCTACATGCCATAGT	LOC115327732	182	322	189	166	689
AAGACTGAACTTCATGAGAA	LOC120842241	176	465	436	121	398
AAGACTGCGCAGGTTCTTAA	LOC115311016	181	1095	936	133	538
AAGACTGGGAACAACACCAA	LOC8052983	111	195	323	92	276	FBgn0033309	Lnpk
AAGACTTCAGCAGTACGCCA	LOC120847788	213	1352	1304	181	727
AAGACTTGCTAATCCCTTAA	LOC115327566	217	1048	1457	183	437
AAGACTTGGCCTGAGTACCG	LOC115312223	97	72	106	87	115
AAGAGAAAAACAAACGATGG	LOC8031066	135	737	628	105	388	FBgn0038047	CG5245
AAGAGAACCAGATTCCATCG	LOC120837489	127	225	255	116	420
AAGAGAAGAAAGGACAATGG	LOC8027004	235	1030	1146	163	567	FBgn0032456	MRP		Sur;
AAGAGAAGTATTCAGAACTC	LOC121834806	145	296	511	115	103
AAGAGACTGCTGGCTCCTGA	LOC115322145	181	841	680	137	664	FBgn0019928	Ser8	alphaTry;deltaTry;epsilonTry;iotaTry;CG30025;CG31681;CG30031;zetaTry;Ser12;CG11192;thetaTry;CG8299;CG13430;Try29F;gammaTry;CG31954;lambdaTry;CG32269;betaTry;CG17571;etaTry;	CG7829;CG32270;CG17239;Send1;Send2;
AAGAGACTGTGCGCAGAGAG	LOC115312879	155	639	812	189	636
AAGAGATCACGATACCGATG	LOC120839674	303	680	810	204	705
AAGAGATCATGATACCGATG	LOC115329384	256	1078	2393	207	423
AAGAGATGAGGAACTGCTTT	LOC115321514	128	469	537	129	917
AAGAGCAAACGTCATATCCC	LOC120838855	203	1003	1139	204	1795
AAGAGCAACGCACGCATACT	LOC120839265	228	871	618	110	164
AAGAGCAAGAAGGCAGAATG	LOC8038825	327	2089	2815	252	932
AAGAGCAGCGTCGACTACAT	LOC8038528	324	1868	2193	248	5027
AAGAGCAGTAAGGATTTCCT	LOC8026286	184	309	560	138	224	FBgn0262467	Scox
AAGAGCGACAAGGAAATCGT	LOC115314225	185	75	52	181	348	FBgn0035675	CG6610
AAGAGCGACAAGGAGTCGTG	LOC8038103	281	734	446	221	308	FBgn0032880	TM9SF2
AAGAGCGACCCTAGTTTGTC	LOC120840954	243	698	786	229	888
AAGAGCGAGTGCGAGACCCG	LOC8039629	270	388	602	201	486
AAGAGCGCGCGTGTCCCATG	LOC121835800	277	271	729	155	369	FBgn0027091	CysRS
AAGAGCTGGCACCTCTTGCT	LOC121836121	147	1232	1429	133	237
AAGAGCTTCATGATCCAGGG	LOC8041504	122	695	752	97	805	FBgn0039581	Moca-cyp		CG7768;Cyp1;
AAGAGGAAGAACAAAAAAAG	LOC115314277	45	9	68	82	326	FBgn0034197	Cda9		Cda5;Cda4;verm;ChLD3;serp;
AAGAGGACAAGGGACATGAT	LOC120837000	380	985	899	230	205
AAGAGGACGACGAAGACCCG	LOC115318153	180	218	339	131	680	FBgn0046247	CG5938
AAGAGGAGCTGGGTCTTCAG	LOC8042463	218	1325	1537	116	56	FBgn0030528	CG11095
AAGAGGCACCGTCCCTCGAA	LOC121837700	288	1441	1701	216	425
AAGAGGCCGGCTGCGATCCT	LOC120846065	215	1667	1730	168	291	FBgn0035159	CG13896		CkIIalpha-i3;
AAGAGGCGGAAGACGACCCT	LOC8036441	212	231	252	166	412	FBgn0022942	Cbp80		CG7907;
AAGAGGCGGCCAGCTGCAAA	LOC120850259	152	727	577	76	73
AAGAGGGCGTCGGCACCCCA	LOC120844844	198	1276	1042	172	1124
AAGAGGGTGAAGCCCAGGAG	LOC8044076	166	495	786	129	520
AAGAGGTAGAGGAGGCCGCA	LOC115321762	286	530	482	230	772
AAGAGGTCGTCGAGGCGCAA	LOC121836690	349	12579	15659	212	197
AAGAGTCAATGCGACCCAGA	LOC115315839	211	2494	3260	160	358
AAGAGTCAATGCGACCCGGA	LOC121834651	215	685	686	145	430
AAGAGTCTTGTAAAAAATAT	LOC115317129	33	334	639	59	157
AAGAGTTGAACGACCTACTG	LOC8025391	170	2022	2396	85	83	FBgn0030457	CG12096
AAGATAAGAACGCCACACAC	LOC8051793	185	300	156	183	1549	FBgn0031491	alpha4GT1		alpha4GT2;
AAGATAAGTTGCGCTAACGG	LOC8053038	184	461	400	189	619	FBgn0034063	CG8389
AAGATACAAGGAGCAAGTCG	LOC120836577	208	1179	1171	149	359
AAGATAGAGTACATCTACAC	LOC8024830	253	240	74	177	52	FBgn0039566	CG4849
AAGATAGTTGCCGATATGAA	LOC121837918	180	541	704	196	214	FBgn0032536	Ance-3		Acer;Ance-5;Ance-2;Ance;Ance-4;
AAGATATTGTGTGAACTCAG	LOC121834043	209	2485	2382	196	1258
AAGATCAAGCAGGCGTAAAG	LOC8026541	221	374	138	138	64	FBgn0053977	Dpm3
AAGATCAAGGGCCACAAGAG	LOC8052244	225	2510	3061	130	662	FBgn0016975	stnB		stnA;
AAGATCAGTGCTGCTTCCAT	LOC115328838	395	2610	3855	153	1175
AAGATCATGCGGGAAGTGAT	LOC8040832	362	775	843	317	466	FBgn0036746	Crtc
AAGATCCAGGTTGAATATAA	LOC8027107	108	60	208	123	266	FBgn0266599	Hsc70-4
AAGATCCAGTCGGCCCAGTA	LOC8028897	141	945	725	94	572	FBgn0000183	BicD
AAGATCCGATGCACCCGCGA	LOC8033224	221	176	306	132	475
AAGATCCTGCACATTAGCAG	LOC8041597	282	1499	2045	191	1162	FBgn0050157	Ufsp1
AAGATCCTGCGCATCCTGAA	LOC8036442	497	417	155	321	139	FBgn0010265	RpS13
AAGATCGACTGGGACGCTGC	LOC120850714	225	403	848	198	395
AAGATCGAGCTGTCCCACCC	LOC8025290	222	312	328	156	771	FBgn0038331	Ccm3
AAGATCGAGGAGCTCTGTTC	LOC8051589	199	494	640	115	191	FBgn0027066	Eb1
AAGATCGCCAGAAGCACGCT	LOC120838067	267	606	729	167	746	FBgn0017414	cag
AAGATCGGACGCCTCTGCGG	LOC115331111	109	39	12	105	818
AAGATCGGCGCAGAGGCCTT	LOC120836271	91	1376	1525	123	497	FBgn0005775	Con
AAGATCTCGGTGCATTCGTC	LOC120846316	413	1214	791	204	874	FBgn0050259	CG30259		CG6569;
AAGATCTCTGCCGGCAACAG	LOC115311192	135	152	269	95	165
AAGATCTGTTGAAGATACTC	LOC120841487	100	1265	1023	104	171	FBgn0004892	sob
AAGATGAAGGAGCTCCCCCC	LOC8039599	159	150	189	87	188	FBgn0039560	BOD1
AAGATGAGGCACGTAAAATA	LOC8037676	154	217	335	146	683	FBgn0039915	Gat
AAGATGAGGTGTACCCCGCA	LOC8033068	233	342	251	195	266	FBgn0034879	Rrp4
AAGATGATGTCGAAGCCTTG	LOC115312583	255	122	161	233	1056	FBgn0050390	Sgf29
AAGATGCAACCCAACATCCA	LOC8052000	247	690	723	171	1954	FBgn0036756	Cln3
AAGATGCAGAGCGTCAAGGT	LOC8028971	409	1277	1401	252	5703
AAGATGCATCGAGGACGATC	LOC121838496	234	423	419	195	1589
AAGATGGACGTGCCACGCCC	LOC121836373	100	177	43	74	50
AAGATGGCGAAGATCTCCAT	LOC8040686	216	868	678	205	750	FBgn0003390	shf
AAGATGGCGGAGACTTTGAG	LOC121833540	250	1378	1032	172	1008	FBgn0050259	CG30259		CG6569;
AAGATGGGGGTGGAGAACCA	LOC8029794	235	2011	2291	163	81	FBgn0003277	Polr2A
AAGATGGGGTGGTCCGGCCC	LOC8053389	120	47	0	84	234	FBgn0011766	E2f1	E2f2;
AAGATGGTGAGGATGCACGA	LOC120845942	401	3559	3427	317	2632
AAGATGGTGGGCACGGCTGT	LOC115327744	257	472	708	155	341
AAGATGTAGCTACAACGATG	LOC115315996	192	1797	2439	172	620
AAGATTGGAGAGCGCCCAGA	LOC8053569	95	112	146	108	175	FBgn0024889	Kap-alpha1
AAGCAAAACGACAGAAACGG	LOC121833312	103	969	1105	102	1112
AAGCAAAAGCACGGCAGAAA	LOC120835962	220	330	279	151	264
AAGCAAAAGGTCCAAGTCTT	LOC120838099	217	2342	3296	214	686
AAGCAAACGGCTGCAAAGGT	LOC8053632	77	919	965	102	47	FBgn0260645	CG42537		CG42713;CG42538;CG42717;CG42716;
AAGCAAAGTCTGGTTCATTG	LOC115322747	197	1073	941	239	1087
AAGCAAATACGATGATGCCA	LOC115310558	189	662	636	154	338
AAGCAACAGATGAAGCACAG	LOC8053760	208	642	407	219	607
AAGCAACAGCGACTCCCCCT	LOC8051030	285	805	1066	160	924	FBgn0261532	cdm		CG10950;
AAGCAAGATCAAAGTCATCG	LOC121837092	225	1840	1624	131	333
AAGCAAGCTTACACATCTGG	LOC115310919	305	173	240	179	1854
AAGCAAGGCCCCGACGACAG	LOC8028550	120	330	219	50	100
AAGCAATGGTGCCTGAACAG	LOC8041913	262	549	628	131	375
AAGCAATTTGGGGTCGTCGG	LOC121836512	93	77	141	72	154
AAGCACAACCAACTTCCTGG	LOC115319976	279	2324	3376	143	713	FBgn0265191	Gyg
AAGCACAAGATCGCCGGAAA	LOC8035017	245	458	843	180	504	FBgn0024811	Crk
AAGCACAAGCTGGACTACCT	LOC8043905	225	372	597	230	391	FBgn0027889	ball
AAGCACAAGGCGATCCGGGA	LOC8031537	220	458	532	203	778	FBgn0086604	side-VIII	side-VII;	side-VI;side-IV;
AAGCACAGAACCGGTCGAGT	LOC8053900	281	2508	3321	183	1104
AAGCACATGACGCCATAAAC	LOC115325136	237	660	910	139	384
AAGCACATGACGCCATAAAT	LOC115324216	203	754	1087	199	1181
AAGCACATGGTCACTGCCCA	LOC115331399	333	490	665	143	521	FBgn0287725	sov
AAGCACCAGATCGCCAGGAG	LOC121047971	168	955	987	168	986	FBgn0035160	hng3		Dlip3;CG10904;CG45071;
AAGCACCATCGAGCGCGTAA	LOC8051747	178	8091	8583	200	385	FBgn0086691	UK114
AAGCACCGCAGCGGCCCAGG	LOC120840033	112	572	495	86	687	FBgn0037700	CG8149
AAGCACCTGCCGACCCACGA	LOC121833313	199	72	260	179	1265	FBgn0015371	chn
AAGCACGAATGGCAGAAGCA	LOC8041603	406	917	1519	247	786	FBgn0010406	RNaseX25
AAGCACGAGAGGAAGCAGAC	LOC121832947	198	1152	798	129	259
AAGCACGAGATGACGCACAC	LOC115314449	543	2009	2340	234	278
AAGCACGAGCCAGTCCCAGT	LOC115310841	213	532	414	208	1114	FBgn0033187	PIG-G
AAGCACGAGGGAGGTGTCGG	LOC115323589	404	510	731	213	301
AAGCACGCATGCTCCGCTCC	LOC121835357	256	214	288	195	543	FBgn0259791	bora
AAGCACGCGTGCGTTGACCT	LOC8028443	255	1436	1841	212	429	FBgn0000146	aub	piwi;	AGO3;
AAGCACGGATGCGGTACATC	LOC120843569	451	2001	2349	277	1646	FBgn0032817	CG10631
AAGCACGGGCAACAGGTCCT	LOC115311396	345	687	892	133	1383	FBgn0037547	CG7910	CG7900;	CG5191;CG8839;CG5112;
AAGCACGGGGCTGTCCCCGT	LOC8052981	53	0	0	81	176	FBgn0034390	CG15093
AAGCACTACAAGCCCTTCTA	LOC120847439	165	2434	3155	42	165
AAGCACTCCTACGGCTACCA	LOC8037131	141	21	166	124	110	FBgn0262114	RanBPM
AAGCACTCGATGACATGTAG	LOC8051588	395	1241	1590	272	839
AAGCACTTGGAGCACTGGAA	LOC8032622	195	4641	6214	189	455
AAGCAGAAGACGCTTCGCAA	LOC115328901	209	740	834	159	1035
AAGCAGACAGGGCACGAGGT	LOC115327454	215	965	1630	182	1534
AAGCAGACGCAAGAATTGTA	LOC8026398	225	64	84	122	451	FBgn0000376	crm
AAGCAGAGCATGCTAAATTC	LOC115309147	235	1200	1679	155	498
AAGCAGAGCTTCGACAACAT	LOC8024122	160	594	384	82	219	FBgn0003206	Ras64B
AAGCAGATGCGCATCATCCA	LOC8025137	371	1800	1650	234	1174	FBgn0000384	cta
AAGCAGCAGAAAACGCAGTT	LOC121048206	133	350	597	98	509
AAGCAGCGAAACAAATCGTC	LOC115324686	161	217	682	183	780
AAGCAGCGTAGCTCCAGTGG	LOC115324253	147	444	368	161	874	FBgn0017414	cag
AAGCAGCTGCTCGAGAGGCA	LOC120837396	175	551	587	128	312
AAGCAGCTTCGTGTAGAGTA	LOC115322053	225	725	621	155	1546	FBgn0047038	ND-13B
AAGCAGGAATATGTACCAGT	LOC120838826	343	2662	3089	229	702	FBgn0035245	GC
AAGCAGGACAAGTCACGGTG	LOC120840003	458	1318	1432	220	674
AAGCAGGAGACATCTTGTAA	LOC8036535	214	1977	2054	192	2173
AAGCAGGAGTGATCCCGGTG	LOC8051035	264	422	678	190	945
AAGCAGGCGGTTGTGATGAA	LOC115324258	432	2321	2210	285	1392	FBgn0029667	Gas8		Nuf2;
AAGCAGGGAGCGCTGACCAA	LOC115327145	310	217	227	240	679
AAGCAGGGAGGATTCACCAG	LOC8042900	280	384	538	208	512	FBgn0284442	Mcm3
AAGCAGGGGGCAGGCTTCCT	LOC8032393	200	832	929	150	22	FBgn0029006	Smurf
AAGCAGTACGGAGACCTCGT	LOC8023568	232	982	1167	172	1898	FBgn0033980	Cyp6a20	Cyp6u1;Cyp317a1;Cyp6w1;	Cyp6a21;Cyp6a16;Cyp6g2;Cyp9f2;Cyp9f3;Cyp6a8;Cyp6d2;Cyp6a2;Cyp9h1;Cyp6d4;Cyp6t3;Cyp6a14;Cyp6a17;Cyp9b1;Cyp6a9;Cyp6g1;Cyp6d5;Cyp6a13;Cyp6a19;Cyp9c1;Cyp9b2;Cyp6a23;Cyp6a22;Cyp28d2;Cyp6a18;
AAGCAGTCGACGCTACGGGG	LOC8053291	164	1459	1684	157	731	FBgn0263391	hts
AAGCAGTCTTGGGAACACAA	LOC120839584	248	603	743	193	1101
AAGCAGTGCTGCAAGACAGC	LOC121834806	194	1768	1638	184	2210
AAGCAGTGGCCGGGACCTCA	LOC115324786	157	252	224	158	830
AAGCATATTGTAAAAGACTC	LOC121837290	107	332	374	80	321
AAGCATCTTGTCAACATCTC	LOC115321685	255	766	932	137	157
AAGCATGCCGTAGTCCTGGA	LOC115321121	208	1306	1991	292	1200	FBgn0002354	l(3)87Df
AAGCATGCTGGAACCCTGGG	LOC120840193	157	505	777	152	784
AAGCATGTTTGAGGACGAAG	LOC120837465	290	808	1327	188	663	FBgn0037369	CG2100
AAGCATTGCAGACAAGCTAC	LOC115331593	240	944	1333	167	423
AAGCATTTGGCCGCTCTCGC	LOC115318724	130	255	286	159	682
AAGCCAAAAAGGGCAGTCCG	LOC121834774	220	483	545	139	591
AAGCCAAAGCAGAACGGCGG	LOC8050987	143	246	485	172	1720	FBgn0263600	PolD1
AAGCCAAAGGCAGACCAGTT	LOC8033774	206	206	226	135	488	FBgn0051866	Ada1-2	Ada1-1;
AAGCCAACAGGCGAAATAAA	LOC115310117	87	135	120	85	450	FBgn0261041	stj		stol;Ca-Ma2d;
AAGCCAACGAATCTTTGTGA	LOC120842291	192	714	723	128	406
AAGCCAACGCCAGCATTGCC	LOC120842776	177	1019	1162	78	446
AAGCCAACGCCAGCATTGCT	LOC8035153	185	582	393	46	102
AAGCCAATGTAGTACTTGTG	LOC8023932	220	130	133	149	588	FBgn0266268	FeCH
AAGCCACAAGACGAAGAGAA	LOC115318167	227	684	541	172	1692	FBgn0033507	CG12909
AAGCCACGGGCAACCACTCC	LOC121838040	106	894	928	152	571	FBgn0038610	CG7675		CG2065;CG2070;CG3842;Rdh1;
AAGCCAGAAGAAGTGCGATC	LOC120846727	232	125	222	168	751	FBgn0036108	Cpr67Fa1	Lcp65Af;Lcp65Ag3;Ccp84Ad;Cpr64Aa;Acp65Aa;Ccp84Ag;Cpr65Ec;Cpr49Af;Ccp84Ab;Cpr67Fa2;Pcp;Edg78E;Cpr5C;Lcp65Ae;Ccp84Aa;Cpr67Fb;Ccp84Ae;Edg84A;Ccp84Af;	CG34461;Cpr65Av;Lcp65Ag2;Cpr65Aw;Cpr64Ab;CG42367;Cpr92A;Cpr78Cc;Cpr47Ea;Cpr57A;Cpr50Cb;Cpr65Ax1;Lcp65Aa;Lcp9;Cpr49Ae;Cpr66Cb;Cpr11B;Cpr72Eb;Cpr65Ax2;Cpr49Ab;Cpr64Ad;Cpr76Bb;Cpr76Bd;Lcp1;Cpr31A;Lcp2;Ccp84Ac;Cpr76Ba;Cpr65Ea;Cpr49Aa;Cpr30F;Lcp65Ad;Lcp65Ab2;C
AAGCCAGAGAGGTCGAACGT	LOC8031964	210	1126	772	102	357	FBgn0031857	LUBEL
AAGCCAGAGGACTACCGGGA	LOC8036479	147	437	571	90	140
AAGCCAGCTGAACGGCCAGA	LOC120842602	209	2082	1738	101	351	FBgn0029667	Gas8		Nuf2;
AAGCCAGGCAGCAAAAAGCA	LOC121046961	106	394	484	147	154	FBgn0034210	Camp
AAGCCAGGCCGATCTTCGCT	LOC121838098	244	1156	1194	164	813	FBgn0036193	CG14135
AAGCCATCGCGCCCGAACAG	LOC121047948	116	200	144	111	1263	FBgn0035807	CG7492
AAGCCATTGTAGGTCTTCTT	LOC115311429	87	736	1389	114	361	FBgn0039829	CG15561
AAGCCCACCATCGACATGAG	LOC8035937	110	1132	882	148	465	FBgn0034788	CG13532	CG5597;
AAGCCCACGACGAACACGTA	LOC8032317	209	1305	1796	156	103	FBgn0034269	Hyccin
AAGCCCAGAGACAGCTCCAG	LOC8039498	77	66	0	79	647	FBgn0038738	CG4572
AAGCCCAGGCAGTCATCGGG	LOC115315684	188	105	289	179	431
AAGCCCAGTACGATGCAGTC	LOC8042184	284	1160	1203	191	837	FBgn0033323	CG12376	CG5348;CG14743;CG14744;	CG13223;
AAGCCCATCAAGCCCAGCCC	LOC120836730	162	343	218	92	230	FBgn0033224	Nop17l
AAGCCCATCTTGCCACAGAT	LOC8039598	173	488	481	151	526	FBgn0037655	Kcmf1		CG3526;
AAGCCCATTGTGATGTTCCT	LOC120844084	220	900	1212	214	1411
AAGCCCGAATCGATGCTCAT	LOC8027264	133	59	239	158	263	FBgn0031010	CG8028		out;CG8389;CG8034;CG8051;CG14196;
AAGCCCGAGACGAGTTCGGT	LOC8027922	275	368	179	176	620
AAGCCCGGCAACAAGTACTT	LOC120849570	100	527	533	78	457
AAGCCCTCGGAATTATGCCA	LOC8028332	187	2273	3623	59	263	FBgn0002948	nod		Klp3A;
AAGCCCTGATGAGTCCAGAG	LOC8043753	111	372	409	119	801	FBgn0051072	Lerp
AAGCCCTGATGCGAGGCCTA	LOC8024480	159	403	580	133	334	FBgn0266667	Exo70
AAGCCCTGGAGAGTGCCAAA	LOC8040490	244	250	616	153	562	FBgn0011573	Cdc37
AAGCCCTTCCAACAGAGAAA	LOC121835382	70	260	437	95	188
AAGCCCTTCCCCATCGACCA	LOC8040899	272	1317	888	178	826	FBgn0262166	caly
AAGCCGAAGAAGCCCACAGG	LOC8042738	185	790	767	131	286	FBgn0283471	wupA
AAGCCGAAGCGGACCTGGAA	LOC120836508	162	917	1239	134	1501	FBgn0038582	CG7988
AAGCCGAAGTCCCCGTACCA	LOC115308926	193	661	694	121	268
AAGCCGACGAAGCCATCGAG	LOC8026476	290	159	406	152	234	FBgn0033122	CG17002
AAGCCGAGCACGAAATAAGG	LOC115317067	68	73	130	148	1569	FBgn0052813	CG32813
AAGCCGAGCCAAGCCAGCAC	LOC115325373	246	250	285	162	386	FBgn0043362	bchs
AAGCCGAGCCAATCCAAGTG	LOC8031767	216	10	44	126	258
AAGCCGATGAAGGACTATGT	LOC121048311	210	756	529	178	145
AAGCCGGACAACTTCCTCAT	LOC8028063	315	1723	1761	145	441	FBgn0002413	dco		CkIalpha;
AAGCCGGAGCAGGAGGTCAA	LOC120842769	418	1214	1642	212	176	FBgn0015402	ksr
AAGCCGGAGGCGTACATGAT	LOC8035232	179	996	1183	201	1404	FBgn0037996	CG4830	CG4563;CG8834;CG6178;	Acsx2;CG5568;Acsx4;Acsx1L;Acsx3;Acsx1R;CG17999;CG18586;
AAGCCGGATGGCGTCCAGCG	LOC8043249	79	49	0	59	65	FBgn0000150	awd
AAGCCGGCGAAAGGTCCGAG	LOC8028198	221	639	605	183	323
AAGCCGGTCCACGATCACCC	LOC121835299	157	192	405	102	796
AAGCCGGTGAAGACGGTCTA	LOC8050898	134	255	320	149	377	FBgn0033491	CG18011		CG7101;
AAGCCTACTGGGCTTCGAGG	LOC8043290	78	27	64	79	194
AAGCCTCAGCGAGAAGAGCA	LOC8028499	149	1420	1047	131	549	FBgn0030996	CG14194
AAGCCTGCACGTCTCTGGAT	LOC121047116	144	2739	2170	153	1434
AAGCCTGCGCGAGAAAACGA	LOC8032743	95	725	975	97	1003
AAGCCTGCGGACGGACGCTA	LOC120836564	90	54	68	133	317	FBgn0029966	Ir7c
AAGCCTGTCCAGGTAGGACA	LOC8033634	109	343	389	82	143	FBgn0002774	mle
AAGCCTTTGAGGTTCTGACT	LOC8041412	194	361	461	136	1403	FBgn0026404	Dronc
AAGCCTTTGCTGAGAGTAGC	LOC115331570	189	80	29	111	435	FBgn0038047	CG5245		CG2202;
AAGCGAAAACGCGACGGATT	LOC8026637	170	693	669	171	400	FBgn0030504	CG2691
AAGCGAAAGCTCAAATCCCA	LOC8029145	175	780	808	107	98
AAGCGACTGGCGGACCTCAG	LOC115328577	250	743	879	131	150
AAGCGACTGTCGGACAGCAG	LOC121836561	243	843	932	114	380
AAGCGAGATGGCAAGCGAGA	LOC120838639	205	356	648	192	471
AAGCGAGGAGAGGACGGCTG	LOC8043485	262	612	920	154	645	FBgn0086368	tw
AAGCGATGCCGGACTTCTGG	LOC115328577	78	430	536	76	156
AAGCGATGGTACGACAAATA	LOC8024933	221	911	323	169	615	FBgn0000473	Cyp6a2	Cyp6a19;Cyp6a20;Cyp6a21;Cyp6u1;Cyp6d5;Cyp6d4;Cyp317a1;Cyp6a8;Cyp6a9;Cyp6w1;	Cyp6a14;Cyp6t3;Cyp9b2;Cyp9f2;Cyp6a16;Cyp6a22;Cyp6d2;Cyp6a13;Cyp9b1;Cyp6a23;Cyp6g1;Cyp6a18;Cyp9h1;Cyp6a17;Cyp9c1;Cyp9f3;Cyp6g2;Cyp28d2;
AAGCGCAACGGCATCTGCGA	LOC115324175	246	730	800	119	382
AAGCGCAAGAACATGGCCAG	LOC8030834	181	274	132	130	348	FBgn0034197	Cda9		Cda4;ChLD3;Cda5;serp;verm;
AAGCGCAAGAACCCAGACTT	LOC8026953	137	1190	1438	119	410	FBgn0033556	CG12343
AAGCGCAAGAAGAACGGCTT	LOC120850506	104	133	217	162	1890
AAGCGCAAGTCGGGCAAGAA	LOC120842165	281	417	868	284	2331
AAGCGCAATAAGGCGAAGCT	LOC115313731	130	763	815	116	546	FBgn0034537	DMAP1
AAGCGCAGTCTGGATACCAC	LOC8044139	336	654	673	233	789	FBgn0015247	Diap2		Diap1;
AAGCGCATCTTGCCCCGGTC	LOC8042174	112	195	157	114	169	FBgn0000667	Actn
AAGCGCATGATGGAGATCCT	LOC8029614	199	1036	1128	206	225	FBgn0032731	Swip-1
AAGCGCCTGGATGCCCAGCG	LOC8051784	194	339	597	79	359	FBgn0041147	ida
AAGCGCCTGGATGCCTAGTG	LOC120840761	286	732	753	72	581	FBgn0041147	ida
AAGCGCGACGCCAATCGCAG	LOC120836559	217	346	426	109	491	FBgn0051855	CG31855
AAGCGCGAGAGCCACCTGAG	LOC8051514	210	537	938	155	232	FBgn0086686	l(3)L1231
AAGCGCGAGGGAGACGAAAT	LOC8042748	250	243	301	152	436	FBgn0004169	up
AAGCGCGTAGATGCCCACTC	LOC8029274	183	193	203	173	402	FBgn0038718	CG17752
AAGCGCGTGATCGTCTACAT	LOC120837050	335	2824	3155	188	388	FBgn0038632	CG14301		CG14304;
AAGCGCTCCAGAGCCAGCGT	LOC115315669	114	19	0	80	168	FBgn0027106	Inx7		Inx6;ogre;zpg;shakB;Inx2;Inx5;Inx3;
AAGCGCTGAAGCATTCGATG	LOC120847837	248	115	343	184	417	FBgn0003141	pr
AAGCGCTGCAAGATGGACAT	LOC8028569	196	1203	1517	146	224	FBgn0266000	CG44774
AAGCGCTGGCGCCATTTCAG	LOC8032357	174	397	330	115	874
AAGCGCTGGTGATAGAATGG	LOC8025894	135	409	601	88	254	FBgn0001224	Hsp23
AAGCGCTGTCACAGCGATGG	LOC8039027	226	307	362	102	280
AAGCGGAGGAAAAGCAGCTA	LOC115320180	235	1043	753	191	1442	FBgn0265595	CG44422		CG5890;
AAGCGGAGTGCCATTCCTGT	LOC115319386	321	319	350	187	618
AAGCGGATATAGAGAAAATC	LOC120845266	133	694	608	76	194
AAGCGGATTCTTGGCTTCAA	LOC115310147	192	275	423	141	1700
AAGCGGCACCGATGCTTGTC	LOC121837194	266	1640	2420	233	496
AAGCGGCAGTGAGTACAGCG	LOC8053980	212	870	896	216	614	FBgn0035336	CG9004
AAGCGGCCAGGGGCTCCTGT	LOC8035893	154	144	46	80	30	FBgn0033929	Tfb1
AAGCGGCCCACTTTCTTCGC	LOC120838576	199	1205	1441	126	490	FBgn0039235	CAH4		CAH9;CAH6;CAH16;CAH5;CAH2;CAH8;CAH7;
AAGCGGCTGGAGGACACCAT	LOC8035846	211	408	287	148	478
AAGCGGGACTGGCTGTCCAA	LOC120840707	139	738	805	124	382	FBgn0037843	CG4511
AAGCGGGCAAGGCCTTGGTG	LOC8040503	188	1292	1120	185	2461	FBgn0037665	St2		St1;
AAGCGGGCGGGAGGTAGCTG	LOC8039847	161	1023	1019	125	304	FBgn0030808	RhoGAP15B
AAGCGGTGGTAGCACTGGGG	LOC120839375	229	462	651	179	350
AAGCGTACAATTGCCAAGTG	LOC8023763	243	3567	3578	218	241	FBgn0263979	Caf1-55
AAGCGTCAGTCTCAGGAACA	LOC8043273	246	386	622	124	523	FBgn0010741	Pfdn2
AAGCGTCTGCGGCCTCGGTT	LOC8024782	95	588	924	54	61	FBgn0035140	BORCS6
AAGCGTGCTGCAGCCGGGCA	LOC115311123	221	1988	1772	123	398
AAGCGTTTGGCCATGGACCA	LOC115312074	318	1493	1298	213	505
AAGCTAAAGAAGATGCCCTC	LOC115321580	149	712	528	144	322	FBgn0005775	Con
AAGCTAAGATGCATTTGCAG	LOC8053650	176	2204	2137	141	421	FBgn0037875	ZnT86D
AAGCTAATGAAGGACGAGTA	LOC115320875	124	274	345	134	475
AAGCTACCGGATATCCTTGG	LOC8026842	281	2222	2376	184	1372	FBgn0020644	Lcp65Ab1	Lcp65Ae;Lcp65Ac;Acp65Aa;Cpr49Af;Lcp65Ag3;Cpr65Ax1;Cpr65Av;Cpr65Aw;Lcp65Ab2;Cpr65Ax2;Lcp65Ad;Lcp65Af;	Cpr49Ab;Cpr49Ad;Cpr72Ea;Cpr5C;Cpr50Cb;Cpr67Fa1;Cpr72Eb;Cpr31A;Ccp84Ab;Cpr67Fa2;Cpr64Ac;Cpr62Bc;Cpr64Ab;Ccp84Ac;Cpr49Ag;Cpr35B;Pcp;Cpr78Cc;Cpr66Cb;CG34461;Cpr67B;Lcp2;Ccp84Ag;Edg78E;Cpr47Ea;Cpr30F;Lcp1;Cpr64Aa;Ccp84Af;Cpr64Ad;Cpr92A;Edg84A;Ccp84Ae;Cpr76Bb;
AAGCTATGAAAGCAAGCTTC	LOC8037703	197	1113	1127	119	1310	FBgn0010041	GstD5	GstD2;GstD4;GstD7;GstD10;GstD3;GstD6;	GstE2;GstE10;GstE4;GstE12;GstE7;GstE3;GstE8;GstE5;GstE13;GstD9;GstE11;GstE6;GstE9;GstD1;GstE1;GstD11;GstD8;
AAGCTATGAAAGCAAGTTTC	LOC121832991	220	708	1050	182	1029	FBgn0010038	GstD2	GstD4;GstD6;GstD3;GstD7;GstD10;GstD5;	GstD11;GstE2;GstE4;GstE3;GstE1;GstE7;GstE13;GstD9;GstD1;GstE5;GstD8;GstE11;GstE8;GstE6;GstE9;GstE12;GstE10;
AAGCTCAAGTCCGCCCACGA	LOC8029080	107	270	172	144	435	FBgn0035026	Fcp1
AAGCTCAAGTGCAACAGCAC	LOC8032600	275	1137	1611	128	852
AAGCTCACCACACCCACCTA	LOC8029064	189	1052	1001	144	220	FBgn0003889	betaTub85D		betaTub60D;betaTub56D;
AAGCTCACGGGCCACGAGTC	LOC8030418	131	72	1	51	225	FBgn0032200	CG5676		CG12511;
AAGCTCAGCTACGAGGCGTA	LOC8035479	432	2121	2195	211	686	FBgn0039280	Mocs2B
AAGCTCAGCTGGGTTCTTGC	LOC121834058	183	1962	1785	141	1109
AAGCTCAGGGAGGTCGGGGA	LOC8023142	194	481	860	90	325
AAGCTCATCGTTGACAACTC	LOC8041987	119	522	310	105	140	FBgn0037632	CCT7
AAGCTCATGACTGAGAAGGT	LOC115320217	172	853	786	101	337	FBgn0031189	CG14618
AAGCTCATGGGTGACCCGAG	LOC8027232	111	2767	3195	142	299	FBgn0050169	Brca2
AAGCTCCAGCCTCTGCAACA	LOC121832869	182	478	570	90	549	FBgn0017414	cag
AAGCTCCAGTAAACAGAATG	LOC120841912	92	1593	2235	77	496
AAGCTCCCTGGCCGGGGACA	LOC121832979	74	355	306	67	72	FBgn0002924	ncd
AAGCTCCGAGCAGCTATACG	LOC115311758	101	112	214	81	870	FBgn0001202	hook
AAGCTCCGTGCCAGATGTGT	LOC8037886	140	70	151	152	438	FBgn0000109	Aprt
AAGCTCGAAGGGTTGACTGG	LOC115314225	274	298	381	130	240	FBgn0035675	CG6610
AAGCTCGAGCTGGCGCCAAG	LOC8041820	97	346	482	100	581
AAGCTCGAGGAAGCTTATCC	LOC8024623	202	299	370	144	831	FBgn0030608	Lsd-2
AAGCTCGAGGAGCTGATCCA	LOC115325879	177	973	1159	99	0	FBgn0001086	fzy
AAGCTCGAGTACAGATGCCC	LOC120846754	136	285	417	76	106	FBgn0265190	PIG-S
AAGCTCGCACGGGTCTGCCA	LOC115329188	116	24	26	69	69
AAGCTCGGAAAGGTTCTGAC	LOC8034712	245	575	629	138	385
AAGCTCGGCCAGACGATGCG	LOC8036133	279	160	372	148	589	FBgn0035088	CG3776
AAGCTCGTGGATCAAATCTT	LOC8051905	72	46	25	85	131	FBgn0029897	RpL17
AAGCTCTACAAGATACTGAT	LOC8030340	181	628	638	141	530	FBgn0015024	CkIalpha		dco;
AAGCTCTATGCAGCTGTTGT	LOC120842841	216	995	800	131	721
AAGCTCTCGGAAGATCCAGG	LOC8033224	117	34	57	71	293
AAGCTCTGAATGGCCGGACA	LOC8034347	121	111	141	98	256	FBgn0033209	CG12107
AAGCTCTGGGGCGTCCAGCT	LOC8031837	53	287	125	54	120	FBgn0267336	Glut4EF
AAGCTCTTCGAAGACCCCTA	LOC115326369	30	0	45	63	79	FBgn0010220	Dbp45A
AAGCTCTTCGACGGTGACGA	LOC8051372	133	303	63	127	461	FBgn0037898	Dtd
AAGCTGAACGAGATCTGTCT	LOC121835210	152	2210	3897	148	626
AAGCTGAAGAAAAATATCAC	LOC120836288	83	302	279	104	462	FBgn0025709	CNT2	CNT1;
AAGCTGAAGCCCACGCCCAC	LOC8037139	136	145	149	122	1159	FBgn0038738	CG4572
AAGCTGAAGCGAATCATCAG	LOC115328036	216	536	563	172	780	FBgn0039561	mfrn
AAGCTGAATGGGTGGGCGGA	LOC120842047	422	350	235	231	2101	FBgn0020907	Scp2
AAGCTGAATGTGAAACCTAG	LOC115316021	210	376	299	124	435	FBgn0001186	Hex-A	Hex-C;	Hex-t2;
AAGCTGAGAGAGCTCCATCC	LOC8035902	119	569	299	156	151	FBgn0031589	Naprt
AAGCTGCAGGAGACAGACAC	LOC8027178	207	189	343	153	1043	FBgn0010238	Lac		Ama;
AAGCTGCAGGATGTACCCCG	LOC121834261	252	336	688	128	282	FBgn0002791	mr
AAGCTGCAGGCAGGACCCCC	LOC8039093	216	652	384	138	805	FBgn0024957	Irp-1B	Irp-1A;
AAGCTGCAGGGACCATCTTG	LOC115329189	175	698	456	184	570	FBgn0039068	Pex11c	CG33474;
AAGCTGCAGTCACCCATCAC	LOC115331742	290	560	945	186	503	FBgn0085484	Pdxk
AAGCTGCATTGAGGCCGAGG	LOC8039817	243	2099	3007	123	336	FBgn0036191	Sugb	CG15706;
AAGCTGCGGAAGATTCCTAA	LOC8043537	150	352	481	175	655	FBgn0038167	Lkb1
AAGCTGCGTGAGAAGGAGAA	LOC115320026	238	24	81	187	246	FBgn0032833	COX4	COX4L;
AAGCTGCTCCGAGCGTGTGG	LOC121835480	165	28	103	77	146
AAGCTGCTTGAGGACAAGAA	LOC8026606	139	420	566	161	732	FBgn0027568	Cand1
AAGCTGGAACAGCTCCGCCA	LOC115329991	70	483	337	114	1226	FBgn0034641	mahj
AAGCTGGACGTGGTAAGAAT	LOC8053755	211	720	995	185	243	FBgn0002673	twe	stg;
AAGCTGGAGGACCCCGACCC	LOC8051413	85	850	546	59	124	FBgn0001087	g
AAGCTGGAGGCCGGGGACTA	LOC8025665	108	705	625	65	377	FBgn0027948	msps
AAGCTGGCGAAGACTTTGTC	LOC115309359	159	693	915	135	477	FBgn0033810	CG4646
AAGCTGGCGATGGTCACCTG	LOC8031515	449	1209	1409	157	561	FBgn0039273	shams
AAGCTGGCGCCCCTCGACTG	LOC8023160	154	1629	1890	133	432
AAGCTGGCGGTGGGAGAACC	LOC8024770	198	118	152	143	0	FBgn0023181	Orc4
AAGCTGGGACAAGGTTCCTT	LOC8023660	142	222	147	106	711	FBgn0040298	Myt1
AAGCTGGGACAGGGCACCTA	LOC8033564	213	699	1228	134	550	FBgn0262617	Nuak
AAGCTGGGATTCGGATCCCG	LOC8053960	85	592	680	84	320	FBgn0086444	l(2)37Cb
AAGCTGGGCGGAAAGCTGGT	LOC8024599	244	2035	2368	161	635	FBgn0003204	ras
AAGCTGGGGAGGGCTTCTGG	LOC8050963	108	38	66	138	167
AAGCTGGGGTCACTCTGAAA	LOC115321098	112	231	257	90	294
AAGCTGGGTGACATCCCCGA	LOC8042691	263	240	195	135	144	FBgn0021906	RFeSP
AAGCTGGTGAAGGAGGAGTT	LOC8034125	239	2233	2483	219	581	FBgn0028879	wwk
AAGCTGGTGCCCCGACTGCG	LOC115316940	144	142	122	106	123	FBgn0000318	cl	CG3939;
AAGCTGTCAAAAGTATATAT	LOC120837763	96	205	349	114	824
AAGCTGTCCCAACCGTCCGG	LOC8032487	172	282	284	97	21	FBgn0033754	Ak6
AAGCTGTGGGGCGGCATAGG	LOC115316154	173	489	602	155	587
AAGCTGTTGACGGTCTTGTG	LOC8052402	287	323	756	209	1009	FBgn0004811	fs(2)ltoPP43
AAGCTTAGAGGTACAGCAGG	LOC115316385	226	1597	1451	144	137
AAGCTTCAAAAGCATCGAAA	LOC115310965	93	637	410	69	262
AAGCTTCGTGACAAAAGTGT	LOC115327734	248	817	778	240	412	FBgn0034210	Camp
AAGCTTCTGCAGGAACGATT	LOC8030972	93	219	166	99	901	FBgn0037835	CG14687
AAGCTTCTGTCTGAACGTCG	LOC120846212	135	595	551	147	1242
AAGCTTCTTGCGCACAAGGA	LOC120844050	85	680	1068	92	308
AAGCTTCTTGCGCGCAAGGA	LOC8036689	88	190	104	110	475
AAGCTTGGGCAGGAACCTTC	LOC120843861	247	114	228	215	472
AAGCTTGGTTGCAATCAGGT	LOC8031511	220	1836	1576	144	95	FBgn0034576	ND-B14.7
AAGCTTTAGCAGAGATTCCC	LOC8051193	94	709	940	118	386	FBgn0019932	SamDC
AAGCTTTGGTGGCCAGGCTG	LOC8033746	246	1088	1103	184	509
AAGGAAAACTAGTCGCAACG	LOC121837089	236	1125	1110	276	1134
AAGGAAACGCAGACGTCCAG	LOC8025177	109	956	893	105	569
AAGGAAATTGCCGACCACTA	LOC8037119	190	222	265	133	125	FBgn0030552	mRpL38
AAGGAACACAAGGTGTACAA	LOC115315557	273	102	217	225	1519
AAGGAACAGGATGTAGATGG	LOC121048660	331	2016	1826	206	1130	FBgn0041247	Gr28a	Gr28b;	Gr93a;Gr93b;Gr92a;Gr93c;Gr93d;
AAGGAACGAGCGGATTGCCA	LOC121836441	211	1444	983	149	1147
AAGGAACGTTACGACATTGT	LOC120838067	404	1690	1918	221	633	FBgn0017414	cag
AAGGAACTACGGCATCAGTG	LOC8030291	303	616	753	174	600	FBgn0016119	ATPsynCF6		ATPsynCF6L;
AAGGAACTCTCCTGACCTTG	LOC8024264	278	687	722	137	842
AAGGAACTGCGCAGTCTCGT	LOC120846264	150	526	762	238	2464
AAGGAAGTGGTGACAGACGC	LOC121834582	354	630	873	162	255
AAGGAATTGATCATGGCATG	LOC121835746	227	534	646	164	178
AAGGAATTTGCATAACAAAC	LOC115321597	208	607	480	115	1384	FBgn0005775	Con
AAGGACAAGATAGAGAATGA	LOC8044008	341	7404	8061	190	2196	FBgn0259722	CG42376
AAGGACAGAATCGTGAACAC	LOC115313303	414	358	767	233	911
AAGGACCAGAAGAAGCAGTT	LOC8027322	176	864	981	154	801
AAGGACCAGAAGCTGAACTT	LOC8034501	327	2675	3188	222	1181	FBgn0027052	STUB1
AAGGACCCGAGCTTCATCAG	LOC8053560	284	316	410	166	481	FBgn0038662	Mpc1
AAGGACGCGCAGAATAATTG	LOC115328055	158	498	687	102	325	FBgn0038250	CG3505
AAGGACTAGAGGCCTCACCC	LOC120846995	98	254	134	139	1189	FBgn0020545	kraken		CG11309;CG15820;CG5707;CG7632;CG15879;CG5704;
AAGGACTGCTACACATTCAT	LOC120850177	295	608	893	253	1430
AAGGACTTCAGCAACTTCCA	LOC115326524	130	419	918	145	571	FBgn0013772	Cyp6a8	Cyp6a22;Cyp6d5;Cyp6a2;Cyp6g1;Cyp6a17;Cyp6a9;Cyp6a23;Cyp6u1;Cyp6a20;Cyp6d2;Cyp6a21;Cyp6d4;Cyp6a18;Cyp6a19;	Cyp6a13;Cyp6a16;Cyp6w1;Cyp317a1;Cyp6a14;Cyp6g2;
AAGGACTTTGGAAACTTCCA	LOC121833007	117	623	490	134	809
AAGGAGAGAGCTTGTCATCT	LOC120846904	211	579	437	184	376
AAGGAGAGCCAGGGCCGACG	LOC8031195	109	524	683	54	508	FBgn0011584	Trp1
AAGGAGAGGATAAAGTTCAA	LOC8037696	177	413	534	218	643	FBgn0015288	RpL22		RpL22-like;
AAGGAGAGGCAGATACGTCC	LOC8038576	357	401	430	211	246	FBgn0002778	mnd		gb;CG1607;JhI-21;
AAGGAGAGTGTAGGTCATGG	LOC8042066	258	393	394	281	1746	FBgn0032703	CG10343
AAGGAGCAAAGCCAGCTTGG	LOC121834747	184	240	145	105	218
AAGGAGCTGGGCCTCATGAA	LOC8038576	446	1862	2599	261	633	FBgn0002778	mnd		gb;CG1607;JhI-21;
AAGGAGGAGACAGACTCATT	LOC121832858	366	2103	1246	215	533
AAGGAGGCCCCAGACCCAGC	LOC121835513	97	463	319	87	1368
AAGGAGGCTTTAATACTAGA	LOC115318286	103	623	525	97	500	FBgn0267652	pre-mod(mdg4)-N		pre-mod(mdg4)-V;
AAGGAGGGACCGGTATCGAG	LOC8037945	255	528	587	113	275	FBgn0013576	mtd
AAGGAGGTCGACATTCCTGC	LOC8028826	234	98	305	217	437	FBgn0001149	GstD1	GstD8;GstD3;GstD9;GstD10;	GstE8;GstE10;GstD6;GstE12;GstE4;GstE1;GstE6;GstD2;GstE11;GstD7;GstD11;GstD4;GstE5;GstE13;GstE7;GstE2;GstE9;GstD5;GstE3;
AAGGAGGTGAGAGACTCATT	LOC120842241	273	1742	2223	275	1141
AAGGAGTGGACAGACAACAA	LOC121833065	283	457	454	194	803	FBgn0037900	CG5276
AAGGAGTTGGGAGTCGACCG	LOC8037322	201	453	688	142	211	FBgn0031011	CG8034	CG8389;CG8051;CG14196;	CG8028;out;
AAGGAGTTGTATGCGTGCCA	LOC120850220	359	1532	1382	224	960
AAGGATCCGGACAGGCACCA	LOC115328598	209	409	489	131	1925	FBgn0000477	DNaseII
AAGGATCTGGGGACTTTGTA	LOC115332423	189	832	1008	148	7970	FBgn0030240	CG2202		CG5245;
AAGGATGGCTCATTCTCCTT	LOC120848135	248	1644	1462	141	480
AAGGATGGGGGAACTTTCGG	LOC120847398	209	231	404	161	820
AAGGATGTCGACATTCCTGC	LOC121836115	269	141	107	143	457	FBgn0010044	GstD8	GstD10;GstD1;	GstE11;GstE5;GstE13;GstD3;GstE10;GstE7;GstE8;GstE9;GstD9;GstD2;GstD4;GstE4;GstD6;GstE1;GstE2;GstD5;GstE3;GstE6;GstE12;GstD7;GstD11;
AAGGATTCCATTTGTCGCCG	LOC115311149	195	1126	1576	110	785
AAGGATTCTAAAGAGCCCAG	LOC121837831	79	451	542	86	850
AAGGCAAGGCCGGAGGGACC	LOC8040971	125	89	210	68	120	FBgn0030503	Tango2
AAGGCACAAAGTGCACCAGT	LOC115309003	202	480	399	204	570
AAGGCACAACTTGAAGAAGT	LOC120843994	178	1275	1799	144	1045
AAGGCACTGTAAATTAACCC	LOC115322680	329	1610	1828	193	902
AAGGCACTTGTGACCGACAA	LOC115310695	222	4646	5701	120	694
AAGGCAGACGATGACTACAG	LOC8043583	317	389	565	234	847
AAGGCAGGGGCAAACCCCAA	LOC8051979	98	264	287	120	592
AAGGCAGGTCTAGAGGGAGT	LOC8028473	260	559	838	165	332	FBgn0033883	CG16935
AAGGCATCCCAGGCCATCAT	LOC115313914	230	2000	2523	168	774
AAGGCATGCTAGAGATTGAT	LOC8053203	248	1460	1327	199	1323
AAGGCATGGGCCGAGAAGTA	LOC8039790	174	1155	910	188	393	FBgn0036910	Cyp305a1		Cyp303a1;
AAGGCATTGTCGAGCACCCA	LOC8040572	239	313	338	215	416	FBgn0041342	Pcyt1	Pcyt2;
AAGGCCAAAGCGGAGCTGAG	LOC8041347	197	296	389	185	987	FBgn0033639	CG9003
AAGGCCACTCAGGACTGGAA	LOC8052010	119	94	122	139	91	FBgn0034968	RpL12
AAGGCCAGCGTCAGGTAGAG	LOC8050788	274	1364	1443	206	1787
AAGGCCAGGAGGATCCTCAG	LOC8051506	222	394	641	155	415	FBgn0053158	CG33158
AAGGCCAGTCCCGCCTGCAG	LOC115327245	146	34	90	177	573	FBgn0039676	ppk20		ppk21;ppk22;ppk7;ppk14;ppk19;
AAGGCCATAATCGCTCTCCT	LOC115332202	269	727	1203	100	1135	FBgn0034887	St1		St2;
AAGGCCATTAAGGGCTTCCT	LOC121837835	126	777	780	71	572
AAGGCCGAGGAGCACCAGAA	LOC8028204	152	278	523	157	719	FBgn0023540	CG3630	CG2113;
AAGGCCGAGTACGCCAAGAG	LOC115311846	191	1153	936	110	190	FBgn0010247	Parp1
AAGGCCGGACACAGCGAGGG	LOC8030275	219	1198	1160	200	501	FBgn0039066	EloA
AAGGCCTGTCCCCAAAAAGA	LOC121048468	69	221	332	68	223
AAGGCGAAGTGCACTAGCTG	LOC121838046	468	1056	867	239	660
AAGGCGACATCCTACTGCCT	LOC8026951	162	2006	1745	129	172	FBgn0039180	CG5715	CG15255;CG6763;CG15253;CG6696;	CG6974;CG15254;CG10280;Semp1;CG11865;CG7631;
AAGGCGACTCTTCTCAGGTA	LOC121836050	194	1644	1745	113	273
AAGGCGCTCGAGTACAGCAA	LOC115328407	162	2633	2682	112	429
AAGGCGGACACACCCCCCCG	LOC8026193	58	190	142	118	748	FBgn0000097	aop
AAGGCGGACACGCCCCCCCG	LOC121833088	190	748	985	80	91	FBgn0000097	aop
AAGGCGGACAGGGCCCCGTC	LOC115330542	140	112	89	137	576
AAGGCGGCGGGGTTCTGGAC	LOC8029231	205	385	468	137	171	FBgn0004893	bowl	odd;sob;	drm;sna;
AAGGCGGGTGGTGGAATCCA	LOC115328913	184	660	418	176	309
AAGGCGGTGTTCCACAACAT	LOC8042186	248	18	32	171	326	FBgn0028841	jhamt
AAGGCGTAGAGCAGCACCTG	LOC115319452	323	517	607	227	1034
AAGGCGTCCGGATACCACTA	LOC8034737	184	437	332	134	636	FBgn0004865	Eip78C		Eip75B;
AAGGCTAGGATCCCCTTCTA	LOC8034591	131	326	226	123	745	FBgn0010747	Srp54k
AAGGCTCATCAACTACCTGT	LOC121832988	299	861	1229	158	1021	FBgn0031488	Ccdc85
AAGGCTGAAGAAACTCGCCA	LOC120836615	210	1346	1089	100	288	FBgn0032261	CG6094
AAGGCTGATTCTTCAGGTCG	LOC115327937	246	1163	1821	154	919
AAGGCTGCGTTTAATTGATT	LOC115317733	220	1312	1345	140	491
AAGGCTGGAAACGAGAGCAA	LOC115324277	171	323	201	100	503
AAGGCTGGAAGTGTCCCCTG	LOC8031650	181	280	255	130	264	FBgn0000542	ec
AAGGCTTGCGGAATGCTGGA	LOC121837949	124	146	27	126	536
AAGGCTTGGCGCGCCCCGTC	LOC120836610	178	591	579	136	785
AAGGGAACAGGAATCCGGAG	LOC8023247	116	113	93	105	148	FBgn0030850	stas
AAGGGAACGAATGCACACCG	LOC121047208	377	644	622	206	1214	FBgn0035103	Vdup1
AAGGGAAGGCTGCACGACTG	LOC115312425	392	3431	5075	262	416
AAGGGAATAGGCGAGATATG	LOC115332666	286	1656	1311	219	725
AAGGGACAACTACGTCCCAG	LOC8023771	144	57	23	118	152	FBgn0005533	RpS17
AAGGGACTGCGCTGCAAGCA	LOC121834706	118	210	240	154	1100
AAGGGAGATCAAGGCCGAGT	LOC8027256	302	1084	1356	168	240	FBgn0051368	CG31368
AAGGGCAAGTGCAAGATCCG	LOC8033769	245	941	1132	127	218	FBgn0250871	pot
AAGGGCAGAGATGGCTACAT	LOC8037131	357	1130	1050	202	508	FBgn0262114	RanBPM
AAGGGCCAGGGCGAGTACTG	LOC8029763	275	266	337	129	1302	FBgn0032129	jp
AAGGGCGAAGAATGACGTCC	LOC121837783	311	306	377	195	751
AAGGGCGTGGGATCCTTCAG	LOC121835691	372	1720	2189	212	2380
AAGGGCTGGAAGCCTCGAGG	LOC8033686	73	14	3	53	381	FBgn0000479	dnc
AAGGGGAAAACTGGCACTAA	LOC115315321	205	557	498	185	737	FBgn0259832	CG34229
AAGGGGAAAATGCACGCGTT	LOC115314598	349	1225	1055	135	267
AAGGGGAAGAGCGCTCCTGA	LOC8026573	246	966	1160	172	583	FBgn0035237	CG13917
AAGGGGACGGTCGTGAACTT	LOC115311829	372	169	416	163	870	FBgn0031066	COX6B
AAGGGGCAGACTGCATACTA	LOC115311732	260	788	1163	122	207
AAGGGGCCAGATGGAATGAA	LOC115318691	270	343	383	180	295
AAGGGGCTGGGGGGCTGCTG	LOC8042989	171	765	550	108	444	FBgn0037734	trbd
AAGGGGGACTGGGCCCACCA	LOC8041639	187	763	971	116	136	FBgn0023172	RhoGEF2
AAGGGGGCCGCCAACCAGAA	LOC115322256	144	335	346	131	95	FBgn0030196	Psf3
AAGGGGGGTCAGCCCCTGAG	LOC8028626	145	178	83	114	24	FBgn0021764	sdk
AAGGGGTCTTCACCTCTACC	LOC8036969	171	1256	1380	88	138
AAGGGGTTACGAGCTGGAAC	LOC115316188	184	1424	1551	105	461
AAGGGTGAATGCAGACCCAT	LOC120846859	271	462	971	175	261	FBgn0010421	TfIIFbeta
AAGGGTGGGCATGAGATGTC	LOC115328106	331	1129	966	256	552
AAGGGTGGTAAGCTACGAGG	LOC8051490	211	43	1	187	160	FBgn0041191	Rheb
AAGGGTTCTTACAATCCCCA	LOC8041412	73	441	412	98	631	FBgn0026404	Dronc
AAGGGTTGGCCCGCCACCAA	LOC8035073	125	143	89	155	536	FBgn0031213	galectin
AAGGGTTGGGCGGTCTATAG	LOC8026986	312	466	625	202	252	FBgn0000477	DNaseII
AAGGTAAAATAGGCCAATCA	LOC120847642	108	624	440	151	421	FBgn0034197	Cda9		verm;serp;Cda5;ChLD3;Cda4;
AAGGTAGACGGTAATCGGTG	LOC8038835	247	533	670	182	399	FBgn0033762	ZnT49B
AAGGTAGCTTAAGCCGTGGT	LOC8053730	249	1514	1406	194	543
AAGGTATCCGTGGACAACTG	LOC120843835	271	851	478	162	868
AAGGTCAGCACGTTTGCCCT	LOC121047157	347	2056	2617	254	1232
AAGGTCATCTGGGCTTGCTT	LOC8028652	214	227	226	166	781
AAGGTCCAACAGGATTTACC	LOC120838733	194	268	254	117	365	FBgn0037902	CG5281
AAGGTCCAGCAGCAATTGTA	LOC8027408	209	1443	1761	161	477	FBgn0050147	Hil
AAGGTCCAGGTAGACCAGGG	LOC8034486	187	1274	1447	186	519	FBgn0031575	Cep97
AAGGTCCTGCAGCACCAGGG	LOC8025406	219	1469	2347	124	215	FBgn0033313	Cirl
AAGGTCCTGGAGACTTGTCA	LOC8030930	176	904	909	141	297
AAGGTCCTGGTGAACCCCAG	LOC121046194	186	493	530	110	346
AAGGTCGAGCAGGAGCTTGG	LOC120848061	242	311	581	129	995	FBgn0030887	CG6867
AAGGTCGGTCTCATCCTGGT	LOC120846754	253	210	193	160	505	FBgn0265190	PIG-S
AAGGTGAAGGCGGAAGTGAA	LOC8029799	516	795	714	382	922	FBgn0036318	Wbp2
AAGGTGAATAGCAAGTGCTC	LOC120846501	161	273	236	131	968	FBgn0034819	CG9877
AAGGTGACGGGAGGCCGCAA	LOC8023133	184086	188373	233427	167	366	FBgn0284220	Top2
AAGGTGCGCCCCACAGAAGA	LOC115328797	199	240	338	119	174
AAGGTGCTGCGCAAGTACAA	LOC8035087	282	692	307	173	371	FBgn0035978	UGP
AAGGTGGAATGAGCACGAGT	LOC8032025	273	2158	2141	143	365	FBgn0013469	klu
AAGGTGGACTGCGCCGACCT	LOC8040242	290	152	98	229	827	FBgn0002772	Mlc1
AAGGTGGCCGATCTTCACAG	LOC8029150	219	1284	1606	123	777	FBgn0085376	CG34347
AAGGTGGGCAGGGGCACCTA	LOC8051194	231	2773	3542	159	257	FBgn0015618	Cdk8
AAGGTGGGTGCCCTAGTATT	LOC115328566	284	1347	1479	111	441	FBgn0267106	CG45546
AAGGTGGTCACCCTCCTCTT	LOC8034223	228	533	935	158	659
AAGGTGGTCACCGTCCTCTT	LOC115323857	303	1516	1228	294	964
AAGGTGGTCCAGAACATGCT	LOC115319210	229	405	368	151	351
AAGGTGGTGACGGACCTCGC	LOC120840934	358	796	726	145	368	FBgn0031977	baf
AAGGTGTACTTACACTTCGT	LOC115325828	280	1352	1725	183	1227
AAGGTGTCCTTACACTTCGT	LOC115324723	407	861	974	197	711
AAGGTGTCGAAAGTGCTCGG	LOC121047948	272	406	370	207	1092	FBgn0035807	CG7492
AAGGTGTCGTCGACCAGAGT	LOC121832991	296	864	1698	133	339	FBgn0010038	GstD2	GstD4;GstD6;GstD3;GstD7;GstD10;GstD5;	GstD11;GstE2;GstE4;GstE3;GstE1;GstE7;GstE13;GstD9;GstD1;GstE5;GstD8;GstE11;GstE8;GstE6;GstE9;GstE12;GstE10;
AAGGTGTGGAATGCCTACAA	LOC8029415	192	354	565	114	183	FBgn0033607	CG9062
AAGGTTAAAGGAGACACCAA	LOC115327801	254	298	330	226	295	FBgn0035529	Fdx2
AAGGTTACGTGGTACGTCTG	LOC120847513	281	372	225	202	731
AAGGTTAGTAAATCCAAATG	LOC115310987	205	895	974	86	298
AAGGTTCTGAAGGTGCTCGG	LOC120836841	126	911	890	190	245	FBgn0027570	Nep2		Nep1;
AAGGTTGAGCATGTAAAGGG	LOC115324253	266	937	1018	173	693	FBgn0017414	cag
AAGTACAAGCAGCTCTTCCT	LOC8035879	166	611	569	120	436	FBgn0003360	sesB	Ant2;
AAGTACAAGCAGGTCTTCCT	LOC8035905	223	823	975	141	448	FBgn0003360	sesB		Ant2;
AAGTACACCTGCACTTTCTG	LOC8040946	271	926	544	125	212	FBgn0261608	RpL37A
AAGTACACGAGCATATTGCA	LOC8033422	373	2380	2054	262	791	FBgn0037852	Tpc1	Tpc2;
AAGTACACTAAGATCTGCTC	LOC121837832	215	737	979	115	318
AAGTACAGGCAGGCCGGGTC	LOC8037133	198	872	806	140	924	FBgn0000964	tj
AAGTACCACACTGACCATCA	LOC120851114	238	1079	837	141	427
AAGTACCGAAATCGCCGCAA	LOC8043317	138	149	160	167	1039
AAGTACCGCTGCAAGATGTA	LOC115328941	355	299	208	236	1278	FBgn0053696	CNMaR
AAGTACCTGACGGCCAAGTA	LOC8030627	180	417	561	136	169	FBgn0032297	CG17124
AAGTACCTGAGAACTTTGGG	LOC8042563	192	284	250	99	158	FBgn0260390	CG42516
AAGTACGCGGATCTCAGGAG	LOC8035508	174	215	136	124	262	FBgn0037680	pasi2
AAGTACGGAACCGACAATAT	LOC121834813	317	5624	7020	161	742
AAGTACTGAAGGAGGATCTT	LOC8032588	218	333	255	130	102	FBgn0259982	Uxt
AAGTACTTTAACAAGTACAG	LOC121838015	47	678	859	56	114	FBgn0034210	Camp
AAGTAGAAATCTTCCAAAGT	LOC121046150	135	195	225	85	317
AAGTAGACCACTCTTTGTTC	LOC120836471	248	18611	26293	251	436
AAGTAGAGCAGACGGAGAAC	LOC115327436	345	3329	3068	232	1043
AAGTAGGGATGGTAGAAGGT	LOC115309874	212	686	760	183	854
AAGTAGGGGGCACGAAACCC	LOC115320149	138	100	199	145	464	FBgn0014269	prod		CG15107;
AAGTATAATGACGACAAAGA	LOC120849797	186	526	451	83	1303
AAGTATGGTGCTAGCAAAAC	LOC115314407	268	1993	2956	161	597
AAGTATTCCGTAACCGGAAG	LOC115327786	92	312	308	80	208
AAGTCAAAAAAAGCCCAGAA	LOC8038029	65	218	277	110	631	FBgn0013269	Fkbp39
AAGTCAAGAATCGAGCCGCT	LOC121047814	266	1205	1714	175	520
AAGTCAAGGCCCCGCTATTC	LOC121047761	119	114	59	130	529
AAGTCAATGATTGCAAATAG	LOC120838194	161	1521	2103	204	1137	FBgn0035726	CG9953		CG18493;CG3734;CG3739;CG11626;
AAGTCAATTTCCTAAAATTT	LOC120843963	63	309	197	39	350
AAGTCACGGACAAACTCAGA	LOC115316837	121	337	357	102	216
AAGTCACGGACAAACTCGGA	LOC115316832	121	945	983	182	1207
AAGTCACGGCGAGCCCGAGA	LOC8031515	133	928	828	132	243	FBgn0039273	shams
AAGTCACGGCGGCCCAGACC	LOC115308173	231	551	654	101	366	FBgn0030884	CG6847
AAGTCAGATTCAAAGCTGCG	LOC121836128	104	1235	1637	59	635
AAGTCAGGCGGGAAAAGTGC	LOC115325480	268	288	500	195	475
AAGTCATAACTCACTGCATA	LOC115313190	261	586	792	158	912
AAGTCATGATGCGCTACCAT	LOC121836561	362	2086	2322	252	936
AAGTCCAGTTGCCTCCGACC	LOC120837944	268	361	645	147	529	FBgn0038738	CG4572
AAGTCCATGTGCTACGAGTG	LOC8041286	441	199	270	205	699
AAGTCCATTCCCACGGACAT	LOC8039095	233	197	277	128	578	FBgn0027588	GCS2alpha
AAGTCCATTTGGGACGGACC	LOC8026970	88	30	83	109	106	FBgn0032876	Cen
AAGTCCCAGGGCAAGGACAG	LOC115323297	197	284	372	121	561	FBgn0036193	CG14135
AAGTCCCCGAAAGCCAGAAA	LOC120836058	93	591	824	87	159
AAGTCCCCGAGCCCACCGAT	LOC115312880	164	495	803	133	452	FBgn0001125	Got2
AAGTCCCCGATTCTGTAGTG	LOC8037991	236	1584	2185	187	1400
AAGTCCCTGGGCACAACCTG	LOC8028451	207	264	262	130	103	FBgn0024194	rasp
AAGTCCCTGGTCCTCACCAG	LOC8031673	101	97	61	53	595
AAGTCCGGACAGTGGCCTGG	LOC8034637	167	1105	1139	155	357	FBgn0000251	cad		ind;
AAGTCCTCCCGACCCGACTG	LOC8033650	124	99	118	98	948	FBgn0034310	Nup75
AAGTCCTGAGGTGAGTACAT	LOC115316573	354	1331	2017	161	910	FBgn0031690	CG7742
AAGTCCTGCTGTGCTCACTT	LOC120839018	204	590	662	173	424
AAGTCCTTGGCAGGACAGTA	LOC115320057	117	192	296	104	628	FBgn0025678	CaBP1
AAGTCGAGGGCAGTGGGGTC	LOC8040459	243	3248	3281	199	676	FBgn0036266	Tsen54
AAGTCGAGGGGAGGACTGAT	LOC8027408	418	612	920	274	1477	FBgn0050147	Hil
AAGTCGCAGAGCCATCCACA	LOC8037674	267	1309	1009	143	568
AAGTCGCCAGGCGCGTTCTG	LOC115328434	104	1474	1322	87	110	FBgn0033951	CG10139		l(2)05714;
AAGTCGGCACTAGCTCACAG	LOC8043153	109	676	538	64	335	FBgn0040290	RecQ4
AAGTCGGCGCCGGCATGAAA	LOC8028717	199	586	470	119	614	FBgn0035532	CG15014
AAGTCGGTACACGTTCTGCA	LOC115311830	389	1626	2609	187	635	FBgn0031068	Alr
AAGTCGGTGACATACAACGG	LOC115315544	135	1107	771	85	49
AAGTCGTGGACCGAGCTAGG	LOC8037653	213	777	948	128	380
AAGTCGTTCCGCACATTCCC	LOC115322792	316	1460	1393	204	531
AAGTCTGAACAGGCGCTCAG	LOC120839953	111	587	800	98	239	FBgn0034661	tpr	CG14892;	CG12133;CG9294;CG11313;CG11836;CG3355;CG18735;CG4613;ea;grass;Ser7;Erasp;CG4914;CG31219;CG31220;
AAGTCTGCTAAAGACAACTA	LOC121047591	91	415	329	95	406	FBgn0034568	CG3216		CG31183;
AAGTCTGTAGGAGAGCTGTC	LOC121047116	193	980	931	108	1143
AAGTCTTATCTTTGATGACT	LOC121836651	176	589	790	127	617
AAGTCTTCGGTGGAGACCGT	LOC8024671	260	695	1000	200	1077
AAGTCTTGCCACTGTTGCTC	LOC120849567	162	450	279	139	664
AAGTCTTGCCGCTGTTGCTC	LOC8026610	193	756	615	164	1493
AAGTCTTGTAAGAAACTATG	LOC120839538	84	502	478	123	423
AAGTGAAGAAGAACAAGAAT	LOC120845195	124	38	188	120	585
AAGTGAGGAACGTTACCCCA	LOC120835965	363	1188	1281	226	703
AAGTGCAAACACAAGAGATG	LOC121047778	193	1030	1001	136	376
AAGTGCACTGGCCCTGTCGA	LOC8034628	256	425	946	241	1134
AAGTGCAGGCCGGCGTGCCA	LOC8030358	271	801	826	160	615	FBgn0035669	CG6592		CG1773;Jon99Cii;Jon65Aiii;yip7;Jon44E;CG10477;CG33225;CG30288;Jon74E;Jon99Ciii;Jon25Bi;Jon99Fi;CG10472;CG33226;Jon25Bii;CG33461;CG30082;Jon65Aiv;CG4914;Jon99Fii;CG7542;CG18420;CG6462;CG43336;CG11529;Jon99Ci;
AAGTGCCACATGGCCGGAGA	LOC121835242	199	293	355	144	381
AAGTGCGAGAACAAATACAT	LOC115327660	116	279	385	136	417	FBgn0005775	Con
AAGTGCGAGAAGGCTAGCTG	LOC8043606	165	72	201	175	232
AAGTGCGAGAGGGAGCGACA	LOC8034033	170	451	545	319	1607	FBgn0016013	Faa
AAGTGCGTGTTCTTAGGCAA	LOC120849032	423	257	310	333	1246
AAGTGCTAAGCAACACTCAA	LOC115330462	215	679	1166	240	662	FBgn0038047	CG5245		CG2202;
AAGTGCTCCAAGAAACACTC	LOC8043512	99	241	480	135	877
AAGTGGAAAACGTTCTCCAG	LOC8026597	267	1297	1727	158	828
AAGTGGACTCCCGGCCACGA	LOC120850775	121	1550	1871	137	176
AAGTGGAGGTAAGCAGAGTC	LOC121835022	381	1883	2136	231	1089
AAGTGGGAAATGGCTTCTCG	LOC120836167	165	268	388	114	527	FBgn0035807	CG7492
AAGTGGGGGATGGAGTACAA	LOC8040085	288	89	163	183	41	FBgn0000426	SmF
AAGTGGGGTCAGCCTTCACA	LOC8042953	383	1364	2379	176	1023
AAGTGGGTACACACTCCGTA	LOC121835316	323	634	795	181	1718
AAGTGGGTATGCGACACCCT	LOC8032777	219	411	269	179	461	FBgn0040337	CG3021
AAGTGGGTGCACACTCCGTA	LOC115316630	318	1782	2155	227	439
AAGTGGTGTTCAGCCAGCAG	LOC115321571	276	2861	3530	150	885	FBgn0005775	Con
AAGTGTACGAACGCACAGAG	LOC121837195	249	2145	1974	138	256
AAGTGTGGTTCCCACACCTT	LOC115331651	147	43	236	94	518
AAGTTAAGTTGAGAGTCGGT	LOC8027498	268	624	758	155	939	FBgn0029999	CG1575
AAGTTATTCCGAGTCCCCCT	LOC115312730	164	1072	1441	71	194
AAGTTCAAGACTTTCGGCTG	LOC115324240	160	573	1422	136	516	FBgn0037637	IscU
AAGTTCACATCACAAGATAT	LOC115325570	192	978	1157	139	48
AAGTTCACCTGGGCGAGCCC	LOC115327909	192	269	510	121	730
AAGTTCACGGGCAAGCTCCT	LOC8037163	194	612	599	137	329	FBgn0034060	Tmem131
AAGTTCACTGGCAACCCTCC	LOC120841477	179	331	695	168	132	FBgn0036765	CG7408	CG32191;CG7402;CG8646;
AAGTTCCAAGAGATCAAGGT	LOC120846117	142	69	138	92	454	FBgn0034361	mRpS28
AAGTTCCAGCAGCCATTCCA	LOC8043646	143	69	97	111	116	FBgn0020272	mst
AAGTTCCTGGTAAACCTTCT	LOC115321146	257	1369	1574	163	1030
AAGTTCGACTCGAAGACAAG	LOC121045534	188	1268	1575	150	647	FBgn0035410	MnM
AAGTTCGCCGAGAAGCAGAT	LOC8026406	358	586	756	171	157	FBgn0285949	RpL31
AAGTTCGCTCAAGCCAACCT	LOC121835617	125	254	213	130	267	FBgn0005775	Con
AAGTTCTACAAGTCCGTGGT	LOC8043908	214	854	563	139	307
AAGTTCTGACCCCAAAATGT	LOC120845787	150	416	194	105	484	FBgn0050259	CG30259		CG6569;
AAGTTCTTGAACTCCTCACT	LOC120846954	232	441	252	174	152
AAGTTCTTGCGCAATGGCCA	LOC120839368	244	330	204	174	621	FBgn0040078	pont
AAGTTCTTGGAGTCGAACCA	LOC115315498	157	614	491	94	665
AAGTTGAACGAGGCGCTCCT	LOC8034159	102	270	298	83	247	FBgn0259150	OtopLc	OtopLb;	OtopLa;
AAGTTGACCAGAAGCGTGTA	LOC115319546	243	643	460	138	834
AAGTTGAGAAGAGACTCCGG	LOC8026591	89	990	1530	103	380	FBgn0034083	lbk
AAGTTGAGACCGCTGATAGA	LOC120840265	193	1390	946	166	347
AAGTTGAGGAAGGAGAGCCC	LOC115310820	249	76	32	125	140
AAGTTGAGGTGGGAACATCG	LOC8043099	351	385	469	187	339	FBgn0039023	Nepl14
AAGTTGCAAAAACTACACCT	LOC8043417	130	1435	1352	154	1437
AAGTTGGAGCAGGAACAGCA	LOC8033419	301	772	801	204	598	FBgn0030851	CG8326
AAGTTGGCGCAGACGTTCCA	LOC8053939	264	770	1061	148	279	FBgn0035356	CG16986	CG16985;
AAGTTGGGACAGGTAGTTGA	LOC120846727	393	1188	1081	255	1308	FBgn0036108	Cpr67Fa1	Lcp65Af;Lcp65Ag3;Ccp84Ad;Cpr64Aa;Acp65Aa;Ccp84Ag;Cpr65Ec;Cpr49Af;Ccp84Ab;Cpr67Fa2;Pcp;Edg78E;Cpr5C;Lcp65Ae;Ccp84Aa;Cpr67Fb;Ccp84Ae;Edg84A;Ccp84Af;	CG34461;Cpr65Av;Lcp65Ag2;Cpr65Aw;Cpr64Ab;CG42367;Cpr92A;Cpr78Cc;Cpr47Ea;Cpr57A;Cpr50Cb;Cpr65Ax1;Lcp65Aa;Lcp9;Cpr49Ae;Cpr66Cb;Cpr11B;Cpr72Eb;Cpr65Ax2;Cpr49Ab;Cpr64Ad;Cpr76Bb;Cpr76Bd;Lcp1;Cpr31A;Lcp2;Ccp84Ac;Cpr76Ba;Cpr65Ea;Cpr49Aa;Cpr30F;Lcp65Ad;Lcp65Ab2;C
AAGTTGGGACGTGCCAAAAT	LOC121836082	189	1746	1876	120	504
AAGTTGGTGTGGCTAAAAGT	LOC120842388	241	1499	1341	124	329
AAGTTGTAAAATGACGTGTG	LOC115328148	316	1272	1087	202	1263
AAGTTGTACAGGATCATCAG	LOC8030786	334	700	882	177	630	FBgn0032036	CG13384	CG43693;	CG8785;CG16700;CG4991;CG7888;
AAGTTGTGGCACACGACCAC	LOC120838744	187	382	107	164	278
AAGTTGTTCGAGGAAATGAA	LOC115332188	244	431	435	151	1083
AAGTTTACCGACACCACCAG	LOC115311033	139	650	1035	228	221
AAGTTTATAGTGGTGATTTC	LOC115331631	204	1148	973	110	694
AAGTTTATGCCAATAGTACA	LOC8036689	278	655	1048	112	824
AAGTTTCAGCGGGGCCCGCT	LOC121832946	80	295	527	75	91
AAGTTTCTGCCAATAGTACA	LOC120844050	160	447	748	180	2219
[truncated: 80,834 more rows]

## Sheet: MLE_gene_level
Original ID	sgRNA_initial	sgRNA_without_SNPs	GW1-1	GW1-2	GW2	Max	NCBI GeneID	FDR 0.1	Symbol	Gene name	VectorBase_ID	ISCW	ISE18 (Avg S9-12)	Best Fly ortholog	FBgn	Fly gene name	Tick2fly DIOPT score	Fly fitness gene?	Best human ortholog	Human gene name	Human gene other ID	Tick2human DIOPT score	Human gene ortholog included in DepMap R (26Q1)	Human gene ortholog is pan-essential
LOC120842420	7	6	-3.6522	-3.678	-3.7261	-3.6522	120842420	YES	LOC120842420	G1/S-specific cyclin-D3	ISCP_001003		64.57	CycD	FBgn0010315	Cyclin D	6	Yes (5pct FDR)	CCND2	cyclin D2	HGNC:1583	7	YES
LOC8026806	7	7	-3.7535	-3.7381	-3.6407	-3.6407	8026806	YES	MED6	mediator of RNA polymerase II transcription subunit 6	ISCP_013509		9.506	MED6	FBgn0024330	Mediator complex subunit 6	7	Yes (5pct FDR)	MED6	mediator complex subunit 6	HGNC:19970	7	YES	YES
LOC8038696	7	6	-3.5559	-3.7751	-3.6006	-3.5559	8038696	YES	RpS23	40S ribosomal protein S23	ISCP_034106		1201	RpS23	FBgn0033912	Ribosomal protein S23	7	Yes (5pct FDR)	RPS23	ribosomal protein S23	HGNC:10410	7	YES	YES
LOC8053856	7	6	-3.5644	-3.5379	-4.0991	-3.5379	8053856	YES	RpS6	40S ribosomal protein S6	ISCP_012346		1205.25	RpS6	FBgn0261592	Ribosomal protein S6	7	Yes (5pct FDR)	RPS6	ribosomal protein S6	HGNC:10429	7	YES	YES
LOC8031914	7	7	-4.057	-4.0876	-3.5256	-3.5256	8031914	YES	Vps4	vacuolar protein sorting-associated protein 4	ISCP_005812	ISCW007889	46.2525	Vps4	FBgn0283469	Vacuolar protein sorting 4	7	Yes (5pct FDR)	VPS4A	vacuolar protein sorting 4 homolog A	HGNC:13488	7	YES
LOC8024801	7	5	-3.2269	-3.235	-4.0166	-3.2269	8024801	YES	RpL9	60S ribosomal protein L9	ISCP_006383	ISCW015615	1437.25	RpL9	FBgn0015756	Ribosomal protein L9	7	Yes (5pct FDR)	RPL9	ribosomal protein L9	HGNC:10369	7	NO
LOC8040688	7	6	-3.4279	-3.6282	-3.2261	-3.2261	8040688	YES	CIA30	complex I intermediate-associated protein 30, mitochondrial	ISCP_013040	ISCW021964	22.8275	CIA30	FBgn0039689	Complex I intermediate-associated protein, 30 kDa	7	Yes (5pct FDR)	NDUFAF1	NADH:ubiquinone oxidoreductase complex assembly factor 1	HGNC:18828	7	YES
LOC8053386	7	7	-3.1993	-3.2913	-3.1965	-3.1965	8053386	YES	bbc	cholinephosphotransferase 1	ISCP_033603		49.235	bbc	FBgn0033844	bb in a boxcar	7	Yes (5pct FDR)	CEPT1	choline/ethanolamine phosphotransferase 1	HGNC:24289	7	YES
LOC121836740	7	7	-3.1906	-3.2082	-3.6241	-3.1906	121836740	YES	LOC121836740	polycomb protein EED-like	ISCP_023207		12.0925	escl	FBgn0032391	escl	7	Yes (5pct FDR)	EED	embryonic ectoderm development	HGNC:3188	7	YES
LOC8033954	7	7	-3.6823	-3.2631	-3.1662	-3.1662	8033954	YES	Bap55	actin-like protein 6B	ISCP_005736		59.3775	Bap55	FBgn0025716	Brahma associated protein 55kD	7	Yes (5pct FDR)	ACTL6B	actin like 6B	HGNC:160	7	YES
LOC8027961	7	7	-5.3435	-4.6345	-3.1467	-3.1467	8027961	YES	RpL35	60S ribosomal protein L35	ISCP_009932	ISCW017219	1504.25	RpL35	FBgn0029785	Ribosomal protein L35	7	Yes (5pct FDR)	RPL35	ribosomal protein L35	HGNC:10344	7	YES	YES
LOC8039541	7	7	-4.3887	-5.0226	-3.1409	-3.1409	8039541	YES	RpS27	40S ribosomal protein S27	ISCP_037088		737.925	RpS27	FBgn0039300	Ribosomal protein S27	6	Yes (5pct FDR)	RPS27L	ribosomal protein S27 like	HGNC:18476	7	YES
LOC8053192	7	5	-3.1101	-3.5168	-3.4777	-3.1101	8053192	YES	alphaCOP	coatomer subunit alpha	ISCP_032746		97.8225	alphaCOP	FBgn0025725	Coat Protein (coatomer) alpha	7	Yes (5pct FDR)	COPA	COPI coat complex subunit alpha	HGNC:2230	7	YES	YES
LOC8052028	7	7	-3.5302	-3.0697	-3.5666	-3.0697	8052028	YES	RpL5	60S ribosomal protein L5-A	ISCP_001905	ISCW017610	1407.5	RpL5	FBgn0064225	Ribosomal protein L5	7	Yes (5pct FDR)	RPL5	ribosomal protein L5	HGNC:10360	7	YES	YES
LOC8036605	7	7	-3.2534	-3.0877	-3.0561	-3.0561	8036605	YES	RagA-B	ras-related GTP-binding protein A	ISCP_007544	ISCW011735	58.185	RagA-B	FBgn0037647	Ras-related GTP binding A/B	7	Yes (5pct FDR)	RRAGA	Ras related GTP binding A	HGNC:16963	7	YES
LOC8040673	7	7	-3.058	-3.6905	-3.0539	-3.0539	8040673	YES	LOC8040673	ELAV-like protein 1	ISCP_029397		204	elav	FBgn0260400	embryonic lethal abnormal vision	6		ELAVL1	ELAV like RNA binding protein 1	HGNC:3312	7	YES
LOC115324547	7	6	-3.1804	-3.035	-3.4403	-3.035	115324547	YES	Vps28	vacuolar protein sorting-associated protein 28 homolog	ISCP_037688		72.0225	Vps28	FBgn0021814	Vacuolar protein sorting 28	7	Yes (5pct FDR)	VPS28	VPS28 subunit of ESCRT-I	HGNC:18178	7	YES	YES
LOC8036016	7	7	-3.5932	-3.9622	-2.9894	-2.9894	8036016	YES	LOC8036016	replication stress response regulator SDE2	ISCP_008313	ISCW021020	20.355	CG5986	FBgn0043455	uncharacterized protein	5	Yes (5pct FDR)	SDE2	SDE2 telomere maintenance homolog	HGNC:26643	3	YES	YES
LOC8042901	7	5	-3.1678	-2.9597	-3.0747	-2.9597	8042901	YES	RpII33	DNA-directed RNA polymerase II subunit RPB3	ISCP_010513	ISCW023353	33.825	Polr2C	FBgn0026373	RNA polymerase II subunit C	7	Yes (5pct FDR)	POLR2C	RNA polymerase II subunit C	HGNC:9189	7	YES	YES
LOC115320639	7	6	-4.3717	-4.1825	-2.9558	-2.9558	115320639	YES	Dhx15	putative pre-mRNA-splicing factor ATP-dependent RNA helicase PRP1	ISCP_012083		61.0525	Dhx15	FBgn0033160	DEAH-box helicase 15	7	Yes (5pct FDR)	DHX15	DEAH-box helicase 15	HGNC:2738	7	YES	YES
LOC8051690	7	7	-3.2777	-3.3083	-2.95	-2.95	8051690	YES	raw	uncharacterized LOC8051690	ISCP_008989	ISCW000028	11.125	raw	FBgn0003209	raw	5	Yes (5pct FDR)					NO
LOC8043259	7	5	-3.1064	-3.1835	-2.944	-2.944	8043259	YES	LOC8043259	p21-activated protein kinase-interacting protein 1-like	ISCP_025096		23.325	CG12608	FBgn0030630	uncharacterized protein	6	Yes (5pct FDR)	PAK1IP1	PAK1 interacting protein 1	HGNC:20882	6	YES	YES
LOC8032949	7	6	-2.9304	-3.6177	-3.2054	-2.9304	8032949	YES	LOC8032949	peptidylprolyl isomerase domain and WD repeat-containing protein 1	ISCP_024825		15.135	CG3511	FBgn0035027	uncharacterized protein	7	Yes (5pct FDR)	PPWD1	peptidylprolyl isomerase domain and WD repeat containing 1	HGNC:28954	7	YES	YES
LOC8026414	7	7	-3.7599	-3.4674	-2.9294	-2.9294	8026414	YES	ND-B14.5B	NADH dehydrogenase [ubiquinone] 1 subunit C2	ISCP_007146	ISCW017349	87.9425	ND-B14.5B	FBgn0031505	NADH dehydrogenase (ubiquinone) B14.5 B subunit	6	Yes (5pct FDR)	NDUFC2	NADH:ubiquinone oxidoreductase subunit C2	HGNC:7706	5	YES
LOC8051686	7	6	-2.9202	-3.5781	-3.1378	-2.9202	8051686	YES	LOC8051686	protein PRRC2A	ISCP_033289		63.15	nocte	FBgn0261710	no circadian temperature entrainment	2	Yes (5pct FDR)	PRRC2C	proline rich coiled-coil 2C	HGNC:24903	5	YES
LOC8037486	7	7	-3.1168	-3.1223	-2.9183	-2.9183	8037486	YES	RpS20	40S ribosomal protein S20	ISCP_001677	ISCW010752	835.7	RpS20	FBgn0019936	Ribosomal protein S20	7	Yes (5pct FDR)	RPS20	ribosomal protein S20	HGNC:10405	7	YES	YES
LOC8038250	7	7	-3.0416	-2.91	-3.1658	-2.91	8038250	YES	RpL18	60S ribosomal protein L18-like	ISCP_034055	ISCW021924	869.5	RpL18	FBgn0035753	Ribosomal protein L18	7	Yes (5pct FDR)	RPL18	ribosomal protein L18	HGNC:10310	7	YES	YES
LOC8051173	7	6	-2.898	-3.7626	-3.0475	-2.898	8051173	YES	LOC8051173	NADH dehydrogenase [ubiquinone] flavoprotein 1, mitochondrial	ISCP_034028	ISCW005985	74.81	ND-51	FBgn0031771	NADH dehydrogenase (ubiquinone) 51 kDa subunit	7	Yes (5pct FDR)	NDUFV1	NADH:ubiquinone oxidoreductase core subunit V1	HGNC:7716	7	YES
LOC8027877	7	6	-2.9106	-2.8917	-4.7188	-2.8917	8027877	YES	RnrS	ribonucleoside-diphosphate reductase subunit M2 B	ISCP_036475		613.925	RnrS	FBgn0011704	Ribonucleoside diphosphate reductase small subunit	7	Yes (5pct FDR)	RRM2	ribonucleotide reductase regulatory subunit M2	HGNC:10452	7	YES	YES
LOC8040339	7	5	-3.54	-3.2807	-2.8844	-2.8844	8040339	YES	LOC8040339	ubiquinone biosynthesis O-methyltransferase, mitochondrial	ISCP_036995		22.8525	Coq3	FBgn0032922	Coenzyme Q3	7	Yes (5pct FDR)	COQ3	coenzyme Q3, methyltransferase	HGNC:18175	6	YES
LOC8027571	7	7	-3.6419	-2.8824	-3.4985	-2.8824	8027571	YES	LOC8027571	nucleolysin TIAR	ISCP_037599		109.058	Rox8	FBgn0005649	Rox8	6	Yes (5pct FDR)	TIA1	TIA1 cytotoxic granule associated RNA binding protein	HGNC:11802	7	YES
LOC8031629	7	7	-2.8707	-2.8431	-3.3791	-2.8431	8031629	YES	LOC8031629	solute carrier family 25 member 40	ISCP_017788		26.8975	Shawn	FBgn0031039	shawn	7		SLC25A40	solute carrier family 25 member 40	HGNC:29680	7	YES
LOC8023152	7	5	-2.9087	-2.8253	-3.099	-2.8253	8023152	YES	drk	growth factor receptor-bound protein 2	ISCP_036047	ISCW016244	40.3725	drk	FBgn0004638	downstream of receptor kinase	7	Yes (5pct FDR)	GRB2	growth factor receptor bound protein 2	HGNC:4566	7	YES
LOC8023350	7	6	-3.0035	-2.7939	-2.8856	-2.7939	8023350	YES	RpL6	60S ribosomal protein L6	ISCP_036989		934.65	RpL6	FBgn0039857	Ribosomal protein L6	7	Yes (5pct FDR)	RPL6	ribosomal protein L6	HGNC:10362	7	YES	YES
LOC8042898	7	7	-2.8321	-2.7834	-3.7303	-2.7834	8042898	YES	La	lupus La protein	ISCP_002085		110.51	La	FBgn0011638	La autoantigen-like	6	Yes (5pct FDR)	SSB	small RNA binding exonuclease protection factor La	HGNC:11316	7	YES	YES
LOC115314463	7	6	-2.9318	-2.7726	-3.5654	-2.7726	115314463	YES	LOC115314463	serine/arginine-rich splicing factor 3	ISCP_026792		150.475	Rbp1	FBgn0260944	RNA-binding protein 1	4		SRSF3	serine and arginine rich splicing factor 3	HGNC:10785	2	YES	YES
LOC115319185	7	6	-3.9453	-3.4168	-2.7611	-2.7611	115319185	YES	Sgf29	SAGA-associated factor 29	ISCP_036622		36.24	Sgf29	FBgn0050390	SAGA-associated factor 29kDa	7	Yes (5pct FDR)	SGF29	SAGA complex associated factor 29	HGNC:25156	7	YES
LOC8036176	7	6	-2.7544	-2.852	-2.8539	-2.7544	8036176	YES	mldr	mitochondrial ribonuclease P catalytic subunit	ISCP_036961		7.16625	mldr	FBgn0029858	mulder	7	Yes (5pct FDR)	PRORP	protein only RNase P catalytic subunit	HGNC:19958	7	YES
LOC8037728	7	7	-3.3518	-3.2704	-2.7501	-2.7501	8037728	YES	MED31	mediator of RNA polymerase II transcription subunit 31	ISCP_002038	ISCW021216	68.6925	MED31	FBgn0037262	Mediator complex subunit 31	6	Yes (5pct FDR)	MED31	mediator complex subunit 31	HGNC:24260	7	YES	YES
LOC8030767	7	5	-2.7457	-2.82	-3.4346	-2.7457	8030767	YES	RpL8	60S ribosomal protein L8	ISCP_014096	ISCW007080	894	RpL8	FBgn0261602	Ribosomal protein L8	7	Yes (5pct FDR)	RPL8	ribosomal protein L8	HGNC:10368	7	YES	YES
LOC8050985	7	7	-3.4827	-3.6321	-2.7447	-2.7447	8050985	YES	Vps25	vacuolar protein-sorting-associated protein 25	ISCP_004306	ISCW002576	22.9925	Vps25	FBgn0022027	Vacuolar protein sorting 25	7	Yes (5pct FDR)	VPS25	vacuolar protein sorting 25 homolog	HGNC:28122	7	YES	YES
LOC8026381	7	7	-3.1054	-3.4198	-2.7352	-2.7352	8026381	YES	VhaAC39-1	V-type proton ATPase subunit d 1	ISCP_023544		186.225	VhaAC39-1	FBgn0285910	Vacuolar H[+] ATPase AC39 subunit 1	7	Yes (5pct FDR)	ATP6V0D1	ATPase H+ transporting V0 subunit d1	HGNC:13724	7	YES
LOC8036787	7	6	-2.7716	-2.7305	-3.049	-2.7305	8036787	YES	LOC8036787	adenylate kinase isoenzyme 6	ISCP_002390		74.565	Ak6	FBgn0033754	Adenylate kinase 6	7	Yes (5pct FDR)	AK6	adenylate kinase 6	HGNC:49151	7	YES
LOC8052038	7	7	-2.7259	-2.9651	-3.3626	-2.7259	8052038	YES	LOC8052038	angio-associated migratory cell protein	ISCP_030934	ISCW017622	37.525	CG5114	FBgn0036460	uncharacterized protein	7	Yes (5pct FDR)	AAMP	angio associated migratory cell protein	HGNC:18	7	YES	YES
LOC8034103	7	5	-3.4212	-2.7249	-3.6113	-2.7249	8034103	YES	Nxt1	NTF2-related export protein 1	ISCP_027422	ISCW009013	14.3075	Nxt1	FBgn0028411	NTF2-related export protein 1	6	Yes (5pct FDR)	NXT1	nuclear transport factor 2 like export factor 1	HGNC:15913	6	YES
LOC115317657	7	7	-4.2343	-4.3428	-2.7233	-2.7233	115317657	YES	LOC115317657	DNA-directed RNA polymerase III subunit RPC9	ISCP_024259		73.425	Polr3I	FBgn0030801	RNA polymerase III subunit I	3		CRCP	CGRP receptor component	HGNC:17888	6	YES	YES
LOC8031219	7	7	-3.1283	-2.7214	-3.3343	-2.7214	8031219	YES	Arf102F	ADP-ribosylation factor 4	ISCP_001226		211.775	Arf4	FBgn0013749	ADP ribosylation factor 4	7	Yes (5pct FDR)	ARF5	ADP ribosylation factor 5	HGNC:658	7	YES
LOC115321898	7	7	-3.1737	-2.7184	-2.7779	-2.7184	115321898	YES	ND-75	NADH-ubiquinone oxidoreductase 75 kDa subunit, mitochondrial	ISCP_019969		38.17	ND-75	FBgn0017566	NADH dehydrogenase (ubiquinone) 75 kDa subunit	7	Yes (5pct FDR)	NDUFS1	NADH:ubiquinone oxidoreductase core subunit S1	HGNC:7707	7	YES
LOC8035179	7	6	-3.2651	-3.6327	-2.7052	-2.7052	8035179	YES	LOC8035179	elongation factor 1-alpha	ISCP_009073	ISCW020299	3460.75	eEF1alpha1	FBgn0284245	eukaryotic translation elongation factor 1 alpha 1	7	Yes (5pct FDR)	EEF1A2	eukaryotic translation elongation factor 1 alpha 2	HGNC:3192	7	YES
LOC8032824	7	7	-3.0768	-2.7051	-3.5156	-2.7051	8032824	YES	eRF1	eukaryotic peptide chain release factor subunit 1	ISCP_022830		57.57	eRF1	FBgn0036974	eukaryotic translation release factor 1	7	Yes (5pct FDR)	ETF1	eukaryotic translation termination factor 1	HGNC:3477	7	YES	YES
LOC8028474	7	7	-3.3522	-2.7018	-3.4956	-2.7018	8028474	YES	Sar1	GTP-binding protein SAR1b	ISCP_025657	ISCW004922	269.225	Sar1	FBgn0038947	Secretion-associated Ras-related 1	7	Yes (5pct FDR)	SAR1B	secretion associated Ras related GTPase 1B	HGNC:10535	7	YES
LOC8050498	7	7	-2.8413	-2.6931	-4.2852	-2.6931	8050498	YES	Arp6	actin-related protein 6	ISCP_021610		23.1875	Arp6	FBgn0011741	Actin-related protein 6	7	Yes (5pct FDR)	ACTR6	actin related protein 6	HGNC:24025	7	YES
LOC8043238	7	6	-3.1416	-2.9509	-2.6904	-2.6904	8043238	YES	E(bx)	nucleosome-remodeling factor subunit BPTF	ISCP_036539		16.15	E(bx)	FBgn0000541	Enhancer of bithorax	6	Yes (5pct FDR)	BPTF	bromodomain PHD finger transcription factor	HGNC:3581	6	YES
LOC8035819	7	6	-3.7949	-3.1284	-2.6859	-2.6859	8035819	YES	Ranbp21	exportin-5	ISCP_023611		3.008	Ranbp21	FBgn0031051	Ranbp21	7	Yes (5pct FDR)	XPO5	exportin 5	HGNC:17675	7	YES
LOC8029324	7	7	-2.6786	-2.9344	-3.1188	-2.6786	8029324	YES	LOC8029324	RNA-binding protein 42	ISCP_004368		11.13	CG2931	FBgn0037342	uncharacterized protein	5	Yes (5pct FDR)	RBM42	RNA binding motif protein 42	HGNC:28117	4	YES
LOC8039912	7	7	-3.4785	-2.9596	-2.6717	-2.6717	8039912	YES	Cpsf5	cleavage and polyadenylation specificity factor subunit 5	ISCP_019109		47.835	Cpsf5	FBgn0035987	Cleavage and polyadenylation specific factor 5	7	Yes (5pct FDR)	NUDT21	nudix hydrolase 21	HGNC:13870	7	YES	YES
LOC8023344	7	6	-2.6886	-3.0028	-2.6624	-2.6624	8023344	YES	eIF3c	eukaryotic translation initiation factor 3 subunit C	ISCP_002033		140.1	eIF3c	FBgn0034258	eukaryotic translation initiation factor 3 subunit c	7	Yes (5pct FDR)	EIF3C	eukaryotic translation initiation factor 3 subunit C	HGNC:3279	7	NO
LOC8041113	7	4	-3.015	-2.644	-3.1738	-2.644	8041113	YES	Rat1	5'-3' exoribonuclease 2	ISCP_002432		28.785	Rat1	FBgn0031868	Rat1 5'-3' exoribonuclease	7	Yes (5pct FDR)	XRN2	5'-3' exoribonuclease 2	HGNC:12836	7	YES	YES
LOC8043615	7	7	-3.235	-2.64	-2.8412	-2.64	8043615	YES	eIF1	eukaryotic translation initiation factor 1	ISCP_011711	ISCW015374	680.975	eIF1	FBgn0035423	eukaryotic translation initiation factor 1	6	Yes (5pct FDR)	EIF1	eukaryotic translation initiation factor 1	HGNC:3249	6	YES	YES
LOC8041599	7	6	-2.7568	-2.638	-3.6053	-2.638	8041599	YES	LOC8041599	WD repeat-containing protein 3	ISCP_013788	ISCW014204	8.919	CG8064	FBgn0038597	uncharacterized protein	7	Yes (5pct FDR)	WDR3	WD repeat domain 3	HGNC:12755	7	YES	YES
LOC8041555	7	5	-3.2327	-2.6314	-3.3211	-2.6314	8041555	YES	ND-24	probable NADH dehydrogenase [ubiquinone] flavoprotein 2, mitochondrial	ISCP_015637	ISCW014272	56.3075	ND-24	FBgn0030853	NADH dehydrogenase (ubiquinone) 24 kDa subunit	7	Yes (5pct FDR)	NDUFV2	NADH:ubiquinone oxidoreductase core subunit V2	HGNC:7717	7	YES
LOC8051765	7	6	-3.0732	-2.6213	-2.6882	-2.6213	8051765	YES	RpL27	60S ribosomal protein L27	ISCP_024538		1401.25	RpL27	FBgn0039359	Ribosomal protein L27	7	Yes (5pct FDR)	RPL27	ribosomal protein L27	HGNC:10328	7	YES	YES
LOC8035299	7	7	-2.7626	-2.6124	-3.5147	-2.6124	8035299	YES	Pli	protein pellino	ISCP_024624		31.61	Pli	FBgn0025574	Pellino	7		PELI1	pellino E3 ubiquitin protein ligase 1	HGNC:8827	7	YES
LOC8036376	7	7	-3.2243	-3.2243	-2.6079	-2.6079	8036376	YES	Phb2	prohibitin-2	ISCP_037612	ISCW021457	154.525	Phb2	FBgn0010551	Prohibitin 2	7	Yes (5pct FDR)	PHB2	prohibitin 2	HGNC:30306	7	YES	YES
LOC8052999	7	5	-3.2504	-2.6023	-3.0191	-2.6023	8052999	YES	LOC8052999	zinc finger SWIM domain-containing protein 8	ISCP_031929		5.69575	Dora	FBgn0085430	Dorado	6		ZSWIM8	zinc finger SWIM-type containing 8	HGNC:23528	6	YES
LOC8031456	7	6	-3.3873	-3.4854	-2.5982	-2.5982	8031456	YES	tws	protein phosphatase PP2A 55 kDa regulatory subunit	ISCP_035145		52.6375	tws	FBgn0004889	twins	7	Yes (5pct FDR)	PPP2R2A	protein phosphatase 2 regulatory subunit Balpha	HGNC:9304	7	YES
LOC8027107	7	6	-2.8827	-2.5861	-3.4216	-2.5861	8027107	YES	LOC8027107	heat shock 70 kDa protein cognate 4	ISCP_028268	ISCW017456	1224.75	Hsc70-4	FBgn0266599	Heat shock protein 70 cognate 4	6	Yes (5pct FDR)	HSPA8	heat shock protein family A (Hsp70) member 8	HGNC:5241	6	YES
LOC120838270	7	6	-2.902	-3.2178	-2.5836	-2.5836	120838270	YES	Moe	moesin/ezrin/radixin homolog 1	ISCP_013862		244.2	Moe	FBgn0011661	Moesin	7		RDX	radixin	HGNC:9944	7	NO
LOC8027349	7	6	-3.1667	-3.029	-2.5747	-2.5747	8027349	YES	mRNA-cap	mRNA-capping enzyme	ISCP_037753		12.725	mRNA-cap	FBgn0030556	mRNA-capping-enzyme	6	Yes (5pct FDR)	RNGTT	RNA guanylyltransferase and 5'-phosphatase	HGNC:10073	6	YES	YES
LOC8032596	7	7	-2.5672	-2.6154	-4.1275	-2.5672	8032596	YES	Gmppb	mannose-1-phosphate guanyltransferase beta	ISCP_003250		52.6675	Gmppb	FBgn0037279	GDP-mannose pyrophosphorylase B	7	Yes (5pct FDR)	GMPPB	GDP-mannose pyrophosphorylase B	HGNC:22932	7	YES
LOC8031492	7	5	-3.097	-2.9189	-2.5584	-2.5584	8031492	YES	LOC8031492	condensin-2 complex subunit D3	ISCP_031567		16.405						NCAPD3	non-SMC condensin II complex subunit D3	HGNC:28952	6	YES
LOC8035696	7	6	-3.2367	-2.7683	-2.5531	-2.5531	8035696	YES	MED14	mediator of RNA polymerase II transcription subunit 14	ISCP_025865		20.67	MED14	FBgn0035145	Mediator complex subunit 14	7	Yes (5pct FDR)	MED14	mediator complex subunit 14	HGNC:2370	7	YES	YES
LOC8041093	7	7	-2.55	-2.7627	-3.4393	-2.55	8041093	YES	Rack1	receptor of activated protein C kinase 1	ISCP_017842		1470.25	Rack1	FBgn0020618	Receptor of activated protein kinase C 1	6	Yes (5pct FDR)	RACK1	receptor for activated C kinase 1	HGNC:4399	6	YES	YES
LOC8029643	7	7	-2.5359	-2.81	-3.4953	-2.5359	8029643	YES	Gdi	rab GDP dissociation inhibitor beta	ISCP_016902		147.325	Gdi	FBgn0004868	GDP dissociation inhibitor	7	Yes (5pct FDR)	GDI2	GDP dissociation inhibitor 2	HGNC:4227	7	YES
LOC8029184	7	4	-2.5355	-2.7558	-2.9837	-2.5355	8029184	YES	LOC8029184	GPN-loop GTPase 2	ISCP_003946	ISCW004433	4.758	CG10222	FBgn0036356	uncharacterized protein	7	Yes (5pct FDR)	GPN2	GPN-loop GTPase 2	HGNC:25513	7	YES	YES
LOC115318063	7	6	-3.0811	-2.531	-4.3144	-2.531	115318063	YES	RpL37a	60S ribosomal protein L37	ISCP_018173		878.5	RpL37-1	FBgn0030616	Ribosomal protein L37-1	7	Yes (5pct FDR)	RPL37	ribosomal protein L37	HGNC:10347	7	YES	YES
LOC115326389	7	7	-2.5294	-3.3573	-3.2627	-2.5294	115326389	YES	LOC115326389	kinetochore protein Spc24	ISCP_035771		64.0825						SPC24	SPC24 component of NDC80 kinetochore complex	HGNC:26913	1	YES	YES
LOC8026319	7	6	-2.5268	-2.5942	-2.6255	-2.5268	8026319	YES	LOC8026319	atrial natriuretic peptide receptor 2	ISCP_022679		21.0275										NO
LOC8026406	7	7	-2.5177	-2.8074	-4.1157	-2.5177	8026406	YES	RpL31	60S ribosomal protein L31	ISCP_014392	ISCW017341	1581	RpL31	FBgn0285949	Ribosomal protein L31	7	Yes (5pct FDR)	RPL31	ribosomal protein L31	HGNC:10334	7	YES	YES
LOC8051752	7	6	-2.6581	-3.0206	-2.5079	-2.5079	8051752	YES	ND-B16.6	NADH dehydrogenase [ubiquinone] 1 alpha subcomplex subunit 13	ISCP_033114		143.775	ND-B16.6	FBgn0029868	NADH dehydrogenase (ubiquinone) B16.6 subunit	7	Yes (5pct FDR)	NDUFA13	NADH:ubiquinone oxidoreductase subunit A13	HGNC:17194	6	YES
LOC8040984	7	6	-2.5048	-2.5902	-3.3874	-2.5048	8040984	YES	Nup160	nuclear pore complex protein Nup160	ISCP_001266	ISCW014695	45.8925	Nup160	FBgn0262647	Nucleoporin 160kD	7	Yes (5pct FDR)	NUP160	nucleoporin 160	HGNC:18017	7	YES	YES
LOC8039881	7	7	-3.4217	-3.3477	-2.503	-2.503	8039881	YES	LOC8039881	baculoviral IAP repeat-containing protein 5	ISCP_032569	ISCW012508	28.62	Det	FBgn0264291	Deterin	5	Yes (5pct FDR)	BIRC5	baculoviral IAP repeat containing 5	HGNC:593	5	YES	YES
LOC8051884	7	5	-3.1362	-3.1828	-2.5027	-2.5027	8051884	YES	LOC8051884	ubiquitin-conjugating enzyme E2 L3	ISCP_001524		241.275	Ubc10	FBgn0026316	Ubiquitin conjugating enzyme 10	7		UBE2L5	ubiquitin conjugating enzyme E2 L5	HGNC:13477	7	NO
LOC8024205	7	7	-2.9492	-3.2747	-2.5016	-2.5016	8024205	YES	LOC8024205	pre-rRNA 2'-O-ribose RNA methyltransferase FTSJ3	ISCP_019176	ISCW000181	101.065	CG8939	FBgn0030720	uncharacterized protein	7	Yes (5pct FDR)	FTSJ3	FtsJ RNA 2'-O-methyltransferase 3	HGNC:17136	7	YES	YES
LOC8053400	7	5	-3.4708	-3.5126	-2.4939	-2.4939	8053400	YES	tsr	cofilin/actin-depolymerizing factor homolog	ISCP_019154	ISCW006326	372.15	tsr	FBgn0011726	twinstar	7	Yes (5pct FDR)	CFL1	cofilin 1	HGNC:1874	5	YES
LOC8035408	7	7	-2.4936	-2.4886	-2.6386	-2.4886	8035408	YES	LOC8035408	cyclin-dependent kinase 7	ISCP_001244		7.372	Cdk7	FBgn0263237	Cyclin-dependent kinase 7	7	Yes (5pct FDR)	CDK7	cyclin dependent kinase 7	HGNC:1778	7	YES	YES
LOC8026041	7	7	-2.9134	-3.2517	-2.4838	-2.4838	8026041	YES	Cbp20	nuclear cap-binding protein subunit 2	ISCP_013901	ISCW017479	103.285	Cbp20	FBgn0022943	cap binding protein 20	7	Yes (5pct FDR)	NCBP2	nuclear cap binding protein subunit 2	HGNC:7659	7	YES	YES
LOC8053929	7	5	-2.4801	-2.8225	-2.7953	-2.4801	8053929	YES	IleRS-m	isoleucine--tRNA ligase, mitochondrial	ISCP_007928		20.85	IleRS-m	FBgn0036569	Isoleucyl-tRNA synthetase, mitochondrial	7	Yes (5pct FDR)	IARS2	isoleucyl-tRNA synthetase 2, mitochondrial	HGNC:29685	7	YES	YES
LOC8040490	7	7	-3.3823	-2.5356	-2.4782	-2.4782	8040490	YES	Cdc37	hsp90 co-chaperone Cdc37	ISCP_015061	ISCW021899	93.5075	Cdc37	FBgn0011573	Cell division cycle 37	7	Yes (5pct FDR)	CDC37	cell division cycle 37, HSP90 cochaperone	HGNC:1735	7	YES	YES
LOC115316493	7	7	-3.1418	-3.1859	-2.4658	-2.4658	115316493	YES	Srp19	signal recognition particle 19 kDa protein	ISCP_003283		83.3625	Srp19	FBgn0015298	Signal recognition particle 19	7	Yes (5pct FDR)	SRP19	signal recognition particle 19	HGNC:11300	7	YES	YES
LOC115332445	7	7	-2.4639	-2.6555	-3.2995	-2.4639	115332445	YES	LOC115332445	aurora kinase C	ISCP_000131		31.715	aurA	FBgn0000147	aurora A	6		AURKA	aurora kinase A	HGNC:11393	5	YES	YES
LOC8038477	7	7	-2.4595	-2.4725	-3.2343	-2.4595	8038477	YES	PTPMT1	phosphatidylglycerophosphatase and protein-tyrosine phosphatase 1	ISCP_027050	ISCW012011	6.331	PTPMT1	FBgn0039111	Protein tyrosine phosphatase, mitochondrial 1	7	Yes (5pct FDR)	PTPMT1	protein tyrosine phosphatase mitochondrial 1	HGNC:26965	7	YES
LOC8028521	7	4	-2.4563	-2.7462	-2.4733	-2.4563	8028521	YES	Rpb7	DNA-directed RNA polymerase II subunit RPB7	ISCP_013524		57.2475	Polr2G	FBgn0051155	RNA polymerase II subunit G	7	Yes (5pct FDR)	POLR2G	RNA polymerase II subunit G	HGNC:9194	7	YES	YES
LOC8043313	7	6	-2.5446	-2.8792	-2.4517	-2.4517	8043313	YES	mdlc	E3 ubiquitin-protein ligase RNF113A	ISCP_030468		38.5175	mdlc	FBgn0038772	midlife crisis	7		RNF113A	ring finger protein 113A	HGNC:12974	7	YES	YES
LOC8052059	7	5	-2.4511	-3.0277	-2.4824	-2.4511	8052059	YES	APC4	anaphase-promoting complex subunit 4	ISCP_038084		15.975	APC4	FBgn0052707	Anaphase Promoting Complex subunit 4	7	Yes (5pct FDR)	ANAPC4	anaphase promoting complex subunit 4	HGNC:19990	7	YES	YES
LOC8038814	7	7	-2.9287	-2.4507	-3.0357	-2.4507	8038814	YES	DppIII	dipeptidyl peptidase 3	ISCP_007441		43.725	DppIII	FBgn0037580	Dipeptidyl aminopeptidase III	7		DPP3	dipeptidyl peptidase 3	HGNC:3008	7	YES
LOC8031708	7	6	-2.4441	-2.5653	-2.4749	-2.4441	8031708	YES	ND-B8	NADH dehydrogenase [ubiquinone] 1 alpha subcomplex subunit 2	ISCP_029979	ISCW019786	33.6225	ND-B8	FBgn0040705	NADH dehydrogenase (ubiquinone) B8 subunit	6		NDUFA2	NADH:ubiquinone oxidoreductase subunit A2	HGNC:7685	6	YES
LOC8039314	7	7	-2.4395	-2.6095	-3.86	-2.4395	8039314	YES	LOC8039314	uncharacterized LOC8039314	ISCP_003262		3.19025										NO
LOC8032085	7	6	-3.8751	-2.4391	-2.7896	-2.4391	8032085	YES	l(2)k09022	HEAT repeat-containing protein 1	ISCP_012339		20.4675	l(2)k09022	FBgn0086451	lethal (2) k09022	7	Yes (5pct FDR)	HEATR1	HEAT repeat containing 1	HGNC:25517	7	YES	YES
LOC115327363	7	7	-2.7029	-2.4324	-2.5047	-2.4324	115327363	YES	Prp6	pre-mRNA-processing factor 6	ISCP_029626		80.145	Prp6	FBgn0036828	pre-mRNA processing factor 6	7	Yes (5pct FDR)	PRPF6	pre-mRNA processing factor 6	HGNC:15860	7	YES	YES
LOC8041314	7	6	-2.4314	-3.1911	-3.46	-2.4314	8041314	YES	LOC8041314	phosphatidylcholine:ceramide cholinephosphotransferase 2	ISCP_002638		19.8725						SGMS1	sphingomyelin synthase 1	HGNC:29799	7	YES
LOC8051997	7	7	-2.4239	-2.4977	-3.0967	-2.4239	8051997	YES	LOC8051997	cysteine desulfurase, mitochondrial	ISCP_019419	ISCW004705	33.82	Nfs1	FBgn0032393	Nfs1 cysteine desulfurase	7	Yes (5pct FDR)	NFS1	NFS1 cysteine desulfurase	HGNC:15910	7	YES	YES
LOC8031327	7	6	-3.8169	-3.3205	-2.4213	-2.4213	8031327	YES	pcm	5'-3' exoribonuclease 1	ISCP_011819		35.25	pcm	FBgn0020261	pacman	7	Yes (5pct FDR)	XRN1	5'-3' exoribonuclease 1	HGNC:30654	7	YES
LOC121836182	7	7	-3.3161	-2.4202	-3.4385	-2.4202	121836182	YES	LOC121836182	G2/mitotic-specific cyclin-B-like	ISCP_032721		55.24	CycB	FBgn0000405	Cyclin B	6	Yes (5pct FDR)	CCNB2	cyclin B2	HGNC:1580	7	YES
LOC8025862	7	6	-3.13	-2.9606	-2.4191	-2.4191	8025862	YES	LOC8025862	histone H3.3A	ISCP_033773	ISCW002300	1266.5	His3.3B	FBgn0004828	Histone H3.3B	5	Yes (5pct FDR)	H3-3B	H3.3 histone B	HGNC:4765	5	YES
LOC8033465	7	6	-2.4168	-3.0961	-3.4632	-2.4168	8033465	YES	CCT6	T-complex protein 1 subunit zeta	ISCP_014074		149.675	CCT6	FBgn0027329	Chaperonin containing TCP1 subunit 6	7	Yes (5pct FDR)	CCT6A	chaperonin containing TCP1 subunit 6A	HGNC:1620	7	YES	YES
LOC115332227	7	7	-2.4086	-2.5584	-3.2377	-2.4086	115332227	YES	LOC115332227	actin, clone 403	ISCP_000699		5317.25	Act42A	FBgn0000043	Actin 42A	6	Yes (5pct FDR)	ACTB	actin beta	HGNC:132	6	YES
LOC8036505	7	7	-2.8336	-2.5404	-2.4067	-2.4067	8036505	YES	Lipt1	lipoyltransferase 1, mitochondrial	ISCP_020585	ISCW021395	10.8375	Lipt1	FBgn0265178	Lipoyltransferase 1	7	Yes (5pct FDR)	LIPT1	lipoyltransferase 1	HGNC:29569	7	YES
LOC8041526	7	7	-2.7423	-2.9022	-2.397	-2.397	8041526	YES	Vha100-1	V-type proton ATPase 116 kDa subunit a1	ISCP_015163		25.2375	Vha100-1	FBgn0028671	Vacuolar H[+] ATPase 100kD subunit 1	7		ATP6V0A1	ATPase H+ transporting V0 subunit a1	HGNC:865	7	YES
LOC115330702	7	6	-2.3954	-3.1347	-2.6409	-2.3954	115330702	YES	LOC115330702	HIG1 domain family member 2A, mitochondrial	ISCP_031948		21.4525	CG9921	FBgn0030743	uncharacterized protein	5	Yes (5pct FDR)	HIGD2A	HIG1 hypoxia inducible domain family member 2A	HGNC:28311	6	YES
LOC8036409	7	7	-2.3937	-2.8452	-3.5379	-2.3937	8036409	YES	Dhc64C	dynein heavy chain, cytoplasmic	ISCP_002191		23.6025	Dhc64C	FBgn0261797	Dynein heavy chain 64C	7	Yes (5pct FDR)	DYNC1H1	dynein cytoplasmic 1 heavy chain 1	HGNC:2961	7	YES	YES
LOC8042982	7	7	-2.3891	-2.5009	-2.9537	-2.3891	8042982	YES	Slik	serine/threonine-protein kinase 10-A	ISCP_032234		31.5875	Slik	FBgn0035001	Sterile20-like kinase	6		STK10	serine/threonine kinase 10	HGNC:11388	6	YES
LOC8024593	7	7	-2.388	-2.5241	-3.9942	-2.388	8024593	YES	LOC8024593	60S ribosomal protein L34	ISCP_024573		1070.25	RpL34a	FBgn0039406	Ribosomal protein L34a	6		RPL34	ribosomal protein L34	HGNC:10340	7	NO
LOC8031329	7	4	-3.1077	-3.0992	-2.3873	-2.3873	8031329	YES	mus101	DNA topoisomerase 2-binding protein 1-A	ISCP_028248		5.579	mus101	FBgn0002878	mutagen-sensitive 101	6	Yes (5pct FDR)	TOPBP1	DNA topoisomerase II binding protein 1	HGNC:17008	7	YES	YES
LOC120835958	7	7	-2.4695	-2.3867	-3.5638	-2.3867	120835958	YES	LOC120835958	guanylate kinase	ISCP_011857		101.175	CG11811	FBgn0036099	uncharacterized protein	7	Yes (5pct FDR)	GUK1	guanylate kinase 1	HGNC:4693	6	YES	YES
LOC8039604	7	7	-2.8836	-2.3856	-2.3907	-2.3856	8039604	YES	uri	unconventional prefoldin RPB5 interactor	ISCP_014218	ISCW022185	6.75025	uri	FBgn0035025	unconventional prefoldin RPB5 interactor	4	Yes (5pct FDR)	URI1	URI1 prefoldin like chaperone	HGNC:13236	4	YES	YES
LOC8029344	7	7	-2.3807	-2.6055	-3.0574	-2.3807	8029344	YES	Rae1	mRNA export factor	ISCP_019644	ISCW017853	47.07	Rae1	FBgn0034646	Rae1	7	Yes (5pct FDR)	RAE1	ribonucleic acid export 1	HGNC:9828	7	YES	YES
LOC8042814	7	7	-2.8277	-2.3759	-2.6954	-2.3759	8042814	YES	ND-B17	uncharacterized LOC8042814	ISCP_032490		47.755	ND-B17	FBgn0001989	NADH dehydrogenase (ubiquinone) B17 subunit	7	Yes (5pct FDR)					NO
LOC115325389	7	7	-2.3747	-3.3632	-3.5973	-2.3747	115325389	YES	IntS6	integrator complex subunit 6	ISCP_019731		8.4325	IntS6	FBgn0261383	Integrator 6	6	Yes (5pct FDR)	INTS6	integrator complex subunit 6	HGNC:14879	7	YES
LOC8036442	7	7	-2.7848	-3.0305	-2.3716	-2.3716	8036442	YES	RpS13	40S ribosomal protein S13	ISCP_017230		775.15	RpS13	FBgn0010265	Ribosomal protein S13	7	Yes (5pct FDR)	RPS13	ribosomal protein S13	HGNC:10386	7	YES	YES
LOC115309488	7	4	-2.4264	-2.3625	-2.6442	-2.3625	115309488	YES	LOC115309488	bone morphogenetic protein receptor type-1B	ISCP_026969		22.985	tkv	FBgn0003716	thickveins	6		BMPR1B	bone morphogenetic protein receptor type 1B	HGNC:1077	7	YES
LOC8032269	7	6	-2.361	-2.7531	-2.5999	-2.361	8032269	YES	LOC8032269	transcription initiation factor TFIID subunit 10	ISCP_020580	ISCW006943	53.3675	Taf10	FBgn0028398	TBP-associated factor 10	6	Yes (5pct FDR)	TAF10	TATA-box binding protein associated factor 10	HGNC:11543	5	YES
LOC8025089	7	6	-2.4474	-2.3607	-2.8973	-2.3607	8025089	YES	CPSF1	cleavage and polyadenylation specificity factor subunit 1	ISCP_011427		24.5125	Cpsf160	FBgn0024698	Cleavage and polyadenylation specificity factor 160	7	Yes (5pct FDR)	CPSF1	cleavage and polyadenylation specific factor 1	HGNC:2324	7	YES	YES
LOC8039384	7	5	-2.462	-2.3575	-3.3466	-2.3575	8039384	YES	RpS4	40S ribosomal protein S4-like	ISCP_026113		1235.25	RpS4	FBgn0011284	Ribosomal protein S4	7	Yes (5pct FDR)	RPS4X	ribosomal protein S4 X-linked	HGNC:10424	7	YES	YES
LOC8023150	7	6	-2.3574	-2.376	-2.9986	-2.3574	8023150	YES	mRpL27	50S ribosomal protein L27	ISCP_001700	ISCW016242	36.2425	mRpL27	FBgn0053002	mitochondrial ribosomal protein L27	6	Yes (5pct FDR)	MRPL27	mitochondrial ribosomal protein L27	HGNC:14483	5	YES
LOC115326398	7	7	-2.7648	-3.6171	-2.3521	-2.3521	115326398	YES	l(1)G0007	pre-mRNA-splicing factor ATP-dependent RNA helicase PRP16	ISCP_031376		13.42	Prp16	FBgn0026713	pre-mRNA processing factor 16	7	Yes (5pct FDR)	DHX38	DEAH-box helicase 38	HGNC:17211	7	YES
LOC8038327	7	5	-2.6783	-2.6206	-2.3509	-2.3509	8038327	YES	ACC	acetyl-CoA carboxylase	ISCP_008402		42.4125	ACC	FBgn0033246	Acetyl-CoA carboxylase	7	Yes (5pct FDR)	ACACA	acetyl-CoA carboxylase alpha	HGNC:84	7	YES
LOC115318922	7	6	-2.343	-2.6967	-3.298	-2.343	115318922	YES	Alg7	UDP-N-acetylglucosamine--dolichyl-phosphate N-acetylglucosaminephosphotransferase	ISCP_029118		35.865	Alg7	FBgn0032477	Alg7 dolichyl-phosphate N-acetylglucosaminephosphotransferase	7	Yes (5pct FDR)	DPAGT1	dolichyl-phosphate N-acetylglucosaminephosphotransferase 1	HGNC:2995	7	YES	YES
LOC8030430	7	5	-3.5412	-4.1517	-2.34	-2.34	8030430	YES	LOC8030430	SAP30-binding protein	ISCP_012545	ISCW019459	39.4775	CG2063	FBgn0033400	uncharacterized protein	5	Yes (5pct FDR)	SAP30BP	SAP30 binding protein	HGNC:30785	6	YES	YES
LOC8024902	7	6	-3.1082	-2.3366	-2.7114	-2.3366	8024902	YES	IntS9	integrator complex subunit 9	ISCP_035991		30.1025	IntS9	FBgn0036570	Integrator 9	7	Yes (5pct FDR)	INTS9	integrator complex subunit 9	HGNC:25592	7	YES	YES
LOC115315600	7	3	-2.5273	-2.3274	-3.3847	-2.3274	115315600	YES	Polr3K	DNA-directed RNA polymerase III subunit RPC10	ISCP_028590		44.645	Polr3K	FBgn0061362	RNA polymerase III subunit K	7		POLR3K	RNA polymerase III subunit K	HGNC:14121	7	YES	YES
LOC8042230	7	4	-2.6528	-3.005	-2.3236	-2.3236	8042230	YES	l(2)37Cd	general transcription factor 3C polypeptide 5	ISCP_013478		23.9275	l(2)37Cd	FBgn0086445	lethal (2) 37Cd	7	Yes (5pct FDR)	GTF3C5	general transcription factor IIIC subunit 5	HGNC:4668	7	YES
LOC8033158	7	7	-2.7694	-2.3184	-2.9704	-2.3184	8033158	YES	LOC8033158	protein draper	ISCP_014731		581.025	drpr	FBgn0027594	draper	7	Yes (5pct FDR)	MEGF10	multiple EGF like domains 10	HGNC:29634	6	YES
LOC8038246	7	6	-3.0058	-3.0744	-2.3166	-2.3166	8038246	YES	vnc	N-alpha-acetyltransferase 10	ISCP_026628	ISCW021920	42.02	vnc	FBgn0263251	variable nurse cells	7	Yes (5pct FDR)	NAA10	N-alpha-acetyltransferase 10, NatA catalytic subunit	HGNC:18704	7	YES
LOC8034218	7	6	-2.7405	-2.3156	-2.5327	-2.3156	8034218	YES	Ubc6	ubiquitin-conjugating enzyme E2 A	ISCP_030732	ISCW009979	159.875	Ubc6	FBgn0004436	Ubiquitin conjugating enzyme 6	7	Yes (5pct FDR)	UBE2A	ubiquitin conjugating enzyme E2 A	HGNC:12472	7	YES
LOC8023345	7	5	-2.3084	-2.5336	-3.0492	-2.3084	8023345	YES	Vps29	vacuolar protein sorting-associated protein 29	ISCP_024147	ISCW016107	34.085	Vps29	FBgn0031310	Vacuolar protein sorting 29	7	Yes (5pct FDR)	VPS29	VPS29 retromer complex component	HGNC:14340	7	YES
LOC8033822	7	6	-2.7606	-2.332	-2.308	-2.308	8033822	YES	GluRS-m	probable glutamate--tRNA ligase, mitochondrial	ISCP_031988		27.425	GluRS-m	FBgn0036629	Glutamyl-tRNA synthetase, mitochondrial	7	Yes (5pct FDR)	EARS2	glutamyl-tRNA synthetase 2, mitochondrial	HGNC:29419	6	YES
LOC8041161	7	5	-2.6313	-2.8594	-2.3051	-2.3051	8041161	YES	obe	activating signal cointegrator 1 complex subunit 3	ISCP_002149		28.095	obe	FBgn0038344	obelus	7	Yes (5pct FDR)	ASCC3	activating signal cointegrator 1 complex subunit 3	HGNC:18697	7	YES
LOC8036798	7	6	-2.3948	-2.3042	-3.2394	-2.3042	8036798	YES	LOC8036798	heterogeneous nuclear ribonucleoprotein A1, A2/B1 homolog	ISCP_036666		1552.5	Hrb87F	FBgn0004237	Heterogeneous nuclear ribonucleoprotein at 87F	6	Yes (5pct FDR)	HNRNPA2B1	heterogeneous nuclear ribonucleoprotein A2/B1	HGNC:5033	7	YES
LOC8023557	7	7	-2.8909	-3.5143	-2.3038	-2.3038	8023557	YES	Rpn9	26S proteasome non-ATPase regulatory subunit 13	ISCP_002523	ISCW000474	59.52	Rpn9	FBgn0028691	Regulatory particle non-ATPase 9	7	Yes (5pct FDR)	PSMD13	proteasome 26S subunit, non-ATPase 13	HGNC:9558	7	YES	YES
LOC8030270	7	5	-2.8569	-3.119	-2.3034	-2.3034	8030270	YES	RpLP0	60S acidic ribosomal protein P0	ISCP_026115	ISCW007303	1178	RpLP0	FBgn0000100	Ribosomal protein LP0	7	Yes (5pct FDR)	RPLP0	ribosomal protein lateral stalk subunit P0	HGNC:10371	7	YES	YES
LOC8035243	7	7	-2.991	-2.8696	-2.3016	-2.3016	8035243	YES	LOC8035243	protein PET100 homolog, mitochondrial	ISCP_021969	ISCW020180	16.8475	CG14483	FBgn0034248	uncharacterized protein	5	Yes (5pct FDR)	PET100	PET100 cytochrome c oxidase chaperone	HGNC:40038	5	YES
LOC8040111	7	7	-2.9723	-2.2956	-3.9208	-2.2956	8040111	YES	ND-30	NADH dehydrogenase [ubiquinone] iron-sulfur protein 3, mitochondrial	ISCP_028603	ISCW012366	28.6175	ND-30	FBgn0266582	NADH dehydrogenase (ubiquinone) 30 kDa subunit	7	Yes (5pct FDR)	NDUFS3	NADH:ubiquinone oxidoreductase core subunit S3	HGNC:7710	7	YES
LOC8051838	7	7	-2.7887	-2.2946	-3.2489	-2.2946	8051838	YES	LOC8051838	replication protein A 14 kDa subunit	ISCP_016335		38.5025	RPA3	FBgn0266421	Replication protein A3	1	Yes (5pct FDR)	RPA3	replication protein A3	HGNC:10291	5	YES	YES
LOC115310104	7	6	-2.5217	-2.6378	-2.292	-2.292	115310104	YES	LOC115310104	bromodomain-containing protein 3	ISCP_017115		29.61	fs(1)h	FBgn0004656	female sterile (1) homeotic	5	Yes (5pct FDR)	BRD3	bromodomain containing 3	HGNC:1104	5	YES
LOC8039001	7	5	-3.261	-2.2915	-2.5868	-2.2915	8039001	YES	LOC8039001	homeobox protein SIX1	ISCP_034891		46.235	so	FBgn0003460	sine oculis	6		SIX1	SIX homeobox 1	HGNC:10887	6	YES
LOC115330743	7	7	-3.7783	-3.285	-2.2915	-2.2915	115330743	YES	vib	phosphatidylinositol transfer protein	ISCP_005978		18.17	vib	FBgn0267975	vibrator	7	Yes (5pct FDR)	PITPNA	phosphatidylinositol transfer protein alpha	HGNC:9001	7	YES
LOC8028501	7	7	-2.354	-2.29	-2.722	-2.29	8028501	YES	TBCD	tubulin-specific chaperone D	ISCP_027346		6.20575	Tbcd	FBgn0027509	Tubulin-binding cofactor D	7	Yes (5pct FDR)	TBCD	tubulin folding cofactor D	HGNC:11581	7	YES	YES
LOC8039394	7	6	-3.8409	-3.3569	-2.2888	-2.2888	8039394	YES	Tbca	tubulin-specific chaperone A	ISCP_034108		109.475	Tbca	FBgn0039869	Tubulin binding cofactor A	6	Yes (5pct FDR)	TBCA	tubulin folding cofactor A	HGNC:11579	6	YES
LOC8036439	7	5	-3.402	-2.4569	-2.2804	-2.2804	8036439	YES	Polr3G	DNA-directed RNA polymerase III subunit RPC7-like	ISCP_013543		45.255	Polr3G	FBgn0053051	RNA polymerase III subunit G	4		POLR3GL	RNA polymerase III subunit GL	HGNC:28466	5	YES
LOC8028565	7	7	-2.2801	-2.6424	-2.536	-2.2801	8028565	YES	Vps2	charged multivesicular body protein 2a	ISCP_013605		66.355	Vps2	FBgn0039402	Vacuolar protein sorting 2	7		CHMP2A	charged multivesicular body protein 2A	HGNC:30216	7	YES	YES
LOC8035826	7	6	-2.3724	-2.2783	-2.7593	-2.2783	8035826	YES	LOC8035826	CREB-binding protein	ISCP_015896		9.6215	nej	FBgn0261617	nejire	5	Yes (5pct FDR)	CREBBP	CREB binding protein	HGNC:2348	6	YES
LOC8028662	7	4	-2.2717	-2.5313	-2.6567	-2.2717	8028662	YES	Atac1	ZZ-type zinc finger-containing protein 3	ISCP_018214		6.92525	Atac1	FBgn0031876	Ada2a-containing complex component 1	6	Yes (5pct FDR)	ZZZ3	zinc finger ZZ-type containing 3	HGNC:24523	6	YES
LOC8038374	7	7	-2.2696	-2.4547	-2.6167	-2.2696	8038374	YES	CCT8	T-complex protein 1 subunit theta	ISCP_036244	ISCW012934	104.093	CCT8	FBgn0284436	Chaperonin containing TCP1 subunit 8	7	Yes (5pct FDR)	CCT8	chaperonin containing TCP1 subunit 8	HGNC:1623	7	YES	YES
LOC8040738	7	6	-2.2671	-2.34	-2.8992	-2.2671	8040738	YES	RpS26	40S ribosomal protein S26	ISCP_013304	ISCW013037	965.6	RpS26	FBgn0261597	Ribosomal protein S26	7	Yes (5pct FDR)	RPS26	ribosomal protein S26	HGNC:10414	7	NO
LOC8040333	7	6	-2.583	-2.2769	-2.2661	-2.2661	8040333	YES	Pis	CDP-diacylglycerol--inositol 3-phosphatidyltransferase	ISCP_003214	ISCW012887	19.6025	Pis	FBgn0030670	Phosphatidylinositol synthase	7	Yes (5pct FDR)	CDIPT	CDP-diacylglycerol--inositol 3-phosphatidyltransferase	HGNC:1769	7	YES
LOC8042071	7	7	-2.2653	-2.6922	-2.5572	-2.2653	8042071	YES	CSN8	COP9 signalosome complex subunit 8	ISCP_026164		62.4375	CSN8	FBgn0261437	COP9 signalosome subunit 8	6	Yes (5pct FDR)	COPS8	COP9 signalosome subunit 8	HGNC:24335	7	YES	YES
LOC8027925	7	6	-2.3812	-2.3572	-2.2631	-2.2631	8027925	YES	kud	transmembrane protein 258	ISCP_001768	ISCW003402	121.427	kud	FBgn0036667	kuduk	6		TMEM258	transmembrane protein 258	HGNC:1164	6	YES	YES
LOC115325241	7	6	-2.2575	-3.1467	-2.3385	-2.2575	115325241	YES	CCT1	T-complex protein 1 subunit alpha	ISCP_006637		177.35	CCT1	FBgn0003676	Chaperonin containing TCP1 subunit 1	7	Yes (5pct FDR)	TCP1	t-complex 1	HGNC:11655	7	YES	YES
LOC120846860	7	7	-2.3164	-2.2567	-2.2642	-2.2567	120846860	YES	chic	profilin-1	ISCP_008732		579.1	chic	FBgn0000308	chickadee	6	Yes (5pct FDR)	PFN4	profilin family member 4	HGNC:31103	2	YES
LOC115310465	7	7	-2.6884	-2.2554	-2.4223	-2.2554	115310465	YES	LOC115310465	protein SEC13 homolog	ISCP_010631		103.142	Sec13	FBgn0024509	Secretory 13	6	Yes (5pct FDR)	SEC13	SEC13 homolog, nuclear pore and COPII coat complex component	HGNC:10697	7	YES	YES
LOC8050989	7	6	-2.2487	-2.3635	-2.6201	-2.2487	8050989	YES	LOC8050989	RNA-binding protein 12	ISCP_006669	ISCW006831	26.5125	CG7879	FBgn0035235	uncharacterized protein	4	Yes (5pct FDR)	RBM12	RNA binding motif protein 12	HGNC:9898	4	YES
LOC8034557	7	7	-2.2461	-2.4202	-2.3272	-2.2461	8034557	YES	Fen1	flap endonuclease 1	ISCP_008093		172.8	Fen1	FBgn0025832	Flap endonuclease 1	7	Yes (5pct FDR)	FEN1	flap structure-specific endonuclease 1	HGNC:3650	7	YES
LOC121836031	7	6	-3.0622	-2.2454	-2.7442	-2.2454	121836031	YES	LOC121836031	elongator complex protein 6-like	ISCP_037596		20.17	Elp6	FBgn0086371	Elongator complex protein 6	2	Yes (5pct FDR)	ELP6	elongator acetyltransferase complex subunit 6	HGNC:25976	4	YES
LOC121835800	7	6	-3.0109	-2.243	-2.6652	-2.243	121835800	YES	LOC121835800	cysteine--tRNA ligase, cytoplasmic-like	ISCP_036558		11.8175	CysRS	FBgn0027091	Cysteinyl-tRNA synthetase	7	Yes (5pct FDR)	CARS1	cysteinyl-tRNA synthetase 1	HGNC:1493	7	YES	YES
LOC8041821	7	7	-2.2413	-3.0186	-2.7395	-2.2413	8041821	YES	asf1	histone chaperone asf1	ISCP_021747	ISCW013556	54.62	asf1	FBgn0029094	anti-silencing factor 1	7	Yes (5pct FDR)	ASF1A	anti-silencing function 1A histone chaperone	HGNC:20995	7	YES
LOC8039880	7	7	-2.3139	-2.2313	-2.647	-2.2313	8039880	YES	CrebB	cyclic AMP-dependent transcription factor ATF-1	ISCP_033341		29.6075	CrebB	FBgn0265784	Cyclic-AMP response element binding protein B	4		CREB1	cAMP responsive element binding protein 1	HGNC:2345	7	YES
LOC120847727	7	7	-2.4207	-2.3702	-2.2241	-2.2241	120847727	YES	rin	ras GTPase-activating protein-binding protein 1	ISCP_020663		77.4325	rin	FBgn0015778	rasputin	6	Yes (5pct FDR)	G3BP2	G3BP stress granule assembly factor 2	HGNC:30291	6	YES
LOC115333029	7	7	-2.7732	-2.2203	-3.4158	-2.2203	115333029	YES	LOC115333029	protein tumorous imaginal discs, mitochondrial	ISCP_018589		60.03	CG5504	FBgn0002174	uncharacterized protein	7	Yes (5pct FDR)	DNAJA3	DnaJ heat shock protein family (Hsp40) member A3	HGNC:11808	7	YES
LOC8030407	7	4	-3.5631	-3.55	-2.2188	-2.2188	8030407	YES	LOC8030407	cyclin-dependent kinase 2-like	ISCP_022348	ISCW019950	7.59275	Cdk2	FBgn0004107	Cyclin-dependent kinase 2	7	Yes (5pct FDR)	CDK3	cyclin dependent kinase 3	HGNC:1772	7	YES
LOC115329504	7	3	-2.3329	-2.2178	-2.3673	-2.2178	115329504	YES	eEF1gamma	elongation factor 1-gamma	ISCP_007331		434.925	eEF1gamma	FBgn0029176	eukaryotic translation elongation factor 1 gamma	7	Yes (5pct FDR)	EEF1G	eukaryotic translation elongation factor 1 gamma	HGNC:3213	7	YES	YES
LOC8038567	7	6	-2.6751	-2.2148	-2.8736	-2.2148	8038567	YES	MED10	mediator of RNA polymerase II transcription subunit 10	ISCP_014173	ISCW022584	13.93	MED10	FBgn0036581	Mediator complex subunit 10	7	Yes (5pct FDR)	MED10	mediator complex subunit 10	HGNC:28760	7	YES
LOC8026292	7	6	-2.6659	-2.2207	-2.2118	-2.2118	8026292	YES	Nup154	nuclear pore complex protein Nup155	ISCP_006235		11.5385	Nup154	FBgn0021761	Nucleoporin 154kD	7	Yes (5pct FDR)	NUP155	nucleoporin 155	HGNC:8063	7	YES	YES
LOC8025299	7	7	-2.3238	-2.2097	-3.3262	-2.2097	8025299	YES	Cdk12	cyclin-dependent kinase 12	ISCP_000216	ISCW016503	7.267	Cdk12	FBgn0037093	Cyclin-dependent kinase 12	4	Yes (5pct FDR)	CDK12	cyclin dependent kinase 12	HGNC:24224	4	YES
LOC121834747	3	3	-2.4679	-2.3703	-2.2083	-2.2083	121834747	YES	LOC121834747	uncharacterized LOC121834747	ISCP_026189		0.625025										NO
LOC120845843	4	2	-2.2072	-2.2778	-2.6748	-2.2072	120845843	YES	LOC120845843	uncharacterized LOC120845843	ISCP_028330		624.6										NO
LOC8053613	7	6	-2.2071	-2.6262	-2.3184	-2.2071	8053613	YES	Uba1	ubiquitin-like modifier-activating enzyme 1	ISCP_031394		130.7	Uba1	FBgn0023143	Ubiquitin activating enzyme 1	7	Yes (5pct FDR)	UBA1	ubiquitin like modifier activating enzyme 1	HGNC:12469	7	YES	YES
LOC8026999	7	7	-2.2052	-2.4632	-2.7051	-2.2052	8026999	YES	Vps39	vam6/Vps39-like protein	ISCP_032383		12.7775	Vps39	FBgn0038593	Vacuolar protein sorting 39	7	Yes (5pct FDR)	VPS39	VPS39 subunit of HOPS complex	HGNC:20593	7	YES
LOC8023438	7	4	-2.7819	-2.7546	-2.2031	-2.2031	8023438	YES	Hsc70Cb	heat shock protein 105 kDa	ISCP_011046	ISCW016090	109.207	Hsp110	FBgn0026418	Heat shock protein 110	7	Yes (5pct FDR)	HSPA4L	heat shock protein family A (Hsp70) member 4 like	HGNC:17041	7	YES
LOC8034251	7	5	-2.5646	-2.2664	-2.2018	-2.2018	8034251	YES	eIF6	eukaryotic translation initiation factor 6	ISCP_029745		57.565	eIF6	FBgn0034915	eukaryotic translation initiation factor 6	7	Yes (5pct FDR)	EIF6	eukaryotic translation initiation factor 6	HGNC:6159	7	YES	YES
LOC8030792	7	7	-2.1966	-2.4721	-3.4279	-2.1966	8030792	YES	RpS3A	40S ribosomal protein S3a-like	ISCP_004795		1329	RpS3A	FBgn0017545	Ribosomal protein S3A	7	Yes (5pct FDR)	RPS3A	ribosomal protein S3A	HGNC:10421	7	NO
LOC8027544	7	7	-2.4415	-2.1943	-3.302	-2.1943	8027544	YES	Sec23	protein transport protein Sec23A	ISCP_017031		58.4375	Sec23	FBgn0262125	Secretory 23	7	Yes (5pct FDR)	SEC23B	SEC23 homolog B, COPII coat complex component	HGNC:10702	7	YES
LOC8031192	7	6	-2.1936	-2.2503	-2.4656	-2.1936	8031192	YES	CoRest	REST corepressor 3	ISCP_028699		9.5555	CoRest	FBgn0261573	CoRest	5	Yes (5pct FDR)	RCOR3	REST corepressor 3	HGNC:25594	7	YES
LOC8037696	7	5	-2.1919	-2.4981	-2.968	-2.1919	8037696	YES	LOC8037696	60S ribosomal protein L22	ISCP_028137	ISCW011505	1256	RpL22	FBgn0015288	Ribosomal protein L22	4	Yes (5pct FDR)	RPL22	ribosomal protein L22	HGNC:10315	6	YES
LOC8028155	7	7	-2.1973	-2.1918	-2.3654	-2.1918	8028155	YES	slmo	protein slowmo	ISCP_027874	ISCW002490	266.05	slmo	FBgn0029161	slowmo	7	Yes (5pct FDR)	PRELID3B	PRELI domain containing 3B	HGNC:15892	7	YES	YES
LOC8023246	7	7	-2.3741	-2.1911	-2.9114	-2.1911	8023246	YES	LOC8023246	uncharacterized LOC8023246	ISCP_025824	ISCW015696	55.3525						PPP1R15B	protein phosphatase 1 regulatory subunit 15B	HGNC:14951	2	YES
LOC8028632	7	5	-3.086	-2.5318	-2.1909	-2.1909	8028632	YES	RpS2	40S ribosomal protein S2	ISCP_009968		2073.75	RpS2	FBgn0004867	Ribosomal protein S2	7	Yes (5pct FDR)	RPS2	ribosomal protein S2	HGNC:10404	7	YES	YES
LOC8024783	7	7	-2.5935	-2.1902	-2.6948	-2.1902	8024783	YES	UQCR-C1	mitochondrial-processing peptidase subunit beta	ISCP_027258	ISCW001592	120.5	UQCR-C1	FBgn0038271	Ubiquinol-cytochrome c reductase core protein 1	7	Yes (5pct FDR)	PMPCB	peptidase, mitochondrial processing subunit beta	HGNC:9119	7	YES	YES
LOC8023771	7	5	-3.5638	-3.1664	-2.1871	-2.1871	8023771	YES	RpS17	40S ribosomal protein S17	ISCP_020243		1332.5	RpS17	FBgn0005533	Ribosomal protein S17	7	Yes (5pct FDR)	RPS17	ribosomal protein S17	HGNC:10397	7	NO
LOC8039834	7	5	-2.4726	-2.6339	-2.1849	-2.1849	8039834	YES	Polr2D	DNA-directed RNA polymerase II subunit RPB4	ISCP_000905	ISCW012948	54.625	Polr2D	FBgn0263757	RNA polymerase II subunit D	7	Yes (5pct FDR)	POLR2D	RNA polymerase II subunit D	HGNC:9191	7	YES	YES
LOC8031832	7	7	-3.1251	-3.1684	-2.1837	-2.1837	8031832	YES	pum	pumilio homolog 2	ISCP_010406		8.69525	pum	FBgn0003165	pumilio	5	Yes (5pct FDR)	PUM2	pumilio RNA binding family member 2	HGNC:14958	7	YES
LOC8051023	7	5	-2.6798	-2.1719	-3.2239	-2.1719	8051023	YES	LOC8051023	V-type proton ATPase 16 kDa proteolipid subunit	ISCP_034620	ISCW018346	104.975	Vha16-1	FBgn0262736	Vacuolar H[+] ATPase 16kD subunit 1	7	Yes (5pct FDR)	ATP6V0C	ATPase H+ transporting V0 subunit c	HGNC:855	7	YES	YES
LOC115315567	7	7	-2.1694	-2.331	-2.3975	-2.1694	115315567	YES	Rpt1	26S proteasome regulatory subunit 7	ISCP_034333		132.075	Rpt1	FBgn0028687	Regulatory particle triple-A ATPase 1	7	Yes (5pct FDR)	PSMC2	proteasome 26S subunit, ATPase 2	HGNC:9548	7	YES	YES
LOC8041261	7	5	-2.535	-2.8145	-2.1686	-2.1686	8041261	YES	LOC8041261	dnaJ homolog subfamily C member 9	ISCP_004968	ISCW013814	82.815	CG6693	FBgn0037878	uncharacterized protein	7	Yes (5pct FDR)	DNAJC9	DnaJ heat shock protein family (Hsp40) member C9	HGNC:19123	7	YES
LOC115326075	7	7	-3.0324	-2.7429	-2.1649	-2.1649	115326075	YES	prel	PRELI domain-containing protein 1, mitochondrial	ISCP_003802		90.9325	prel	FBgn0033413	preli-like	7	Yes (5pct FDR)	PRELID1	PRELI domain containing 1	HGNC:30255	7	YES	YES
LOC115328990	7	6	-2.5733	-2.1595	-2.2416	-2.1595	115328990	YES	LOC115328990	transcription factor A, mitochondrial	ISCP_023778		53.7275	TFAM	FBgn0038805	mitochondrial transcription factor A	3	Yes (5pct FDR)	TFAM	transcription factor A, mitochondrial	HGNC:11741	4	YES
LOC8026889	7	7	-2.4918	-2.8321	-2.1561	-2.1561	8026889	YES	LOC8026889	tubulin beta chain	ISCP_027709	ISCW017133	1965	betaTub85D	FBgn0003889	beta-Tubulin at 85D	6		TUBB4B	tubulin beta 4B class IVb	HGNC:20771	5	YES
LOC8038243	7	3	-2.4486	-2.1483	-2.3218	-2.1483	8038243	YES	betaCOP	coatomer subunit beta	ISCP_035971		91.2325	betaCOP	FBgn0008635	Coat Protein (coatomer) beta	7	Yes (5pct FDR)	COPB1	COPI coat complex subunit beta 1	HGNC:2231	7	YES	YES
LOC120843860	7	7	-2.1476	-2.358	-2.7369	-2.1476	120843860	YES	LOC120843860	probable ATP-dependent RNA helicase DDX20	ISCP_028932		13.9575	Gem3	FBgn0011802	Gemin 3	3	Yes (5pct FDR)	DDX20	DEAD-box helicase 20	HGNC:2743	5	YES	YES
LOC8029422	7	7	-2.1469	-2.1979	-2.448	-2.1469	8029422	YES	RpL7	60S ribosomal protein L7	ISCP_022668	ISCW004030	2471	RpL7	FBgn0005593	Ribosomal protein L7	7	Yes (5pct FDR)	RPL7	ribosomal protein L7	HGNC:10363	7	YES	YES
LOC8043086	7	5	-2.8246	-2.4003	-2.1447	-2.1447	8043086	YES	CysRS-m	cysteine--tRNA ligase, mitochondrial	ISCP_011808		2.69875	CysRS-m	FBgn0033900	Cysteinyl-tRNA synthetase, mitochondrial	7	Yes (5pct FDR)	CARS2	cysteinyl-tRNA synthetase 2, mitochondrial	HGNC:25695	7	YES
LOC8035999	7	6	-2.2779	-2.1445	-2.3441	-2.1445	8035999	YES	LOC8035999	mitochondrial import inner membrane translocase subunit Tim22	ISCP_034041	ISCW010767	44.075	CG31229	FBgn0051229	uncharacterized protein	7	Yes (5pct FDR)	TIMM22	translocase of inner mitochondrial membrane 22	HGNC:17317	7	YES
LOC8041000	7	7	-2.1432	-2.3229	-3.7239	-2.1432	8041000	YES	14-3-3zeta	14-3-3 protein zeta	ISCP_005474		736.2	14-3-3zeta	FBgn0004907	14-3-3zeta	7	Yes (5pct FDR)	YWHAZ	tyrosine 3-monooxygenase/tryptophan 5-monooxygenase activation protein zeta	HGNC:12855	7	YES
LOC8039039	7	7	-2.3363	-2.1427	-3.4441	-2.1427	8039039	YES	KdelR	ER lumen protein-retaining receptor	ISCP_008800		242.325	KdelR	FBgn0267330	KDEL receptor	7	Yes (5pct FDR)	KDELR1	KDEL endoplasmic reticulum protein retention receptor 1	HGNC:6304	7	YES
LOC8029338	7	7	-2.6037	-2.1425	-2.8947	-2.1425	8029338	YES	dre4	FACT complex subunit SPT16	ISCP_020910		81.4475	dre4	FBgn0002183	dre4	7	Yes (5pct FDR)	SUPT16H	SPT16 homolog, facilitates chromatin remodeling subunit	HGNC:11465	7	YES	YES
LOC8030331	7	7	-2.3639	-2.1413	-2.6885	-2.1413	8030331	YES	RpII18	DNA-directed RNA polymerases I, II, and III subunit RPABC2	ISCP_026459	ISCW007471	86.2225	Polr2F	FBgn0003275	RNA polymerase II, I and III subunit F	7	Yes (5pct FDR)	POLR2F	RNA polymerase II, I and III subunit F	HGNC:9193	5	YES	YES
LOC8037549	7	7	-2.7251	-2.5937	-2.1394	-2.1394	8037549	YES	IntS3	integrator complex subunit 3	ISCP_012292		8.26575	IntS3	FBgn0262117	Integrator 3	7	Yes (5pct FDR)	INTS3	integrator complex subunit 3	HGNC:26153	7	YES	YES
LOC8035648	7	7	-3.0585	-2.6022	-2.1387	-2.1387	8035648	YES	Sin3A	paired amphipathic helix protein Sin3a	ISCP_009854		36.7925	Sin3A	FBgn0022764	Sin3A	5	Yes (5pct FDR)	SIN3A	SIN3 transcription regulator family member A	HGNC:19353	7	YES	YES
LOC8041652	7	5	-2.1361	-2.3219	-2.1859	-2.1361	8041652	YES	RpL7A	60S ribosomal protein L7a	ISCP_008515		1305	RpL7A	FBgn0014026	Ribosomal protein L7A	7	Yes (5pct FDR)	RPL7A	ribosomal protein L7a	HGNC:10364	7	NO
LOC8041739	7	5	-2.2483	-2.1788	-2.1305	-2.1305	8041739	YES	AsnRS	asparagine--tRNA ligase, cytoplasmic	ISCP_002476		147.675	AsnRS	FBgn0086443	Asparaginyl-tRNA synthetase	7	Yes (5pct FDR)	NARS1	asparaginyl-tRNA synthetase 1	HGNC:7643	7	YES	YES
LOC120838397	7	7	-2.1295	-2.1904	-2.6705	-2.1295	120838397	YES	LOC120838397	ATP-dependent RNA helicase me31b	-		18.8325	me31B	FBgn0004419	maternal expression at 31B	7	Yes (5pct FDR)	DDX6	DEAD-box helicase 6	HGNC:2747	7	YES
LOC8029783	7	6	-2.4347	-2.1205	-2.5386	-2.1205	8029783	YES	Acsl	long-chain-fatty-acid--CoA ligase 3	ISCP_023819	ISCW004612	228.2	Acsl	FBgn0263120	Acyl-CoA synthetase long-chain	7	Yes (5pct FDR)	ACSL3	acyl-CoA synthetase long chain family member 3	HGNC:3570	7	YES
LOC8041550	7	6	-2.6009	-2.1194	-2.2418	-2.1194	8041550	YES	LOC8041550	U3 small nucleolar RNA-associated protein 25 homolog	ISCP_026413		11.098	CG3735	FBgn0034933	uncharacterized protein	7	Yes (5pct FDR)	UTP25	UTP25 small subunit processome component	HGNC:28440	7	YES	YES
LOC115318705	7	7	-2.2289	-2.1142	-3.4294	-2.1142	115318705	YES	sta	40S ribosomal protein SA	ISCP_026892		1032	sta	FBgn0003517	stubarista	7	Yes (5pct FDR)	RPSA2	ribosomal protein SA 2	HGNC:36809	7	NO
LOC8032742	7	5	-3.4769	-4.3002	-2.1098	-2.1098	8032742	YES	LOC8032742	required for meiotic nuclear division protein 1 homolog	ISCP_020112		23.1675	CG11679	FBgn0030678	uncharacterized protein	7	Yes (5pct FDR)	RMND1	required for meiotic nuclear division 1 homolog	HGNC:21176	6	YES
LOC8035892	7	6	-2.109	-2.5584	-2.8846	-2.109	8035892	YES	LOC8035892	peroxisomal trans-2-enoyl-CoA reductase	ISCP_035003		7.12475						PECR	peroxisomal trans-2-enoyl-CoA reductase	HGNC:18281	7	YES
LOC115310187	7	7	-3.5338	-3.7056	-2.1066	-2.1066	115310187	YES	Arp3	actin-related protein 3	ISCP_035784		85.4775	Arp3	FBgn0262716	Actin-related protein 3	7	Yes (5pct FDR)	ACTR3	actin related protein 3	HGNC:170	7	YES
LOC8041049	7	7	-2.3815	-2.1064	-2.3955	-2.1064	8041049	YES	Ykt6	synaptobrevin homolog YKT6	ISCP_024574		110.325	Ykt6	FBgn0260858	YKT6 v-SNARE	7	Yes (5pct FDR)	YKT6	YKT6 v-SNARE homolog	HGNC:16959	7	YES	YES
LOC115308192	7	6	-2.1054	-2.4321	-3.3728	-2.1054	115308192	YES	Cdc23	cell division cycle protein 23 homolog	ISCP_001589		13.13	Cdc23	FBgn0032863	Cell division cycle 23	6	Yes (5pct FDR)	CDC23	cell division cycle 23	HGNC:1724	6	YES	YES
LOC8050482	7	6	-2.7521	-2.1003	-2.2863	-2.1003	8050482	YES	mRpL39	39S ribosomal protein L39, mitochondrial	ISCP_009904		43.0625	mRpL39	FBgn0036462	mitochondrial ribosomal protein L39	7	Yes (5pct FDR)	MRPL39	mitochondrial ribosomal protein L39	HGNC:14027	7	YES
LOC120850061	7	4	-2.0945	-2.735	-3.5295	-2.0945	120850061	YES	LOC120850061	protein RFT1 homolog	ISCP_024138		4.877	CG3149	FBgn0027564	uncharacterized protein	7	Yes (5pct FDR)	RFT1	RFT1 homolog	HGNC:30220	7	YES	YES
LOC8041507	7	6	-2.5542	-2.5815	-2.0903	-2.0903	8041507	YES	LOC8041507	uncharacterized LOC8041507	ISCP_021753	ISCW023750	14.3225	cmet	FBgn0040232	CENP-meta	2	Yes (5pct FDR)	CENPE	centromere protein E	HGNC:1856	2	YES	YES
LOC8051185	7	5	-2.0898	-2.2957	-2.5037	-2.0898	8051185	YES	IntS1	integrator complex subunit 1	ISCP_031817	ISCW018941	9.749	IntS1	FBgn0034964	Integrator 1	7	Yes (5pct FDR)	INTS1	integrator complex subunit 1	HGNC:24555	7	YES	YES
LOC121837516	7	7	-2.5066	-2.0836	-2.5141	-2.0836	121837516	YES	LOC121837516	TSC22 domain family protein 2-like	ISCP_010992		2.1555	bun	FBgn0259176	bunched	1	Yes (5pct FDR)	TSC22D2	TSC22 domain family member 2	HGNC:29095	2	YES
LOC8025125	7	5	-2.9322	-2.0819	-2.5215	-2.0819	8025125	YES	mtTFB2	dimethyladenosine transferase 2, mitochondrial	ISCP_007309		26.4075	mtTFB2	FBgn0037778	mitochondrial transcription factor B2	6	Yes (5pct FDR)	TFB2M	transcription factor B2, mitochondrial	HGNC:18559	5	YES
LOC120851027	7	7	-2.7216	-2.0775	-2.3628	-2.0775	120851027	YES	LOC120851027	eukaryotic initiation factor 4A-I	-		100.905	eIF4A	FBgn0001942	eukaryotic translation initiation factor 4A	7	Yes (5pct FDR)	EIF4A2	eukaryotic translation initiation factor 4A2	HGNC:3284	7	YES
LOC8034427	7	6	-2.3486	-2.4768	-2.0762	-2.0762	8034427	YES	LOC8034427	WD repeat-containing protein 43	ISCP_003421		46.03	CG30349	FBgn0050349	uncharacterized protein	6	Yes (5pct FDR)	WDR43	WD repeat domain 43	HGNC:28945	7	YES	YES
LOC8053545	7	6	-2.1082	-2.0762	-3.7396	-2.0762	8053545	YES	rad50	DNA repair protein RAD50	ISCP_018638		52.6925	rad50	FBgn0034728	rad50	7	Yes (5pct FDR)	RAD50	RAD50 double strand break repair protein	HGNC:9816	7	YES
LOC115331569	7	7	-2.7156	-2.0743	-2.4902	-2.0743	115331569	YES	LOC115331569	RNA/RNP complex-1-interacting phosphatase	ISCP_033185		72.615	CG13197	FBgn0062449	uncharacterized protein	6		DUSP11	dual specificity phosphatase 11	HGNC:3066	6	YES
LOC8039219	7	4	-2.074	-2.2969	-2.1041	-2.074	8039219	YES	eco	N-acetyltransferase ESCO2	ISCP_002924		18.505	eco	FBgn0035766	Establishment of cohesion	4	Yes (5pct FDR)	ESCO2	establishment of sister chromatid cohesion N-acetyltransferase 2	HGNC:27230	4	YES
LOC8030344	7	7	-3.0693	-2.9559	-2.0726	-2.0726	8030344	YES	Ddx1	ATP-dependent RNA helicase DDX1	ISCP_029562		42.265	Ddx1	FBgn0015075	Dead-box-1	7	Yes (5pct FDR)	DDX1	DEAD-box helicase 1	HGNC:2734	7	YES
LOC8031167	7	6	-2.908	-2.9501	-2.0695	-2.0695	8031167	YES	LOC8031167	ankyrin repeat and KH domain-containing protein 1	ISCP_013694		13.119	mask	FBgn0043884	multiple ankyrin repeats single KH domain	4	Yes (5pct FDR)	ANKRD17	ankyrin repeat domain 17	HGNC:23575	5	YES
LOC8053057	7	7	-2.1273	-2.2674	-2.0677	-2.0677	8053057	YES	mRpL45	probable 39S ribosomal protein L45, mitochondrial	ISCP_013964	ISCW005691	18.4125	mRpL45	FBgn0263863	mitochondrial ribosomal protein L45	7	Yes (5pct FDR)	MRPL45	mitochondrial ribosomal protein L45	HGNC:16651	7	YES
LOC8041987	7	7	-2.065	-2.2166	-2.2736	-2.065	8041987	YES	CCT7	T-complex protein 1 subunit eta	ISCP_027009	ISCW023397	122.725	CCT7	FBgn0037632	Chaperonin containing TCP1 subunit 7	7	Yes (5pct FDR)	CCT7	chaperonin containing TCP1 subunit 7	HGNC:1622	7	YES	YES
LOC8024917	7	7	-2.3458	-2.5022	-2.065	-2.065	8024917	YES	Ythdf	YTH domain-containing family protein 1	ISCP_033619		33.94	Ythdf	FBgn0039261	YTH N6-methyladenosine RNA binding protein	4		YTHDF3	YTH N6-methyladenosine RNA binding protein F3	HGNC:26465	6	NO
LOC8035187	7	6	-2.6324	-2.2307	-2.0635	-2.0635	8035187	YES	mtSSB	single-stranded DNA-binding protein, mitochondrial	ISCP_023146		20.125	mtSSB	FBgn0010438	mitochondrial single stranded DNA-binding protein	7	Yes (5pct FDR)	SSBP1	single stranded DNA binding protein 1	HGNC:11317	6	YES
LOC8042850	7	6	-2.596	-2.0614	-2.1952	-2.0614	8042850	YES	GlyRS	glycine--tRNA ligase	ISCP_027099		89.7775	GlyRS	FBgn0027088	Glycyl-tRNA synthetase	7	Yes (5pct FDR)	GARS1	glycyl-tRNA synthetase 1	HGNC:4162	7	YES	YES
LOC8025157	7	5	-2.5261	-2.059	-2.1294	-2.059	8025157	YES	msk	importin-7	ISCP_026226		67.7975	msk	FBgn0026252	moleskin	7	Yes (5pct FDR)	IPO7	importin 7	HGNC:9852	7	YES	YES
LOC8051438	7	5	-2.4609	-2.208	-2.0582	-2.0582	8051438	YES	LOC8051438	stearoyl-CoA desaturase 5	ISCP_013106	ISCW005342	572.725	Desat1	FBgn0086687	Desaturase 1	6	Yes (5pct FDR)	SCD5	stearoyl-CoA desaturase 5	HGNC:21088	6	YES
LOC8042151	7	5	-2.5654	-2.0559	-2.2092	-2.0559	8042151	YES	LOC8042151	phosphatidylinositol 4,5-bisphosphate 3-kinase catalytic subunit	ISCP_023694		5.67075	Pi3K92E	FBgn0015279	Phosphatidylinositol 3-kinase 92E	1	Yes (5pct FDR)	PIK3CA	phosphatidylinositol-4,5-bisphosphate 3-kinase catalytic subunit alpha	HGNC:8975	7	YES
LOC8027061	7	7	-2.1549	-2.0526	-2.7248	-2.0526	8027061	YES	LOC8027061	reactive oxygen species modulator 1	ISCP_014581	ISCW016856	82.41	CG6878	FBgn0036488	uncharacterized protein	6	Yes (5pct FDR)	ROMO1	reactive oxygen species modulator 1	HGNC:16185	6	YES
LOC120842255	7	6	-2.3564	-2.5246	-2.0519	-2.0519	120842255	YES	mRpS18C	28S ribosomal protein S18c, mitochondrial	ISCP_001345		110.495	mRpS18C	FBgn0039765	mitochondrial ribosomal protein S18C	6	Yes (5pct FDR)	MRPS18C	mitochondrial ribosomal protein S18C	HGNC:16633	5	YES
LOC8052202	7	7	-2.0508	-2.0951	-2.7437	-2.0508	8052202	YES	mEFG1	elongation factor G, mitochondrial	ISCP_029058		45.2075	mEFG1	FBgn0263133	mitochondrial translation elongation factor G 1	7	Yes (5pct FDR)	GFM1	G elongation factor mitochondrial 1	HGNC:13780	7	YES
LOC8050864	7	5	-2.2014	-2.0492	-2.9174	-2.0492	8050864	YES	LOC8050864	thioredoxin-like protein 4A	ISCP_037516	ISCW018739	139.125	Dim1	FBgn0031601	Dim1	7	Yes (5pct FDR)	TXNL4A	thioredoxin like 4A	HGNC:30551	7	YES	YES
LOC8043620	7	6	-2.7332	-2.048	-2.5369	-2.048	8043620	YES	ND-B12	NADH dehydrogenase [ubiquinone] 1 beta subcomplex subunit 3	ISCP_008560	ISCW015378	143.225	ND-B12	FBgn0034645	NADH dehydrogenase (ubiquinone) B12 subunit	5	Yes (5pct FDR)	NDUFB3	NADH:ubiquinone oxidoreductase subunit B3	HGNC:7698	4	YES	YES
LOC8052247	7	6	-2.2866	-2.5405	-2.0479	-2.0479	8052247	YES	pasilla	RNA-binding protein Nova-2	ISCP_030168		23.2275	ps	FBgn0261552	pasilla	7	Yes (5pct FDR)	NOVA2	NOVA alternative splicing regulator 2	HGNC:7887	6	YES
LOC8033186	7	4	-3.6663	-2.8995	-2.0479	-2.0479	8033186	YES	Srp68	signal recognition particle subunit SRP68	ISCP_011609		43.315	Srp68	FBgn0035947	Signal recognition particle 68	7	Yes (5pct FDR)	SRP68	signal recognition particle 68	HGNC:11302	7	YES	YES
LOC8034104	7	7	-3.3079	-3.5646	-2.0468	-2.0468	8034104	YES	Hlc	probable ATP-dependent RNA helicase DDX56	ISCP_019457		22.9925	Ddx56	FBgn0001565	DEAD-box helicase 56	7	Yes (5pct FDR)	DDX56	DEAD-box helicase 56	HGNC:18193	7	YES	YES
LOC121836183	7	7	-2.1239	-2.0427	-2.6593	-2.0427	121836183	YES	LOC121836183	mitochondrial dimethyladenosine transferase 1-like	ISCP_038639		15.2205	mtTFB1	FBgn0261381	Mitochondrial Transcription Factor B1	7	Yes (5pct FDR)	TFB1M	transcription factor B1, mitochondrial	HGNC:17037	7	YES
LOC115327648	7	5	-2.7382	-2.3427	-2.0418	-2.0418	115327648	YES	LOC115327648	AT-rich interactive domain-containing protein 4A	ISCP_000117		11.105	htk	FBgn0085451	hat-trick	4	Yes (5pct FDR)	ARID4B	AT-rich interaction domain 4B	HGNC:15550	5	YES
LOC8035973	7	7	-2.5751	-2.3816	-2.0407	-2.0407	8035973	YES	temp	protein prenyltransferase alpha subunit repeat-containing protein 1	ISCP_011496		6.4065	temp	FBgn0027296	tempura	6	Yes (5pct FDR)	PTAR1	protein prenyltransferase alpha subunit repeat containing 1	HGNC:30449	7	YES
LOC115325484	7	7	-2.1343	-2.2807	-2.0407	-2.0407	115325484	YES	Bdbt	peptidyl-prolyl cis-trans isomerase FKBP62	ISCP_037024		6.6075	Bdbt	FBgn0038857	Bride of doubletime	3	Yes (5pct FDR)	FKBPL	FKBP prolyl isomerase like	HGNC:13949	1	YES
LOC8023216	7	7	-2.3267	-2.2782	-2.0386	-2.0386	8023216	YES	LOC8023216	protein c-ets-1-A	ISCP_019009		12.145	pnt	FBgn0003118	pointed	6	Yes (5pct FDR)	ETS1	ETS proto-oncogene 1, transcription factor	HGNC:3488	6	YES
LOC8027105	7	5	-2.397	-2.556	-2.0334	-2.0334	8027105	YES	MetRS	methionine--tRNA ligase, cytoplasmic	ISCP_033310		56.23	MetRS	FBgn0034401	Methionyl-tRNA synthetase	5	Yes (5pct FDR)	MARS1	methionyl-tRNA synthetase 1	HGNC:6898	7	YES	YES
LOC8039113	7	7	-3.2716	-2.0287	-2.1746	-2.0287	8039113	YES	Cyt-b5	cytochrome b5	ISCP_004658	ISCW022108	461.325	Cyt-b5	FBgn0264294	Cytochrome b5	7	Yes (5pct FDR)	CYB5A	cytochrome b5 type A	HGNC:2570	7	YES
LOC8033463	7	6	-2.2494	-2.0262	-2.5788	-2.0262	8033463	YES	LOC8033463	KICSTOR subunit 2	ISCP_013287		32.63						KICS2	KICSTOR subunit 2	HGNC:26517	7	YES
LOC8036483	7	7	-2.8498	-2.8503	-2.0261	-2.0261	8036483	YES	LOC8036483	protein KTI12 homolog	ISCP_028615		25.95	CG3587	FBgn0023521	uncharacterized protein	7	Yes (5pct FDR)	KTI12	KTI12 chromatin associated homolog	HGNC:25160	6	YES
LOC8029794	7	6	-2.0835	-2.0669	-2.0258	-2.0258	8029794	YES	LOC8029794	DNA-directed RNA polymerase II subunit RPB1-like	ISCP_029933		46.71	Polr2A	FBgn0003277	RNA polymerase II subunit A	7	Yes (5pct FDR)	POLR2A	RNA polymerase II subunit A	HGNC:9187	7	NO
LOC115319330	7	7	-2.1375	-2.0223	-2.3718	-2.0223	115319330	YES	tam	DNA polymerase subunit gamma-1	ISCP_014261		13.3975	PolG1	FBgn0004406	DNA polymerase gamma subunit 1	7	Yes (5pct FDR)	POLG	DNA polymerase gamma, catalytic subunit	HGNC:9179	7	YES
LOC8026408	7	6	-2.156	-2.0221	-2.756	-2.0221	8026408	YES	LOC8026408	exosome complex component RRP43	ISCP_000333		35.6125						EXOSC8	exosome component 8	HGNC:17035	7	YES	YES
LOC8025189	7	6	-2.0386	-2.0218	-2.5861	-2.0218	8025189	YES	mRpS17	28S ribosomal protein S17, mitochondrial	ISCP_024919		75.67	mRpS17	FBgn0034986	mitochondrial ribosomal protein S17	6	Yes (5pct FDR)	MRPS17	mitochondrial ribosomal protein S17	HGNC:14047	6	YES
LOC8040394	7	6	-2.6054	-2.5448	-2.0215	-2.0215	8040394	YES	EMRE	essential MCU regulator, mitochondrial	ISCP_012483	ISCW012881	80.6525	EMRE	FBgn0062440	Essential MCU regulator	5		SMDT1	single-pass membrane protein with aspartate rich tail 1	HGNC:25055	6	YES
LOC115308172	7	7	-2.0186	-2.6896	-2.4422	-2.0186	115308172	YES	LOC115308172	transmembrane protein 68	ISCP_015452		18.0975	CG34348	FBgn0085377	uncharacterized protein	7		TMEM68	transmembrane protein 68	HGNC:26510	7	YES
LOC8041767	7	7	-2.4855	-2.0145	-2.4645	-2.0145	8041767	YES	eIF3b	eukaryotic translation initiation factor 3 subunit B	ISCP_036944		255.525	eIF3b	FBgn0034237	eukaryotic translation initiation factor 3 subunit b	7	Yes (5pct FDR)	EIF3B	eukaryotic translation initiation factor 3 subunit B	HGNC:3280	7	YES	YES
LOC115331158	7	7	-2.4377	-2.9989	-2.0136	-2.0136	115331158	YES	LOC115331158	protein starmaker	ISCP_034018		20.8425	CG12134	FBgn0033471	uncharacterized protein	3		WDR89	WD repeat domain 89	HGNC:20489	3	YES
LOC8035932	7	5	-2.0131	-2.0731	-2.9063	-2.0131	8035932	YES	LOC8035932	apoptosis regulator Bcl-2	ISCP_026550		19.4625						BCL2L2	BCL2 like 2	HGNC:995	5	YES
LOC8038593	7	7	-2.0131	-2.1836	-2.8695	-2.0131	8038593	YES	Prp8	pre-mRNA-processing-splicing factor 8	ISCP_037730		49.8875	Prp8	FBgn0033688	pre-mRNA processing factor 8	7	Yes (5pct FDR)	PRPF8	pre-mRNA processing factor 8	HGNC:17340	7	YES	YES
LOC8039067	7	6	-2.0102	-2.2872	-2.1231	-2.0102	8039067	YES	Br140	bromodomain-containing protein 1	ISCP_001784		23.925	Br140	FBgn0033155	Bromodomain-containing protein, 140kD	6	Yes (5pct FDR)	BRPF1	bromodomain and PHD finger containing 1	HGNC:14255	7	YES
LOC8051684	7	5	-2.4757	-2.8342	-2.0083	-2.0083	8051684	YES	LOC8051684	FAD-dependent oxidoreductase domain-containing protein 1	ISCP_010650		8.0855	CG3270	FBgn0033093	uncharacterized protein	7		FOXRED1	FAD dependent oxidoreductase domain containing 1	HGNC:26927	7	YES
LOC120837999	7	5	-2.3375	-2.2657	-2.006	-2.006	120837999	YES	LOC120837999	double-strand-break repair protein rad21 homolog	ISCP_025639		44.1825	vtd	FBgn0260987	verthandi	6	Yes (5pct FDR)	RAD21	RAD21 cohesin complex component	HGNC:9811	7	YES	YES
LOC8039013	7	7	-2.0818	-2.0044	-2.773	-2.0044	8039013	YES	LOC8039013	uncharacterized LOC8039013	ISCP_012490	ISCW012391	7.86375										NO
LOC8035180	7	7	-2.7242	-2.2501	-2.0036	-2.0036	8035180	YES	LOC8035180	NPC intracellular cholesterol transporter 1	ISCP_019662		50.19	Npc1a	FBgn0024320	Niemann-Pick type C-1a	7	Yes (5pct FDR)	NPC1	NPC intracellular cholesterol transporter 1	HGNC:7897	7	YES
LOC115328623	7	7	-2.0023	-2.1476	-2.6607	-2.0023	115328623	YES	Rpt5	26S proteasome regulatory subunit 6A-B	ISCP_028045		167.2	Rpt5	FBgn0028684	Regulatory particle triple-A ATPase 5	7	Yes (5pct FDR)	PSMC3	proteasome 26S subunit, ATPase 3	HGNC:9549	7	YES	YES
LOC8037939	7	6	-2.296	-2.0018	-3.0537	-2.0018	8037939	YES	Eaf	ELL-associated factor 1	ISCP_008190		15.6675	Eaf	FBgn0033166	ELL-associated factor	4		EAF1	ELL associated factor 1	HGNC:20907	6	YES
LOC8051641	7	7	-3.7274	-3.7979	-1.9997	-1.9997	8051641	YES	NSD	histone-lysine N-methyltransferase NSD2	ISCP_004535	ISCW004542	21.56	NSD	FBgn0039559	Nuclear receptor binding SET domain protein	5	Yes (5pct FDR)	NSD1	nuclear receptor binding SET domain protein 1	HGNC:14234	4	YES
LOC8042736	7	6	-4.146	-3.2534	-1.9978	-1.9978	8042736	YES	RpL19	60S ribosomal protein L19	ISCP_034021		872.375	RpL19	FBgn0285950	Ribosomal protein L19	7	Yes (5pct FDR)	RPL19	ribosomal protein L19	HGNC:10312	7	YES	YES
LOC8025030	7	6	-2.4051	-2.8746	-1.9969	-1.9969	8025030	YES	LOC8025030	endochitinase	ISCP_032755		0.0589075	Cht5	FBgn0038180	Chitinase 5	1						NO
LOC8024874	7	5	-1.9968	-2.1902	-2.375	-1.9968	8024874	YES	Tbc1d22	TBC1 domain family member 22B	ISCP_033229		25.7475	Tbc1d22	FBgn0038855	TBC1 domain family member 22	6	Yes (5pct FDR)	TBC1D22B	TBC1 domain family member 22B	HGNC:21602	7	YES
LOC8033311	7	6	-3.2943	-3.6744	-1.9968	-1.9968	8033311	YES	FASN1	fatty acid synthase	ISCP_027796		61.075	FASN1	FBgn0283427	Fatty acid synthase 1	6	Yes (5pct FDR)	FASN	fatty acid synthase	HGNC:3594	7	YES
LOC8026260	7	6	-2.268	-1.9947	-2.4941	-1.9947	8026260	YES	Hsc70-5	stress-70 protein, mitochondrial	ISCP_009061		319.85	Hsc70-5	FBgn0001220	Heat shock protein 70 cognate 5	7	Yes (5pct FDR)	HSPA9	heat shock protein family A (Hsp70) member 9	HGNC:5244	7	YES	YES
LOC8053141	7	6	-1.994	-2.2683	-2.3465	-1.994	8053141	YES	LOC8053141	snRNA-activating protein complex subunit 3	ISCP_011479		74.5325	Pbp49	FBgn0260398	PSEA-binding protein 49kD	5	Yes (5pct FDR)	SNAPC3	small nuclear RNA activating complex polypeptide 3	HGNC:11136	7	YES	YES
LOC8037038	7	5	-2.2982	-2.3119	-1.9889	-1.9889	8037038	YES	eIF2gamma	eukaryotic translation initiation factor 2 subunit 3, Y-linked	ISCP_004113		165.95	eIF2gamma	FBgn0263740	eukaryotic translation initiation factor 2 subunit gamma	7	Yes (5pct FDR)	EIF2S3	eukaryotic translation initiation factor 2 subunit gamma	HGNC:3267	7	YES	YES
LOC115316601	7	7	-2.366	-2.4569	-1.9889	-1.9889	115316601	YES	Mys45A	protein SDA1 homolog	ISCP_026292		44.0025	Mys45A	FBgn0033379	Mystery 45A	7	Yes (5pct FDR)	SDAD1	SDA1 domain containing 1	HGNC:25537	7	YES	YES
LOC8033544	7	6	-2.0585	-2.5685	-1.9864	-1.9864	8033544	YES	Upf1	regulator of nonsense transcripts 1	ISCP_014924		20.17	Upf1	FBgn0030354	Upf1 RNA helicase	7	Yes (5pct FDR)	UPF1	UPF1 RNA helicase and ATPase	HGNC:9962	7	YES	YES
LOC120836108	7	6	-1.9813	-2.3645	-2.4745	-1.9813	120836108	YES	LOC120836108	cyclin-dependent kinase 1	ISCP_012044		64.0675	Cdk1	FBgn0004106	Cyclin-dependent kinase 1	7	Yes (5pct FDR)	CDK1	cyclin dependent kinase 1	HGNC:1722	7	YES	YES
LOC8034297	7	3	-2.0495	-1.9778	-1.9932	-1.9778	8034297	YES	LOC8034297	uncharacterized LOC8034297	ISCP_016753		15.0625	CG43058	FBgn0262360	uncharacterized protein	2		TRIM52	tripartite motif containing 52	HGNC:19024	1	YES
LOC120845896	7	6	-1.9829	-1.9755	-2.404	-1.9755	120845896	YES	Tcs3	probable tRNA N6-adenosine threonylcarbamoyltransferase	ISCP_003358		56.9625	Tcs3	FBgn0283681	Threonyl-carbamoyl synthesis 3	7	Yes (5pct FDR)	OSGEP	O-sialoglycoprotein endopeptidase	HGNC:18028	7	YES	YES
LOC8043905	7	6	-2.3799	-1.9746	-3.319	-1.9746	8043905	YES	LOC8043905	serine/threonine-protein kinase VRK1	ISCP_016042		58.4575	ball	FBgn0027889	ballchen	6	Yes (5pct FDR)	VRK1	VRK serine/threonine kinase 1	HGNC:12718	6	YES
LOC8024399	7	7	-2.7235	-3.8617	-1.9745	-1.9745	8024399	YES	MEP-1	uncharacterized LOC8024399	ISCP_002193		16.97	MEP-1	FBgn0035357	MEP-1	3	Yes (5pct FDR)					NO
LOC8030084	7	7	-1.9685	-2.1346	-2.6632	-1.9685	8030084	YES	LOC8030084	dynein light chain 1, cytoplasmic	ISCP_004715	ISCW003606	525.45	Cdlc2	FBgn0026141	Cytoplasmic dynein light chain 2	6		DYNLL2	dynein light chain LC8-type 2	HGNC:24596	7	YES
LOC8029149	7	5	-1.9682	-2.5707	-2.9704	-1.9682	8029149	YES	MagR	iron-sulfur cluster assembly 1 homolog, mitochondrial	ISCP_032208	ISCW017935	19.02	MagR	FBgn0026666	Magnetic receptor	7	Yes (5pct FDR)	ISCA1	iron-sulfur cluster assembly 1	HGNC:28660	7	YES
LOC8044075	7	7	-2.6625	-3.1214	-1.9645	-1.9645	8044075	YES	Prp39	pre-mRNA-processing factor 39	ISCP_026533		26.0675	Prp39	FBgn0039600	pre-mRNA processing factor 39	7		PRPF39	pre-mRNA processing factor 39	HGNC:20314	6	YES
LOC8050678	7	6	-2.2257	-2.2463	-1.9598	-1.9598	8050678	YES	shi	dynamin-1	ISCP_008661		37.7025	shi	FBgn0003392	shibire	7	Yes (5pct FDR)	DNM1	dynamin 1	HGNC:2972	7	YES
LOC115312583	7	7	-2.1346	-2.6338	-1.9597	-1.9597	115312583	YES	LOC115312583	SAGA-associated factor 29	ISCP_013217		2.77125	Sgf29	FBgn0050390	SAGA-associated factor 29kDa	2	Yes (5pct FDR)	SGF29	SAGA complex associated factor 29	HGNC:25156	2	YES
LOC115320396	7	6	-2.6138	-2.1772	-1.9558	-1.9558	115320396	YES	LOC115320396	MICOS complex subunit MIC19	ISCP_029337		57.6575	Chchd3	FBgn0010808	Coiled-coil-helix-coiled-coil-helix domain containing 3	5		CHCHD6	coiled-coil-helix-coiled-coil-helix domain containing 6	HGNC:28184	5	YES
LOC8025605	7	6	-2.0727	-2.1151	-1.9531	-1.9531	8025605	YES	LOC8025605	serine/threonine-protein phosphatase 6 regulatory ankyrin repeat subunit A	ISCP_028739		4.5615						ANKRD28	ankyrin repeat domain 28	HGNC:29024	6	YES
LOC8024563	7	7	-3.1441	-2.7491	-1.9506	-1.9506	8024563	YES	TyrRS	tyrosine--tRNA ligase, cytoplasmic	ISCP_035834	ISCW001421	32.82	TyrRS	FBgn0027080	Tyrosyl-tRNA synthetase	7	Yes (5pct FDR)	YARS1	tyrosyl-tRNA synthetase 1	HGNC:12840	7	YES	YES
LOC8025947	7	6	-2.2486	-1.9494	-3.1148	-1.9494	8025947	YES	p115	general vesicular transport factor p115	ISCP_033722		29.945	p115	FBgn0040087	p115	7	Yes (5pct FDR)	USO1	USO1 vesicle transport factor	HGNC:30904	7	NO
LOC8030189	7	3	-2.1013	-2.0981	-1.9476	-1.9476	8030189	YES	Klp3A	chromosome-associated kinesin KIF4	ISCP_017929		27.6525	Klp3A	FBgn0011606	Kinesin-like protein at 3A	7	Yes (5pct FDR)	KIF4A	kinesin family member 4A	HGNC:13339	7	YES
LOC8052756	7	5	-2.282	-1.9459	-2.1137	-1.9459	8052756	YES	Sos	son of sevenless homolog 2	ISCP_032330		14.0875	Sos	FBgn0001965	Son of sevenless	7	Yes (5pct FDR)	SOS1	SOS Ras/Rac guanine nucleotide exchange factor 1	HGNC:11187	7	YES
LOC115325462	7	6	-2.0125	-2.7465	-1.9452	-1.9452	115325462	YES	Prosbeta6	proteasome subunit beta type-1	ISCP_022299		100.787	Prosbeta6	FBgn0002284	Proteasome beta6 subunit	7	Yes (5pct FDR)	PSMB1	proteasome 20S subunit beta 1	HGNC:9537	7	YES	YES
LOC8025667	7	7	-2.3354	-1.9436	-2.0584	-1.9436	8025667	YES	l(1)G0020	RNA cytidine acetyltransferase	ISCP_015355		26.175	l(1)G0020	FBgn0027330	lethal (1) G0020	7	Yes (5pct FDR)	NAT10	N-acetyltransferase 10	HGNC:29830	7	YES	YES
LOC115330245	7	4	-2.1403	-1.9429	-2.5465	-1.9429	115330245	YES	tos	exonuclease 1	ISCP_023111		31.1275	tos	FBgn0015553	tosca	5		EXO1	exonuclease 1	HGNC:3511	5	YES
LOC8029025	7	7	-2.175	-2.4736	-1.9401	-1.9401	8029025	YES	EMC5	ER membrane protein complex subunit 5	ISCP_003488	ISCW018296	69.8525	EMC5	FBgn0032732	ER membrane protein complex subunit 5	6		MMGT1	membrane magnesium transporter 1	HGNC:28100	6	YES
LOC121048110	4	4	-2.6892	-2.6015	-1.9394	-1.9394	121048110	YES	LOC121048110	uncharacterized LOC121048110	ISCP_017806		2.9805										NO
LOC8043249	7	6	-2.2678	-1.9394	-3.1382	-1.9394	8043249	YES	awd	nucleoside diphosphate kinase	ISCP_011027	ISCW023074	1014.62	awd	FBgn0000150	abnormal wing discs	7	Yes (5pct FDR)	NME2	NME/NM23 nucleoside diphosphate kinase 2	HGNC:7850	7	YES
LOC8031126	7	5	-1.9826	-2.2094	-1.9388	-1.9388	8031126	YES	AspRS	aspartate--tRNA ligase, cytoplasmic	ISCP_008446		105.388	AspRS	FBgn0002069	Aspartyl-tRNA synthetase	7	Yes (5pct FDR)	DARS1	aspartyl-tRNA synthetase 1	HGNC:2678	7	YES	YES
LOC8044077	7	5	-2.6074	-2.8479	-1.9382	-1.9382	8044077	YES	alphaSnap	alpha-soluble NSF attachment protein	ISCP_033355	ISCW015531	36.82	alphaSnap	FBgn0250791	alpha Soluble NSF attachment protein	7	Yes (5pct FDR)	NAPA	NSF attachment protein alpha	HGNC:7641	7	YES	YES
LOC8038636	7	6	-1.9899	-3.0512	-1.9353	-1.9353	8038636	YES	Surf6	surfeit locus protein 6 homolog	ISCP_014028		38.7475	Surf6	FBgn0038746	Surfeit 6	3	Yes (5pct FDR)	SURF6	surfeit 6	HGNC:11478	4	YES
LOC8026880	7	7	-1.9352	-2.0494	-2.9819	-1.9352	8026880	YES	Ras85D	GTPase HRas	ISCP_031890		120.975	Ras85D	FBgn0003205	Ras oncogene at 85D	7	Yes (5pct FDR)	NRAS	NRAS proto-oncogene, GTPase	HGNC:7989	7	YES
LOC8029193	7	6	-1.9346	-2.4835	-2.1852	-1.9346	8029193	YES	rictor	rapamycin-insensitive companion of mTOR	ISCP_037710		7.538	rictor	FBgn0031006	rapamycin-insensitive companion of Tor	6		RICTOR	RPTOR independent companion of MTOR complex 2	HGNC:28611	7	YES
LOC8030718	7	7	-1.9556	-1.9342	-2.0107	-1.9342	8030718	YES	LOC8030718	probable nuclear transport factor 2	ISCP_016984		188.95	Ntf-2	FBgn0031145	Nuclear transport factor-2	7	Yes (5pct FDR)	NUTF2	nuclear transport factor 2	HGNC:13722	6	YES	YES
LOC8033430	7	6	-2.9693	-3.0616	-1.9258	-1.9258	8033430	YES	eIF3d1	eukaryotic translation initiation factor 3 subunit D	ISCP_027388		208.475	eIF3d1	FBgn0040227	eukaryotic translation initiation factor 3 subunit d1	7	Yes (5pct FDR)	EIF3D	eukaryotic translation initiation factor 3 subunit D	HGNC:3278	7	YES	YES
LOC8025839	7	4	-2.3072	-1.9245	-2.0797	-1.9245	8025839	YES	Gnf1	replication factor C subunit 1	ISCP_021197		24.2325	Gnf1	FBgn0004913	Germ line transcription factor 1	7	Yes (5pct FDR)	RFC1	replication factor C subunit 1	HGNC:9969	7	YES
LOC8039621	7	7	-2.7061	-2.6247	-1.9234	-1.9234	8039621	YES	LOC8039621	activator of 90 kDa heat shock protein ATPase homolog 1	ISCP_013343		37.5625	CG1416	FBgn0032961	uncharacterized protein	7		AHSA1	activator of HSP90 ATPase activity 1	HGNC:1189	7	YES
LOC120848847	7	6	-1.9293	-1.9227	-2.834	-1.9227	120848847	YES	LOC120848847	uncharacterized LOC120848847	ISCP_029989		35.3525										NO
LOC8035813	7	7	-2.4963	-2.7675	-1.9214	-1.9214	8035813	YES	ND-23	NADH-ubiquinone oxidoreductase subunit 8	ISCP_007701	ISCW010554	77.4475	ND-23	FBgn0017567	NADH dehydrogenase (ubiquinone) 23 kDa subunit	7	Yes (5pct FDR)	NDUFS8	NADH:ubiquinone oxidoreductase core subunit S8	HGNC:7715	7	YES
LOC8036330	7	6	-1.9293	-2.4992	-1.9213	-1.9213	8036330	YES	Lamtor2	ragulator complex protein LAMTOR2	ISCP_037018	ISCW011182	58.945	Lamtor2	FBgn0034350	Late endosomal/lysosomal adaptor, MAPK and MTOR activator 2	7	Yes (5pct FDR)	LAMTOR2	late endosomal/lysosomal adaptor, MAPK and MTOR activator 2	HGNC:29796	7	YES
LOC8052701	7	6	-1.9209	-2.6285	-3.1336	-1.9209	8052701	YES	Ada2a	transcriptional adapter 2-alpha	ISCP_007720		11.3875	Ada2a	FBgn0263738	transcriptional Adaptor 2a	7	Yes (5pct FDR)	TADA2A	transcriptional adaptor 2A	HGNC:11531	7	YES
LOC120836809	7	6	-1.9203	-1.9359	-2.2384	-1.9203	120836809	YES	LOC120836809	eukaryotic translation initiation factor 3 subunit G	ISCP_011342		122.75	eIF3g1	FBgn0029629	eukaryotic translation initiation factor 3 subunit g1	7	Yes (5pct FDR)	EIF3G	eukaryotic translation initiation factor 3 subunit G	HGNC:3274	7	YES	YES
LOC120839370	7	6	-2.2419	-2.4717	-1.9162	-1.9162	120839370	YES	Sec61alpha	protein transport protein Sec61 subunit alpha	ISCP_030896		191.2	Sec61alpha	FBgn0086357	Sec61 alpha subunit	7	Yes (5pct FDR)	SEC61A2	SEC61 translocon subunit alpha 2	HGNC:17702	7	YES
LOC115331022	7	6	-1.9797	-1.9156	-3.0232	-1.9156	115331022	YES	LOC115331022	transcription initiation factor TFIID subunit 3	ISCP_028919		4.4325	Taf3	FBgn0026262	TBP-associated factor 3	5	Yes (5pct FDR)	TAF3	TATA-box binding protein associated factor 3	HGNC:17303	5	YES
LOC8041450	7	6	-2.76	-1.9153	-4.2815	-1.9153	8041450	YES	Pp4-19C	serine/threonine-protein phosphatase 4 catalytic subunit	ISCP_010496	ISCW015013	104.162	Pp4-19C	FBgn0023177	Protein phosphatase 19C	7	Yes (5pct FDR)	PPP4C	protein phosphatase 4 catalytic subunit	HGNC:9319	7	YES	YES
LOC8023266	7	6	-2.0537	-1.9128	-2.1327	-1.9128	8023266	YES	Tif-IA	RNA polymerase I-specific transcription initiation factor RRN3	ISCP_023252		35.9975	Tif-IA	FBgn0032988	Tif-IA	7	Yes (5pct FDR)	RRN3	RRN3 homolog, RNA polymerase I transcription factor	HGNC:30346	7	YES	YES
LOC8051130	7	7	-1.9123	-1.9869	-1.9535	-1.9123	8051130	YES	heph	polypyrimidine tract-binding protein 1	ISCP_016697		65.85	heph	FBgn0011224	hephaestus	6		PTBP1	polypyrimidine tract binding protein 1	HGNC:9583	7	YES
LOC8029621	7	6	-2.8756	-3.2813	-1.9118	-1.9118	8029621	YES	LOC8029621	protein NEDD1	ISCP_036976		18.835	Grip71	FBgn0032705	Grip71	2	Yes (5pct FDR)	NEDD1	NEDD1 gamma-tubulin ring complex targeting factor	HGNC:7723	4	YES	YES
LOC120839369	7	5	-2.336	-1.9116	-1.9382	-1.9116	120839369	YES	Nf-YB	nuclear transcription factor Y subunit beta	ISCP_026941		102.618	Nf-YB	FBgn0032816	Nuclear factor Y-box B	5		NFYB	nuclear transcription factor Y subunit beta	HGNC:7805	7	YES
LOC115327744	7	7	-1.9983	-1.91	-1.9495	-1.91	115327744	YES	LOC115327744	uncharacterized LOC115327744	ISCP_038062		73.8975										NO
LOC8038407	7	5	-1.9067	-2.072	-2.6745	-1.9067	8038407	YES	pelo	protein pelota	ISCP_014117		59.345	pelo	FBgn0011207	pelota	7	Yes (5pct FDR)	PELO	pelota mRNA surveillance and ribosome rescue factor	HGNC:8829	7	YES
LOC8032206	7	6	-1.9063	-2.4262	-2.6285	-1.9063	8032206	YES	pasha	microprocessor complex subunit DGCR8	ISCP_013326		6.6795	pasha	FBgn0039861	partner of drosha	7	Yes (5pct FDR)	DGCR8	DGCR8 microprocessor complex subunit	HGNC:2847	6	YES
LOC8034197	7	7	-1.956	-1.906	-3.4192	-1.906	8034197	YES	Trs31	trafficking protein particle complex subunit 5	ISCP_017412		137.425	Trs31	FBgn0266723	TRAPP subunit 31	7	Yes (5pct FDR)	TRAPPC5	trafficking protein particle complex subunit 5	HGNC:23067	7	YES	YES
LOC8031668	7	6	-1.9051	-2.2605	-2.5847	-1.9051	8031668	YES	Smn	survival motor neuron protein 1	ISCP_024883		21.0225	Smn	FBgn0036641	survival motor neuron	6	Yes (5pct FDR)	SMN1	survival of motor neuron 1, telomeric	HGNC:11117	6	NO
LOC8026217	7	6	-1.9162	-2.1697	-1.9049	-1.9049	8026217	YES	mTerf5	transcription termination factor 5, mitochondrial	ISCP_019042		4.171	mTerf5	FBgn0038584	mitochondrial transcription termination factor 5	6	Yes (5pct FDR)					NO
LOC8023349	7	7	-1.9019	-2.1196	-2.2037	-1.9019	8023349	YES	MED19	mediator of RNA polymerase II transcription subunit 19	ISCP_030586	ISCW016111	109.8	MED19	FBgn0036761	Mediator complex subunit 19	7	Yes (5pct FDR)	MED19	mediator complex subunit 19	HGNC:29600	6	YES
LOC8050441	7	5	-1.9016	-2.5408	-2.7209	-1.9016	8050441	YES	LOC8050441	coenzyme Q-binding protein COQ10 homolog B, mitochondrial	ISCP_029760	ISCW017826	3.939	CG9410	FBgn0033086	uncharacterized protein	6	Yes (5pct FDR)	COQ10B	coenzyme Q10B	HGNC:25819	7	YES
LOC8028473	7	5	-2.0936	-2.0359	-1.9	-1.9	8028473	YES	LOC8028473	enoyl-[acyl-carrier-protein] reductase, mitochondrial	ISCP_024699		27.7625	CG16935	FBgn0033883	uncharacterized protein	7	Yes (5pct FDR)	MECR	mitochondrial trans-2-enoyl-CoA reductase	HGNC:19691	5	YES
LOC8024602	7	7	-2.4308	-1.8978	-2.1543	-1.8978	8024602	YES	LOC8024602	mucolipin-3	ISCP_004278	ISCW001660	9.1825	Trpml	FBgn0262516	Transient receptor potential cation channel, mucolipin	6		MCOLN1	mucolipin TRP cation channel 1	HGNC:13356	7	YES
LOC115322097	7	4	-2.3421	-1.8974	-2.4528	-1.8974	115322097	YES	Prp19	pre-mRNA-processing factor 19	ISCP_018355		70.12	Prp19	FBgn0261119	Pre-RNA processing factor 19	7	Yes (5pct FDR)	PRPF19	pre-mRNA processing factor 19	HGNC:17896	7	YES	YES
LOC8039882	7	7	-1.9362	-2.0684	-1.8945	-1.8945	8039882	YES	ATPsynbeta	ATP synthase subunit beta, mitochondrial	ISCP_023767		281.675	ATPsynbeta	FBgn0010217	ATP synthase, beta subunit	7	Yes (5pct FDR)	ATP5F1B	ATP synthase F1 subunit beta	HGNC:830	7	YES
LOC115328036	7	7	-2.2385	-1.8922	-2.116	-1.8922	115328036	YES	LOC115328036	mitoferrin-1	ISCP_020960		20.8975	mfrn	FBgn0039561	mitoferrin	6	Yes (5pct FDR)	SLC25A37	solute carrier family 25 member 37	HGNC:29786	6	YES
LOC8039108	7	7	-2.141	-1.8907	-2.6714	-1.8907	8039108	YES	Rpn8	26S proteasome non-ATPase regulatory subunit 7	ISCP_016773		191.425	Rpn8	FBgn0002787	Regulatory particle non-ATPase 8	7	Yes (5pct FDR)	PSMD7	proteasome 26S subunit, non-ATPase 7	HGNC:9565	7	YES	YES
LOC8035524	7	7	-2.5345	-1.8881	-2.4908	-1.8881	8035524	YES	mRpL10	39S ribosomal protein L10, mitochondrial	ISCP_018325		29.5475	mRpL10	FBgn0031231	mitochondrial ribosomal protein L10	4	Yes (5pct FDR)	MRPL10	mitochondrial ribosomal protein L10	HGNC:14055	3	YES
LOC8050450	7	5	-2.0245	-1.8863	-2.1882	-1.8863	8050450	YES	LOC8050450	cytochrome b-c1 complex subunit 6, mitochondrial-like	ISCP_026035		126.975	UQCR-11	FBgn0260008	Ubiquinol-cytochrome c reductase 11 kDa subunit	5	Yes (5pct FDR)	UQCRH	ubiquinol-cytochrome c reductase hinge protein	HGNC:12590	6	NO
LOC8029946	7	6	-2.028	-2.561	-1.8862	-1.8862	8029946	YES	Vps15	phosphoinositide 3-kinase regulatory subunit 4	ISCP_000714		17.92	Vps15	FBgn0260935	Vacuolar protein sorting 15	7	Yes (5pct FDR)	PIK3R4	phosphoinositide-3-kinase regulatory subunit 4	HGNC:8982	7	YES
LOC8029212	7	6	-1.885	-2.2501	-2.3541	-1.885	8029212	YES	LOC8029212	ATP-dependent RNA helicase DDX24	ISCP_016408		15.13	CG9143	FBgn0034496	uncharacterized protein	7	Yes (5pct FDR)	DDX24	DEAD-box helicase 24	HGNC:13266	7	YES	YES
LOC120837155	7	5	-1.8845	-1.9634	-2.2877	-1.8845	120837155	YES	LOC120837155	uncharacterized LOC120837155	ISCP_007581		20.725	CG9300	FBgn0036886	uncharacterized protein	1	Yes (5pct FDR)	NOL11	nucleolar protein 11	HGNC:24557	1	YES	YES
LOC115308617	7	6	-1.8823	-2.1134	-2.5595	-1.8823	115308617	YES	LOC115308617	leucine-rich melanocyte differentiation-associated protein	-		10.5772	MESK4	FBgn0043069	Misexpression suppressor of KSR 4	4						NO
LOC115308325	7	3	-1.9408	-1.8823	-2.2252	-1.8823	115308325	YES	mRRF2	ribosome-releasing factor 2, mitochondrial	ISCP_002424		6.93025	mRRF2	FBgn0051159	mitochondrial ribosome recycling factor 2	7	Yes (5pct FDR)	GFM2	GTP dependent ribosome recycling factor mitochondrial 2	HGNC:29682	7	YES
LOC8029875	7	7	-2.3578	-1.8821	-2.9104	-1.8821	8029875	YES	MCTS1	malignant T-cell-amplified sequence 1	ISCP_038400		81.525	MCTS1	FBgn0029833	Malignant T cell amplified sequence 1	7	Yes (5pct FDR)	MCTS1	MCTS1 re-initiation and release factor	HGNC:23357	7	YES
LOC8042795	7	5	-2.7186	-2.7722	-1.8812	-1.8812	8042795	YES	kuz	disintegrin and metalloproteinase domain-containing protein 10	ISCP_013518		8.9285	kuz	FBgn0259984	kuzbanian	7		ADAM10	ADAM metallopeptidase domain 10	HGNC:188	7	YES
LOC8035081	7	7	-1.8792	-2.399	-2.158	-1.8792	8035081	YES	LOC8035081	kelch domain-containing protein 2	ISCP_035861		48.865						KLHDC2	kelch domain containing 2	HGNC:20231	7	YES
LOC8031929	7	7	-1.8972	-1.8781	-4.131	-1.8781	8031929	YES	Sec3	exocyst complex component 1	ISCP_024381		11.55	Sec3	FBgn0266669	Secretory 3	7	Yes (5pct FDR)	EXOC1	exocyst complex component 1	HGNC:30380	7	YES
LOC8037356	7	7	-3.0348	-2.5925	-1.8779	-1.8779	8037356	YES	LOC8037356	activating signal cointegrator 1	ISCP_012973		28.085	CG11710	FBgn0031115	uncharacterized protein	7		TRIP4	thyroid hormone receptor interactor 4	HGNC:12310	7	YES
LOC8040579	7	4	-1.907	-2.15	-1.877	-1.877	8040579	YES	eIF2Bgamma	translation initiation factor eIF-2B subunit gamma	ISCP_028792		22.2975	eIF2Bgamma	FBgn0034029	eukaryotic translation initiation factor 2B subunit gamma	7	Yes (5pct FDR)	EIF2B3	eukaryotic translation initiation factor 2B subunit gamma	HGNC:3259	7	YES	YES
LOC8030493	7	6	-2.434	-2.5812	-1.8755	-1.8755	8030493	YES	Lis-1	lissencephaly-1 homolog	ISCP_022242	ISCW007420	33.18	Lis-1	FBgn0015754	Lissencephaly-1	7	Yes (5pct FDR)	PAFAH1B1	platelet activating factor acetylhydrolase 1b regulatory subunit 1	HGNC:8574	7	YES	YES
LOC8034828	7	6	-2.7452	-3.097	-1.8744	-1.8744	8034828	YES	LOC8034828	zinc finger HIT domain-containing protein 1	ISCP_013312	ISCW020841	10.1387	CG31917	FBgn0031668	uncharacterized protein	7	Yes (5pct FDR)	ZNHIT1	zinc finger HIT-type containing 1	HGNC:21688	7	YES
LOC115323362	7	7	-2.1215	-1.874	-1.9475	-1.874	115323362	YES	LOC115323362	uncharacterized LOC115323362	ISCP_010535		0.371125										NO
LOC8023886	7	7	-4.0157	-3.4506	-1.8727	-1.8727	8023886	YES	Sod2	superoxide dismutase [Mn], mitochondrial	ISCP_031160		150.675	Sod2	FBgn0010213	Superoxide dismutase 2 (Mn)	7	Yes (5pct FDR)	SOD2	superoxide dismutase 2	HGNC:11180	7	YES
LOC8051506	7	7	-2.6816	-3.477	-1.8719	-1.8719	8051506	YES	LOC8051506	elongation factor-like GTPase 1	ISCP_001730		18.9075	CG33158	FBgn0053158	uncharacterized protein	7	Yes (5pct FDR)	EFL1	elongation factor like GTPase 1	HGNC:25789	7	YES
LOC8034773	7	5	-2.0176	-2.2491	-1.8715	-1.8715	8034773	YES	LOC8034773	transcriptional regulator ATRX	ISCP_001025		18.35	XNP	FBgn0039338	XNP	5	Yes (5pct FDR)	ATRX	ATRX chromatin remodeler	HGNC:886	5	YES
LOC120841470	7	6	-1.8708	-2.0901	-2.2034	-1.8708	120841470	YES	LSm3	U6 snRNA-associated Sm-like protein LSm3	ISCP_001806		66.23	LSm3	FBgn0051184	Like Sm 3	7	Yes (5pct FDR)	LSM3	LSM3 homolog, U6 small nuclear RNA and mRNA degradation associated	HGNC:17874	7	YES	YES
LOC8041348	7	7	-1.8706	-2.4715	-1.9149	-1.8706	8041348	YES	Tao	serine/threonine-protein kinase TAO1	ISCP_007041		31.305	Tao	FBgn0031030	Tao	6		TAOK1	TAO kinase 1	HGNC:29259	6	YES
LOC120846351	7	5	-1.8849	-1.8702	-3.2185	-1.8702	120846351	YES	RpL15	60S ribosomal protein L15	ISCP_009946		1110.62	RpL15	FBgn0028697	Ribosomal protein L15	7	Yes (5pct FDR)	RPL15	ribosomal protein L15	HGNC:10306	7	YES	YES
LOC8040545	7	5	-1.8701	-2.0228	-2.193	-1.8701	8040545	YES	PCNA	proliferating cell nuclear antigen	ISCP_029453	ISCW022029	182.65	PCNA	FBgn0005655	Proliferating cell nuclear antigen	7	Yes (5pct FDR)	PCNA	proliferating cell nuclear antigen	HGNC:8729	7	YES	YES
LOC8029916	7	5	-3.117	-3.7932	-1.8696	-1.8696	8029916	YES	tho2	THO complex subunit 2	ISCP_001941		87.17	tho2	FBgn0031390	tho2	7	Yes (5pct FDR)	THOC2	THO complex subunit 2	HGNC:19073	7	YES	YES
LOC115309468	7	6	-1.9473	-1.8684	-2.124	-1.8684	115309468	YES	Prosalpha3	proteasome subunit alpha type-4	ISCP_021784		59.725	Prosalpha3	FBgn0261394	Proteasome alpha3 subunit	7	Yes (5pct FDR)	PSMA4	proteasome 20S subunit alpha 4	HGNC:9533	7	YES	YES
LOC8024240	7	6	-3.9114	-3.9013	-1.8684	-1.8684	8024240	YES	RpL10Ab	60S ribosomal protein L10a-2	ISCP_029663	ISCW015602	806.9	RpL10Ab	FBgn0036213	Ribosomal protein L10Ab	7	Yes (5pct FDR)	RPL10A	ribosomal protein L10a	HGNC:10299	7	YES	YES
LOC8053429	7	6	-2.0422	-1.8654	-2.8161	-1.8654	8053429	YES	Roc1a	RING-box protein 1A	ISCP_018291	ISCW018511	190.85	Roc1a	FBgn0025638	Regulator of cullins 1a	7	Yes (5pct FDR)	RBX1	ring-box 1	HGNC:9928	7	YES	YES
LOC8053161	7	5	-2.47	-2.9804	-1.8635	-1.8635	8053161	YES	RpLP1	60S acidic ribosomal protein P1	ISCP_018445	ISCW006538	1932.25	RpLP1	FBgn0002593	Ribosomal protein LP1	6	Yes (5pct FDR)	RPLP1	ribosomal protein lateral stalk subunit P1	HGNC:10372	6	YES	YES
LOC8042985	7	7	-2.7085	-1.8633	-3.0231	-1.8633	8042985	YES	Syx18	syntaxin-18	ISCP_003266	ISCW014722	30.7375	Syx18	FBgn0039212	Syntaxin 18	7	Yes (5pct FDR)	STX18	syntaxin 18	HGNC:15942	7	YES	YES
LOC115315566	7	7	-1.8605	-2.1942	-2.8672	-1.8605	115315566	YES	LOC115315566	RNA-binding protein 48	ISCP_004491		15.3575	CG34231	FBgn0085260	uncharacterized protein	3		RBM48	RNA binding motif protein 48	HGNC:21785	3	YES
LOC8026925	7	6	-2.3441	-3.0253	-1.8573	-1.8573	8026925	YES	LOC8026925	spindle and kinetochore-associated protein 1-like	ISCP_024839	ISCW017176	72.13						SKA1	spindle and kinetochore associated complex subunit 1	HGNC:28109	6	YES
LOC8035875	7	6	-1.8531	-2.8216	-2.3296	-1.8531	8035875	YES	RpL27A	60S ribosomal protein L27a	ISCP_022978	ISCW021749	2943.25	RpL27A	FBgn0285948	Ribosomal protein L27A	7	Yes (5pct FDR)	RPL27A	ribosomal protein L27a	HGNC:10329	7	YES	YES
LOC8034045	7	5	-2.5927	-1.8492	-3.8178	-1.8492	8034045	YES	RpIII128	DNA-directed RNA polymerase III subunit RPC2	ISCP_002736	ISCW009615	47.08	Polr3B	FBgn0004463	RNA polymerase III subunit B	7	Yes (5pct FDR)	POLR3B	RNA polymerase III subunit B	HGNC:30348	7	YES	YES
LOC8035832	7	4	-1.8486	-1.9237	-2.6803	-1.8486	8035832	YES	RpLP2	60S acidic ribosomal protein P2	ISCP_018764		1577.5	RpLP2	FBgn0003274	Ribosomal protein LP2	6	Yes (5pct FDR)	RPLP2	ribosomal protein lateral stalk subunit P2	HGNC:10377	6	YES	YES
LOC8037999	7	7	-3.1005	-2.4271	-1.8477	-1.8477	8037999	YES	RpL36A	ribosomal protein rpl-36.A	ISCP_021286	ISCW021239	1021.95	RpL36A	FBgn0031980	Ribosomal protein L36A	7	Yes (5pct FDR)	RPL36A	ribosomal protein L36a	HGNC:10359	7	YES	YES
LOC8032636	7	7	-1.8456	-1.8652	-2.9428	-1.8456	8032636	YES	deltaCOP	coatomer subunit delta	ISCP_008822		51.63	deltaCOP	FBgn0028969	Coat Protein (coatomer) delta	7	Yes (5pct FDR)	ARCN1	archain 1	HGNC:649	7	YES	YES
LOC8038635	7	6	-1.8439	-2.1146	-2.2454	-1.8439	8038635	YES	alpha-Man-Ia	mannosyl-oligosaccharide 1,2-alpha-mannosidase IA	ISCP_028441		20.105	alpha-Man-Ia	FBgn0259170	alpha-Mannosidase class I a	7		MAN1A2	mannosidase alpha class 1A member 2	HGNC:6822	7	YES
LOC8024116	7	6	-2.9368	-2.8912	-1.8408	-1.8408	8024116	YES	LOC8024116	cholinesterase	ISCP_015207		0.085665										NO
LOC8035976	7	5	-1.8402	-1.9267	-2.216	-1.8402	8035976	YES	LOC8035976	uncharacterized LOC8035976	ISCP_037450	ISCW011036	15.3925						ZCRB1	zinc finger CCHC-type and RNA binding motif containing 1	HGNC:29620	1	YES
LOC8053251	7	7	-1.8389	-2.2474	-2.0647	-1.8389	8053251	YES	LOC8053251	phosphatidate cytidylyltransferase, mitochondrial	ISCP_009192	ISCW006746	23.2375	CG33331	FBgn0067628	uncharacterized protein	7	Yes (5pct FDR)	TAMM41	TAM41 mitochondrial translocator assembly and maintenance homolog	HGNC:25187	7	YES
LOC120845801	7	4	-3.1959	-2.4322	-1.8378	-1.8378	120845801	YES	Prp38	pre-mRNA-splicing factor 38A	ISCP_030344		83.025	Prp38	FBgn0050342	pre-mRNA processing factor 38	6	Yes (5pct FDR)	PRPF38A	pre-mRNA processing factor 38A	HGNC:25930	6	YES	YES
LOC8039760	7	6	-1.8355	-1.9814	-2.6778	-1.8355	8039760	YES	LOC8039760	NADH dehydrogenase [ubiquinone] 1 alpha subcomplex assembly factor 4	ISCP_038144		110.675	CG11722	FBgn0037777	uncharacterized protein	5	Yes (5pct FDR)	NDUFAF4	NADH:ubiquinone oxidoreductase complex assembly factor 4	HGNC:21034	5	YES
LOC8023077	7	4	-1.9429	-1.8355	-2.668	-1.8355	8023077	YES	LOC8023077	general transcription factor IIF subunit 1	ISCP_038441		72.5025	TfIIFalpha	FBgn0010282	Transcription factor IIFalpha	7	Yes (5pct FDR)	GTF2F1	general transcription factor IIF subunit 1	HGNC:4652	7	YES
LOC120846117	7	5	-2.1529	-2.1405	-1.834	-1.834	120846117	YES	mRpS28	28S ribosomal protein S28, mitochondrial	ISCP_026275		16.7325	mRpS28	FBgn0034361	mitochondrial ribosomal protein S28	6		MRPS28	mitochondrial ribosomal protein S28	HGNC:14513	6	YES
LOC8026129	7	7	-2.2221	-1.9422	-1.8339	-1.8339	8026129	YES	Pka-R1	cAMP-dependent protein kinase regulatory subunit	ISCP_002251		46.06	Pka-R1	FBgn0259243	Protein kinase, cAMP-dependent, regulatory subunit type 1	7		PRKAR1A	protein kinase cAMP-dependent type I regulatory subunit alpha	HGNC:9388	7	YES
LOC115323878	7	7	-1.8324	-2.0322	-2.5296	-1.8324	115323878	YES	LOC115323878	RNA 3'-terminal phosphate cyclase	ISCP_031303		21.5625	Rtca	FBgn0025630	RNA 3'-terminal phosphate cyclase	7		RTCA	RNA 3'-terminal phosphate cyclase	HGNC:17981	7	YES
LOC120845968	7	5	-1.831	-2.229	-2.6561	-1.831	120845968	YES	LOC120845968	ribosome biogenesis protein WDR12 homolog	ISCP_029720		22.7525	CG6724	FBgn0032298	uncharacterized protein	6	Yes (5pct FDR)	WDR12	WD repeat domain 12	HGNC:14098	7	YES	YES
LOC8039459	7	4	-1.8246	-2.2421	-2.0127	-1.8246	8039459	YES	LOC8039459	uncharacterized LOC8039459	ISCP_010241		331.2	CG10376	FBgn0032702	uncharacterized protein	3		PPM1E	protein phosphatase, Mg2+/Mn2+ dependent 1E	HGNC:19322	4	YES
LOC8041491	7	7	-1.8244	-1.8519	-2.6771	-1.8244	8041491	YES	Tnpo-SR	transportin-3	ISCP_016466		16.905	Tnpo-SR	FBgn0031456	Transportin-Serine/Arginine rich	7	Yes (5pct FDR)	TNPO3	transportin 3	HGNC:17103	7	YES	YES
LOC8029116	7	5	-2.1721	-1.822	-3.5193	-1.822	8029116	YES	pths	probable ATP-dependent RNA helicase DDX47	ISCP_007738		59.035	pths	FBgn0032919	porthos	7	Yes (5pct FDR)	DDX47	DEAD-box helicase 47	HGNC:18682	7	YES	YES
LOC8037288	7	5	-1.8477	-1.8183	-2.6114	-1.8183	8037288	YES	LOC8037288	rRNA-processing protein UTP23 homolog	ISCP_014831	ISCW011295	28.2925	CG17652	FBgn0031361	uncharacterized protein	7	Yes (5pct FDR)	UTP23	UTP23 small subunit processome component	HGNC:28224	7	YES	YES
LOC8038575	6	5	-1.9401	-1.8174	-2.2799	-1.8174	8038575	YES	LOC8038575	uncharacterized LOC8038575	ISCP_019448		1.349										NO
LOC8043242	7	5	-1.8151	-2.0155	-2.8813	-1.8151	8043242	YES	Su(z)12	polycomb protein suz12	ISCP_033871		25.0575	Su(z)12	FBgn0020887	Su(z)12	7	Yes (5pct FDR)	SUZ12	SUZ12 polycomb repressive complex 2 subunit	HGNC:17101	7	YES
LOC8033385	7	6	-1.8126	-1.8226	-2.4704	-1.8126	8033385	YES	LOC8033385	transcriptional repressor protein YY1	ISCP_035466		56.535	pho	FBgn0002521	pleiohomeotic	4		YY1	YY1 transcription factor	HGNC:12856	5	YES
LOC8025388	7	7	-2.0802	-2.0535	-1.8124	-1.8124	8025388	YES	raskol	ras GTPase-activating protein raskol	ISCP_010960		44.1875	raskol	FBgn0261570	raskol	5		DAB2IP	DAB2 interacting protein	HGNC:17294	6	YES
LOC8028251	7	6	-1.8292	-1.8119	-2.2278	-1.8119	8028251	YES	MED18	mediator of RNA polymerase II transcription subunit 18	ISCP_015339		20.775	MED18	FBgn0026873	Mediator complex subunit 18	6	Yes (5pct FDR)	MED18	mediator complex subunit 18	HGNC:25944	6	YES	YES
LOC121838382	7	7	-1.8095	-1.8797	-2.0328	-1.8095	121838382	YES	LOC121838382	uncharacterized LOC121838382	ISCP_033263		8.465										NO
LOC115328380	7	7	-2.576	-1.8095	-2.5017	-1.8095	115328380	YES	Vps11	vacuolar protein sorting-associated protein 11 homolog	ISCP_014480		24.76	Vps11	FBgn0052350	Vacuolar protein sorting 11	5	Yes (5pct FDR)	VPS11	VPS11 core subunit of CORVET and HOPS complexes	HGNC:14583	7	NO
LOC8053757	7	5	-2.5839	-2.3516	-1.8085	-1.8085	8053757	YES	Not3	CCR4-NOT transcription complex subunit 3	ISCP_010140		54.6775	Not3	FBgn0033029	CCR4-NOT transcription complex subunit 3	6	Yes (5pct FDR)	CNOT3	CCR4-NOT transcription complex subunit 3	HGNC:7879	6	YES	YES
LOC8035941	7	6	-1.808	-2.1604	-3.1335	-1.808	8035941	YES	LOC8035941	solute carrier family 12 member 9	ISCP_019617		18.365	CG10413	FBgn0032689	uncharacterized protein	7	Yes (5pct FDR)	SLC12A9	solute carrier family 12 member 9	HGNC:17435	7	YES
LOC8031020	7	7	-2.0793	-1.8059	-1.8153	-1.8059	8031020	YES	LOC8031020	neural Wiskott-Aldrich syndrome protein	ISCP_030316		26.8675	WASp	FBgn0024273	WASp	5		WASL	WASP like actin nucleation promoting factor	HGNC:12735	6	YES
LOC120843891	3	3	-2.0702	-1.9151	-1.8059	-1.8059	120843891	YES	LOC120843891	uncharacterized LOC120843891	ISCP_026114		0.957275						LOC124908044	collagen alpha-1(I) chain-like	-:-	2	NO
LOC115313145	7	4	-2.6917	-2.1369	-1.8058	-1.8058	115313145	YES	Tsc1	hamartin	ISCP_007843		5.38	Tsc1	FBgn0026317	Tsc1	5	Yes (5pct FDR)	TSC1	TSC complex subunit 1	HGNC:12362	6	YES
LOC8039893	7	7	-2.344	-1.8044	-3.0539	-1.8044	8039893	YES	Rbm13	protein MAK16 homolog	ISCP_016823	ISCW022678	93.91	Rbm13	FBgn0030067	RNA-binding motif protein 13	6	Yes (5pct FDR)	MAK16	MAK16 homolog	HGNC:13703	7	YES	YES
LOC8023236	7	6	-2.3787	-1.8018	-3.4871	-1.8018	8023236	YES	LOC8023236	condensin-2 complex subunit H2	ISCP_022983		17.3						NCAPH2	non-SMC condensin II complex subunit H2	HGNC:25071	6	YES
LOC120839185	7	7	-1.8001	-1.8869	-2.6623	-1.8001	120839185	YES	Rpn6	26S proteasome non-ATPase regulatory subunit 11	ISCP_024363		101.965	Rpn6	FBgn0028689	Regulatory particle non-ATPase 6	7	Yes (5pct FDR)	PSMD11	proteasome 26S subunit, non-ATPase 11	HGNC:9556	7	YES	YES
LOC8029264	7	6	-1.7984	-2.1674	-2.3594	-1.7984	8029264	YES	LOC8029264	tetratricopeptide repeat protein 37	ISCP_008312		18.52	CG8777	FBgn0033376	uncharacterized protein	6	Yes (5pct FDR)	SKIC3	SKI3 subunit of superkiller complex	HGNC:23639	6	NO
LOC8039213	7	7	-1.9148	-2.096	-1.7951	-1.7951	8039213	YES	LOC8039213	ATP synthase subunit alpha, mitochondrial	ISCP_016637	ISCW011988	197.85	blw	FBgn0011211	bellwether	7	Yes (5pct FDR)	ATP5F1A	ATP synthase F1 subunit alpha	HGNC:823	7	YES
LOC121047014	3	3	-1.795	-1.8258	-2.0904	-1.795	121047014	YES	LOC121047014	uncharacterized LOC121047014	ISCP_037178		0.31844										NO
LOC115326704	7	5	-2.056	-1.795	-3.5786	-1.795	115326704	YES	Cdk9	cyclin-dependent kinase 9	ISCP_028420		24.255	Cdk9	FBgn0019949	Cyclin-dependent kinase 9	7	Yes (5pct FDR)	CDK9	cyclin dependent kinase 9	HGNC:1780	7	YES	YES
LOC8025281	7	6	-2.0868	-1.7944	-2.411	-1.7944	8025281	YES	LOC8025281	M-phase-specific PLK1-interacting protein	ISCP_007238		10.9685						MPLKIP	M-phase specific PLK1 interacting protein	HGNC:16002	2	YES
LOC8052522	7	7	-2.5438	-2.0338	-1.792	-1.792	8052522	YES	LOC8052522	beta-1,3-galactosyltransferase 1	ISCP_034648		0.9427	CG8673	FBgn0031986	uncharacterized protein	3		B3GALT1	beta-1,3-galactosyltransferase 1	HGNC:916	5	YES
LOC8034225	7	6	-2.1613	-1.7866	-2.1432	-1.7866	8034225	YES	RpS19a	40S ribosomal protein S19	ISCP_036582	ISCW020743	969.325	RpS19a	FBgn0010412	Ribosomal protein S19a	7	Yes (5pct FDR)	RPS19	ribosomal protein S19	HGNC:10402	3	YES	YES
LOC8036491	7	6	-2.0345	-1.7865	-2.3373	-1.7865	8036491	YES	Prp3	U4/U6 small nuclear ribonucleoprotein Prp3	ISCP_016712		16.34	Prp3	FBgn0036915	Precursor RNA processing 3	7	Yes (5pct FDR)	PRPF3	pre-mRNA processing factor 3	HGNC:17348	7	YES	YES
LOC115327889	7	7	-1.9358	-2.1662	-1.7851	-1.7851	115327889	YES	LOC115327889	uncharacterized LOC115327889	ISCP_024523		0.941225										NO
LOC8034124	7	7	-1.8179	-2.5186	-1.7845	-1.7845	8034124	YES	LOC8034124	alpha/beta hydrolase domain-containing protein 17B	ISCP_007551	ISCW010150	28.1	CG33096	FBgn0053096	uncharacterized protein	7		ABHD17B	abhydrolase domain containing 17B, depalmitoylase	HGNC:24278	6	YES
LOC120838987	7	7	-1.7838	-2.0869	-2.1623	-1.7838	120838987	YES	LysRS	lysine--tRNA ligase	ISCP_020851		101.782	LysRS	FBgn0027084	Lysyl-tRNA synthetase	7	Yes (5pct FDR)	KARS1	lysyl-tRNA synthetase 1	HGNC:6215	7	YES	YES
LOC115322256	7	7	-2.1474	-1.7831	-4.4332	-1.7831	115322256	YES	Psf3	DNA replication complex GINS protein PSF3	ISCP_008566		3.225	Psf3	FBgn0030196	Partner of Sld Five 3	4	Yes (5pct FDR)	GINS3	GINS complex subunit 3	HGNC:25851	7	YES	YES
LOC121837043	7	6	-2.9385	-3.0625	-1.7798	-1.7798	121837043	YES	His2Av	histone H2A.V	ISCP_010586		614.75	His2Av	FBgn0001197	Histone H2A variant	7	Yes (5pct FDR)	H2AZ2	H2A.Z variant histone 2	HGNC:20664	7	YES
LOC8036441	7	6	-1.905	-1.7778	-2.657	-1.7778	8036441	YES	Cbp80	nuclear cap-binding protein subunit 1	ISCP_003155		45.455	Cbp80	FBgn0022942	cap binding protein 80	7	Yes (5pct FDR)	NCBP1	nuclear cap binding protein subunit 1	HGNC:7658	7	YES	YES
LOC8040335	7	6	-2.4634	-3.2082	-1.7773	-1.7773	8040335	YES	LOC8040335	tyrosine-protein phosphatase non-receptor type 11	ISCP_008292		15.2175	csw	FBgn0000382	corkscrew	5	Yes (5pct FDR)	PTPN11	protein tyrosine phosphatase non-receptor type 11	HGNC:9644	7	YES
LOC8035628	7	6	-2.8582	-2.4654	-1.7766	-1.7766	8035628	YES	MED20	mediator of RNA polymerase II transcription subunit 20	ISCP_014069		9.5825	MED20	FBgn0013531	Mediator complex subunit 20	7	Yes (5pct FDR)	MED20	mediator complex subunit 20	HGNC:16840	7	YES	YES
LOC115320156	7	5	-1.7737	-2.3055	-1.8219	-1.7737	115320156	YES	Ssl1	general transcription factor IIH subunit 2	ISCP_024959		22.1675	Ssl1	FBgn0037202	Suppressor of stem-loop mutation	7	Yes (5pct FDR)	GTF2H2	general transcription factor IIH subunit 2	HGNC:4656	7	NO
LOC8039175	7	5	-1.9727	-1.7724	-2.2507	-1.7724	8039175	YES	Slbp	histone RNA hairpin-binding protein	ISCP_007203		64.22	Slbp	FBgn0041186	Stem-loop binding protein	4		SLBP	stem-loop histone mRNA binding protein	HGNC:10904	4	YES	YES
LOC8051764	7	7	-2.3002	-2.4646	-1.7701	-1.7701	8051764	YES	DCTN2-p50	dynactin subunit 2	ISCP_036010		44.7775	DCTN2-p50	FBgn0021825	Dynactin 2, p50 subunit	7	Yes (5pct FDR)	DCTN2	dynactin subunit 2	HGNC:2712	7	YES	YES
LOC8036701	7	6	-1.769	-1.7724	-3.409	-1.769	8036701	YES	barc	HIV Tat-specific factor 1 homolog	ISCP_036982		17.9675	barc	FBgn0037081	barricade	6	Yes (5pct FDR)	HTATSF1	HIV-1 Tat specific factor 1	HGNC:5276	6	YES	YES
LOC8034720	7	6	-1.7677	-1.8488	-1.8066	-1.7677	8034720	YES	Ssrp	FACT complex subunit SSRP1	ISCP_036749		87.89	Ssrp	FBgn0010278	Structure specific recognition protein	7	Yes (5pct FDR)	SSRP1	structure specific recognition protein 1	HGNC:11327	7	YES	YES
LOC8053567	7	6	-2.6118	-2.8507	-1.7667	-1.7667	8053567	YES	LOC8053567	oocyte zinc finger protein XlCOF6	ISCP_032129		25.3075	crol	FBgn0020309	crooked legs	1		LOC107987236	sal-like protein 3	-:-	1	NO
LOC8032725	7	6	-1.9814	-1.8881	-1.763	-1.763	8032725	YES	Grasp65	Golgi reassembly-stacking protein 2	ISCP_000870		56.6625	Grasp65	FBgn0036919	Grasp65	5		GORASP2	golgi reassembly stacking protein 2	HGNC:17500	6	YES
LOC8027342	7	6	-2.8104	-2.7816	-1.7613	-1.7613	8027342	YES	LOC8027342	mitochondrial intermediate peptidase	ISCP_006377		10.4075	CG7791	FBgn0033038	uncharacterized protein	7	Yes (5pct FDR)	MIPEP	mitochondrial intermediate peptidase	HGNC:7104	7	YES
LOC8028457	7	7	-2.8332	-1.7596	-2.0483	-1.7596	8028457	YES	Su(Tpl)	RNA polymerase II elongation factor ELL	ISCP_036345		25.7575	Su(Tpl)	FBgn0014037	Suppressor of Triplolethal	5	Yes (5pct FDR)	ELL	elongation factor for RNA polymerase II	HGNC:23114	6	YES
LOC8052442	7	7	-1.7594	-1.9526	-2.4607	-1.7594	8052442	YES	AIF	apoptosis-inducing factor 1, mitochondrial	ISCP_035093	ISCW005255	37.115	AIF	FBgn0031392	Apoptosis inducing factor	7	Yes (5pct FDR)	AIFM1	apoptosis inducing factor mitochondria associated 1	HGNC:8768	7	YES
LOC8029433	7	6	-1.7594	-2.0672	-2.1948	-1.7594	8029433	YES	Dpit47	DNA polymerase interacting tetratricopeptide repeat-containing, protein of 47 kDa	ISCP_036409		20.2625	Dpit47	FBgn0266518	DNA polymerase interacting tpr containing protein of 47kD	7	Yes (5pct FDR)	TTC4	tetratricopeptide repeat domain 4	HGNC:12394	7	YES
LOC8053565	7	7	-1.8548	-1.752	-2.3876	-1.752	8053565	YES	LOC8053565	TIP41-like protein	ISCP_016476		11.9825	CG9578	FBgn0031094	uncharacterized protein	7	Yes (5pct FDR)	TIPRL	TOR signaling pathway regulator	HGNC:30231	7	YES
LOC8025701	7	5	-1.7507	-1.8008	-3.5247	-1.7507	8025701	YES	mRpL15	39S ribosomal protein L15, mitochondrial	ISCP_023727	ISCW001650	46.89	mRpL15	FBgn0036990	mitochondrial ribosomal protein L15	7	Yes (5pct FDR)	MRPL15	mitochondrial ribosomal protein L15	HGNC:14054	7	YES
LOC8038332	7	7	-1.9032	-1.7473	-2.2284	-1.7473	8038332	YES	LOC8038332	tubulin-specific chaperone E	ISCP_016474		18.0075	Tbce	FBgn0033055	Tubulin-binding cofactor E	7	Yes (5pct FDR)	TBCE	tubulin folding cofactor E	HGNC:11582	7	YES
LOC8026476	7	7	-2.3971	-1.746	-1.9207	-1.746	8026476	YES	LOC8026476	uncharacterized LOC8026476	ISCP_002175	ISCW002072	20.375	CG17002	FBgn0033122	uncharacterized protein	4	Yes (5pct FDR)	GPS2	G protein pathway suppressor 2	HGNC:4550	2	YES
LOC120846861	7	5	-1.8083	-2.147	-1.7441	-1.7441	120846861	YES	Mcm7	DNA replication licensing factor mcm7	ISCP_008534		68.6025	Mcm7	FBgn0020633	Minichromosome maintenance 7	7	Yes (5pct FDR)	MCM7	minichromosome maintenance complex component 7	HGNC:6950	7	YES	YES
LOC8023453	7	6	-1.7422	-1.9126	-3.2337	-1.7422	8023453	YES	RpS30	ubiquitin-like protein FUBI	ISCP_037368		850.675	RpS30	FBgn0038834	Ribosomal protein S30	6	Yes (5pct FDR)	FAU	FAU ubiquitin like and ribosomal protein S30 fusion	HGNC:3597	7	YES	YES
LOC8040320	7	7	-2.8328	-2.8173	-1.741	-1.741	8040320	YES	LOC8040320	probable deoxyhypusine synthase	ISCP_003347	ISCW022659	27.8025	Dhps	FBgn0035854	Deoxyhypusine synthase	7	Yes (5pct FDR)	DHPS	deoxyhypusine synthase	HGNC:2869	7	YES
LOC120846084	7	5	-2.045	-1.7392	-2.2228	-1.7392	120846084	YES	LOC120846084	RNA-binding motif protein, X-linked 2	ISCP_002264		48.8	CG10466	FBgn0032822	uncharacterized protein	4	Yes (5pct FDR)	RBMX2	RNA binding motif protein X-linked 2	HGNC:24282	4	YES	YES
LOC115317521	7	6	-2.8166	-3.5017	-1.7379	-1.7379	115317521	YES	chb	CLIP-associating protein 1	ISCP_037693		44.5575	chb	FBgn0021760	chromosome bows	6	Yes (5pct FDR)	CLASP2	cytoplasmic linker associated protein 2	HGNC:17078	7	NO
LOC115326568	7	5	-1.9371	-1.7356	-2.7077	-1.7356	115326568	YES	LOC115326568	tudor domain-containing protein 1	ISCP_038330		6.16175										NO
LOC8040946	7	4	-1.7349	-1.8269	-2.7116	-1.7349	8040946	YES	RpL37A	60S ribosomal protein L37a	ISCP_015791		1665.25	RpL37A	FBgn0261608	Ribosomal protein L37A	7	Yes (5pct FDR)	RPL37A	ribosomal protein L37a	HGNC:10348	7	YES	YES
LOC8037994	7	7	-2.3922	-1.7329	-2.2604	-1.7329	8037994	YES	LOC8037994	NADH-cytochrome b5 reductase 3	ISCP_034850	ISCW021232	10.6775	CG5946	FBgn0036211	uncharacterized protein	7		CYB5R3	cytochrome b5 reductase 3	HGNC:2873	7	YES
LOC8032136	7	6	-1.9814	-1.7322	-2.0952	-1.7322	8032136	YES	LOC8032136	nuclear speckle splicing regulatory protein 1	ISCP_011635	ISCW008460	22.9075	CG15747	FBgn0030474	uncharacterized protein	7	Yes (5pct FDR)	NSRP1	nuclear speckle splicing regulatory protein 1	HGNC:25305	4	YES
LOC115328060	7	3	-2.4415	-2.0544	-1.7317	-1.7317	115328060	YES	polo	serine/threonine-protein kinase PLK1	ISCP_007784		66.1775	polo	FBgn0003124	polo	7	Yes (5pct FDR)	PLK1	polo like kinase 1	HGNC:9077	7	YES	YES
LOC8039331	7	7	-2.6045	-1.8384	-1.731	-1.731	8039331	YES	RagC-D	ras-related GTP-binding protein C	ISCP_007433	ISCW011873	54.4525	RagC-D	FBgn0033272	Ras-related GTP binding C/D	7	Yes (5pct FDR)	RRAGD	Ras related GTP binding D	HGNC:19903	7	YES
LOC8033661	7	7	-1.8233	-1.7301	-2.0101	-1.7301	8033661	YES	LOC8033661	serine/arginine repetitive matrix protein 2	ISCP_005423		16.77	Srrm234	FBgn0035253	Serine-arginine repetitive matrix 2/3/4	2		SRRM2	serine/arginine repetitive matrix 2	HGNC:16639	2	YES
LOC8034364	7	7	-2.4179	-1.7269	-2.9519	-1.7269	8034364	YES	Uba5	ubiquitin-like modifier-activating enzyme 5	ISCP_015000	ISCW020154	45.9425	Uba5	FBgn0030305	Ubiquitin-like activating enzyme 5	7	Yes (5pct FDR)	UBA5	ubiquitin like modifier activating enzyme 5	HGNC:23230	7	YES
LOC8037119	7	6	-2.1884	-2.2912	-1.7267	-1.7267	8037119	YES	mRpL38	39S ribosomal protein L38, mitochondrial	ISCP_008882		44.795	mRpL38	FBgn0030552	mitochondrial ribosomal protein L38	7	Yes (5pct FDR)	MRPL38	mitochondrial ribosomal protein L38	HGNC:14033	7	YES
LOC8041598	7	6	-2.709	-1.7262	-2.4924	-1.7262	8041598	YES	tex	THO complex subunit 3	ISCP_002178	ISCW014203	11.2445	tex	FBgn0037569	tex	7	Yes (5pct FDR)	THOC3	THO complex subunit 3	HGNC:19072	7	YES	YES
LOC8034123	7	6	-2.4659	-1.9336	-1.7246	-1.7246	8034123	YES	LOC8034123	brain acid soluble protein 1	ISCP_003602		4.99725										NO
LOC8050453	7	7	-2.1496	-1.7238	-2.0735	-1.7238	8050453	YES	Tim23	mitochondrial import inner membrane translocase subunit Tim23	ISCP_007590	ISCW004474	142.075	Tim23	FBgn0267976	Translocase of inner mitochondrial membrane 23	5	Yes (5pct FDR)	TIMM23	translocase of inner mitochondrial membrane 23	HGNC:17312	4	YES
LOC115308201	7	6	-2.1314	-1.8952	-1.7194	-1.7194	115308201	YES	larp	la-related protein 1B	ISCP_014795		25.0975	larp	FBgn0261618	La related protein	5	Yes (5pct FDR)	LARP1	La ribonucleoprotein 1, translational regulator	HGNC:29531	6	YES
LOC115332988	7	5	-1.7192	-2.2015	-2.5188	-1.7192	115332988	YES	Stip1	stress-induced-phosphoprotein 1	ISCP_019337		134.875	Stip1	FBgn0024352	Stress induced phosphoprotein 1	7	Yes (5pct FDR)	STIP1	stress induced phosphoprotein 1	HGNC:11387	6	YES
LOC115320026	7	5	-3.8124	-3.1397	-1.7174	-1.7174	115320026	YES	LOC115320026	cytochrome c oxidase subunit 4 isoform 1, mitochondrial	ISCP_028862		500.2	COX4	FBgn0032833	Cytochrome c oxidase subunit 4	7	Yes (5pct FDR)	COX4I1	cytochrome c oxidase subunit 4I1	HGNC:2265	6	YES
LOC115315625	7	7	-2.7002	-2.3017	-1.7158	-1.7158	115315625	YES	LOC115315625	sodium bicarbonate transporter-like protein 11	ISCP_007418		9.6105						SLC4A11	solute carrier family 4 member 11	HGNC:16438	7	YES
LOC8043060	7	7	-1.7149	-2.085	-2.2276	-1.7149	8043060	YES	NHP2	H/ACA ribonucleoprotein complex subunit 2-like protein	ISCP_010720	ISCW014869	100.052	NHP2	FBgn0029148	NHP2	7	Yes (5pct FDR)	NHP2	NHP2 ribonucleoprotein	HGNC:14377	6	YES	YES
LOC8029027	7	6	-2.1957	-2.3731	-1.7146	-1.7146	8029027	YES	ArfGAP3	ADP-ribosylation factor GTPase-activating protein 3	ISCP_035074		63.295	ArfGAP3	FBgn0037182	ADP-ribosylation factor GTPase activating protein 3	7	Yes (5pct FDR)	ARFGAP3	ADP ribosylation factor GTPase activating protein 3	HGNC:661	7	YES
LOC8043251	7	6	-49.344	-1.7143	-2.1903	-1.7143	8043251	YES	RpL3	60S ribosomal protein L3	ISCP_016809	ISCW023076	1323.25	RpL3	FBgn0020910	Ribosomal protein L3	7	Yes (5pct FDR)	RPL3	ribosomal protein L3	HGNC:10332	7	YES	YES
LOC120846519	7	7	-2.4994	-1.9956	-1.7137	-1.7137	120846519	YES	LOC120846519	mRNA cap guanine-N7 methyltransferase	ISCP_031426		11.63	CG13807	FBgn0035323	uncharacterized protein	1	Yes (5pct FDR)					NO
LOC8023741	7	5	-1.7111	-1.7351	-2.0118	-1.7111	8023741	YES	Ttc19	tetratricopeptide repeat protein 19, mitochondrial	ISCP_001408		14.0225	Ttc19	FBgn0032744	Tetratricopeptide repeat domain 19	7		TTC19	tetratricopeptide repeat domain 19	HGNC:26006	6	YES
LOC8025954	7	6	-2.1898	-1.7094	-2.6079	-1.7094	8025954	YES	LOC8025954	SH3 domain-binding protein 5 homolog	ISCP_004790		8.1365	pcs	FBgn0033988	parcas	5		SH3BP5	SH3 domain binding protein 5	HGNC:10827	6	YES
LOC120841469	7	6	-2.664	-2.9345	-1.7068	-1.7068	120841469	YES	RpS12	40S ribosomal protein S12	ISCP_016728		2042.75	RpS12	FBgn0286213	Ribosomal protein S12	7	Yes (5pct FDR)	RPS12	ribosomal protein S12	HGNC:10385	7	YES	YES
LOC8041497	7	5	-2.1731	-2.34	-1.7066	-1.7066	8041497	YES	LOC8041497	trithorax group protein osa	ISCP_027425		7.4515	osa	FBgn0261885	osa	6	Yes (5pct FDR)	ARID1B	AT-rich interaction domain 1B	HGNC:18040	6	YES
LOC8050877	7	7	-1.7052	-1.9316	-2.8796	-1.7052	8050877	YES	raptor	regulatory-associated protein of mTOR	ISCP_007962		16.975	raptor	FBgn0029840	raptor	7	Yes (5pct FDR)	RPTOR	regulatory associated protein of MTOR complex 1	HGNC:30287	7	YES
LOC115313789	7	6	-1.7042	-2.0633	-2.1416	-1.7042	115313789	YES	LOC115313789	RNA-dependent RNA polymerase 1	ISCP_016148		30.5325										NO
LOC8028548	7	6	-1.7042	-1.8363	-2.3592	-1.7042	8028548	YES	Wdr33	pre-mRNA 3' end processing protein WDR33	ISCP_037022		12.5875	Wdr33	FBgn0046222	WD repeat domain 33	6	Yes (5pct FDR)	WDR33	WD repeat domain 33	HGNC:25651	5	YES	YES
LOC8024770	7	5	-3.3359	-2.277	-1.703	-1.703	8024770	YES	Orc4	origin recognition complex subunit 4	ISCP_013688		17.675	Orc4	FBgn0023181	Origin recognition complex subunit 4	7	Yes (5pct FDR)	ORC4	origin recognition complex subunit 4	HGNC:8490	7	YES
LOC8023313	7	6	-1.8531	-1.703	-2.1944	-1.703	8023313	YES	LOC8023313	AP-5 complex subunit beta-1	ISCP_038641		14.9525						AP5B1	adaptor related protein complex 5 subunit beta 1	HGNC:25104	1	YES
LOC8031957	7	6	-1.7287	-2.125	-1.7029	-1.7029	8031957	YES	LOC8031957	histone deacetylase 1	ISCP_007900		59.675	HDAC1	FBgn0015805	Histone deacetylase 1	7	Yes (5pct FDR)	HDAC1	histone deacetylase 1	HGNC:4852	7	YES
LOC8052407	7	6	-3.4615	-3.6247	-1.7025	-1.7025	8052407	YES	Rab2	ras-related protein Rab-2A	ISCP_030923	ISCW018962	161.8	Rab2	FBgn0014009	Rab2	7	Yes (5pct FDR)	RAB2A	RAB2A, member RAS oncogene family	HGNC:9763	7	YES
LOC8029227	7	7	-2.1012	-1.701	-2.2111	-1.701	8029227	YES	SMC1	structural maintenance of chromosomes protein 1A	ISCP_000152		81.9925	SMC1	FBgn0040283	Structural maintenance of chromosomes 1	7	Yes (5pct FDR)	SMC1A	structural maintenance of chromosomes 1A	HGNC:11111	7	YES	YES
LOC8028296	7	5	-1.8318	-1.7008	-2.8732	-1.7008	8028296	YES	LOC8028296	sodium/potassium-transporting ATPase subunit beta	ISCP_021731		144.075	nrv3	FBgn0032946	nervana 3	7		ATP1B1	ATPase Na+/K+ transporting subunit beta 1	HGNC:804	6	YES
LOC8027346	7	4	-1.7005	-2.217	-3.3094	-1.7005	8027346	YES	LOC8027346	NFU1 iron-sulfur cluster scaffold homolog, mitochondrial	ISCP_010727	ISCW016803	33.835	CG32857	FBgn0052857	uncharacterized protein	7		NFU1	NFU1 iron-sulfur cluster scaffold	HGNC:16287	7	YES
LOC8044013	7	6	-1.7004	-2.7404	-2.4015	-1.7004	8044013	YES	flfl	serine/threonine-protein phosphatase 4 regulatory subunit 3	ISCP_023118		29.4	flfl	FBgn0024555	falafel	7	Yes (5pct FDR)	PPP4R3A	protein phosphatase 4 regulatory subunit 3A	HGNC:20219	7	YES
LOC8024233	7	7	-1.7002	-1.808	-1.9424	-1.7002	8024233	YES	LOC8024233	calmodulin-beta	ISCP_031765		304.45	Cam	FBgn0000253	Calmodulin	7	Yes (5pct FDR)	CALM1	calmodulin 1	HGNC:1442	7	YES
LOC8031917	7	6	-3.3631	-2.9309	-1.6982	-1.6982	8031917	YES	TfIIEbeta	general transcription factor IIE subunit 2	ISCP_004902		21.015	TfIIEbeta	FBgn0015829	Transcription factor IIEbeta	7	Yes (5pct FDR)	GTF2E2	general transcription factor IIE subunit 2	HGNC:4651	7	YES	YES
LOC8024161	7	4	-1.756	-1.6977	-2.1522	-1.6977	8024161	YES	cdc14	dual specificity protein phosphatase CDC14AB	ISCP_006682		17.7975	Cdc14	FBgn0031952	Cell division cycle 14	5		CDC14A	cell division cycle 14A	HGNC:1718	5	YES
LOC8035923	7	6	-2.1507	-2.3426	-1.6944	-1.6944	8035923	YES	chico	insulin receptor substrate 1	ISCP_008866		11.1725	chico	FBgn0024248	chico	5		IRS2	insulin receptor substrate 2	HGNC:6126	4	YES
LOC8033645	7	5	-2.6583	-1.6912	-3.7863	-1.6912	8033645	YES	LOC8033645	ubiquitin-associated protein 2	ISCP_002097		41.285	lig	FBgn0020279	lingerer	6	Yes (5pct FDR)	UBAP2L	ubiquitin associated protein 2 like	HGNC:29877	6	YES
LOC120846991	7	5	-2.1112	-1.6876	-2.2406	-1.6876	120846991	YES	LOC120846991	uncharacterized LOC120846991	ISCP_009918		0.722775										NO
LOC8044018	7	7	-2.4989	-2.995	-1.6871	-1.6871	8044018	YES	mIF2	translation initiation factor IF-2, mitochondrial	ISCP_026107		31.435	mIF2	FBgn0039588	mitochondrial translation initiation factor 2	7	Yes (5pct FDR)	MTIF2	mitochondrial translational initiation factor 2	HGNC:7441	7	YES
LOC8030172	7	6	-1.7982	-1.6867	-1.7583	-1.6867	8030172	YES	LOC8030172	EEF1AKMT4-ECE2 readthrough transcript protein	ISCP_029294		19.12										NO
LOC8042669	7	5	-2.3678	-1.7862	-1.6863	-1.6863	8042669	YES	LOC8042669	BRISC and BRCA1-A complex member 2	ISCP_006446		8.6315						BABAM2	BRISC and BRCA1 A complex member 2	HGNC:1106	7	YES
LOC115329221	7	7	-2.2479	-2.7752	-1.6861	-1.6861	115329221	YES	mRpL30	uncharacterized LOC115329221	ISCP_014740		28.0875	mRpL30	FBgn0029718	mitochondrial ribosomal protein L30	4	Yes (5pct FDR)	MRPL30	mitochondrial ribosomal protein L30	HGNC:14036	2	YES
LOC8036788	7	6	-2.0456	-1.6827	-2.4387	-1.6827	8036788	YES	LOC8036788	pre-mRNA-splicing factor RBM22	ISCP_024815		33.455	CG14641	FBgn0037220	uncharacterized protein	7	Yes (5pct FDR)	RBM22	RNA binding motif protein 22	HGNC:25503	7	YES	YES
LOC115320179	7	6	-2.6134	-2.4268	-1.6802	-1.6802	115320179	YES	LOC115320179	regulator of telomere elongation helicase 1 homolog	ISCP_030683		21.42	Rtel1	FBgn0029798	Regulator of telomere elongation helicase 1	7	Yes (5pct FDR)	RTEL1	regulator of telomere elongation helicase 1	HGNC:15888	6	YES
LOC8052029	7	7	-2.2732	-1.6775	-2.8216	-1.6775	8052029	YES	bon	E3 ubiquitin-protein ligase TRIM33	ISCP_035559		19.8575	bon	FBgn0023097	bonus	6	Yes (5pct FDR)	TRIM24	tripartite motif containing 24	HGNC:11812	6	YES
LOC8027113	7	5	-2.102	-2.0615	-1.6764	-1.6764	8027113	YES	Mcm2	DNA replication licensing factor mcm2	ISCP_001892		61.035	Mcm2	FBgn0014861	Minichromosome maintenance 2	7	Yes (5pct FDR)	MCM2	minichromosome maintenance complex component 2	HGNC:6944	7	YES	YES
LOC8053927	7	5	-2.1897	-2.1652	-1.6759	-1.6759	8053927	YES	Taf7	transcription initiation factor TFIID subunit 7	ISCP_003204	ISCW000718	18.5925	Taf7	FBgn0024909	TBP-associated factor 7	6	Yes (5pct FDR)	TAF7	TATA-box binding protein associated factor 7	HGNC:11541	6	YES
LOC8033523	7	6	-1.6751	-2.1061	-1.7263	-1.6751	8033523	YES	LOC8033523	glycogen synthase kinase-3 beta	ISCP_029903		40.105	sgg	FBgn0003371	shaggy	4		GSK3B	glycogen synthase kinase 3 beta	HGNC:4617	7	YES
LOC8034444	7	7	-1.6738	-2.0813	-1.8066	-1.6738	8034444	YES	RtcB	RNA-splicing ligase RtcB homolog	ISCP_008273		56.445	RtcB	FBgn0032781	RtcB RNA ligase	7	Yes (5pct FDR)	RTCB	RNA 2',3'-cyclic phosphate and 5'-OH ligase	HGNC:26935	7	YES
LOC8043064	7	7	-1.6726	-2.3502	-2.9758	-1.6726	8043064	YES	Vps35	vacuolar protein sorting-associated protein 35	ISCP_025447		38.84	Vps35	FBgn0034708	Vacuolar protein sorting 35	7	Yes (5pct FDR)	VPS35	VPS35 retromer complex component	HGNC:13487	7	YES
LOC8025773	7	6	-1.7716	-2.2185	-1.6706	-1.6706	8025773	YES	RpL10	60S ribosomal protein L10	ISCP_027820	ISCW017543	986.525	RpL10	FBgn0024733	Ribosomal protein L10	7	Yes (5pct FDR)	RPL10L	ribosomal protein L10 like	HGNC:17976	7	YES
LOC120837465	7	6	-1.788	-1.796	-1.6701	-1.6701	120837465	YES	LOC120837465	CCA tRNA nucleotidyltransferase 1, mitochondrial	ISCP_034649		25.62	CG2100	FBgn0037369	uncharacterized protein	7	Yes (5pct FDR)	TRNT1	tRNA nucleotidyl transferase 1	HGNC:17341	7	YES	YES
LOC8053030	7	6	-1.6683	-2.0955	-2.5922	-1.6683	8053030	YES	thoc5	THO complex subunit 5 homolog	ISCP_015563		26.4325	thoc5	FBgn0034939	thoc5	7	Yes (5pct FDR)	THOC5	THO complex subunit 5	HGNC:19074	7	YES	YES
LOC8032972	7	7	-1.6679	-1.7475	-2.5486	-1.6679	8032972	YES	Spase25	probable signal peptidase complex subunit 2	ISCP_009008	ISCW020703	115.668	Spase25	FBgn0030306	Spase 25-subunit	7	Yes (5pct FDR)	SPCS2	signal peptidase complex subunit 2	HGNC:28962	7	YES	YES
LOC8051243	7	4	-2.083	-1.6657	-2.5819	-1.6657	8051243	YES	TrpRS-m	tryptophan--tRNA ligase, mitochondrial	ISCP_034537		13.5475	TrpRS-m	FBgn0036763	Tryptophanyl-tRNA synthetase, mitochondrial	5	Yes (5pct FDR)	WARS2	tryptophanyl tRNA synthetase 2, mitochondrial	HGNC:12730	7	YES
LOC115315082	7	5	-3.094	-1.6654	-3.6228	-1.6654	115315082	YES	eIF3i	eukaryotic translation initiation factor 3 subunit I	ISCP_014982		217.825	eIF3i	FBgn0015834	eukaryotic translation initiation factor 3 subunit i	7	Yes (5pct FDR)	EIF3I	eukaryotic translation initiation factor 3 subunit I	HGNC:3272	6	YES	YES
LOC8040085	7	5	-2.4842	-2.2451	-1.664	-1.664	8040085	YES	SmF	small nuclear ribonucleoprotein F	ISCP_033493	ISCW012036	202.925	SmF	FBgn0000426	Small ribonucleoprotein particle protein SmF	7	Yes (5pct FDR)	SNRPF	small nuclear ribonucleoprotein polypeptide F	HGNC:11162	7	YES	YES
LOC8031077	7	6	-1.8736	-2.5102	-1.6639	-1.6639	8031077	YES	LOC8031077	ethanolaminephosphotransferase 1	ISCP_013557		11.3323	CG33116	FBgn0053116	uncharacterized protein	7		SELENOI	selenoprotein I	HGNC:29361	7	YES
LOC8023593	7	6	-1.6633	-2.0007	-2.5434	-1.6633	8023593	YES	Cpsf73	cleavage and polyadenylation specificity factor subunit 3	ISCP_021280	ISCW001170	34.46	Cpsf73	FBgn0261065	Cleavage and polyadenylation specificity factor 73	7	Yes (5pct FDR)	CPSF3	cleavage and polyadenylation specific factor 3	HGNC:2326	7	YES	YES
LOC8052956	7	7	-1.66	-1.8485	-1.9674	-1.66	8052956	YES	Mcm6	DNA replication licensing factor MCM6	ISCP_006732		20.3475	Mcm6	FBgn0025815	Minichromosome maintenance 6	7	Yes (5pct FDR)	MCM6	minichromosome maintenance complex component 6	HGNC:6949	7	YES	YES
LOC120845847	7	7	-1.6561	-2.3172	-2.8885	-1.6561	120845847	YES	LOC120845847	uncharacterized LOC120845847	ISCP_029777		9.89825										NO
LOC8023964	7	6	-1.9446	-1.83	-1.6509	-1.6509	8023964	YES	LOC8023964	NACHT domain- and WD repeat-containing protein 1	ISCP_000687		27.53	CG10132	FBgn0032798	uncharacterized protein	7						NO
LOC8023810	7	7	-1.6988	-1.6505	-2.3257	-1.6505	8023810	YES	LOC8023810	mitochondrial ribosome-associated GTPase 2	ISCP_024886		23.405	CG13390	FBgn0032031	uncharacterized protein	7	Yes (5pct FDR)	MTG2	mitochondrial ribosome associated GTPase 2	HGNC:16239	7	YES
LOC8035108	7	5	-2.2333	-1.9767	-1.6505	-1.6505	8035108	YES	ebi	F-box-like/WD repeat-containing protein TBL1XR1	ISCP_012618		26.4975	ebi	FBgn0263933	ebi	7	Yes (5pct FDR)	TBL1XR1	TBL1X/Y related 1	HGNC:29529	7	YES
LOC121834261	6	4	-2.4482	-2.2659	-1.6497	-1.6497	121834261	YES	morula	anaphase-promoting complex subunit 2	ISCP_037542		58.4525	mr	FBgn0002791	morula	7	Yes (5pct FDR)	ANAPC2	anaphase promoting complex subunit 2	HGNC:19989	7	YES	YES
LOC8053544	7	7	-1.6494	-1.8626	-2.7233	-1.6494	8053544	YES	Non3	ribosome production factor 2 homolog	ISCP_026854	ISCW015558	62.2	Non3	FBgn0038585	Novel nucleolar protein 3	7	Yes (5pct FDR)	RPF2	ribosome production factor 2 homolog	HGNC:20870	7	YES	YES
LOC115308193	5	5	-1.6476	-1.6719	-3.073	-1.6476	115308193	YES	LOC115308193	spliceosome RNA helicase DDX39B	ISCP_005848		134.15	Hel25E	FBgn0014189	Helicase at 25E	7	Yes (5pct FDR)	DDX39B	DExD-box helicase 39B	HGNC:13917	7	YES
LOC8023672	7	5	-1.7325	-1.9984	-1.6475	-1.6475	8023672	YES	LOC8023672	general transcription and DNA repair factor IIH helicase subunit XPD	ISCP_002567		36.9575	Xpd	FBgn0261850	Xeroderma pigmentosum D	7	Yes (5pct FDR)	ERCC2	ERCC excision repair 2, TFIIH core complex helicase subunit	HGNC:3434	7	YES	YES
LOC8034877	7	4	-1.6586	-1.6917	-1.6474	-1.6474	8034877	YES	Arfrp1	ADP-ribosylation factor-related protein 1	ISCP_036040	ISCW020461	41.5175	Arfrp1	FBgn0030088	ADP-ribosylation factor related protein 1	7	Yes (5pct FDR)	ARFRP1	ADP ribosylation factor related protein 1	HGNC:662	7	YES
LOC8041606	7	5	-1.9287	-1.6462	-3.6665	-1.6462	8041606	YES	pAbp	polyadenylate-binding protein 4-like	ISCP_011409	ISCW014211	446.85	pAbp	FBgn0265297	poly(A) binding protein	7	Yes (5pct FDR)	PABPC1	poly(A) binding protein cytoplasmic 1	HGNC:8554	7	YES
LOC8026331	7	7	-1.86	-1.6458	-2.4141	-1.6458	8026331	YES	LOC8026331	ras-like GTP-binding protein Rho1	ISCP_010223		298.15	Rho1	FBgn0014020	Rho1	3	Yes (5pct FDR)	RHOC	ras homolog family member C	HGNC:669	5	YES
LOC8035281	7	6	-1.643	-1.7669	-2.0492	-1.643	8035281	YES	ATPCL	ATP-citrate synthase	ISCP_006932		102.735	ATPCL	FBgn0020236	ATP citrate lyase	7	Yes (5pct FDR)	ACLY	ATP citrate lyase	HGNC:115	7	YES
LOC8031393	7	7	-1.6421	-2.1518	-1.722	-1.6421	8031393	YES	Prosbeta4	proteasome subunit beta type-2	ISCP_020693		118.65	Prosbeta4	FBgn0032596	Proteasome beta4 subunit	7	Yes (5pct FDR)	PSMB2	proteasome 20S subunit beta 2	HGNC:9539	7	YES	YES
LOC8029080	7	5	-1.9242	-1.8756	-1.6421	-1.6421	8029080	YES	Fcp1	RNA polymerase II subunit A C-terminal domain phosphatase	ISCP_037865		8.738	Fcp1	FBgn0035026	TFIIF-interacting CTD phosphatase	5	Yes (5pct FDR)	CTDP1	CTD phosphatase subunit 1	HGNC:2498	6	YES	YES
LOC8032705	7	7	-1.6414	-2.0586	-1.9637	-1.6414	8032705	YES	Rpn7	26S proteasome non-ATPase regulatory subunit 6	ISCP_019583		132.275	Rpn7	FBgn0028688	Regulatory particle non-ATPase 7	7	Yes (5pct FDR)	PSMD6	proteasome 26S subunit, non-ATPase 6	HGNC:9564	7	YES	YES
LOC8026275	7	7	-2.2754	-2.6609	-1.6411	-1.6411	8026275	YES	Srrm1	serine/arginine repetitive matrix protein 1	ISCP_035998		43.645	Srrm1	FBgn0036340	Serine-arginine repetitive matrix 1	3	Yes (5pct FDR)	SRRM1	serine and arginine repetitive matrix 1	HGNC:16638	4	YES	YES
LOC8027256	7	5	-2.1377	-2.3692	-1.641	-1.641	8027256	YES	LOC8027256	RNA helicase aquarius	ISCP_035341		14.575	CG31368	FBgn0051368	uncharacterized protein	7	Yes (5pct FDR)	AQR	aquarius intron-binding spliceosomal factor	HGNC:29513	7	YES	YES
LOC8043646	7	5	-1.6404	-1.7341	-2.6237	-1.6404	8043646	YES	mst	protein misato homolog 1	ISCP_026126		20.305	mst	FBgn0020272	misato	7	Yes (5pct FDR)	MSTO1	misato mitochondrial distribution and morphology regulator 1	HGNC:29678	7	YES
LOC115333217	7	7	-1.8107	-2.0134	-1.64	-1.64	115333217	YES	ND-MWFE	NADH dehydrogenase [ubiquinone] 1 alpha subcomplex subunit 1	ISCP_002283		151.175	ND-MWFE	FBgn0085468	NADH dehydrogenase (ubiquinone) MWFE subunit	4	Yes (5pct FDR)	NDUFA1	NADH:ubiquinone oxidoreductase subunit A1	HGNC:7683	2	YES
LOC8040065	7	6	-2.1558	-1.6398	-2.8765	-1.6398	8040065	YES	mRpL3	39S ribosomal protein L3, mitochondrial	ISCP_037506	ISCW012830	50.32	mRpL3	FBgn0030686	mitochondrial ribosomal protein L3	7	Yes (5pct FDR)	MRPL3	mitochondrial ribosomal protein L3	HGNC:10379	6	YES
LOC8053619	7	7	-3.7099	-3.4429	-1.6395	-1.6395	8053619	YES	RpL13A	60S ribosomal protein L13a	ISCP_001402	ISCW019130	878.05	RpL13A	FBgn0037351	Ribosomal protein L13A	7	Yes (5pct FDR)	RPL13A	ribosomal protein L13a	HGNC:10304	7	YES	YES
LOC8026527	7	4	-2.3106	-1.6377	-1.6527	-1.6377	8026527	YES	Atpalpha	sodium/potassium-transporting ATPase subunit alpha	ISCP_015233		99.06	Atpalpha	FBgn0002921	Na pump alpha subunit	7	Yes (5pct FDR)	ATP1A1	ATPase Na+/K+ transporting subunit alpha 1	HGNC:799	7	YES
LOC8052400	7	7	-2.6519	-1.6369	-3.5058	-1.6369	8052400	YES	kra	basic leucine zipper and W2 domain-containing protein 1	ISCP_009771		179.025	kra	FBgn0250753	krasavietz	6	Yes (5pct FDR)	BZW1	basic leucine zipper and W2 domains 1	HGNC:18380	6	YES
LOC8035027	7	6	-2.663	-2.5422	-1.635	-1.635	8035027	YES	Prpk	EKC/KEOPS complex subunit Tp53rk	ISCP_027925	ISCW008686	10.1235	Tcs5	FBgn0035590	Threonyl-carbamoyl synthesis 5	7	Yes (5pct FDR)	TP53RK	TP53 regulating kinase	HGNC:16197	7	YES
LOC8053678	7	6	-2.5843	-2.6353	-1.6344	-1.6344	8053678	YES	Ctu2	cytoplasmic tRNA 2-thiolation protein 2-B	ISCP_003614	ISCW006521	13.83	Ctu2	FBgn0032793	Cytosolic thiouridylase subunit 2	7	Yes (5pct FDR)	CTU2	cytosolic thiouridylase subunit 2	HGNC:28005	5	YES
LOC115319169	7	7	-1.6342	-1.9791	-2.0965	-1.6342	115319169	YES	LOC115319169	guanylate cyclase soluble subunit beta-2	ISCP_017074		0.526875										NO
LOC8028713	7	6	-1.7184	-1.6334	-1.7927	-1.6334	8028713	YES	not	ubiquitin carboxyl-terminal hydrolase 22	ISCP_026268		14.8175	not	FBgn0013717	non-stop	7	Yes (5pct FDR)	USP22	ubiquitin specific peptidase 22	HGNC:12621	7	YES
LOC8031584	7	7	-1.8019	-2.0935	-1.632	-1.632	8031584	YES	Chc	clathrin heavy chain 1	ISCP_032899		91.71	Chc	FBgn0000319	Clathrin heavy chain	7	Yes (5pct FDR)	CLTC	clathrin heavy chain	HGNC:2092	7	YES	YES
LOC8041546	7	7	-2.0929	-1.7002	-1.6309	-1.6309	8041546	YES	LOC8041546	protein YAE1 homolog	ISCP_006025	ISCW014262	9.46						YAE1	YAE1 maturation factor of ABCE1	HGNC:24857	1	YES	YES
LOC8041761	7	7	-1.6652	-1.6308	-2.227	-1.6308	8041761	YES	LOC8041761	stimulator of interferon genes protein	ISCP_026850		22.6225	Sting	FBgn0033453	sting	4	Yes (5pct FDR)	STING1	stimulator of interferon response cGAMP interactor 1	HGNC:27962	6	YES
LOC8041112	7	5	-2.1096	-1.6305	-2.231	-1.6305	8041112	YES	LOC8041112	general transcription factor 3C polypeptide 1	ISCP_032680	ISCW015036	8.2245	CG7099	FBgn0032517	uncharacterized protein	6	Yes (5pct FDR)	GTF3C1	general transcription factor IIIC subunit 1	HGNC:4664	7	YES
LOC8053303	7	7	-1.9504	-2.4467	-1.6299	-1.6299	8053303	YES	LOC8053303	ubiquitin-conjugating enzyme E2Q-like protein 1	ISCP_016227		0.377325	CG4502	FBgn0031896	uncharacterized protein	6		UBE2QL1	ubiquitin conjugating enzyme E2 QL1	HGNC:37269	6	YES
LOC8026764	7	7	-2.192	-1.6285	-3.3395	-1.6285	8026764	YES	LOC8026764	protein phosphatase methylesterase 1	ISCP_016997		24.7925	CG5068	FBgn0035951	uncharacterized protein	7		PPME1	protein phosphatase methylesterase 1	HGNC:30178	7	YES
LOC8041236	7	7	-1.622	-2.3437	-2.055	-1.622	8041236	YES	Iswi	SWI/SNF-related matrix-associated actin-dependent regulator of chromatin subfamily A member 5	ISCP_037867		72.945	Iswi	FBgn0011604	Imitation SWI	7	Yes (5pct FDR)	SMARCA5	SWI/SNF related, matrix associated, actin dependent regulator of chromatin, subfamily a, member 5	HGNC:11101	7	YES
LOC115320806	7	4	-1.8757	-1.6218	-1.9196	-1.6218	115320806	YES	LOC115320806	mitochondrial import receptor subunit TOM40 homolog 1	ISCP_013128		22.7825	Tom40	FBgn0016041	Translocase of outer membrane 40	7	Yes (5pct FDR)	TOMM40	translocase of outer mitochondrial membrane 40	HGNC:18001	7	YES	YES
LOC8041787	7	2	-1.6481	-1.6216	-1.6338	-1.6216	8041787	YES	LOC8041787	mitochondrial import inner membrane translocase subunit TIM44	ISCP_021250	ISCW023127	25.08	CG11779	FBgn0038683	uncharacterized protein	7	Yes (5pct FDR)	TIMM44	translocase of inner mitochondrial membrane 44	HGNC:17316	7	YES
LOC8035101	7	7	-1.6208	-2.6386	-2.3916	-1.6208	8035101	YES	betaggt-II	geranylgeranyl transferase type-2 subunit beta	ISCP_038464		57.28	RabGGTb	FBgn0028970	Rab geranylgeranyltransferase subunit beta	7	Yes (5pct FDR)	RABGGTB	Rab geranylgeranyltransferase subunit beta	HGNC:9796	7	YES	YES
LOC8040011	7	4	-1.8612	-1.6199	-2.7137	-1.6199	8040011	YES	Grp170	hypoxia up-regulated protein 1	ISCP_027331		61.8975	Grp170	FBgn0023529	Grp170 co-chaperone	7	Yes (5pct FDR)	HYOU1	hypoxia up-regulated 1	HGNC:16931	7	YES	YES
LOC115318145	7	7	-1.6196	-1.6805	-2.1786	-1.6196	115318145	YES	LOC115318145	vesicle transport through interaction with t-SNAREs homolog 1B-like	ISCP_024813		0.128257	Vti1b	FBgn0264751	Vesicle transport through interaction with t-SNAREs 1b	2	Yes (5pct FDR)	VTI1B	vesicle transport through interaction with t-SNAREs 1B	HGNC:17793	6	YES
LOC8029830	7	7	-3.1776	-3.1824	-1.6162	-1.6162	8029830	YES	LOC8029830	uncharacterized LOC8029830	ISCP_028444		10.6595	Pbp95	FBgn0037540	PSEA-binding protein 95kD	3	Yes (5pct FDR)	SNAPC4	small nuclear RNA activating complex polypeptide 4	HGNC:11137	2	YES	YES
LOC8035216	7	5	-1.6153	-1.711	-1.6234	-1.6153	8035216	YES	LOC8035216	DNA-binding protein RFX2	ISCP_028788		4.11275	Rfx	FBgn0020379	Rfx	5		RFX2	regulatory factor X2	HGNC:9983	6	YES
LOC8033637	7	6	-1.6149	-1.8043	-1.6388	-1.6149	8033637	YES	LOC8033637	cell division cycle 7-related protein kinase	ISCP_034045		63.3425	CG5790	FBgn0032677	uncharacterized protein	7		CDC7	cell division cycle 7	HGNC:1745	7	YES	YES
LOC8029842	7	4	-2.1745	-1.6129	-2.1596	-1.6129	8029842	YES	emb	exportin-1	ISCP_029849		37.5025	emb	FBgn0020497	embargoed	7	Yes (5pct FDR)	XPO1	exportin 1	HGNC:12825	7	YES	YES
LOC8051907	7	6	-1.6125	-1.6642	-2.2161	-1.6125	8051907	YES	Dsor1	dual specificity mitogen-activated protein kinase kinase 1	ISCP_022049		24.18	Dsor1	FBgn0010269	Downstream of raf1	7	Yes (5pct FDR)	MAP2K1	mitogen-activated protein kinase kinase 1	HGNC:6840	7	YES
LOC8023354	7	6	-3.1721	-3.9481	-1.6112	-1.6112	8023354	YES	LOC8023354	GPN-loop GTPase 1	ISCP_027037		29.4925	CG3704	FBgn0040346	uncharacterized protein	7	Yes (5pct FDR)	GPN1	GPN-loop GTPase 1	HGNC:17030	7	YES	YES
LOC8028961	7	6	-1.7453	-1.6094	-1.8868	-1.6094	8028961	YES	LOC8028961	probable ATP-dependent RNA helicase DDX23	ISCP_006166		53.715	CG10333	FBgn0032690	uncharacterized protein	7	Yes (5pct FDR)	DDX23	DEAD-box helicase 23	HGNC:17347	7	YES	YES
LOC8034468	7	6	-1.7406	-1.6063	-2.1036	-1.6063	8034468	YES	LOC8034468	COMM domain-containing protein 2	ISCP_007148	ISCW020519	15.4775	CG7168	FBgn0038586	uncharacterized protein	4		COMMD2	COMM domain containing 2	HGNC:24993	7	YES
LOC8028359	7	6	-2.5179	-1.605	-2.8393	-1.605	8028359	YES	LOC8028359	beta-catenin-like protein 1	ISCP_001765	ISCW017045	39.665	CG11964	FBgn0037644	uncharacterized protein	7	Yes (5pct FDR)	CTNNBL1	catenin beta like 1	HGNC:15879	7	YES
LOC8038096	7	6	-2.0087	-1.6007	-1.61	-1.6007	8038096	YES	Cul2	cullin-2	ISCP_015789		23.385	Cul2	FBgn0032956	Cullin 2	7	Yes (5pct FDR)	CUL2	cullin 2	HGNC:2552	7	YES
LOC8023649	7	7	-1.7471	-1.599	-1.8131	-1.599	8023649	YES	Rab5	ras-related protein Rab-5B	ISCP_026685		101.58	Rab5	FBgn0014010	Rab5	7	Yes (5pct FDR)	RAB5B	RAB5B, member RAS oncogene family	HGNC:9784	7	YES
LOC8042899	7	7	-1.8733	-1.7226	-1.5983	-1.5983	8042899	YES	Tsen34	tRNA-splicing endonuclease subunit Sen34	ISCP_038012	ISCW023352	14.6725	Tsen34	FBgn0053260	tRNA splicing endonuclease subunit 34	7	Yes (5pct FDR)	TSEN34	tRNA splicing endonuclease subunit 34	HGNC:15506	6	YES
LOC8026825	7	7	-2.9704	-3.6626	-1.5977	-1.5977	8026825	YES	cyp33	peptidyl-prolyl cis-trans isomerase E	ISCP_009295		34.5	cyp33	FBgn0028382	cyclophilin-33	7	Yes (5pct FDR)	PPIE	peptidylprolyl isomerase E	HGNC:9258	7	YES
LOC8042168	7	7	-1.9347	-1.5957	-2.1721	-1.5957	8042168	YES	Kdm5	lysine-specific demethylase 5A	ISCP_003736		22.0575	Kdm5	FBgn0031759	Lysine demethylase 5	6	Yes (5pct FDR)	KDM5A	lysine demethylase 5A	HGNC:9886	7	YES
LOC8033236	7	4	-2.3061	-2.3377	-1.5944	-1.5944	8033236	YES	LOC8033236	centrosomal protein of 120 kDa	ISCP_029600		3.8585	rha	FBgn0027376	rha	1		CEP120	centrosomal protein 120	HGNC:26690	2	YES
LOC8036103	7	7	-2.1063	-1.5916	-3.1803	-1.5916	8036103	YES	LOC8036103	bone morphogenetic protein receptor type-2	ISCP_002811		1166.75	wit	FBgn0024179	wishful thinking	5		BMPR2	bone morphogenetic protein receptor type 2	HGNC:1078	4	YES
LOC8030228	7	7	-1.9269	-2.4582	-1.5902	-1.5902	8030228	YES	Dph3	DPH3 homolog	ISCP_038347	ISCW019558	60.37	Dph3	FBgn0037883	Diphthamide biosynthesis 3	6	Yes (5pct FDR)	DPH3	diphthamide biosynthesis 3	HGNC:27717	6	YES	YES
LOC8043970	7	7	-1.5899	-2.4029	-3.5208	-1.5899	8043970	YES	LOC8043970	40S ribosomal protein S10	ISCP_022716		1003.52	RpS10b	FBgn0285947	Ribosomal protein S10b	7	Yes (5pct FDR)	RPS10	ribosomal protein S10	HGNC:10383	6	YES	YES
LOC120837641	7	7	-1.9438	-2.2052	-1.5886	-1.5886	120837641	YES	LOC120837641	uncharacterized LOC120837641	ISCP_001590		3.56875										NO
LOC8034748	7	6	-2.6357	-1.5885	-3.2378	-1.5885	8034748	YES	cpb	F-actin-capping protein subunit beta	ISCP_038222		73.5925	cpb	FBgn0011570	capping protein beta	7	Yes (5pct FDR)	CAPZB	capping actin protein of muscle Z-line subunit beta	HGNC:1491	7	YES
LOC8025560	7	7	-2.1606	-1.588	-2.1371	-1.588	8025560	YES	Snx3	sorting nexin-3	ISCP_019859	ISCW000499	90.7225	Snx3	FBgn0038065	Sorting nexin 3	7	Yes (5pct FDR)	SNX3	sorting nexin 3	HGNC:11174	7	YES
LOC8050439	7	6	-2.4294	-1.9011	-1.5879	-1.5879	8050439	YES	LOC8050439	heat shock protein 60A	ISCP_027339	ISCW017824	198.075	Hsp60A	FBgn0015245	Heat shock protein 60A	7	Yes (5pct FDR)	HSPD1	heat shock protein family D (Hsp60) member 1	HGNC:5261	7	YES	YES
LOC8050532	7	5	-1.69	-1.5876	-1.7883	-1.5876	8050532	YES	LOC8050532	protein MMS22-like	ISCP_020212		11.51	CG14803	FBgn0023513	uncharacterized protein	3	Yes (5pct FDR)	MMS22L	MMS22 like, DNA repair protein	HGNC:21475	7	YES	YES
LOC115311746	7	7	-1.8506	-1.5873	-2.0332	-1.5873	115311746	YES	Prp5	probable ATP-dependent RNA helicase DDX46	ISCP_002829		33.44	Prp5	FBgn0030631	pre-mRNA processing factor 5	7	Yes (5pct FDR)	DDX46	DEAD-box helicase 46	HGNC:18681	7	YES	YES
LOC8051136	7	6	-2.1821	-1.8765	-1.5869	-1.5869	8051136	YES	LOC8051136	transforming growth factor-beta receptor-associated protein 1 homolog	ISCP_017218		10.8875						TGFBRAP1	transforming growth factor beta receptor associated protein 1	HGNC:16836	7	YES
LOC120840897	7	6	-2.6339	-2.1162	-1.586	-1.586	120840897	YES	Bet5	trafficking protein particle complex subunit 1	ISCP_017776		42.61	Bet5	FBgn0260860	Blocked early in transport 5	7		TRAPPC1	trafficking protein particle complex subunit 1	HGNC:19894	7	YES	YES
LOC120850531	7	6	-1.5853	-2.0081	-2.1033	-1.5853	120850531	YES	LOC120850531	sulfiredoxin-1	ISCP_030714		35.4975	Srx	FBgn0030876	Sulfiredoxin	3		SRXN1	sulfiredoxin 1	HGNC:16132	3	YES
LOC8041287	7	6	-2.0118	-1.5851	-1.7814	-1.5851	8041287	YES	shtd	anaphase-promoting complex subunit 1	ISCP_029691		6.82975	shtd	FBgn0004391	shattered	6	Yes (5pct FDR)	ANAPC1	anaphase promoting complex subunit 1	HGNC:19988	7	YES	YES
LOC8040448	7	5	-1.5835	-1.6218	-1.6662	-1.5835	8040448	YES	LOC8040448	charged multivesicular body protein 1a	ISCP_010076	ISCW013340	23.385	Chmp1	FBgn0036805	Charged multivesicular body protein 1	1		CHMP1B	charged multivesicular body protein 1B	HGNC:24287	1	YES
LOC8031644	7	4	-1.6489	-1.5825	-2.667	-1.5825	8031644	YES	Prosbeta3	proteasome subunit beta type-3	ISCP_022259		83.0175	Prosbeta3	FBgn0026380	Proteasome beta3 subunit	7	Yes (5pct FDR)	PSMB3	proteasome 20S subunit beta 3	HGNC:9540	7	YES	YES
LOC120842769	7	7	-2.3222	-1.5811	-2.1911	-1.5811	120842769	YES	ksr	kinase suppressor of Ras 2	ISCP_010564		3.9835	ksr	FBgn0015402	kinase suppressor of ras	7	Yes (5pct FDR)	KSR1	kinase suppressor of ras 1	HGNC:6465	7	YES
LOC8036077	7	7	-1.6028	-1.5807	-3.271	-1.5807	8036077	YES	Set	protein SET	ISCP_009991		401.6	Set	FBgn0014879	Set	7	Yes (5pct FDR)	SET	SET nuclear proto-oncogene	HGNC:10760	7	YES
LOC8029161	7	7	-1.9161	-2.1023	-1.5804	-1.5804	8029161	YES	eIF2beta	eukaryotic translation initiation factor 2 subunit 2	ISCP_001338		443.95	eIF2beta	FBgn0004926	eukaryotic translation initiation factor 2 subunit beta	7	Yes (5pct FDR)	EIF2S2	eukaryotic translation initiation factor 2 subunit beta	HGNC:3266	7	YES	YES
LOC8036181	7	4	-1.5798	-1.7401	-2.071	-1.5798	8036181	YES	LOC8036181	DNA repair protein XRCC3	ISCP_033947	ISCW021580	4.44075	spn-B	FBgn0003480	spindle B	6		XRCC3	X-ray repair cross complementing 3	HGNC:12830	7	YES
LOC8053618	7	5	-2.2569	-2.1134	-1.5771	-1.5771	8053618	YES	LOC8053618	protein regulator of cytokinesis 1	ISCP_006153		36.685	feo	FBgn0030241	fascetto	6	Yes (5pct FDR)	PRC1	protein regulator of cytokinesis 1	HGNC:9341	7	YES	YES
LOC8039179	7	7	-2.8408	-2.7577	-1.5769	-1.5769	8039179	YES	gammaCOP	coatomer subunit gamma-2	ISCP_021861		68.7625	gammaCOP	FBgn0028968	Coat Protein (coatomer) gamma	7	Yes (5pct FDR)	COPG1	COPI coat complex subunit gamma 1	HGNC:2236	7	YES
LOC115325377	7	7	-2.3887	-2.0382	-1.5764	-1.5764	115325377	YES	Dbp73D	ATP-dependent RNA helicase DDX51	ISCP_037396		13.115	Dbp73D	FBgn0004556	Dead box protein 73D	6	Yes (5pct FDR)	DDX51	DEAD-box helicase 51	HGNC:20082	7	YES	YES
LOC115322150	7	7	-2.1641	-1.5758	-2.5459	-1.5758	115322150	YES	grp	serine/threonine-protein kinase Chk1	ISCP_022788		27.5425	grp	FBgn0261278	grapes	7	Yes (5pct FDR)	CHEK1	checkpoint kinase 1	HGNC:1925	7	YES	YES
LOC121837463	7	5	-1.7558	-1.9273	-1.5755	-1.5755	121837463	YES	LOC121837463	integrator complex subunit 4-like	ISCP_030828		5.6525	IntS4	FBgn0026679	Integrator 4	3	Yes (5pct FDR)	INTS4	integrator complex subunit 4	HGNC:25048	2	YES	YES
LOC120838739	7	4	-2.5482	-2.527	-1.5753	-1.5753	120838739	YES	Uba4	adenylyltransferase and sulfurtransferase MOCS3	ISCP_035674		31.9025	Uba4	FBgn0032054	Ubiquitin-like activating enzyme 4	7	Yes (5pct FDR)	MOCS3	molybdenum cofactor synthesis 3	HGNC:15765	7	YES
LOC115316782	7	3	-1.8572	-1.5752	-1.6718	-1.5752	115316782	YES	LOC115316782	uncharacterized LOC115316782	ISCP_003089		0.474025										NO
LOC8053959	7	5	-2.4531	-1.5738	-3.0944	-1.5738	8053959	YES	Prosalpha7	proteasome subunit alpha type-3	ISCP_010971	ISCW005463	71.535	Prosalpha7	FBgn0023175	Proteasome alpha7 subunit	7	Yes (5pct FDR)	PSMA3	proteasome 20S subunit alpha 3	HGNC:9532	7	YES	YES
LOC8023978	7	6	-1.8948	-1.5732	-3.444	-1.5732	8023978	YES	Ankle2	ankyrin repeat and LEM domain-containing protein 2	ISCP_032691		2.7745	Ankle2	FBgn0028343	Ankle2	5	Yes (5pct FDR)	ANKLE2	ankyrin repeat and LEM domain containing 2	HGNC:29101	5	YES	YES
LOC8052581	7	6	-1.6748	-1.9539	-1.569	-1.569	8052581	YES	LOC8052581	CDGSH iron-sulfur domain-containing protein 3, mitochondrial	ISCP_038364		15.2725	CG3420	FBgn0033100	uncharacterized protein	6	Yes (5pct FDR)	CISD3	CDGSH iron sulfur domain 3	HGNC:27578	3	YES
LOC8043049	7	7	-3.1706	-3.7851	-1.5688	-1.5688	8043049	YES	mbl	muscleblind-like protein 1	ISCP_023405		11.994	mbl	FBgn0265487	muscleblind	3		MBNL1	muscleblind like splicing regulator 1	HGNC:6923	6	YES
LOC8029347	7	5	-1.6061	-1.5687	-2.9606	-1.5687	8029347	YES	mRpL16	39S ribosomal protein L16, mitochondrial	ISCP_029310	ISCW017855	46.96	mRpL16	FBgn0023519	mitochondrial ribosomal protein L16	7	Yes (5pct FDR)	MRPL16	mitochondrial ribosomal protein L16	HGNC:14476	7	YES
LOC8042174	7	6	-1.6127	-1.7362	-1.5671	-1.5671	8042174	YES	Actn	alpha-actinin	ISCP_021198		34.2275	Actn	FBgn0000667	alpha actinin	7		ACTN2	actinin alpha 2	HGNC:164	7	YES
LOC8053551	7	6	-1.5668	-1.7805	-2.1986	-1.5668	8053551	YES	RpS18	40S ribosomal protein S18	ISCP_002735		1188.25	RpS18	FBgn0010411	Ribosomal protein S18	7	Yes (5pct FDR)	RPS18	ribosomal protein S18	HGNC:10401	7	YES	YES
LOC8040903	7	6	-1.5648	-1.7484	-1.7093	-1.5648	8040903	YES	LOC8040903	ataxin-10	ISCP_016669		47.645	CG4975	FBgn0034266	uncharacterized protein	5	Yes (5pct FDR)	ATXN10	ataxin 10	HGNC:10549	6	YES
LOC8029097	7	5	-1.8873	-2.5788	-1.5632	-1.5632	8029097	YES	mRpL24	probable 39S ribosomal protein L24, mitochondrial	ISCP_008299		90.365	mRpL24	FBgn0031651	mitochondrial ribosomal protein L24	7	Yes (5pct FDR)	MRPL24	mitochondrial ribosomal protein L24	HGNC:14037	7	YES
LOC8028708	7	5	-2.4141	-2.332	-1.5629	-1.5629	8028708	YES	LOC8028708	mitochondrial ornithine transporter 1	ISCP_031167	ISCW003704	25.48	CG1628	FBgn0030218	uncharacterized protein	7		SLC25A15	solute carrier family 25 member 15	HGNC:10985	7	YES
LOC8037556	7	6	-1.9316	-1.5624	-2.7276	-1.5624	8037556	YES	LOC8037556	U3 small nucleolar ribonucleoprotein protein MPP10	ISCP_001497		27.6525	CG13097	FBgn0032051	uncharacterized protein	6	Yes (5pct FDR)	MPHOSPH10	M-phase phosphoprotein 10	HGNC:7213	6	YES	YES
LOC8039060	7	6	-1.5624	-2.3277	-2.9248	-1.5624	8039060	YES	Nacalpha	nascent polypeptide-associated complex subunit alpha	ISCP_027469	ISCW012592	345.075	Nacalpha	FBgn0086904	Nascent polypeptide associated complex protein alpha subunit	7	Yes (5pct FDR)	NACA2	nascent polypeptide associated complex subunit alpha 2	HGNC:23290	7	YES
LOC115327220	4	1	-2.4099	-3.2447	-1.5598	-1.5598	115327220	YES	LOC115327220	zinc finger protein 14-like	ISCP_005849		4.03925	CG2202	FBgn0030240	uncharacterized protein	1		LOC107984126	zinc finger protein 658B-like	-:-	1	NO
LOC8050761	7	7	-1.5793	-1.5597	-2.0835	-1.5597	8050761	YES	LOC8050761	far upstream element-binding protein 1	ISCP_002882		144.7	Psi	FBgn0014870	P-element somatic inhibitor	7	Yes (5pct FDR)	FUBP3	far upstream element binding protein 3	HGNC:4005	7	YES
LOC8042563	7	6	-1.6949	-1.884	-1.5586	-1.5586	8042563	YES	LOC8042563	general transcription factor 3C polypeptide 6	ISCP_035916	ISCW023310	16.9775	CG42516	FBgn0260390	uncharacterized protein	1	Yes (5pct FDR)	GTF3C6	general transcription factor IIIC subunit 6	HGNC:20872	4	YES
LOC121833590	2	2	-1.9137	-2.0736	-1.5586	-1.5586	121833590	YES	LOC121833590	uncharacterized LOC121833590	ISCP_034113		0.292125										NO
LOC8031463	7	7	-1.5581	-1.6073	-2.4479	-1.5581	8031463	YES	ND-B14	NADH dehydrogenase [ubiquinone] 1 alpha subcomplex subunit 6	ISCP_007303		118.3	ND-B14	FBgn0033570	NADH dehydrogenase (ubiquinone) B14 subunit	7	Yes (5pct FDR)	NDUFA6	NADH:ubiquinone oxidoreductase subunit A6	HGNC:7690	6	YES
LOC115329916	7	5	-2.8555	-2.5543	-1.5573	-1.5573	115329916	YES	LOC115329916	serine/arginine repetitive matrix protein 1-like	ISCP_030262		7.14475										NO
LOC8026398	7	6	-3.3191	-2.8783	-1.5552	-1.5552	8026398	YES	crm	protein cramped-like	ISCP_022777		8.45275	crm	FBgn0000376	cramped	3	Yes (5pct FDR)	CRAMP1	cramped chromatin regulator homolog 1	HGNC:14122	6	YES
LOC8026266	7	5	-1.5854	-1.5617	-1.5529	-1.5529	8026266	YES	LOC8026266	pyrimidodiazepine synthase	ISCP_003685		0.01765	GstO3	FBgn0035904	Glutathione S transferase O3	4		GSTO1	glutathione S-transferase omega 1	HGNC:13312	3	YES
LOC8038937	7	6	-2.5994	-3.0949	-1.5497	-1.5497	8038937	YES	LOC8038937	RNA-binding region-containing protein 3	ISCP_010609		12.9575	CG44249	FBgn0265184	uncharacterized protein	6	Yes (5pct FDR)	RNPC3	RNA binding region (RNP1, RRM) containing 3	HGNC:18666	7	YES	YES
LOC115329270	6	5	-1.5493	-2.2041	-1.929	-1.5493	115329270	YES	LOC115329270	uncharacterized LOC115329270	ISCP_023081		0.438625										NO
LOC8043244	7	7	-2.7721	-2.6887	-1.5487	-1.5487	8043244	YES	RpL13	60S ribosomal protein L13	ISCP_024991		1484.25	RpL13	FBgn0011272	Ribosomal protein L13	7	Yes (5pct FDR)	RPL13	ribosomal protein L13	HGNC:10303	7	YES	YES
LOC8028018	7	5	-1.6702	-1.5481	-1.9955	-1.5481	8028018	YES	Nc73EF	2-oxoglutarate dehydrogenase, mitochondrial	ISCP_031696		28.935	Ogdh	FBgn0010352	Oxoglutarate dehydrogenase	7	Yes (5pct FDR)	OGDHL	oxoglutarate dehydrogenase L	HGNC:25590	7	YES
LOC8040056	7	7	-2.4723	-2.5117	-1.5456	-1.5456	8040056	YES	LOC8040056	death domain-associated protein 6	ISCP_028461		16.49	Daxx	FBgn0031820	Daxx-like protein	2		DAXX	death domain associated protein	HGNC:2681	2	YES
LOC8053910	7	6	-1.5452	-1.7757	-1.5615	-1.5452	8053910	YES	LOC8053910	uncharacterized LOC8053910	ISCP_025953		2.56225										NO
LOC8023677	7	6	-2.4888	-2.3826	-1.5437	-1.5437	8023677	YES	Rrp47	nuclear nucleic acid-binding protein C1D	ISCP_018091		25.1075	Rrp47	FBgn0030711	Ribosomal RNA processing 47	3		C1D	C1D nuclear receptor corepressor	HGNC:29911	6	YES
LOC115320819	7	5	-1.7433	-2.2193	-1.5418	-1.5418	115320819	YES	NELF-B	negative elongation factor B	ISCP_036107		56.8675	NELF-B	FBgn0027553	NELF-B	7	Yes (5pct FDR)	NELFB	negative elongation factor complex member B	HGNC:24324	7	YES	YES
LOC121832988	7	7	-1.7809	-1.9022	-1.5415	-1.5415	121832988	YES	LOC121832988	transcription factor SPT20 homolog	ISCP_027711		5.92625	Ccdc85	FBgn0031488	Ccdc85	1		PAXIP1	PAX interacting protein 1	HGNC:8624	1	YES
LOC115319827	7	6	-3.0312	-3.0837	-1.5411	-1.5411	115319827	YES	Uqcc1	ubiquinol-cytochrome-c reductase complex assembly factor 1	ISCP_034738		38.195	Uqcc1	FBgn0035722	Ubiquinol-cytochrome c reductase complex assembly factor 1	7	Yes (5pct FDR)	UQCC1	ubiquinol-cytochrome c reductase complex assembly factor 1	HGNC:15891	6	YES
LOC8036508	7	6	-2.1497	-1.5409	-1.568	-1.5409	8036508	YES	LOC8036508	RNA-binding protein 4	ISCP_029821		320.725	lark	FBgn0011640	lark	3	Yes (5pct FDR)	RBM4	RNA binding motif protein 4	HGNC:9901	4	NO
LOC120835965	7	7	-2.7393	-2.2027	-1.5401	-1.5401	120835965	YES	LOC120835965	caspase-7	ISCP_034677		9.46025										NO
LOC8032075	7	7	-2.0104	-2.5093	-1.5401	-1.5401	8032075	YES	CSN5	COP9 signalosome complex subunit 5	ISCP_001798		50.5275	CSN5	FBgn0027053	COP9 signalosome subunit 5	7	Yes (5pct FDR)	COPS5	COP9 signalosome subunit 5	HGNC:2240	7	YES	YES
LOC8037142	7	7	-1.7093	-1.6336	-1.5382	-1.5382	8037142	YES	LOC8037142	ras-related protein Rab6	ISCP_019295		51.7075	Rab6	FBgn0015797	Rab6	7	Yes (5pct FDR)	RAB6A	RAB6A, member RAS oncogene family	HGNC:9786	7	YES
LOC120841466	7	5	-1.6301	-1.5381	-1.8229	-1.5381	120841466	YES	eIF2alpha	eukaryotic translation initiation factor 2 subunit 1	ISCP_003691		153.725	eIF2alpha	FBgn0261609	eukaryotic translation initiation factor 2 subunit alpha	7	Yes (5pct FDR)	EIF2S1	eukaryotic translation initiation factor 2 subunit alpha	HGNC:3265	7	YES	YES
LOC8032083	7	6	-1.9266	-1.5365	-2.9494	-1.5365	8032083	YES	LOC8032083	cytochrome c oxidase subunit 5B, mitochondrial	ISCP_028836	ISCW019526	368.925	COX5B	FBgn0031830	Cytochrome c oxidase subunit 5B	7	Yes (5pct FDR)	COX5B	cytochrome c oxidase subunit 5B	HGNC:2269	6	YES
LOC8024945	7	6	-2.6167	-1.5334	-3.2228	-1.5334	8024945	YES	ari-1	E3 ubiquitin-protein ligase arih1	ISCP_017651	ISCW001725	69.3925	ari-1	FBgn0017418	ariadne 1	7	Yes (5pct FDR)	ARIH1	ariadne RBR E3 ubiquitin protein ligase 1	HGNC:689	7	YES	YES
LOC115325685	7	5	-1.5325	-2.5918	-2.5655	-1.5325	115325685	YES	Spf45	splicing factor 45	ISCP_028937		30.98	Spf45	FBgn0086683	Spf45	7	Yes (5pct FDR)	RBM17	RNA binding motif protein 17	HGNC:16944	7	YES	YES
LOC120846343	7	5	-1.5324	-1.6012	-1.9092	-1.5324	120846343	YES	LOC120846343	calreticulin	ISCP_003190		974.6	Calr	FBgn0005585	Calreticulin	6	Yes (5pct FDR)	CALR	calreticulin	HGNC:1455	6	YES
LOC115316938	7	7	-3.2682	-3.7278	-1.5313	-1.5313	115316938	YES	Psf2	DNA replication complex GINS protein PSF2	ISCP_021271		3.992	Psf2	FBgn0261976	Partner of Sld Five 2	7	Yes (5pct FDR)	GINS2	GINS complex subunit 2	HGNC:24575	7	YES	YES
LOC115308428	7	5	-1.531	-2.1104	-1.7784	-1.531	115308428	YES	LOC115308428	transmembrane protease serine 9-like	ISCP_011352		0.440525	CG30091	FBgn0050091	uncharacterized protein	2		TMPRSS9	transmembrane serine protease 9	HGNC:30079	4	YES
LOC115329223	7	7	-1.5295	-1.6198	-3.1243	-1.5295	115329223	YES	LOC115329223	E3 ubiquitin-protein ligase RNF14	ISCP_025037		10.6632						RNF14	ring finger protein 14	HGNC:10058	7	YES
LOC8035323	7	7	-3.2061	-2.6744	-1.5295	-1.5295	8035323	YES	LOC8035323	transcription initiation factor TFIID subunit 6	ISCP_017621	ISCW010253	14.7625	Taf6	FBgn0010417	TBP-associated factor 6	7	Yes (5pct FDR)	TAF6	TATA-box binding protein associated factor 6	HGNC:11540	7	YES	YES
LOC8041725	7	7	-1.5284	-2.1882	-2.4618	-1.5284	8041725	YES	Sf3b5	splicing factor 3B subunit 5	ISCP_006229		130.025	Sf3b5	FBgn0040534	Splicing factor 3b subunit 5	7	Yes (5pct FDR)	SF3B5	splicing factor 3b subunit 5	HGNC:21083	7	YES	YES
LOC8041373	7	5	-1.5282	-1.8911	-1.7648	-1.5282	8041373	YES	LOC8041373	DNA polymerase epsilon subunit 2	ISCP_029818		8.39025	PolE2	FBgn0035644	DNA polymerase epsilon subunit 2	7	Yes (5pct FDR)	POLE2	DNA polymerase epsilon 2, accessory subunit	HGNC:9178	7	YES	YES
LOC8034108	7	7	-1.7321	-1.5281	-2.6401	-1.5281	8034108	YES	LOC8034108	ribonuclease P protein subunit p40	ISCP_003811	ISCW009011	9.31425						RPP40	ribonuclease P/MRP subunit p40	HGNC:20992	6	YES	YES
LOC8032830	7	7	-1.7028	-1.5277	-1.8698	-1.5277	8032830	YES	CtBP	C-terminal-binding protein	ISCP_035112		86.1775	CtBP	FBgn0020496	C-terminal Binding Protein	7	Yes (5pct FDR)	CTBP1	C-terminal binding protein 1	HGNC:2494	7	YES
LOC8034121	7	6	-1.5263	-2.2752	-2.7592	-1.5263	8034121	YES	nop5	nucleolar protein 58	ISCP_007507	ISCW010147	85.445	nop5	FBgn0026196	nop5	7	Yes (5pct FDR)	NOP58	NOP58 ribonucleoprotein	HGNC:29926	7	YES	YES
LOC115324245	7	7	-1.5463	-1.5262	-2.5687	-1.5262	115324245	YES	mora	cysteine and histidine-rich domain-containing protein 1	ISCP_010917		50.595	mora	FBgn0029503	morgana	7	Yes (5pct FDR)	CHORDC1	cysteine and histidine rich domain containing 1	HGNC:14525	7	YES
LOC8042016	7	7	-2.1399	-1.5225	-2.7694	-1.5225	8042016	YES	LOC8042016	histone-lysine N-methyltransferase 2D	ISCP_013608		8.01875						KHDC4	KH domain containing 4, pre-mRNA splicing factor	HGNC:29145	3	YES
LOC8033432	7	5	-1.5214	-1.5503	-1.5599	-1.5214	8033432	YES	ECSIT	evolutionarily conserved signaling intermediate in Toll pathway, mitochondrial	ISCP_011909	ISCW009512	30.76	ECSIT	FBgn0028436	ECSIT	7	Yes (5pct FDR)	ECSIT	ECSIT signaling integrator	HGNC:29548	7	YES
LOC8039010	2	2	-3.3315	-2.7624	-1.5208	-1.5208	8039010	YES	UbcE2M	NEDD8-conjugating enzyme Ubc12	-		22.465	UbcE2M	FBgn0035853	NEDD8-conjugating enzyme UbcE2M	7	Yes (5pct FDR)	UBE2M	ubiquitin conjugating enzyme E2 M	HGNC:12491	7	YES	YES
LOC8029065	7	5	-1.9938	-1.5204	-2.6262	-1.5204	8029065	YES	Sply	sphingosine-1-phosphate lyase	ISCP_006400		63.945	Sply	FBgn0010591	Sphingosine-1-phosphate lyase	7	Yes (5pct FDR)	SGPL1	sphingosine-1-phosphate lyase 1	HGNC:10817	7	YES
LOC8027716	7	7	-1.6895	-2.2211	-1.52	-1.52	8027716	YES	LOC8027716	U11/U12 small nuclear ribonucleoprotein 25 kDa protein	ISCP_002174		33.3525	CG34313	FBgn0085342	uncharacterized protein	1		SNRNP25	small nuclear ribonucleoprotein U11/U12 subunit 25	HGNC:14161	6	YES	YES
LOC8042782	7	4	-1.6236	-1.5194	-1.9887	-1.5194	8042782	YES	Smu1	WD40 repeat-containing protein SMU1	ISCP_027784		67.59	Smu1	FBgn0038666	Smu1 spliceosomal factor	7	Yes (5pct FDR)	SMU1	SMU1 DNA replication regulator and spliceosomal factor	HGNC:18247	7	YES	YES
LOC8032298	7	4	-1.6335	-1.5182	-1.6281	-1.5182	8032298	YES	LOC8032298	zinc finger C2HC domain-containing protein 1A	ISCP_008844		6.2485	CG42675	FBgn0261561	uncharacterized protein	1		ZC2HC1A	zinc finger C2HC-type containing 1A	HGNC:24277	3	YES
LOC8034392	7	5	-2.6476	-2.5072	-1.5181	-1.5181	8034392	YES	Unr	cold shock domain-containing protein E1	ISCP_013291		168.775	Unr	FBgn0263352	Upstream of N-ras	7	Yes (5pct FDR)	CSDE1	cold shock domain containing E1	HGNC:29905	7	YES
LOC8025123	7	5	-1.5264	-1.5168	-2.8032	-1.5168	8025123	YES	Arp2	actin-related protein 2	ISCP_009105		79.265	Arp2	FBgn0011742	Actin-related protein 2	7	Yes (5pct FDR)	ACTR2	actin related protein 2	HGNC:169	7	YES	YES
LOC8033068	7	6	-1.7074	-1.9566	-1.5149	-1.5149	8033068	YES	Rrp4	exosome complex component RRP4	ISCP_005059		37.2325	Rrp4	FBgn0034879	Rrp4	7	Yes (5pct FDR)	EXOSC2	exosome component 2	HGNC:17097	7	YES	YES
LOC8035161	7	4	-2.7902	-1.5145	-2.2502	-1.5145	8035161	YES	RpL18A	60S ribosomal protein L18a	ISCP_008831		864.5	RpL18A	FBgn0010409	Ribosomal protein L18A	7	Yes (5pct FDR)	RPL18A	ribosomal protein L18a	HGNC:10311	7	YES	YES
LOC8027681	7	5	-2.8309	-1.5141	-2.3677	-1.5141	8027681	YES	Trs23	trafficking protein particle complex subunit 4	ISCP_007896	ISCW003315	17.0325	Trs23	FBgn0260861	TRAPP subunit 23	7	Yes (5pct FDR)	TRAPPC4	trafficking protein particle complex subunit 4	HGNC:19943	7	YES	YES
LOC8050870	7	7	-1.5141	-1.6507	-2.2813	-1.5141	8050870	YES	eRF3	eukaryotic peptide chain release factor GTP-binding subunit ERF3A	ISCP_021516	ISCW018746	72.435	eRF3	FBgn0020443	eukaryotic translation release factor 3	7	Yes (5pct FDR)	GSPT2	G1 to S phase transition 2	HGNC:4622	7	YES
LOC115308426	7	7	-3.2873	-3.4182	-1.514	-1.514	115308426	YES	RpL23	60S ribosomal protein L23	ISCP_004107		1728	RpL23	FBgn0010078	Ribosomal protein L23	7	Yes (5pct FDR)	RPL23	ribosomal protein L23	HGNC:10316	7	YES	YES
LOC115310489	7	7	-2.3832	-1.5134	-2.5099	-1.5134	115310489	YES	Ubc7	ubiquitin-conjugating enzyme E2 G2	ISCP_019028		93.4525	Ubc7	FBgn0267384	Ubiquitin conjugating enzyme 7	7	Yes (5pct FDR)	UBE2G2	ubiquitin conjugating enzyme E2 G2	HGNC:12483	7	YES
LOC8036802	7	7	-1.5133	-1.5413	-3.1559	-1.5133	8036802	YES	CCT5	T-complex protein 1 subunit epsilon	ISCP_026959		234.95	CCT5	FBgn0010621	Chaperonin containing TCP1 subunit 5	7	Yes (5pct FDR)	CCT5	chaperonin containing TCP1 subunit 5	HGNC:1618	7	YES	YES
LOC8041764	7	5	-1.7065	-1.5118	-2.624	-1.5118	8041764	YES	lwr	SUMO-conjugating enzyme UBC9-B	ISCP_002002		200.5	lwr	FBgn0010602	lesswright	7	Yes (5pct FDR)	UBE2I	ubiquitin conjugating enzyme E2 I	HGNC:12485	7	YES	YES
LOC8035557	7	5	-1.5103	-1.6883	-2.2134	-1.5103	8035557	YES	Alg14	UDP-N-acetylglucosamine transferase subunit ALG14 homolog	ISCP_003987		64.735	Alg14	FBgn0030645	ALG14, UDP-N-acetylglucosaminyltransferase subunit	7	Yes (5pct FDR)	ALG14	ALG14 UDP-N-acetylglucosaminyltransferase subunit	HGNC:28287	7	YES	YES
LOC8037166	7	7	-1.5074	-1.929	-2.2276	-1.5074	8037166	YES	blp	mitochondrial import inner membrane translocase subunit TIM16	ISCP_018612		46.3725	blp	FBgn0038387	black pearl	7	Yes (5pct FDR)	PAM16	presequence translocase associated motor 16	HGNC:29679	7	YES	YES
LOC8041561	7	7	-2.1519	-2.2025	-1.5068	-1.5068	8041561	YES	DNAlig4	DNA ligase 4	ISCP_036024	ISCW013843	9.839	DNAlig4	FBgn0030506	DNA ligase 4	7		LIG4	DNA ligase 4	HGNC:6601	7	YES
LOC8027771	7	6	-1.5063	-1.7399	-3.5901	-1.5063	8027771	YES	TrpRS	tryptophan--tRNA ligase, cytoplasmic	ISCP_037329	ISCW016908	46.565	TrpRS	FBgn0010803	Tryptophanyl-tRNA synthetase	7	Yes (5pct FDR)	WARS1	tryptophanyl-tRNA synthetase 1	HGNC:12729	7	YES	YES
LOC8052242	7	5	-1.5062	-1.6527	-2.3152	-1.5062	8052242	YES	Ctf4	WD repeat and HMG-box DNA-binding protein 1	ISCP_028369		26.805	Ctf4	FBgn0033890	Chromosome transmission fidelity 4	6	Yes (5pct FDR)	WDHD1	WD repeat and HMG-box DNA binding protein 1	HGNC:23170	7	YES	YES
LOC8026807	7	7	-1.5057	-1.8399	-1.7101	-1.5057	8026807	YES	Pp2A-29B	serine/threonine-protein phosphatase 2A 65 kDa regulatory subunit A	ISCP_001228		58.09	Pp2A-29B	FBgn0260439	Protein phosphatase 2A at 29B	6	Yes (5pct FDR)	PPP2R1A	protein phosphatase 2 scaffold subunit Aalpha	HGNC:9302	7	YES
LOC120850197	7	7	-2.5308	-2.5695	-1.5054	-1.5054	120850197	YES	Coq7	5-demethoxyubiquinone hydroxylase, mitochondrial	ISCP_016504		8.02725	Coq7	FBgn0029502	Coenzyme Q7	7	Yes (5pct FDR)	COQ7	coenzyme Q7, hydroxylase	HGNC:2244	7	YES
LOC8032805	7	7	-2.2566	-2.5191	-1.5049	-1.5049	8032805	YES	LOC8032805	protein TMEPAI	ISCP_030460		14.275						LDLRAD4	low density lipoprotein receptor class A domain containing 4	HGNC:1224	3	YES
LOC8026340	7	6	-1.5047	-1.7234	-1.825	-1.5047	8026340	YES	Vsp37A	vacuolar protein sorting-associated protein 37A	ISCP_007367		19.3775	Vsp37A	FBgn0016038	Vacuolar protein sorting 37A	3		VPS37A	VPS37A subunit of ESCRT-I	HGNC:24928	6	YES
LOC8037500	7	6	-1.7962	-1.7601	-1.5027	-1.5027	8037500	YES	LOC8037500	anaphase-promoting complex subunit 13	ISCP_037780	ISCW010874	114.4	CG33981	FBgn0250851	uncharacterized protein	5	Yes (5pct FDR)	ANAPC13	anaphase promoting complex subunit 13	HGNC:24540	6	YES
LOC8043186	7	7	-1.9939	-2.0206	-1.5013	-1.5013	8043186	YES	ND-19	NADH dehydrogenase [ubiquinone] 1 alpha subcomplex subunit 8	ISCP_027569	ISCW013963	55.9825	ND-19	FBgn0035046	NADH dehydrogenase (ubiquinone) 19 kDa subunit	6	Yes (5pct FDR)	NDUFA8	NADH:ubiquinone oxidoreductase subunit A8	HGNC:7692	6	YES
LOC8033660	7	7	-1.9531	-2.5564	-1.5013	-1.5013	8033660	YES	geminin	geminin	ISCP_035670	ISCW020190	69.5875	geminin	FBgn0033081	geminin	3	Yes (5pct FDR)	GMNN	geminin DNA replication inhibitor	HGNC:17493	5	YES
LOC8033293	7	5	-1.5001	-1.5588	-1.9393	-1.5001	8033293	YES	Nprl2	GATOR complex protein NPRL2	ISCP_020192		58.4875	Nprl2	FBgn0030800	Nitrogen permease regulator-like 2	7	Yes (5pct FDR)	NPRL2	NPR2 like, GATOR1 complex subunit	HGNC:24969	7	YES
LOC8034764	7	6	-1.7965	-1.4999	-1.635	-1.4999	8034764	YES	Nipped-A	transformation/transcription domain-associated protein	ISCP_000311		3.46675	Nipped-A	FBgn0053554	Nipped-A	7	Yes (5pct FDR)	TRRAP	transformation/transcription domain associated protein	HGNC:12347	7	YES	YES
LOC8039660	7	7	-1.4993	-1.6623	-1.5163	-1.4993	8039660	YES	IleRS	isoleucine--tRNA ligase, cytoplasmic	ISCP_004477		56.285	IleRS	FBgn0027086	Isoleucyl-tRNA synthetase	7	Yes (5pct FDR)	IARS1	isoleucyl-tRNA synthetase 1	HGNC:5330	7	YES	YES
LOC115312005	7	4	-2.5903	-1.9841	-1.4973	-1.4973	115312005	YES	eIF2Bepsilon	translation initiation factor eIF-2B subunit epsilon	ISCP_037100		32.0525	eIF2Bepsilon	FBgn0023512	eukaryotic translation initiation factor 2B subunit epsilon	7	Yes (5pct FDR)	EIF2B5	eukaryotic translation initiation factor 2B subunit epsilon	HGNC:3261	7	YES	YES
LOC8036469	7	5	-2.2689	-2.2622	-1.497	-1.497	8036469	YES	alien	COP9 signalosome complex subunit 2	ISCP_001884	ISCW021720	48.54	alien	FBgn0013746	alien	7	Yes (5pct FDR)	COPS2	COP9 signalosome subunit 2	HGNC:30747	7	YES	YES
LOC120849755	7	6	-1.8028	-1.4967	-1.6341	-1.4967	120849755	YES	LOC120849755	WD repeat-containing protein 26	ISCP_004286		23.8625	CG7611	FBgn0037094	uncharacterized protein	7		WDR26	WD repeat domain 26	HGNC:21208	7	YES
LOC8024202	7	7	-1.4966	-1.6969	-1.9121	-1.4966	8024202	YES	SerRS-m	serine--tRNA ligase, mitochondrial	ISCP_018980	ISCW000178	9.39225	SerRS-m	FBgn0021750	Seryl-tRNA synthetase, mitochondrial	6	Yes (5pct FDR)	SARS2	seryl-tRNA synthetase 2, mitochondrial	HGNC:17697	7	YES
LOC8053770	7	7	-2.7555	-2.6351	-1.4958	-1.4958	8053770	YES	LOC8053770	kinesin-like protein KIF11	ISCP_030750		58.4075	Klp61F	FBgn0004378	Kinesin-like protein at 61F	6	Yes (5pct FDR)	KIF11	kinesin family member 11	HGNC:6388	6	YES	YES
LOC8053044	7	4	-2.163	-1.4944	-1.5239	-1.4944	8053044	YES	LOC8053044	splicing factor YJU2	ISCP_031245		12.19	CG8435	FBgn0034084	uncharacterized protein	6	Yes (5pct FDR)	YJU2	YJU2 splicing factor homolog	HGNC:25518	7	YES	YES
LOC8034885	7	5	-1.493	-3.0403	-1.9544	-1.493	8034885	YES	Grip163	gamma-tubulin complex component 6	ISCP_035196		9.36975	Grip163	FBgn0026432	Grip163	3	Yes (5pct FDR)	TUBGCP6	tubulin gamma complex component 6	HGNC:18127	5	YES
LOC8037797	7	7	-1.7747	-1.4918	-1.7899	-1.4918	8037797	YES	LOC8037797	peptidyl-tRNA hydrolase 2, mitochondrial	ISCP_031393	ISCW021294	15.5775	CG1307	FBgn0026566	uncharacterized protein	6	Yes (5pct FDR)	PTRH2	peptidyl-tRNA hydrolase 2	HGNC:24265	6	YES
LOC8035080	7	6	-1.9269	-1.7874	-1.4916	-1.4916	8035080	YES	LOC8035080	fumarate hydratase, mitochondrial	ISCP_004241		88.2775	Fum1	FBgn0286222	Fumarase 1	7	Yes (5pct FDR)	FH	fumarate hydratase	HGNC:3700	7	YES
LOC8044030	7	6	-3.0617	-2.6329	-1.4914	-1.4914	8044030	YES	Lipt2	putative lipoyltransferase 2, mitochondrial	ISCP_021644	ISCW015462	0.92735	Lipt2	FBgn0037251	Lipoyl(octanoyl) transferase 2	7	Yes (5pct FDR)	LIPT2	lipoyl(octanoyl) transferase 2	HGNC:37216	7	YES
LOC8030229	7	5	-1.5035	-1.4912	-2.8713	-1.4912	8030229	YES	xit	probable dolichyl pyrophosphate Glc1Man9GlcNAc2 alpha-1,3-glucosyltransferase	ISCP_010171	ISCW019559	23.9575	xit	FBgn0029906	xiantuan	7		ALG8	ALG8 alpha-1,3-glucosyltransferase	HGNC:23161	7	YES
LOC8052654	7	5	-2.5194	-2.3476	-1.4905	-1.4905	8052654	YES	Cdc27	cell division cycle protein 27 homolog	ISCP_015276		11.76	Cdc27	FBgn0012058	Cell division cycle 27	7	Yes (5pct FDR)	CDC27	cell division cycle 27	HGNC:1728	7	YES	YES
LOC8039358	7	6	-2.0813	-1.4904	-1.7396	-1.4904	8039358	YES	fray	serine/threonine-protein kinase OSR1	ISCP_019955		28.915	fray	FBgn0023083	frayed	7	Yes (5pct FDR)	OXSR1	oxidative stress responsive kinase 1	HGNC:8508	7	YES
LOC115322987	7	7	-2.3577	-1.4872	-1.9353	-1.4872	115322987	YES	LOC115322987	uncharacterized LOC115322987	ISCP_023786		30.1125										NO
LOC115327268	7	5	-1.5826	-1.485	-2.8751	-1.485	115327268	YES	nero	deoxyhypusine hydroxylase	ISCP_027196		23.1625	nero	FBgn0261479	nero	7	Yes (5pct FDR)	DOHH	deoxyhypusine hydroxylase	HGNC:28662	7	YES
LOC8023323	7	6	-1.6	-1.4844	-1.7944	-1.4844	8023323	YES	LOC8023323	protein SERAC1	ISCP_013697		8.386	CG10383	FBgn0032699	uncharacterized protein	7	Yes (5pct FDR)	SERAC1	serine active site containing 1	HGNC:21061	7	YES
LOC8036848	7	5	-2.0763	-1.4835	-1.8268	-1.4835	8036848	YES	Clp	cleavage and polyadenylation specificity factor subunit 4	ISCP_009575	ISCW021476	18.3625	Clp	FBgn0015621	Clipper	7	Yes (5pct FDR)	CPSF4	cleavage and polyadenylation specific factor 4	HGNC:2327	7	YES	YES
LOC8042131	7	7	-1.483	-1.6847	-1.6722	-1.483	8042131	YES	LOC8042131	zinc finger CCCH domain-containing protein 10	ISCP_031253		17.16						ZC3H10	zinc finger CCCH-type containing 10	HGNC:25893	4	YES
LOC8039354	7	7	-1.4825	-1.6432	-2.0495	-1.4825	8039354	YES	Arf79F	ADP-ribosylation factor 1	ISCP_028292	ISCW022927	531	Arf1	FBgn0010348	ADP ribosylation factor 1	7	Yes (5pct FDR)	ARF1	ADP ribosylation factor 1	HGNC:652	7	YES
LOC115324737	4	2	-1.8567	-1.756	-1.4818	-1.4818	115324737	YES	LOC115324737	uncharacterized LOC115324737	ISCP_014402		0.32256										NO
LOC8050902	7	7	-1.4766	-1.7694	-1.4956	-1.4766	8050902	YES	LOC8050902	C-Maf-inducing protein	ISCP_030970		5.4805						CMIP	c-Maf inducing protein	HGNC:24319	6	YES
LOC120835953	7	7	-2.3357	-2.8953	-1.4751	-1.4751	120835953	YES	AlaRS	alanine--tRNA ligase, cytoplasmic	ISCP_011915		376.975	AlaRS	FBgn0027094	Alanyl-tRNA synthetase	7	Yes (5pct FDR)	AARS1	alanyl-tRNA synthetase 1	HGNC:20	7	YES	YES
LOC8032377	7	7	-1.4713	-1.4869	-2.27	-1.4713	8032377	YES	RpS11	40S ribosomal protein S11	ISCP_019829		985.5	RpS11	FBgn0033699	Ribosomal protein S11	7	Yes (5pct FDR)	RPS11	ribosomal protein S11	HGNC:10384	7	YES	YES
LOC8053243	7	7	-1.6666	-1.4706	-2.1955	-1.4706	8053243	YES	LOC8053243	ubiquitin-conjugating enzyme E2 N	ISCP_027449	ISCW006743	94.7	ben	FBgn0000173	bendless	7		UBE2N	ubiquitin conjugating enzyme E2 N	HGNC:12492	6	YES
LOC8036930	7	7	-1.582	-1.4694	-1.5576	-1.4694	8036930	YES	Marf	transmembrane GTPase Marf	ISCP_003355		37.4225	Marf	FBgn0029870	Mitochondrial assembly regulatory factor	7	Yes (5pct FDR)	MFN2	mitofusin 2	HGNC:16877	7	YES
LOC115319455	7	5	-2.4046	-2.3366	-1.4687	-1.4687	115319455	YES	LOC115319455	uncharacterized LOC115319455	ISCP_015124		0.0073675										NO
LOC8041609	7	5	-1.56	-1.4681	-1.5214	-1.4681	8041609	YES	LOC8041609	serine/threonine-protein phosphatase PP1-beta catalytic subunit	ISCP_000865		88.3675	flw	FBgn0000711	flapwing	7		PPP1CB	protein phosphatase 1 catalytic subunit beta	HGNC:9282	7	YES
LOC115312659	7	7	-1.4665	-1.5902	-1.7524	-1.4665	115312659	YES	mRpS21	28S ribosomal protein S21, mitochondrial	ISCP_002877		53.565	mRpS21	FBgn0044511	mitochondrial ribosomal protein S21	7	Yes (5pct FDR)	MRPS21	mitochondrial ribosomal protein S21	HGNC:14046	6	YES	YES
LOC120848883	3	3	-1.4664	-1.6896	-2.0258	-1.4664	120848883	YES	LOC120848883	uncharacterized LOC120848883	ISCP_006650		3.7385										NO
LOC8026499	7	4	-1.4649	-1.526	-1.7856	-1.4649	8026499	YES	HisRS	histidine--tRNA ligase, cytoplasmic	ISCP_001860		60.1125	HisRS	FBgn0027087	Histidyl-tRNA synthetase	7	Yes (5pct FDR)	HARS1	histidyl-tRNA synthetase 1	HGNC:4816	7	YES	YES
LOC8051585	7	7	-1.7859	-1.4636	-2.8244	-1.4636	8051585	YES	LOC8051585	replication termination factor 2	ISCP_022129		61.8275	CG6443	FBgn0032290	uncharacterized protein	7	Yes (5pct FDR)	RTF2	replication termination factor 2	HGNC:15890	7	YES	YES
LOC8028747	7	6	-1.5551	-2.1904	-1.4634	-1.4634	8028747	YES	LOC8028747	uncharacterized LOC8028747	ISCP_001388	ISCW018311	65.5075										NO
LOC8031970	7	7	-2.8042	-2.7352	-1.463	-1.463	8031970	YES	LOC8031970	RNA-binding protein squid	ISCP_037717		1057.4	sqd	FBgn0263396	squid	6	Yes (5pct FDR)	HNRNPD	heterogeneous nuclear ribonucleoprotein D	HGNC:5036	6	YES
LOC8029943	7	6	-2.0384	-1.4626	-2.1429	-1.4626	8029943	YES	Ost48	dolichyl-diphosphooligosaccharide--protein glycosyltransferase 48 kDa subunit	ISCP_011159		275.25	Ost48	FBgn0014868	Oligosaccharyltransferase 48kD subunit	7	Yes (5pct FDR)	DDOST	dolichyl-diphosphooligosaccharide--protein glycosyltransferase non-catalytic subunit	HGNC:2728	7	YES	YES
LOC8023113	7	6	-2.5701	-1.9904	-1.4617	-1.4617	8023113	YES	tweek	transmembrane protein KIAA1109	ISCP_021492		5.965	tweek	FBgn0261671	tweek	7	Yes (5pct FDR)	BLTP1	bridge-like lipid transfer protein family member 1	HGNC:26953	7	NO
LOC8037684	7	5	-2.7049	-2.3138	-1.4593	-1.4593	8037684	YES	thoc7	THO complex subunit 7 homolog	ISCP_014539		59.255	thoc7	FBgn0035110	thoc7	7	Yes (5pct FDR)	THOC7	THO complex subunit 7	HGNC:29874	7	YES	YES
LOC8032116	7	7	-1.4574	-1.8339	-3.7765	-1.4574	8032116	YES	Polr3A	DNA-directed RNA polymerase III subunit RPC1	ISCP_020208		7.446	Polr3A	FBgn0030687	RNA polymerase III subunit A	7	Yes (5pct FDR)	POLR3A	RNA polymerase III subunit A	HGNC:30074	7	YES	YES
LOC8050741	7	5	-2.6157	-2.074	-1.4552	-1.4552	8050741	YES	LOC8050741	ER degradation-enhancing alpha-mannosidase-like protein 1	ISCP_035030	ISCW018514	33.6825						EDEM1	ER degradation enhancing alpha-mannosidase like protein 1	HGNC:18967	7	YES
LOC8053564	7	6	-1.4545	-1.9555	-1.5672	-1.4545	8053564	YES	LOC8053564	dnaJ homolog subfamily C member 8	ISCP_037379		87.2925	CG10375	FBgn0039116	uncharacterized protein	7	Yes (5pct FDR)	DNAJC8	DnaJ heat shock protein family (Hsp40) member C8	HGNC:15470	7	YES	YES
LOC115312062	7	7	-1.6256	-1.6514	-1.4542	-1.4542	115312062	YES	LOC115312062	DNA-dependent metalloprotease SPRTN	ISCP_035654		6.01075	mh	FBgn0267977	maternal haploid	5	Yes (5pct FDR)	SPRTN	SprT-like N-terminal domain	HGNC:25356	5	YES
LOC8051200	7	6	-1.6556	-1.4541	-2.5082	-1.4541	8051200	YES	Ufl1	E3 UFM1-protein ligase 1	ISCP_003453		16.9275	Ufl1	FBgn0037467	UFM1 specific ligase 1	7	Yes (5pct FDR)	UFL1	UFM1 specific ligase 1	HGNC:23039	7	YES
LOC8042390	7	7	-2.0753	-1.9236	-1.4528	-1.4528	8042390	YES	ATPsyngamma	ATP synthase subunit gamma, mitochondrial	ISCP_021722	ISCW023477	168.525	ATPsyngamma	FBgn0020235	ATP synthase, gamma subunit	7	Yes (5pct FDR)	ATP5F1C	ATP synthase F1 subunit gamma	HGNC:833	7	YES
LOC115309123	7	2	-1.6464	-1.4517	-1.8935	-1.4517	115309123	YES	LOC115309123	uncharacterized LOC115309123	ISCP_031115		0.04228	Camp	FBgn0034210	Cathelicidin-like antimicrobial protein	1						NO
LOC8051905	7	6	-1.4515	-1.4934	-2.8413	-1.4515	8051905	YES	RpL17	60S ribosomal protein L17-like	ISCP_021983		1105.53	RpL17	FBgn0029897	Ribosomal protein L17	7	Yes (5pct FDR)	RPL17-C18orf32	RPL17-C18orf32 readthrough	HGNC:44661	7	NO
LOC8050512	7	5	-1.451	-1.9634	-1.8429	-1.451	8050512	YES	LOC8050512	dehydrodolichyl diphosphate synthase complex subunit Nus1	ISCP_024936	ISCW015995	18.32	Tango14	FBgn0031312	Transport and Golgi organization 14	4	Yes (5pct FDR)	NUS1	NUS1 dehydrodolichyl diphosphate synthase subunit	HGNC:21042	6	YES	YES
LOC8039499	7	6	-1.9017	-1.4504	-1.4702	-1.4504	8039499	YES	LOC8039499	uncharacterized LOC8039499	ISCP_028591		0.0099125										NO
LOC8042590	7	6	-1.825	-1.45	-2.0568	-1.45	8042590	YES	LOC8042590	sin3 histone deacetylase corepressor complex component SDS3	ISCP_036416		35.8075	CG14220	FBgn0031036	uncharacterized protein	7	Yes (5pct FDR)	SUDS3	SDS3 homolog, SIN3A corepressor complex component	HGNC:29545	7	YES
LOC120850838	7	4	-1.7341	-1.4492	-1.706	-1.4492	120850838	YES	LOC120850838	uncharacterized LOC120850838	ISCP_032502		7.23325										NO
LOC115320718	7	5	-1.4487	-1.4697	-2.5613	-1.4487	115320718	YES	LOC115320718	asparagine synthetase domain-containing protein 1	ISCP_019849		8.8095	CG17486	FBgn0032997	uncharacterized protein	7		ASNSD1	asparagine synthetase domain containing 1	HGNC:24910	6	YES
LOC8052010	7	6	-1.4478	-1.6105	-2.4362	-1.4478	8052010	YES	RpL12	60S ribosomal protein L12	ISCP_028135	ISCW004058	1943	RpL12	FBgn0034968	Ribosomal protein L12	7	Yes (5pct FDR)	RPL12	ribosomal protein L12	HGNC:10302	7	YES	YES
LOC8037669	7	3	-3.6808	-3.6461	-1.4474	-1.4474	8037669	YES	Dhdds	dehydrodolichyl diphosphate synthase complex subunit Dhdds	ISCP_005903	ISCW020970	36.44	Dhdds	FBgn0029980	Dehydrodolichyl diphosphate synthase subunit	7	Yes (5pct FDR)	DHDDS	dehydrodolichyl diphosphate synthase subunit	HGNC:20603	7	YES	YES
LOC8051938	7	7	-1.7903	-1.8036	-1.4466	-1.4466	8051938	YES	LOC8051938	V-type proton ATPase subunit D	ISCP_012613		71.6125	Vha36-1	FBgn0022097	Vacuolar H[+] ATPase 36kD subunit 1	7	Yes (5pct FDR)	ATP6V1D	ATPase H+ transporting V1 subunit D	HGNC:13527	7	YES	YES
LOC8036184	7	6	-1.4463	-1.7502	-1.8415	-1.4463	8036184	YES	Yif1	protein YIF1B-B	ISCP_027695	ISCW021583	46.1475	Yif1	FBgn0039450	Yip1-interacting factor 1	7	Yes (5pct FDR)	YIF1B	Yip1 interacting factor homolog B, membrane trafficking protein	HGNC:30511	7	YES
LOC8039036	7	7	-1.4391	-1.6096	-1.6951	-1.4391	8039036	YES	LOC8039036	uncharacterized LOC8039036	ISCP_027058		26.8775	mthl4	FBgn0034219	methuselah-like 4	2						NO
LOC115320817	7	5	-1.4389	-2.3231	-2.1574	-1.4389	115320817	YES	LOC115320817	innexin inx2	ISCP_024020		8.53625	Inx2	FBgn0027108	Innexin 2	7						NO
LOC8050959	7	6	-1.6908	-1.4388	-1.6354	-1.4388	8050959	YES	LOC8050959	U2 snRNP-associated SURP motif-containing protein	ISCP_002197		34.3	CG9346	FBgn0034572	uncharacterized protein	7	Yes (5pct FDR)	U2SURP	U2 snRNP associated SURP domain containing	HGNC:30855	7	YES	YES
LOC8029471	7	6	-2.605	-2.7404	-1.4386	-1.4386	8029471	YES	LOC8029471	ataxin-7-like protein 1	ISCP_030700		3.86575						ATXN7L1	ataxin 7 like 1	HGNC:22210	5	YES
LOC8043258	7	6	-1.4359	-2.2262	-2.5811	-1.4359	8043258	YES	RpS9	40S ribosomal protein S9	ISCP_013618	ISCW023083	1587.75	RpS9	FBgn0010408	Ribosomal protein S9	7	Yes (5pct FDR)	RPS9	ribosomal protein S9	HGNC:10442	7	YES	YES
LOC8028983	7	5	-2.3577	-1.4353	-1.9029	-1.4353	8028983	YES	LOC8028983	serine/threonine-protein kinase pim-3	ISCP_029303		75.905						PIM1	Pim-1 proto-oncogene, serine/threonine kinase	HGNC:8986	7	YES
LOC8029153	7	3	-1.6261	-1.435	-2.2653	-1.435	8029153	YES	LOC8029153	uncharacterized LOC8029153	ISCP_005057		19.945						MIS12	MIS12 kinetochore complex component	HGNC:24967	2	YES	YES
LOC115317848	7	5	-1.4862	-1.777	-1.4348	-1.4348	115317848	YES	LOC115317848	cell wall protein DAN4-like	ISCP_020757		1.4745										NO
LOC8038645	7	5	-2.2812	-2.6603	-1.4331	-1.4331	8038645	YES	mRpL20	50S ribosomal protein L20	ISCP_002262		50.2625	mRpL20	FBgn0036335	mitochondrial ribosomal protein L20	6	Yes (5pct FDR)	MRPL20	mitochondrial ribosomal protein L20	HGNC:14478	5	YES
LOC115331138	7	5	-2.4961	-1.4313	-2.0598	-1.4313	115331138	YES	LOC115331138	peroxiredoxin-6	ISCP_023957		539.15	Prx6a	FBgn0031479	Peroxiredoxin 6a	7		PRDX6	peroxiredoxin 6	HGNC:16753	7	YES
LOC8037789	7	6	-1.431	-1.9473	-1.7916	-1.431	8037789	YES	Pdk1	3-phosphoinositide-dependent protein kinase 1	ISCP_023667		96.605	Pdk1	FBgn0020386	Phosphoinositide-dependent kinase 1	6	Yes (5pct FDR)	PDPK1	3-phosphoinositide dependent protein kinase 1	HGNC:8816	7	YES
LOC8028606	7	6	-2.0155	-1.671	-1.4309	-1.4309	8028606	YES	LOC8028606	erythroid differentiation-related factor 1	ISCP_007567		23.74	CG6511	FBgn0035923	uncharacterized protein	7		EDRF1	erythroid differentiation regulatory factor 1	HGNC:24640	7	YES
LOC8030032	7	7	-1.5648	-1.4303	-1.8951	-1.4303	8030032	YES	LOC8030032	uncharacterized LOC8030032	ISCP_015619		17.4275	CG14073	FBgn0036814	uncharacterized protein	2		BCORL1	BCL6 corepressor like 1	HGNC:25657	2	YES
LOC8039536	7	6	-2.3393	-2.0751	-1.4293	-1.4293	8039536	YES	Arpc4	actin-related protein 2/3 complex subunit 4	ISCP_005857		93.7125	Arpc4	FBgn0284255	Actin-related protein 2/3 complex, subunit 4	7	Yes (5pct FDR)	ARPC4	actin related protein 2/3 complex subunit 4	HGNC:707	7	YES
LOC115311085	7	7	-2.0369	-1.6062	-1.429	-1.429	115311085	YES	LOC115311085	uncharacterized LOC115311085	ISCP_030563		69.97	CG30373	FBgn0050373	uncharacterized protein	5	Yes (5pct FDR)					NO
LOC8053573	7	4	-1.4285	-1.9799	-2.3228	-1.4285	8053573	YES	LOC8053573	rab-like protein 3	ISCP_008005	ISCW015577	27.9075	CG4789	FBgn0030792	uncharacterized protein	7		RABL3	RAB, member of RAS oncogene family like 3	HGNC:18072	7	YES
LOC8024844	7	5	-1.4276	-1.4547	-2.6217	-1.4276	8024844	YES	LOC8024844	calpain-7	ISCP_007875		54.1925						CAPN7	calpain 7	HGNC:1484	7	YES
LOC8053549	7	7	-2.1834	-1.4275	-2.6214	-1.4275	8053549	YES	adp	WD and tetratricopeptide repeats protein 1	ISCP_015701		21.315	adp	FBgn0000057	adipose	6		WDTC1	WD and tetratricopeptide repeats 1	HGNC:29175	7	YES
LOC8032272	7	5	-1.4612	-1.4273	-2.6178	-1.4273	8032272	YES	LOC8032272	mitochondrial import inner membrane translocase subunit TIM50	ISCP_035368		38.9975	ttm3	FBgn0032971	tiny tim 3	6		TIMM50	translocase of inner mitochondrial membrane 50	HGNC:23656	6	YES
LOC8023427	7	6	-1.8273	-1.4256	-1.5385	-1.4256	8023427	YES	RpI135	DNA-directed RNA polymerase I subunit RPA2	ISCP_012961		29.6825	Polr1B	FBgn0003278	RNA polymerase I subunit B	7	Yes (5pct FDR)	POLR1B	RNA polymerase I subunit B	HGNC:20454	7	YES	YES
LOC115311191	7	5	-1.7901	-1.5889	-1.4234	-1.4234	115311191	YES	omd	integrator complex subunit 5	ISCP_018640		11.3575	omd	FBgn0038168	oocyte maintenance defects	7	Yes (5pct FDR)	INTS5	integrator complex subunit 5	HGNC:29352	7	YES
LOC8051354	7	5	-1.5347	-1.4234	-1.5488	-1.4234	8051354	YES	LOC8051354	kinesin-like protein KIF2A	ISCP_003045		33.7175	Klp10A	FBgn0030268	Kinesin-like protein at 10A	5	Yes (5pct FDR)	KIF2A	kinesin family member 2A	HGNC:6318	6	YES
LOC8039349	7	7	-1.423	-1.5571	-2.4429	-1.423	8039349	YES	l(1)G0320	translocon-associated protein subunit alpha	ISCP_036628		566.55	l(1)G0320	FBgn0028327	lethal (1) G0320	7		SSR1	signal sequence receptor subunit 1	HGNC:11323	7	YES
LOC8051726	7	7	-2.8356	-3.7004	-1.4227	-1.4227	8051726	YES	Rab1	ras-related protein Rab-1A	ISCP_017244		640.75	Rab1	FBgn0285937	Rab1	7	Yes (5pct FDR)	RAB1B	RAB1B, member RAS oncogene family	HGNC:18370	7	YES
LOC8036104	7	7	-1.864	-1.959	-1.4168	-1.4168	8036104	YES	Vps16A	vacuolar protein sorting-associated protein 16 homolog	ISCP_011916		1152	Vps16A	FBgn0285911	Vacuolar protein sorting 16A	7	Yes (5pct FDR)	VPS16	VPS16 core subunit of CORVET and HOPS complexes	HGNC:14584	7	YES
LOC8053092	7	6	-2.2196	-1.4629	-1.4166	-1.4166	8053092	YES	l(3)72Ab	U5 small nuclear ribonucleoprotein 200 kDa helicase	ISCP_004724	ISCW018611	77.1125	Brr2	FBgn0263599	Brr2 U5 snRNP complex subunit	7	Yes (5pct FDR)	SNRNP200	small nuclear ribonucleoprotein U5 subunit 200	HGNC:30859	7	YES	YES
LOC8034605	7	6	-3.0135	-3.0115	-1.4151	-1.4151	8034605	YES	TfIIA-S	transcription initiation factor IIA subunit 2	ISCP_036071		27.755	TfIIA-S	FBgn0013347	Transcription-factor-IIA-S	7	Yes (5pct FDR)	GTF2A2	general transcription factor IIA subunit 2	HGNC:4647	7	YES	YES
LOC8038499	7	4	-1.7882	-1.4148	-2.0009	-1.4148	8038499	YES	Aos1	SUMO-activating enzyme subunit 1	ISCP_027431		64.07	Aos1	FBgn0029512	Activator of SUMO 1	7	Yes (5pct FDR)	SAE1	SUMO1 activating enzyme subunit 1	HGNC:30660	7	YES	YES
LOC8041604	7	3	-2.0045	-1.8165	-1.4126	-1.4126	8041604	YES	lace	serine palmitoyltransferase 2	ISCP_005294	ISCW014209	27.215	lace	FBgn0002524	lace	7		SPTLC2	serine palmitoyltransferase long chain base subunit 2	HGNC:11278	7	YES
LOC8041198	7	6	-3.0148	-2.2693	-1.4119	-1.4119	8041198	YES	Nprl3	GATOR complex protein NPRL3	ISCP_029638		15.6375	Nprl3	FBgn0036397	Nitrogen permease regulator-like 3	7	Yes (5pct FDR)	NPRL3	NPR3 like, GATOR1 complex subunit	HGNC:14124	7	NO
LOC8040488	7	6	-1.5282	-1.4096	-1.7276	-1.4096	8040488	YES	LOC8040488	protein sidekick-2	ISCP_009793		0.1768						FN1	fibronectin 1	HGNC:3778	1	YES
LOC8025808	7	6	-1.6359	-1.4085	-2.5893	-1.4085	8025808	YES	dbe	KRR1 small subunit processome component homolog	ISCP_028553		25.2	dbe	FBgn0020305	dribble	7	Yes (5pct FDR)	KRR1	KRR1 small subunit processome component homolog	HGNC:5176	7	YES	YES
LOC8043499	7	4	-1.4077	-1.6077	-2.5152	-1.4077	8043499	YES	Fs(2)Ket	importin subunit beta-1	ISCP_033015		126.375	Fs(2)Ket	FBgn0262743	Female sterile (2) Ketel	7	Yes (5pct FDR)	KPNB1	karyopherin subunit beta 1	HGNC:6400	7	YES	YES
LOC8037059	7	6	-1.8016	-1.4071	-2.2747	-1.4071	8037059	YES	LOC8037059	telomere length regulation protein TEL2 homolog	ISCP_026824		8.932						TELO2	telomere maintenance 2	HGNC:29099	7	YES
LOC8027576	7	7	-2.7583	-2.3993	-1.4031	-1.4031	8027576	YES	LOC8027576	dynamin-1-like protein	ISCP_038651		4.85325	Drp1	FBgn0026479	Dynamin related protein 1	7	Yes (5pct FDR)	DNM1L	dynamin 1 like	HGNC:2973	7	YES
LOC8030283	7	6	-1.9065	-2.041	-1.4023	-1.4023	8030283	YES	l(2)dtl	denticleless protein homolog	ISCP_030082		35.8925	l(2)dtl	FBgn0013548	lethal-(2)-denticleless	4	Yes (5pct FDR)	DTL	denticleless E3 ubiquitin protein ligase homolog	HGNC:30288	4	YES	YES
LOC8039473	7	5	-1.7331	-1.8518	-1.4023	-1.4023	8039473	YES	mbo	nuclear pore complex protein Nup88	ISCP_019832		18.075	mbo	FBgn0026207	members only	6	Yes (5pct FDR)	NUP88	nucleoporin 88	HGNC:8067	7	YES	YES
LOC8033790	7	6	-2.2365	-1.8126	-1.4022	-1.4022	8033790	YES	l(3)80Fj	eIF-2-alpha kinase activator GCN1	ISCP_032036		22.7325	l(3)80Fj	FBgn0287182	lethal (3) 80Fj	7		GCN1	GCN1 activator of EIF2AK4	HGNC:4199	7	YES
LOC8039276	7	6	-2.1502	-1.8998	-1.402	-1.402	8039276	YES	Ddr	discoidin domain-containing receptor 2	ISCP_003353		3.047	Ddr	FBgn0053531	Discoidin domain receptor	7		DDR2	discoidin domain receptor tyrosine kinase 2	HGNC:2731	7	YES
LOC115324242	7	7	-1.4015	-1.7336	-2.2595	-1.4015	115324242	YES	mRpS9	28S ribosomal protein S9, mitochondrial	ISCP_010429		144.825	mRpS9	FBgn0037529	mitochondrial ribosomal protein S9	7	Yes (5pct FDR)	MRPS9	mitochondrial ribosomal protein S9	HGNC:14501	7	YES
LOC8053820	7	7	-1.401	-1.924	-2.9828	-1.401	8053820	YES	Sac1	phosphatidylinositol-3-phosphatase SAC1	ISCP_031009		32.33	Sac1	FBgn0283500	Sac1 phosphatase	7	Yes (5pct FDR)	SACM1L	SAC1 like phosphatidylinositide phosphatase	HGNC:17059	7	YES	YES
LOC8029021	7	7	-1.6118	-1.4008	-2.0767	-1.4008	8029021	YES	LOC8029021	RNA polymerase II-associated protein 1	ISCP_022311		8.42575	CG32104	FBgn0052104	uncharacterized protein	5	Yes (5pct FDR)	RPAP1	RNA polymerase II associated protein 1	HGNC:24567	7	YES	YES
LOC8040008	7	7	-1.4002	-1.3991	-2.2838	-1.3991	8040008	YES	LOC8040008	centrosomal protein of 152 kDa	ISCP_013603		59.42	asl	FBgn0261004	asterless	2		CEP152	centrosomal protein 152	HGNC:29298	2	YES
LOC8053027	7	4	-2.6791	-2.766	-1.3968	-1.3968	8053027	YES	Sbds	ribosome maturation protein SBDS	ISCP_028797	ISCW018717	55.945	Sbds	FBgn0035714	SBDS ribosome maturation factor	7	Yes (5pct FDR)	SBDS	SBDS ribosome maturation factor	HGNC:19440	7	YES	YES
LOC8036583	7	7	-1.6267	-1.7028	-1.3924	-1.3924	8036583	YES	Grip75	gamma-tubulin complex component 4	ISCP_036580		13.7325	Grip75	FBgn0026431	Grip75	6	Yes (5pct FDR)	TUBGCP4	tubulin gamma complex component 4	HGNC:16691	7	YES	YES
LOC8026324	7	7	-1.7167	-1.5808	-1.3909	-1.3909	8026324	YES	LOC8026324	piRNA biogenesis protein EXD1	ISCP_025405	ISCW016770	31.845	CG11263	FBgn0036330	uncharacterized protein	1		EXD1	exonuclease 3'-5' domain containing 1	HGNC:28507	5	YES
LOC8034622	7	7	-1.6755	-1.3895	-1.8288	-1.3895	8034622	YES	eEF5	eukaryotic translation initiation factor 5A	ISCP_005838	ISCW020373	495.5	eEF5	FBgn0285952	eukaryotic translation elongation factor 5	7	Yes (5pct FDR)	EIF5A2	eukaryotic translation initiation factor 5A2	HGNC:3301	7	YES
LOC8039788	7	7	-1.3886	-1.6427	-2.9686	-1.3886	8039788	YES	Ndf	putative oxidoreductase GLYR1 homolog	ISCP_001132		44.1325	Ndf	FBgn0043456	Nucleosome-destabilizing factor	7	Yes (5pct FDR)	GLYR1	glyoxylate reductase 1 homolog	HGNC:24434	5	YES
LOC8024088	7	3	-1.388	-1.9037	-1.6851	-1.388	8024088	YES	Sec22	vesicle-trafficking protein SEC22b	ISCP_026638	ISCW000412	64	Sec22	FBgn0260855	Secretory 22	7	Yes (5pct FDR)	SEC22B	SEC22 homolog B, vesicle trafficking protein	HGNC:10700	7	NO
LOC8031778	7	6	-1.3861	-1.6186	-1.9652	-1.3861	8031778	YES	mge	mitochondrial import receptor subunit TOM22 homolog	ISCP_038036		50.7925	mge	FBgn0035473	maggie	5	Yes (5pct FDR)	TOMM22	translocase of outer mitochondrial membrane 22	HGNC:18002	6	YES	YES
LOC8041876	7	6	-1.3857	-1.6735	-1.6919	-1.3857	8041876	YES	LOC8041876	cell division cycle and apoptosis regulator protein 1	ISCP_022275		25.515						CCAR1	cell division cycle and apoptosis regulator 1	HGNC:24236	6	YES
LOC8031096	7	4	-1.3836	-1.7652	-1.6326	-1.3836	8031096	YES	LOC8031096	protein ABHD11	ISCP_012797		10.3042	CG2059	FBgn0029942	uncharacterized protein	6		ABHD11	abhydrolase domain containing 11	HGNC:16407	5	YES
LOC115325879	7	5	-1.5095	-1.6323	-1.3834	-1.3834	115325879	YES	fzy	cell division cycle protein 20 homolog	ISCP_031898		71.615	fzy	FBgn0001086	fizzy	7	Yes (5pct FDR)	CDC20	cell division cycle 20	HGNC:1723	7	YES	YES
LOC115319149	7	5	-1.7181	-1.3793	-1.8826	-1.3793	115319149	YES	Coq2	4-hydroxybenzoate polyprenyltransferase, mitochondrial	ISCP_005922		17.7775	Coq2	FBgn0037574	Coenzyme Q biosynthesis protein 2	7	Yes (5pct FDR)	COQ2	coenzyme Q2, polyprenyltransferase	HGNC:25223	7	YES
LOC8053558	7	4	-1.9355	-1.9682	-1.3781	-1.3781	8053558	YES	LOC8053558	putative ATPase N2B	ISCP_014520	ISCW015572	18.3475	CG8520	FBgn0033734	uncharacterized protein	7		AFG1L	AFG1 like ATPase	HGNC:16411	7	YES
LOC8029346	7	5	-1.6585	-1.7316	-1.3772	-1.3772	8029346	YES	LOC8029346	claspin	ISCP_018881		24.695	Claspin	FBgn0052251	claspin	3		CLSPN	claspin	HGNC:19715	3	YES	YES
LOC8043278	7	6	-1.3769	-1.5039	-1.7101	-1.3769	8043278	YES	Grx5	glutaredoxin-related protein 5, mitochondrial	ISCP_030091	ISCW013876	46.665	Grx5	FBgn0030584	Glutaredoxin 5	7	Yes (5pct FDR)	GLRX5	glutaredoxin 5	HGNC:20134	7	YES
LOC8041160	7	7	-2.8477	-2.7958	-1.3761	-1.3761	8041160	YES	Cdc5	cell division cycle 5-like protein	ISCP_002485		22.36	Cdc5	FBgn0265574	Cell division cycle 5	7	Yes (5pct FDR)	CDC5L	cell division cycle 5 like	HGNC:1743	7	YES	YES
LOC8036866	7	6	-2.212	-1.6116	-1.3747	-1.3747	8036866	YES	Arpc1	actin-related protein 2/3 complex subunit 1A	ISCP_029671		45.045	Arpc1	FBgn0001961	Actin-related protein 2/3 complex, subunit 1	7	Yes (5pct FDR)	ARPC1A	actin related protein 2/3 complex subunit 1A	HGNC:703	7	YES
LOC8029992	7	6	-3.0066	-2.7954	-1.3729	-1.3729	8029992	YES	LOC8029992	heterogeneous nuclear ribonucleoprotein H2	ISCP_015741		170.75	glo	FBgn0259139	glorund	4	Yes (5pct FDR)	HNRNPF	heterogeneous nuclear ribonucleoprotein F	HGNC:5039	7	YES
LOC8033685	7	6	-1.3705	-1.4115	-1.9914	-1.3705	8033685	YES	LOC8033685	protein KRI1 homolog	ISCP_000132		46.1975	CG5645	FBgn0036254	uncharacterized protein	7	Yes (5pct FDR)	KRI1	KRI1 homolog	HGNC:25769	7	NO
LOC8054040	7	7	-1.3973	-1.37	-2.117	-1.37	8054040	YES	LOC8054040	tyrosine-protein kinase Src42A	ISCP_019435		33.935	Src42A	FBgn0264959	Src oncogene at 42A	4		FGR	FGR proto-oncogene, Src family tyrosine kinase	HGNC:3697	5	YES
LOC115310190	7	6	-2.1206	-2.1789	-1.3695	-1.3695	115310190	YES	LOC115310190	E3 SUMO-protein ligase PIAS1-like	ISCP_007592		0.529425										NO
LOC8030653	7	6	-2.0514	-2.3388	-1.3673	-1.3673	8030653	YES	LOC8030653	ATP synthase subunit g, mitochondrial	ISCP_002711	ISCW007401	114.94	ATPsynG	FBgn0010612	ATP synthase, subunit G	6	Yes (5pct FDR)	ATP5MG	ATP synthase membrane subunit g	HGNC:14247	6	YES
LOC8038835	7	5	-1.3672	-1.4689	-1.441	-1.3672	8038835	YES	LOC8038835	zinc transporter 9	ISCP_024093		21.87	ZnT49B	FBgn0033762	Zinc transporter 49B	2	Yes (5pct FDR)	SLC30A9	solute carrier family 30 member 9	HGNC:1329	4	YES
LOC8052115	7	6	-1.9289	-1.7013	-1.3672	-1.3672	8052115	YES	mtDNA-helicase	twinkle protein, mitochondrial	ISCP_010719		18.17	mtDNA-helicase	FBgn0032154	mitochondrial DNA helicase	5	Yes (5pct FDR)	TWNK	twinkle mtDNA helicase	HGNC:1160	6	YES
LOC8041162	7	7	-1.7571	-1.6422	-1.3663	-1.3663	8041162	YES	LOC8041162	akirin-2	ISCP_033797	ISCW023283	71.7	akirin	FBgn0082598	akirin	7		AKIRIN2	akirin 2	HGNC:21407	7	YES	YES
LOC121835625	7	7	-1.3643	-1.7167	-1.7806	-1.3643	121835625	YES	LOC121835625	connectin-like	ISCP_028880		0.1734	Con	FBgn0005775	Connectin	2						NO
LOC8037095	7	6	-1.364	-1.4675	-1.7265	-1.364	8037095	YES	Mcm5	DNA replication licensing factor mcm5	ISCP_020254		117.025	Mcm5	FBgn0017577	Minichromosome maintenance 5	7	Yes (5pct FDR)	MCM5	minichromosome maintenance complex component 5	HGNC:6948	7	YES	YES
LOC8027799	7	6	-1.7515	-1.3633	-1.496	-1.3633	8027799	YES	LOC8027799	Down syndrome cell adhesion molecule-like protein 1 homolog	ISCP_037067	ISCW017407	0.00249925	Dscam1	FBgn0033159	Down syndrome cell adhesion molecule 1	1		DSCAM	DS cell adhesion molecule	HGNC:3039	4	YES
LOC8039649	7	6	-1.3629	-2.0675	-1.641	-1.3629	8039649	YES	dom	helicase domino	ISCP_028296		10.8837	dom	FBgn0020306	domino	6	Yes (5pct FDR)	SRCAP	Snf2 related CREBBP activator protein	HGNC:16974	5	YES	YES
LOC8032588	7	5	-1.3614	-1.9456	-1.737	-1.3614	8032588	YES	Uxt	protein UXT	ISCP_009576	ISCW019603	31.0275	Uxt	FBgn0259982	Uxt prefoldin-like subunit	5	Yes (5pct FDR)	UXT	ubiquitously expressed prefoldin like chaperone	HGNC:12641	7	YES
LOC8032815	7	7	-2.8467	-3.0904	-1.3611	-1.3611	8032815	YES	Sf3b3	splicing factor 3B subunit 3	ISCP_019960		110.625	Sf3b3	FBgn0035162	Splicing factor 3b subunit 3	7	Yes (5pct FDR)	SF3B3	splicing factor 3b subunit 3	HGNC:10770	7	YES	YES
LOC120845970	7	5	-1.5842	-1.3601	-1.4888	-1.3601	120845970	YES	LOC120845970	ribosomal RNA-processing protein 7 homolog A	ISCP_007689		9.48075	CG9107	FBgn0031764	uncharacterized protein	7	Yes (5pct FDR)	RRP7A	ribosomal RNA processing 7 homolog A	HGNC:24286	7	YES
LOC8023548	7	5	-1.9153	-1.3574	-1.5958	-1.3574	8023548	YES	LOC8023548	ras-interacting protein RIP3	ISCP_002114		8.466	CG18004	FBgn0033566	uncharacterized protein	2		INO80E	INO80 complex subunit E	HGNC:26905	2	YES
LOC8035432	7	6	-1.9082	-1.3557	-3.0277	-1.3557	8035432	YES	mrn	general transcription factor IIH subunit 4	ISCP_016189		52.565	mrn	FBgn0261109	marionette	7	Yes (5pct FDR)	GTF2H4	general transcription factor IIH subunit 4	HGNC:4658	7	YES
LOC115316018	7	5	-1.5741	-1.3553	-1.993	-1.3553	115316018	YES	LOC115316018	uncharacterized LOC115316018	ISCP_001573		111.9										NO
LOC8041429	7	5	-1.8857	-2.14	-1.355	-1.355	8041429	YES	Mpcp2	phosphate carrier protein, mitochondrial	ISCP_015991	ISCW014488	187.7	Mpcp2	FBgn0026409	Mitochondrial phosphate carrier protein 2	7	Yes (5pct FDR)	SLC25A3	solute carrier family 25 member 3	HGNC:10989	7	YES
LOC8043426	7	6	-1.3535	-1.5563	-2.7922	-1.3535	8043426	YES	LOC8043426	E3 ubiquitin-protein ligase Mdm2	ISCP_036060		24.835						MDM2	MDM2 proto-oncogene	HGNC:6973	6	YES
LOC8030470	7	6	-3.0507	-2.4375	-1.3523	-1.3523	8030470	YES	SmB	small nuclear ribonucleoprotein-associated protein B	ISCP_031503		261.775	SmB	FBgn0262601	Small ribonucleoprotein particle protein SmB	7	Yes (5pct FDR)	SNRPB	small nuclear ribonucleoprotein polypeptides B and B1	HGNC:11153	7	YES	YES
LOC121835747	7	7	-1.711	-2.5492	-1.3523	-1.3523	121835747	YES	LOC121835747	uncharacterized LOC121835747	ISCP_013150		0.18145										NO
LOC115331357	7	4	-2.327	-2.2484	-1.3521	-1.3521	115331357	YES	LOC115331357	zinc finger protein 79-like	ISCP_016497		1.19725	CG15336	FBgn0030009	uncharacterized protein	1						NO
LOC8051901	7	6	-1.9536	-1.3521	-3.1126	-1.3521	8051901	YES	LOC8051901	gem-associated protein 5-like	ISCP_020863	ISCW005411	6.2975	rig	FBgn0250850	rigor mortis	1	Yes (5pct FDR)	GEMIN5	gem nuclear organelle associated protein 5	HGNC:20043	6	YES	YES
LOC8041153	7	6	-1.6928	-1.563	-1.352	-1.352	8041153	YES	LOC8041153	kelch domain-containing protein 3	ISCP_027003		7.20325	CG12081	FBgn0030053	uncharacterized protein	7		KLHDC3	kelch domain containing 3	HGNC:20704	7	YES
LOC115323587	7	6	-1.8905	-1.3515	-1.4124	-1.3515	115323587	YES	PolE4	DNA polymerase epsilon subunit 4	ISCP_036576		30.225	PolE4	FBgn0034726	DNA polymerase epsilon subunit 4	5		POLE4	DNA polymerase epsilon 4, accessory subunit	HGNC:18755	6	YES
LOC115320516	7	6	-1.351	-1.7831	-2.2137	-1.351	115320516	YES	Ctu1	cytoplasmic tRNA 2-thiolation protein 1	ISCP_013600		24.9375	Ctu1	FBgn0033375	Cytosolic thiouridylase subunit 1	7	Yes (5pct FDR)	CTU1	cytosolic thiouridylase subunit 1	HGNC:29590	7	YES
LOC8044019	7	6	-2.0556	-2.1925	-1.3498	-1.3498	8044019	YES	Sym	symplekin	ISCP_017229		28.98	Sym	FBgn0037371	Symplekin	7	Yes (5pct FDR)	SYMPK	symplekin scaffold protein	HGNC:22935	7	YES	YES
LOC8054002	7	7	-1.3495	-2.0612	-2.8266	-1.3495	8054002	YES	eIF3m	eukaryotic translation initiation factor 3 subunit M	ISCP_009033		73.7625	eIF3m	FBgn0033902	eukaryotic translation initiation factor 3 subunit m	7	Yes (5pct FDR)	EIF3M	eukaryotic translation initiation factor 3 subunit M	HGNC:24460	7	YES
LOC8031133	7	5	-3.0392	-3.0153	-1.349	-1.349	8031133	YES	SNRPG	probable small nuclear ribonucleoprotein G	ISCP_033586	ISCW008104	129.375	SNRPG	FBgn0261791	Small nuclear ribonucleoprotein G	6	Yes (5pct FDR)	SNRPG	small nuclear ribonucleoprotein polypeptide G	HGNC:11163	6	NO
LOC115311481	7	6	-1.3488	-1.463	-2.6405	-1.3488	115311481	YES	mRpL47	39S ribosomal protein L47, mitochondrial	ISCP_005407		49.59	mRpL47	FBgn0014023	mitochondrial ribosomal protein L47	7	Yes (5pct FDR)	MRPL47	mitochondrial ribosomal protein L47	HGNC:16652	7	YES
LOC8044027	7	6	-1.3957	-1.3486	-3.0122	-1.3486	8044027	YES	LOC8044027	exportin-2	-		24.095	Cse1	FBgn0022213	Chromosome segregation 1	7	Yes (5pct FDR)	CSE1L	chromosome segregation 1 like	HGNC:2431	7	YES	YES
LOC8027401	7	5	-1.5767	-1.3485	-2.5773	-1.3485	8027401	YES	LOC8027401	nucleolar protein 8	ISCP_001115		18.2875	CG14230	FBgn0031062	uncharacterized protein	5	Yes (5pct FDR)	NOL8	nucleolar protein 8	HGNC:23387	5	YES
LOC8028228	7	6	-2.3101	-2.0014	-1.3481	-1.3481	8028228	YES	AGBE	1,4-alpha-glucan-branching enzyme	ISCP_002300		28.99	AGBE	FBgn0053138	1,4-Alpha-Glucan Branching Enzyme	7	Yes (5pct FDR)	GBE1	1,4-alpha-glucan branching enzyme 1	HGNC:4180	7	YES
LOC8042691	7	6	-1.3472	-1.501	-1.985	-1.3472	8042691	YES	RFeSP	cytochrome b-c1 complex subunit Rieske, mitochondrial	ISCP_033998		102.405	RFeSP	FBgn0021906	Rieske iron-sulfur protein	7	Yes (5pct FDR)	UQCRFS1	ubiquinol-cytochrome c reductase, Rieske iron-sulfur polypeptide 1	HGNC:12587	7	YES
LOC8027252	7	7	-1.3464	-1.6656	-1.4559	-1.3464	8027252	YES	LOC8027252	target of rapamycin complex subunit lst8	ISCP_036291		31.2075	Lst8	FBgn0264691	Lst8	6		MLST8	MTOR associated protein, LST8 homolog	HGNC:24825	7	YES
LOC8023132	7	7	-1.3459	-1.9716	-2.9077	-1.3459	8023132	YES	lqf	epsin-2	ISCP_036611		82.91	lqf	FBgn0028582	liquid facets	5		EPN2	epsin 2	HGNC:18639	7	YES
LOC8037184	7	4	-1.6504	-1.3389	-2.0922	-1.3389	8037184	YES	RfC4	replication factor C subunit 2	ISCP_001273	ISCW024706	41.725	RfC4	FBgn0260985	Replication factor C subunit 4	7	Yes (5pct FDR)	RFC2	replication factor C subunit 2	HGNC:9970	7	YES	YES
LOC8052190	7	6	-1.899	-1.3373	-1.84	-1.3373	8052190	YES	LOC8052190	hemocytin	ISCP_000244		26.6825	Hml	FBgn0029167	Hemolectin	6		MUC5AC	mucin 5AC, oligomeric mucus/gel-forming	HGNC:7515	4	NO
LOC8033965	7	7	-1.3371	-1.7291	-1.9154	-1.3371	8033965	YES	LOC8033965	serine/threonine-protein phosphatase 6 regulatory ankyrin repeat subunit B	ISCP_033679		31.2725	CG9121	FBgn0031675	uncharacterized protein	1		ASB16	ankyrin repeat and SOCS box containing 16	HGNC:19768	2	YES
LOC8041809	7	5	-2.3781	-2.6254	-1.336	-1.336	8041809	YES	LOC8041809	activator of basal transcription 1	ISCP_010692	ISCW024880	44.9675	CG32708	FBgn0052708	uncharacterized protein	5	Yes (5pct FDR)	ABT1	activator of basal transcription 1	HGNC:17369	6	YES	YES
LOC8037400	7	6	-1.5297	-2.1599	-1.3359	-1.3359	8037400	YES	Hey	hairy/enhancer-of-split related with YRPW motif protein	ISCP_028517		0.1921	Hey	FBgn0027788	Hairy/E(spl)-related with YRPW motif	5		HEY1	hes related family bHLH transcription factor with YRPW motif 1	HGNC:4880	5	YES
LOC8024155	7	5	-3.0316	-2.4643	-1.3356	-1.3356	8024155	YES	abs	probable ATP-dependent RNA helicase DDX41	ISCP_002913		26.385	abs	FBgn0015331	abstrakt	7	Yes (5pct FDR)	DDX41	DEAD-box helicase 41	HGNC:18674	7	YES	YES
LOC8037289	7	6	-1.335	-1.3673	-2.3673	-1.335	8037289	YES	Polr1C	DNA-directed RNA polymerases I and III subunit RPAC1	ISCP_007495	ISCW011293	51.41	Polr1C	FBgn0031657	RNA polymerase I and III subunit C	7	Yes (5pct FDR)	POLR1C	RNA polymerase I and III subunit C	HGNC:20194	7	YES	YES
LOC8025541	7	7	-1.3333	-1.4692	-3.2087	-1.3333	8025541	YES	LOC8025541	uncharacterized LOC8025541	ISCP_010386		4.12425										NO
LOC8034183	7	3	-1.6436	-2.0518	-1.3331	-1.3331	8034183	YES	Spt6	transcription elongation factor SPT6	ISCP_033978		44.0825	Spt6	FBgn0028982	Spt6	7	Yes (5pct FDR)	SUPT6H	SPT6 homolog, histone chaperone and transcription elongation factor	HGNC:11470	7	YES	YES
LOC8040113	7	4	-2.2943	-2.6451	-1.3325	-1.3325	8040113	YES	LOC8040113	maternal protein tudor	ISCP_030973		19.3625	tud	FBgn0003891	tudor	5	Yes (5pct FDR)	TDRD1	tudor domain containing 1	HGNC:11712	3	YES
LOC8028476	7	7	-1.505	-1.3324	-1.7099	-1.3324	8028476	YES	lsn	vacuolar-sorting protein SNF8	ISCP_012474	ISCW004924	29.54	lsn	FBgn0260940	larsen	7		SNF8	SNF8 subunit of ESCRT-II	HGNC:17028	7	YES
LOC120842120	7	5	-1.5005	-1.5745	-1.329	-1.329	120842120	YES	l(2)05287	WD repeat-containing protein 75	ISCP_004321		23.23	l(2)05287	FBgn0284251	lethal (2) 05287	6	Yes (5pct FDR)	WDR75	WD repeat domain 75	HGNC:25725	7	YES	YES
LOC8030631	7	5	-1.921	-1.3262	-1.5013	-1.3262	8030631	YES	Cog2	conserved oligomeric Golgi complex subunit 2	ISCP_032716		34.0125	Cog2	FBgn0026634	Component of oligomeric golgi complex 2	7	Yes (5pct FDR)	COG2	component of oligomeric golgi complex 2	HGNC:6546	7	YES
LOC8052093	7	6	-2.5082	-2.1497	-1.3258	-1.3258	8052093	YES	LOC8052093	dynamin-1-like protein	ISCP_035589		21.475	Drp1	FBgn0026479	Dynamin related protein 1	7	Yes (5pct FDR)	DNM1L	dynamin 1 like	HGNC:2973	7	YES
LOC8050980	7	6	-1.4066	-1.3223	-3.3659	-1.3223	8050980	YES	cass	apoptosis inhibitor 5	ISCP_002208		48.73	cass	FBgn0286781	cassowary	7	Yes (5pct FDR)	API5	apoptosis inhibitor 5	HGNC:594	7	YES
LOC115324969	7	7	-1.5094	-2.0535	-1.322	-1.322	115324969	YES	LOC115324969	ATP-dependent RNA helicase DHX8	ISCP_024182		7.17175	pea	FBgn0086895	peanuts	7	Yes (5pct FDR)	DHX8	DEAH-box helicase 8	HGNC:2749	7	YES	YES
LOC8035157	7	5	-1.3911	-1.3216	-1.8218	-1.3216	8035157	YES	LOC8035157	exportin-T	ISCP_026142		16.8575						XPOT	exportin for tRNA	HGNC:12826	7	YES
LOC8039095	7	7	-1.6637	-1.3212	-1.6123	-1.3212	8039095	YES	GCS2alpha	neutral alpha-glucosidase AB	ISCP_010349		55.955	GCS2alpha	FBgn0027588	Glucosidase 2 alpha subunit	7	Yes (5pct FDR)	GANAB	glucosidase II alpha subunit	HGNC:4138	7	YES
LOC8041878	7	7	-1.3209	-1.4199	-2.9276	-1.3209	8041878	YES	LOC8041878	40S ribosomal protein S14	ISCP_008309	ISCW023299	934.5	RpS14a	FBgn0004403	Ribosomal protein S14a	7		RPS14	ribosomal protein S14	HGNC:10387	7	NO
LOC121048206	7	7	-1.9003	-1.6435	-1.3207	-1.3207	121048206	YES	LOC121048206	uncharacterized LOC121048206	ISCP_013349		1.58925										NO
LOC115316934	7	5	-2.3946	-1.319	-2.2202	-1.319	115316934	YES	CSN7	COP9 signalosome complex subunit 7b	ISCP_000471		28.8075	CSN7	FBgn0028836	COP9 signalosome subunit 7	7	Yes (5pct FDR)	COPS7A	COP9 signalosome subunit 7A	HGNC:16758	7	YES
LOC8029575	7	6	-1.4823	-1.3184	-1.8414	-1.3184	8029575	YES	LOC8029575	transcription factor 12	ISCP_019679		74.605	da	FBgn0267821	daughterless	5		TCF12	transcription factor 12	HGNC:11623	6	YES
LOC8036051	7	6	-1.3184	-1.6758	-3.3697	-1.3184	8036051	YES	Pi3K21B	phosphatidylinositol 3-kinase regulatory subunit gamma	ISCP_021341		24.94	Pi3K21B	FBgn0020622	Pi3K21B	4	Yes (5pct FDR)	P3R3URF-PIK3R3	P3R3URF-PIK3R3 readthrough	HGNC:54999	6	NO
LOC8038463	7	7	-1.944	-1.5474	-1.3181	-1.3181	8038463	YES	babo	TGF-beta receptor type-1	ISCP_016794		64.695	babo	FBgn0011300	baboon	7		TGFBR1	transforming growth factor beta receptor 1	HGNC:11772	7	YES
LOC8036486	7	4	-1.6245	-1.3164	-1.3826	-1.3164	8036486	YES	dUTPase	deoxyuridine 5'-triphosphate nucleotidohydrolase	ISCP_035824	ISCW021273	104.66	dUTPase	FBgn0250837	Deoxyuridine triphosphatase	7	Yes (5pct FDR)	DUT	deoxyuridine triphosphatase	HGNC:3078	6	YES	YES
LOC8025869	7	7	-1.7042	-1.3162	-4.0312	-1.3162	8025869	YES	Clic	chloride intracellular channel exc-4	ISCP_035452	ISCW002122	176.325	Clic	FBgn0030529	Chloride intracellular channel	7		CLIC2	chloride intracellular channel 2	HGNC:2063	5	YES
LOC8034703	7	5	-2.0872	-1.6109	-1.3155	-1.3155	8034703	YES	Afg3l2	AFG3-like protein 2	ISCP_009724		45.02	Afg3l2	FBgn0036702	AFG3 like matrix AAA peptidase subunit 2	7	Yes (5pct FDR)	AFG3L2	AFG3 like matrix AAA peptidase subunit 2	HGNC:315	7	YES	YES
LOC8052088	7	6	-1.3149	-1.5435	-2.1389	-1.3149	8052088	YES	LOC8052088	P protein	ISCP_018237		0.12638	hoe1	FBgn0041150	hoepel1	6		OCA2	OCA2 melanosomal transmembrane protein	HGNC:8101	6	YES
LOC8054046	7	7	-1.575	-1.3143	-1.5764	-1.3143	8054046	YES	Adar	double-stranded RNA-specific editase 1	ISCP_007321		61.7275	Adar	FBgn0026086	Adenosine deaminase acting on RNA	7		ADARB1	adenosine deaminase RNA specific B1	HGNC:226	7	YES
LOC8040937	7	4	-1.4356	-1.314	-1.8622	-1.314	8040937	YES	LOC8040937	echinoderm microtubule-associated protein-like CG42247	ISCP_002473		0.0091875	DCX-EMAP	FBgn0259099	Doublecortin-domain-containing echinoderm-microtubule-associated protein	5						NO
LOC8029095	7	6	-1.3139	-1.5136	-2.6547	-1.3139	8029095	YES	betaggt-I	geranylgeranyl transferase type-1 subunit beta	ISCP_019089		19.75	betaggt-I	FBgn0015000	beta subunit of type I geranylgeranyl transferase	7	Yes (5pct FDR)	PGGT1B	protein geranylgeranyltransferase type I subunit beta	HGNC:8895	7	YES
LOC8052993	7	5	-2.502	-1.3095	-1.639	-1.3095	8052993	YES	spn-E	ATP-dependent RNA helicase TDRD9	ISCP_037875		30.0675	spn-E	FBgn0003483	spindle E	7		TDRD9	tudor domain containing 9	HGNC:20122	7	YES
LOC8023722	7	2	-1.4991	-1.308	-1.646	-1.308	8023722	YES	LOC8023722	saccharopine dehydrogenase-like oxidoreductase	ISCP_013648		144.175	CG2604	FBgn0037298	uncharacterized protein	7		SCCPDH	saccharopine dehydrogenase (putative)	HGNC:24275	7	YES
LOC8037299	7	7	-1.7214	-1.3074	-3.2193	-1.3074	8037299	YES	Naa20A	N-alpha-acetyltransferase 20	ISCP_019555	ISCW011305	137.375	Naa20A	FBgn0031043	N(alpha)-acetyltransferase 20 A	7	Yes (5pct FDR)	NAA20	N-alpha-acetyltransferase 20, NatB catalytic subunit	HGNC:15908	7	YES
LOC8023523	7	7	-1.5168	-1.3071	-1.6904	-1.3071	8023523		LOC8023523	ubiquitin-conjugating enzyme E2 R2	ISCP_006190	ISCW001107	48.275	CG7656	FBgn0036516	uncharacterized protein	7		UBE2R2	ubiquitin conjugating enzyme E2 R2	HGNC:19907	7	YES
LOC8023093	7	5	-1.7288	-1.9941	-1.3053	-1.3053	8023093		LOC8023093	clotting factor C	ISCP_018576		11.7142	hig	FBgn0010114	hikaru genki	1		CD55	CD55 molecule (Cromer blood group)	HGNC:2665	1	YES
LOC120844320	7	5	-2.795	-2.5629	-1.3038	-1.3038	120844320		SerRS	serine--tRNA ligase, cytoplasmic	ISCP_034322		111.825	SerRS	FBgn0031497	Seryl-tRNA synthetase	7	Yes (5pct FDR)	SARS1	seryl-tRNA synthetase 1	HGNC:10537	7	YES	YES
LOC121836116	7	6	-2.2583	-1.937	-1.301	-1.301	121836116		LOC121836116	immunoglobulin-binding protein 1b-like	ISCP_028558		49.805	Tap42	FBgn0051852	Two A-associated protein of 42kDa	7	Yes (5pct FDR)	IGBP1	immunoglobulin binding protein 1	HGNC:5461	7	YES	YES
LOC8029024	7	6	-1.7243	-2.0862	-1.3004	-1.3004	8029024		LOC8029024	cyclin-T2	ISCP_034633	ISCW018295	10.2335	CycT	FBgn0025455	Cyclin T	4	Yes (5pct FDR)	CCNT2	cyclin T2	HGNC:1600	4	YES
LOC8027990	7	5	-1.4318	-1.3003	-2.0415	-1.3003	8027990		LOC8027990	reticulon-4-interacting protein 1 homolog, mitochondrial	ISCP_001577		27.7625	CG17221	FBgn0031500	uncharacterized protein	7	Yes (5pct FDR)	RTN4IP1	reticulon 4 interacting protein 1	HGNC:18647	7	YES
LOC120844772	7	7	-3.2158	-2.8884	-1.2989	-1.2989	120844772		ND-39	NADH dehydrogenase [ubiquinone] 1 alpha subcomplex subunit 9, mitochondrial	ISCP_004272		58.0825	ND-39	FBgn0037001	NADH dehydrogenase (ubiquinone) 39 kDa subunit	7	Yes (5pct FDR)	NDUFA9	NADH:ubiquinone oxidoreductase subunit A9	HGNC:7693	7	YES
LOC120840108	7	2	-2.0929	-1.6001	-1.2978	-1.2978	120840108		LOC120840108	sentrin-specific protease 1	ISCP_028964		11.535	CG32110	FBgn0052110	uncharacterized protein	5		SENP1	SUMO specific peptidase 1	HGNC:17927	1	YES
LOC8037887	7	7	-1.2971	-1.9568	-3.2501	-1.2971	8037887		Rcc1	regulator of chromosome condensation	ISCP_006784		89.275	Rcc1	FBgn0002638	Regulator of chromosome condensation 1	6	Yes (5pct FDR)	RCC1	regulator of chromosome condensation 1	HGNC:1913	6	YES	YES
LOC8037225	7	7	-1.2942	-1.7478	-2.0935	-1.2942	8037225		Ubr1	E3 ubiquitin-protein ligase UBR2	ISCP_014036		8.12	Ubr1	FBgn0030809	Ubr1 ubiquitin ligase	7	Yes (5pct FDR)	UBR2	ubiquitin protein ligase E3 component n-recognin 2	HGNC:21289	7	YES
LOC8027120	7	5	-1.9449	-1.294	-1.5444	-1.294	8027120		LOC8027120	monoglyceride lipase	ISCP_002072		3.734						MGLL	monoglyceride lipase	HGNC:17038	7	YES
LOC8036761	7	7	-1.6774	-1.2898	-2.0504	-1.2898	8036761		Impbeta11	importin-11	ISCP_034974		14.705	Impbeta11	FBgn0284254	Importin beta11	7		IPO11	importin 11	HGNC:20628	7	YES
LOC115332295	2	2	-2.9999	-2.5709	-1.2892	-1.2892	115332295		LOC115332295	protein ANTAGONIST OF LIKE HETEROCHROMATIN PROTEIN 1	ISCP_019668		0.0054325	CG7492	FBgn0035807	uncharacterized protein	1						NO
LOC121046740	5	3	-1.2872	-1.9803	-1.4188	-1.2872	121046740		LOC121046740	uncharacterized protein K02A2.6-like	ISCP_011459		9.694										NO
LOC8026387	7	6	-2.1364	-1.2871	-2.8762	-1.2871	8026387		Trmt112	multifunctional methyltransferase subunit TRM112-like protein	ISCP_013496	ISCW002471	84.06	Trmt112	FBgn0037061	tRNA methyltransferase subunit 11-2	7	Yes (5pct FDR)	TRMT112	tRNA methyltransferase activator subunit 11-2	HGNC:26940	7	YES	YES
LOC120843297	7	5	-2.4139	-2.3493	-1.2864	-1.2864	120843297		LOC120843297	uncharacterized LOC120843297	ISCP_021714		0.0147425										NO
LOC8023855	7	5	-2.1046	-1.4593	-1.2859	-1.2859	8023855		LOC8023855	uncharacterized LOC8023855	ISCP_030322	ISCW000707	8.1265						ZSWIM3	zinc finger SWIM-type containing 3	HGNC:16157	3	YES
LOC8032080	7	7	-2.2227	-1.2854	-2.3696	-1.2854	8032080		kin17	DNA/RNA-binding protein KIN17	ISCP_028021		15.4825	kin17	FBgn0024887	kin17	7	Yes (5pct FDR)	KIN	Kin17 DNA and RNA binding protein	HGNC:6327	7	YES	YES
LOC115316096	7	7	-1.2849	-1.8308	-1.4319	-1.2849	115316096		Caper	RNA-binding protein 39	ISCP_022154		113.845	Caper	FBgn0031883	caper	7	Yes (5pct FDR)	RBM39	RNA binding motif protein 39	HGNC:15923	7	YES	YES
LOC8043379	7	2	-1.6817	-1.4885	-1.2831	-1.2831	8043379		LOC8043379	Y+L amino acid transporter 2-like	ISCP_025425		0.081785										NO
LOC8035017	7	6	-2.01	-1.283	-2.4107	-1.283	8035017		Crk	adapter molecule Crk	ISCP_014102		46.1075	Crk	FBgn0024811	Crk oncogene	7		CRK	CRK proto-oncogene, adaptor protein	HGNC:2362	7	YES
LOC8026436	7	5	-1.2815	-1.452	-1.287	-1.2815	8026436		Fdx1	adrenodoxin-like protein 1, mitochondrial	ISCP_036977		129.075	Fdx1	FBgn0011769	Ferredoxin 1	7	Yes (5pct FDR)	FDX2	ferredoxin 2	HGNC:30546	7	YES
LOC8037559	7	6	-1.4724	-2.0279	-1.2797	-1.2797	8037559		LOC8037559	uncharacterized LOC8037559	ISCP_025485	ISCW021605	57.0875										NO
LOC115323620	7	7	-1.6492	-1.2783	-1.2998	-1.2783	115323620		Pi4KIIIalpha	phosphatidylinositol 4-kinase alpha	ISCP_003431		13.6125	Pi4KIIIalpha	FBgn0267350	Phosphatidylinositol 4-kinase III alpha	7	Yes (5pct FDR)	PI4KA	phosphatidylinositol 4-kinase alpha	HGNC:8983	7	YES
LOC8042089	7	6	-1.4079	-1.2778	-1.8426	-1.2778	8042089		Sin1	target of rapamycin complex 2 subunit MAPKAP1	ISCP_007627		6.97125	Sin1	FBgn0033935	SAPK-interacting protein 1	7		MAPKAP1	MAPK associated protein 1	HGNC:18752	7	YES
LOC8043622	7	4	-1.2776	-1.4941	-2.5552	-1.2776	8043622		eEF2	translation elongation factor 2	ISCP_009734		1161.25	eEF2	FBgn0000559	eukaryotic translation elongation factor 2	7	Yes (5pct FDR)	EEF2	eukaryotic translation elongation factor 2	HGNC:3214	7	YES	YES
LOC115316599	7	6	-1.2763	-1.4596	-2.7663	-1.2763	115316599		TBCC	tubulin-specific chaperone C	ISCP_003623		19.1025	Tbcc	FBgn0051961	Tubulin-binding cofactor C	6	Yes (5pct FDR)	TBCC	tubulin folding cofactor C	HGNC:11580	7	YES	YES
LOC8039009	7	7	-1.5857	-1.2761	-1.7759	-1.2761	8039009		LOC8039009	immediate early response gene 2 protein	ISCP_010129	ISCW011885	37.3125						IER5	immediate early response 5	HGNC:5393	3	YES
LOC8053063	7	7	-2.637	-2.7588	-1.2741	-1.2741	8053063		RpS24	40S ribosomal protein S24	ISCP_020706		986.425	RpS24	FBgn0261596	Ribosomal protein S24	7	Yes (5pct FDR)	RPS24	ribosomal protein S24	HGNC:10411	4	YES	YES
LOC8053994	7	4	-1.2731	-1.523	-1.3025	-1.2731	8053994		LOC8053994	cell division control protein 48 homolog B	ISCP_016034		10.4682	CG12010	FBgn0035443	uncharacterized protein	2	Yes (5pct FDR)	AFG2B	AFG2 AAA ATPase homolog B	HGNC:28762	6	NO
LOC8042902	7	5	-2.3113	-2.4929	-1.2728	-1.2728	8042902		LOC8042902	F-box only protein 43-like	ISCP_034244		14.4						FBXO5	F-box protein 5	HGNC:13584	2	YES	YES
LOC8026444	7	5	-1.6235	-1.2716	-2.3356	-1.2716	8026444		Mtr4	exosome RNA helicase MTR4	ISCP_006676		67.3825	Mtr4	FBgn0001986	Mtr4 helicase	7	Yes (5pct FDR)	MTREX	Mtr4 exosome RNA helicase	HGNC:18734	7	YES	YES
LOC8031247	7	7	-1.7886	-1.2693	-2.4941	-1.2693	8031247		vih	ubiquitin-conjugating enzyme E2 C	ISCP_007031	ISCW019982	63.955	vih	FBgn0264848	vihar	7	Yes (5pct FDR)	UBE2C	ubiquitin conjugating enzyme E2 C	HGNC:15937	7	YES
LOC8037845	7	7	-1.2684	-1.5531	-1.3272	-1.2684	8037845		LOC8037845	FYN-binding protein 1	ISCP_005581		52.0025						FYB1	FYN binding protein 1	HGNC:4036	2	YES
LOC8040305	7	6	-2.0228	-2.008	-1.2663	-1.2663	8040305		LOC8040305	ATP-dependent RNA helicase me31b	-		31.88	me31B	FBgn0004419	maternal expression at 31B	7	Yes (5pct FDR)	DDX6	DEAD-box helicase 6	HGNC:2747	7	YES
LOC8027106	7	5	-3.1763	-2.0697	-1.2663	-1.2663	8027106		LOC8027106	PHD finger protein 14	ISCP_012167		25.64	CG15439	FBgn0031606	uncharacterized protein	7	Yes (5pct FDR)	PHF14	PHD finger protein 14	HGNC:22203	7	YES
LOC8030715	7	7	-1.8558	-1.3556	-1.2663	-1.2663	8030715		Ero1L	ero1-like protein	ISCP_031617		76.24	Ero1L	FBgn0261274	Endoplasmic reticulum oxidoreductin-1-like	7	Yes (5pct FDR)	ERO1A	endoplasmic reticulum oxidoreductase 1 alpha	HGNC:13280	7	YES
LOC8035959	7	4	-1.8196	-2.9498	-1.2662	-1.2662	8035959		LOC8035959	cAMP-regulated phosphoprotein 19-like	ISCP_021418		1.06113	endos	FBgn0061515	endosulfine	3	Yes (5pct FDR)	ENSA	endosulfine alpha	HGNC:3360	1	YES
LOC8027605	7	5	-1.3201	-1.4208	-1.263	-1.263	8027605		c12.1	spliceosome-associated protein CWC15 homolog	ISCP_020567		51.6675	c12.1	FBgn0040235	c12.1	7	Yes (5pct FDR)	CWC15	CWC15 spliceosome associated protein homolog	HGNC:26939	7	NO
LOC8041933	7	5	-1.5131	-1.2623	-1.2688	-1.2623	8041933		Khc	kinesin heavy chain	ISCP_020605		64.655	Khc	FBgn0001308	Kinesin heavy chain	7	Yes (5pct FDR)	KIF5C	kinesin family member 5C	HGNC:6325	7	NO
LOC115327145	7	2	-1.5279	-1.5798	-1.262	-1.262	115327145		LOC115327145	peroxynitrite isomerase THAP4-like	ISCP_008255		0.26495										NO
LOC8040501	7	5	-1.2616	-2.1356	-2.3759	-1.2616	8040501		Mbs	protein phosphatase 1 regulatory subunit 12B	ISCP_018859		18.06	Mbs	FBgn0005536	Myosin binding subunit	6	Yes (5pct FDR)	PPP1R12B	protein phosphatase 1 regulatory subunit 12B	HGNC:7619	5	YES
LOC8038275	7	7	-1.2611	-1.5064	-2.389	-1.2611	8038275		Arp10	actin-related protein 10	ISCP_003170		26.31	Arp10	FBgn0031050	Actin-related protein 10	7	Yes (5pct FDR)	ACTR10	actin related protein 10	HGNC:17372	7	YES	YES
LOC115316971	7	3	-2.3303	-1.2588	-3.265	-1.2588	115316971		LOC115316971	serine/threonine-protein phosphatase 1 regulatory subunit 10	ISCP_038384		14.02	PNUTS	FBgn0053526	Phosphatase 1 nuclear targeting subunit	6	Yes (5pct FDR)	PPP1R10	protein phosphatase 1 regulatory subunit 10	HGNC:9284	5	YES	YES
LOC8029348	7	6	-1.2583	-1.3279	-2.361	-1.2583	8029348		LOC8029348	RNA polymerase II-associated protein 3	ISCP_018458		26.0275	spag	FBgn0015544	spaghetti	3	Yes (5pct FDR)	RPAP3	RNA polymerase II associated protein 3	HGNC:26151	4	YES	YES
LOC8025584	7	6	-1.2579	-1.4375	-1.541	-1.2579	8025584		LOC8025584	ATPase family AAA domain-containing protein 2	ISCP_024753		24.705						ATAD2	ATPase family AAA domain containing 2	HGNC:30123	6	YES
LOC115320636	7	6	-1.5766	-1.2569	-1.2567	-1.2567	115320636		LOC115320636	cardioacceleratory peptide receptor	ISCP_017395		1.0278										NO
LOC120836421	7	6	-1.2564	-1.3208	-2.3412	-1.2564	120836421		LOC120836421	transcription factor E2F7	ISCP_035462		6.88625						E2F8	E2F transcription factor 8	HGNC:24727	4	YES
LOC8033789	7	5	-1.7256	-1.2564	-2.1245	-1.2564	8033789		Gle1	nucleoporin GLE1	ISCP_018020	ISCW009789	7.9535	Gle1	FBgn0033316	Gle1 RNA export mediator	5		GLE1	GLE1 RNA export mediator	HGNC:4315	7	YES
LOC8039352	7	7	-1.5189	-1.256	-2.2503	-1.256	8039352		LOC8039352	polynucleotide 5'-hydroxyl-kinase NOL9	ISCP_019096		26.48	CG8414	FBgn0034073	uncharacterized protein	5	Yes (5pct FDR)	NOL9	nucleolar protein 9	HGNC:26265	6	YES	YES
LOC8026416	7	3	-1.7556	-1.2548	-1.5703	-1.2548	8026416		Sap30	histone deacetylase complex subunit SAP30L	ISCP_034721	ISCW017351	17.8025	Sap30	FBgn0030788	SIN3-associated polypeptide 30	7		SAP30L	SAP30 like	HGNC:25663	7	YES
LOC8041094	7	6	-1.2547	-1.2928	-3.338	-1.2547	8041094		mts	serine/threonine-protein phosphatase 2A catalytic subunit	ISCP_026037	ISCW014549	69.14	mts	FBgn0004177	microtubule star	7	Yes (5pct FDR)	PPP2CA	protein phosphatase 2 catalytic subunit alpha	HGNC:9299	7	YES
LOC8035087	7	5	-2.0092	-1.9856	-1.2546	-1.2546	8035087		UGP	UTP--glucose-1-phosphate uridylyltransferase	ISCP_035917		50.1525	UGP	FBgn0035978	UDP-glucose pyrophosphorylase	7	Yes (5pct FDR)	UGP2	UDP-glucose pyrophosphorylase 2	HGNC:12527	7	YES
LOC8028742	7	6	-1.4077	-1.6221	-1.2544	-1.2544	8028742		NP15.6	NADH dehydrogenase [ubiquinone] 1 beta subcomplex subunit 11, mitochondrial	ISCP_009979	ISCW018306	88.66	NP15.6	FBgn0027785	NP15.6	5	Yes (5pct FDR)	NDUFB11	NADH:ubiquinone oxidoreductase subunit B11	HGNC:20372	4	YES
LOC115327801	7	7	-1.8786	-1.8461	-1.2538	-1.2538	115327801		Fdx2	adrenodoxin-like protein 2, mitochondrial	ISCP_010264		14.445	Fdx2	FBgn0035529	Ferredoxin 2	7	Yes (5pct FDR)	FDX1	ferredoxin 1	HGNC:3638	6	YES
LOC8040661	7	7	-1.2529	-1.7865	-1.2653	-1.2529	8040661		Nemp	nuclear envelope integral membrane protein 1	ISCP_021324	ISCW021967	10.8458	Nemp	FBgn0030768	Nuclear envelope integral membrane protein	7		NEMP1	nuclear envelope integral membrane protein 1	HGNC:29001	6	YES
LOC8023533	7	6	-1.2527	-1.4467	-2.8871	-1.2527	8023533		Nle	notchless protein homolog 1	ISCP_030893		13.1502	Nle	FBgn0021874	Notchless	7	Yes (5pct FDR)	NLE1	notchless homolog 1	HGNC:19889	7	YES	YES
LOC8025426	7	7	-1.5113	-1.9472	-1.2489	-1.2489	8025426		Eaf6	chromatin modification-related protein MEAF6	ISCP_024731		26.7825	Eaf6	FBgn0035624	Esa1-associated factor 6	6	Yes (5pct FDR)	MEAF6	MYST/Esa1 associated factor 6	HGNC:25674	6	YES
LOC8025680	7	7	-1.7656	-1.2479	-1.7033	-1.2479	8025680		LOC8025680	dolichyl-diphosphooligosaccharide--protein glycosyltransferase subunit 1	ISCP_023651		310.525	CG33303	FBgn0053303	uncharacterized protein	7	Yes (5pct FDR)	RPN1	ribophorin I	HGNC:10381	7	YES	YES
LOC8023738	7	6	-1.2449	-1.5421	-1.7249	-1.2449	8023738		LOC8023738	mitochondrial ribonuclease P protein 1 homolog	ISCP_030819		16.1625	rswl	FBgn0034351	roswell	7	Yes (5pct FDR)	TRMT10C	tRNA methyltransferase 10C, mitochondrial RNase P subunit	HGNC:26022	6	YES
LOC8050806	7	5	-1.2441	-1.4216	-2.0913	-1.2441	8050806		LOC8050806	charged multivesicular body protein 7	ISCP_026528	ISCW005355	11.8525	CG5498	FBgn0027565	uncharacterized protein	6		CHMP7	charged multivesicular body protein 7	HGNC:28439	7	YES
LOC8024487	7	7	-1.4187	-1.2438	-2.5515	-1.2438	8024487		Rtc1	RNA 3'-terminal phosphate cyclase-like protein	ISCP_000567		46.65	Rtc1	FBgn0020909	Rtc1	7	Yes (5pct FDR)	RCL1	RNA terminal phosphate cyclase like 1	HGNC:17687	7	YES	YES
LOC115321744	7	7	-1.2435	-1.3831	-1.4512	-1.2435	115321744		LOC115321744	uncharacterized LOC115321744	ISCP_000327		0.139245						PLIN3	perilipin 3	HGNC:16893	2	YES
LOC8033621	7	7	-2.4725	-1.2416	-1.9524	-1.2416	8033621		LOC8033621	pescadillo	ISCP_009453		110.275	CG4364	FBgn0032138	uncharacterized protein	7	Yes (5pct FDR)	PES1	pescadillo ribosomal biogenesis factor 1	HGNC:8848	7	YES	YES
LOC115316229	7	4	-1.2743	-1.2405	-1.4238	-1.2405	115316229		LOC115316229	juvenile hormone acid O-methyltransferase-like	ISCP_007189		0.03415	jhamt	FBgn0028841	juvenile hormone acid methyltransferase	2						NO
LOC8036499	7	7	-1.7595	-1.7527	-1.2393	-1.2393	8036499		ttv	exostosin-1b	ISCP_019443		20.62	ttv	FBgn0265974	tout-velu	7	Yes (5pct FDR)	EXT1	exostosin glycosyltransferase 1	HGNC:3512	7	YES
LOC8038934	7	7	-1.5797	-1.2371	-2.9977	-1.2371	8038934		LOC8038934	very low-density lipoprotein receptor	ISCP_038478		127.65	LpR2	FBgn0051092	Lipophorin receptor 2	7		VLDLR	very low density lipoprotein receptor	HGNC:12698	5	YES
LOC115322203	7	7	-1.2859	-1.2354	-3.4484	-1.2354	115322203		Fib	rRNA 2'-O-methyltransferase fibrillarin	ISCP_022846		28.8975	Fib	FBgn0003062	Fibrillarin	7	Yes (5pct FDR)	FBL	fibrillarin	HGNC:3599	7	YES	YES
LOC115320113	7	7	-2.4242	-2.2465	-1.2341	-1.2341	115320113		S1P	membrane-bound transcription factor site-1 protease	ISCP_000119		15.53	S1P	FBgn0037105	Site-1 protease	7	Yes (5pct FDR)	MBTPS1	membrane bound transcription factor peptidase, site 1	HGNC:15456	7	YES
LOC8032709	7	3	-1.5117	-1.4536	-1.2338	-1.2338	8032709		LOC8032709	uncharacterized LOC8032709	ISCP_016772		54.9075										NO
LOC8028202	7	7	-1.2946	-1.3969	-1.2334	-1.2334	8028202		Dp	transcription factor Dp-2	ISCP_030964		35.0225	Dp	FBgn0011763	DP transcription factor	6	Yes (5pct FDR)	TFDP2	transcription factor Dp-2	HGNC:11751	6	YES
LOC8052113	7	6	-1.6698	-1.2317	-1.3788	-1.2317	8052113		Fkbp59	peptidyl-prolyl cis-trans isomerase FKBP4	ISCP_014532		295.2	Fkbp59	FBgn0029174	FK506-binding protein 59kD	7	Yes (5pct FDR)	FKBP4	FKBP prolyl isomerase 4	HGNC:3720	7	YES
LOC8034990	7	3	-1.8673	-1.8436	-1.2314	-1.2314	8034990		LOC8034990	zinc finger protein 883-like	ISCP_025688		0.02501	crol	FBgn0020309	crooked legs	1		ZNF84	zinc finger protein 84	HGNC:13159	2	YES
LOC8041557	7	6	-1.4613	-1.23	-2.3849	-1.23	8041557		mRpL14	39S ribosomal protein L14, mitochondrial	ISCP_034594		15.47	mRpL14	FBgn0040389	mitochondrial ribosomal protein L14	7	Yes (5pct FDR)	MRPL14	mitochondrial ribosomal protein L14	HGNC:14279	6	YES
LOC8033214	7	6	-3.0376	-2.5032	-1.2295	-1.2295	8033214		LOC8033214	N6-adenosine-methyltransferase non-catalytic subunit	-	ISCW009375	11.8522	Mettl14	FBgn0032016	Methyltransferase like 14	7	Yes (5pct FDR)	METTL14	methyltransferase 14, N6-adenosine-methyltransferase non-catalytic subunit	HGNC:29330	7	YES
LOC8028368	7	6	-1.2791	-1.2294	-2.5008	-1.2294	8028368		Mfap1	microfibrillar-associated protein 1	ISCP_038032		95.095	Mfap1	FBgn0035294	Microfibril-associated protein 1	7	Yes (5pct FDR)	MFAP1	microfibril associated protein 1	HGNC:7032	7	YES	YES
LOC8037283	7	6	-2.7774	-2.9968	-1.2283	-1.2283	8037283		LOC8037283	alkylglycerol monooxygenase	ISCP_007806		8.2725						AGMO	alkylglycerol monooxygenase	HGNC:33784	7	YES
LOC8027434	7	7	-1.6031	-1.3458	-1.2283	-1.2283	8027434		Abp1	drebrin-like protein B	ISCP_010163		98.785	Abp1	FBgn0036372	Actin binding protein 1	6		DBNL	drebrin like	HGNC:2696	6	YES
LOC8052911	7	5	-1.227	-1.4887	-2.5749	-1.227	8052911		Fntb	protein farnesyltransferase subunit beta	ISCP_034227		24.5725	Fntb	FBgn0038424	Farnesyl transferase beta subunit	7	Yes (5pct FDR)	CHURC1-FNTB	CHURC1-FNTB readthrough	HGNC:42960	7	NO
LOC120844265	7	7	-1.2253	-1.3181	-2.4978	-1.2253	120844265		LOC120844265	uncharacterized LOC120844265	ISCP_024280		0.02269										NO
LOC8043100	7	6	-1.2249	-1.4767	-2.5133	-1.2249	8043100		Nmd3	60S ribosomal export protein NMD3	ISCP_005673	ISCW014702	22.29	Nmd3	FBgn0023542	Nonsense-mediated mRNA 3	7	Yes (5pct FDR)	NMD3	NMD3 ribosome export adaptor	HGNC:24250	7	YES	YES
LOC8030129	7	6	-1.2247	-1.3873	-1.9646	-1.2247	8030129		MED16	mediator of RNA polymerase II transcription subunit 16	ISCP_026319		25.255	MED16	FBgn0034707	Mediator complex subunit 16	7		MED16	mediator complex subunit 16	HGNC:17556	7	YES
LOC120836330	7	6	-1.5056	-1.8648	-1.2235	-1.2235	120836330		LOC120836330	uncharacterized LOC120836330	ISCP_022167		3.3425										NO
LOC115322569	7	3	-1.5491	-1.578	-1.223	-1.223	115322569		LOC115322569	methylglutaconyl-CoA hydratase, mitochondrial	ISCP_019485		50.62	CG8778	FBgn0033761	uncharacterized protein	7	Yes (5pct FDR)	AUH	AU RNA binding methylglutaconyl-CoA hydratase	HGNC:890	6	YES
LOC8039949	7	6	-1.4217	-1.6995	-1.2225	-1.2225	8039949		Stt3B	dolichyl-diphosphooligosaccharide--protein glycosyltransferase subunit STT3B	ISCP_028339		146.65	Stt3B	FBgn0011336	Catalytic subunit 3B of the oligosaccharyltransferase complex	7	Yes (5pct FDR)	STT3B	STT3 oligosaccharyltransferase complex catalytic subunit B	HGNC:30611	7	YES
LOC120846981	7	4	-1.2225	-1.597	-2.1397	-1.2225	120846981		mRpS25	probable 28S ribosomal protein S25, mitochondrial	ISCP_029533		72.8525	mRpS25	FBgn0030572	mitochondrial ribosomal protein S25	7	Yes (5pct FDR)	MRPS25	mitochondrial ribosomal protein S25	HGNC:14511	7	YES
LOC8035937	7	5	-1.9177	-1.6417	-1.2223	-1.2223	8035937		LOC8035937	uncharacterized LOC8035937	ISCP_007024		33.595	CG13532	FBgn0034788	uncharacterized protein	4						NO
LOC115318912	7	5	-1.2219	-1.6573	-2.666	-1.2219	115318912		DNApol-epsilon255	DNA polymerase epsilon catalytic subunit A	ISCP_038146		19.78	PolE1	FBgn0264326	DNA polymerase epsilon subunit 1	7	Yes (5pct FDR)	POLE	DNA polymerase epsilon, catalytic subunit	HGNC:9177	7	YES	YES
LOC8029799	7	5	-1.2215	-1.5176	-2.3423	-1.2215	8029799		LOC8029799	WW domain-binding protein 2	ISCP_017193		235.175	Wbp2	FBgn0036318	WW domain binding protein 2	7		WBP2	WW domain binding protein 2	HGNC:12738	6	YES
LOC8037663	7	7	-1.5116	-2.1753	-1.2206	-1.2206	8037663		MED7	mediator of RNA polymerase II transcription subunit 7	ISCP_023719		10.3287	MED7	FBgn0051390	Mediator complex subunit 7	7	Yes (5pct FDR)	MED7	mediator complex subunit 7	HGNC:2378	7	YES
LOC8023412	7	6	-2.6639	-2.2035	-1.2203	-1.2203	8023412		Rrp46	exosome complex component RRP46	ISCP_038656		39.78	Rrp46	FBgn0037815	Rrp46	6	Yes (5pct FDR)	EXOSC5	exosome component 5	HGNC:24662	7	YES	YES
LOC8041400	7	7	-1.6714	-1.22	-2.353	-1.22	8041400		Rnmt	mRNA cap guanine-N7 methyltransferase	ISCP_003812	ISCW023827	20.3725	Rnmt	FBgn0286027	RNA guanine-7 methyltransferase	7	Yes (5pct FDR)	RNMT	RNA guanine-7 methyltransferase	HGNC:10075	7	YES	YES
LOC8042231	7	6	-2.9226	-2.5762	-1.2186	-1.2186	8042231		TfIIB	transcription initiation factor IIB	ISCP_019351		37.3325	TfIIB	FBgn0004915	Transcription factor IIB	4	Yes (5pct FDR)	GTF2B	general transcription factor IIB	HGNC:4648	4	YES	YES
LOC120838196	7	6	-1.4684	-1.2184	-2.1708	-1.2184	120838196		Tlk	serine/threonine-protein kinase tousled-like 2	ISCP_016654		17.3525	Tlk	FBgn0283657	Tousled-like kinase	4	Yes (5pct FDR)	TLK1	tousled like kinase 1	HGNC:11841	7	YES
LOC120849588	7	4	-1.2175	-1.3715	-1.7882	-1.2175	120849588		LOC120849588	twist-related protein 2	ISCP_005871		224.15	twi	FBgn0003900	twist	4		TWIST2	twist family bHLH transcription factor 2	HGNC:20670	6	YES
LOC120836186	7	6	-1.2163	-1.2868	-1.7049	-1.2163	120836186		LOC120836186	uncharacterized LOC120836186	ISCP_023440		0.455625										NO
LOC8023129	7	7	-1.4747	-1.8929	-1.2163	-1.2163	8023129		EMC8-9	ER membrane protein complex subunit 8	ISCP_009929	ISCW016220	70.115	EMC8-9	FBgn0034791	ER membrane protein complex subunit 8/9	7	Yes (5pct FDR)	EMC8	ER membrane protein complex subunit 8	HGNC:7864	7	YES
LOC115328308	7	7	-5.2665	-4.8363	-1.2156	-1.2156	115328308		LOC115328308	cytochrome c oxidase assembly factor 5	ISCP_003517		20.5825	CG13018	FBgn0040751	uncharacterized protein	6	Yes (5pct FDR)	COA5	cytochrome c oxidase assembly factor 5	HGNC:33848	6	YES
LOC8053167	7	5	-2.8268	-2.9073	-1.2156	-1.2156	8053167		Nasp	nuclear autoantigenic sperm protein	ISCP_017354		28.12	Nasp	FBgn0037624	Nuclear autoantigenic sperm protein	5	Yes (5pct FDR)	NASP	nuclear autoantigenic sperm protein	HGNC:7644	5	YES
LOC8043801	7	7	-1.2155	-1.3914	-1.956	-1.2155	8043801		LOC8043801	ileal sodium/bile acid cotransporter	ISCP_026663	ISCW015359	15.1925	CG11655	FBgn0030638	uncharacterized protein	7	Yes (5pct FDR)	SLC10A5	solute carrier family 10 member 5	HGNC:22981	6	YES
LOC8025606	7	4	-1.58	-1.215	-1.43	-1.215	8025606		Kap-alpha3	importin subunit alpha-3	ISCP_004179		60.8775	Kap-alpha3	FBgn0027338	karyopherin alpha3	7	Yes (5pct FDR)	KPNA4	karyopherin subunit alpha 4	HGNC:6397	7	YES
LOC115330707	7	5	-2.2929	-1.2149	-2.6443	-1.2149	115330707		Pabp2	polyadenylate-binding protein 2	ISCP_008879		73.155	Pabp2	FBgn0005648	Pabp2	7	Yes (5pct FDR)	BCL2L2-PABPN1	BCL2L2-PABPN1 readthrough	HGNC:42959	6	NO
LOC8028787	7	7	-1.8261	-1.6847	-1.2147	-1.2147	8028787		LOC8028787	vesicle-associated membrane protein 3	ISCP_002381		67.185	nSyb	FBgn0013342	neuronal Synaptobrevin	4	Yes (5pct FDR)	VAMP3	vesicle associated membrane protein 3	HGNC:12644	6	YES
LOC121835281	7	7	-2.0633	-2.2936	-1.2143	-1.2143	121835281		LOC121835281	DDB1- and CUL4-associated factor 15-like	ISCP_027797		31.675	CG6325	FBgn0037814	uncharacterized protein	2		DCAF15	DDB1 and CUL4 associated factor 15	HGNC:25095	3	YES
LOC8030790	7	5	-1.4248	-1.214	-1.6289	-1.214	8030790		LOC8030790	coiled-coil domain-containing protein 22 homolog	ISCP_006527		20.825	CG9951	FBgn0036671	uncharacterized protein	6		CCDC22	coiled-coil domain containing 22	HGNC:28909	7	YES
LOC8051347	7	7	-2.512	-2.2253	-1.2136	-1.2136	8051347		Ephrin	ephrin-A5	ISCP_020831		10.1903	Ephrin	FBgn0040324	ephrin	4		EFNB1	ephrin B1	HGNC:3226	5	YES
LOC120837942	7	6	-1.2121	-1.2688	-1.5441	-1.2121	120837942		Lamtor4	ragulator complex protein LAMTOR4	ISCP_019105		84.0825	Lamtor4	FBgn0035469	Late endosomal/lysosomal adaptor, MAPK and MTOR activator 4	3		LAMTOR4	late endosomal/lysosomal adaptor, MAPK and MTOR activator 4	HGNC:33772	6	YES
LOC8034270	7	7	-3.3069	-3.2272	-1.2121	-1.2121	8034270		LOC8034270	uncharacterized LOC8034270	ISCP_003640		9.36025	tbrd-2	FBgn0034423	testis-specifically expressed bromodomain containing protein-2	1		BRD10	bromodomain containing 10	HGNC:23378	2	NO
LOC8030665	7	4	-1.9726	-1.2116	-2.1238	-1.2116	8030665		Alg13	UDP-N-acetylglucosamine transferase subunit ALG13 homolog	ISCP_038195	ISCW007482	29.9775	Alg13	FBgn0039639	Alg13 UDP-N-acetylglucosaminyltransferase subunit	5	Yes (5pct FDR)	ALG13	ALG13 UDP-N-acetylglucosaminyltransferase subunit	HGNC:30881	2	YES
LOC8044049	7	7	-1.8224	-1.3326	-1.2114	-1.2114	8044049		LOC8044049	YLP motif-containing protein 1	ISCP_037583		26.2825	ZAP3	FBgn0052685	ZAP3	3	Yes (5pct FDR)	YLPM1	YLP motif containing 1	HGNC:17798	2	YES
LOC8031699	7	7	-2.8099	-2.9674	-1.2103	-1.2103	8031699		LOC8031699	tRNA-specific adenosine deaminase 2	ISCP_014188	ISCW008131	7.9565	CG5292	FBgn0038491	uncharacterized protein	7	Yes (5pct FDR)	ADAT2	adenosine deaminase tRNA specific 2	HGNC:21172	7	YES
LOC115309046	6	2	-1.2986	-1.4706	-1.2092	-1.2092	115309046		LOC115309046	dihydrofolate reductase	ISCP_017920		9.77025	Dhfr	FBgn0004087	Dihydrofolate reductase	7	Yes (5pct FDR)	DHFR	dihydrofolate reductase	HGNC:2861	7	NO
LOC8029815	7	5	-1.6742	-1.2082	-1.6665	-1.2082	8029815		Vps20	charged multivesicular body protein 6-A	ISCP_001343		176.45	Vps20	FBgn0034744	Vacuolar protein sorting 20	7	Yes (5pct FDR)	CHMP6	charged multivesicular body protein 6	HGNC:25675	7	YES	YES
LOC8023434	7	6	-1.6101	-2.0277	-1.2075	-1.2075	8023434		LOC8023434	ran GTPase-activating protein 1	ISCP_002188	ISCW016093	34.255	RanGAP	FBgn0003346	Ran GTPase activating protein	5	Yes (5pct FDR)	RANGAP1	Ran GTPase activating protein 1	HGNC:9854	6	YES	YES
LOC115321434	7	6	-1.3994	-1.329	-1.2074	-1.2074	115321434		LOC115321434	peroxynitrite isomerase THAP4	ISCP_022153		13.7675										NO
LOC8024640	7	7	-1.7721	-1.2071	-2.1355	-1.2071	8024640		LOC8024640	uncharacterized LOC8024640	ISCP_017798		7.812	CG3246	FBgn0031538	uncharacterized protein	4						NO
LOC8040050	7	7	-1.207	-1.5741	-2.6586	-1.207	8040050		LOC8040050	regulator of microtubule dynamics protein 1	ISCP_017112		23.0775						RMDN1	regulator of microtubule dynamics 1	HGNC:24285	6	YES
LOC8041281	7	5	-1.8923	-2.2592	-1.2059	-1.2059	8041281		LOC8041281	F-box/WD repeat-containing protein 7	ISCP_025192		10.5358						FBXO16	F-box protein 16	HGNC:13618	1	YES
LOC8052146	7	5	-1.8841	-2.4207	-1.2058	-1.2058	8052146		kel	kelch-like protein 2	ISCP_029863		14.7325	kel	FBgn0001301	kelch	4		KLHL2	kelch like family member 2	HGNC:6353	7	YES
LOC8031697	7	7	-1.5738	-1.2039	-3.0209	-1.2039	8031697		LOC8031697	zinc finger and SCAN domain-containing protein 2	ISCP_038273		33.2525	CG42726	FBgn0261679	uncharacterized protein	1						NO
LOC115310909	7	7	-2.3377	-2.4567	-1.2038	-1.2038	115310909		Nedd8	NEDD8	ISCP_027638		179.675	Nedd8	FBgn0032725	Nedd8 ubiquitin like modifier	7	Yes (5pct FDR)	NEDD8	NEDD8 ubiquitin like modifier	HGNC:7732	7	YES	YES
LOC115308200	7	6	-1.3831	-1.203	-1.8578	-1.203	115308200		Atg17	RB1-inducible coiled-coil protein 1	ISCP_033444		13.64	Atg17	FBgn0037363	Autophagy-related 17	5		RB1CC1	RB1 inducible coiled-coil 1	HGNC:15574	6	YES
LOC8027491	7	7	-1.2227	-1.5378	-1.2028	-1.2028	8027491		LOC8027491	beta-1,3-galactosyltransferase 1	ISCP_020914		2.51775						B3GNT7	UDP-GlcNAc:betaGal beta-1,3-N-acetylglucosaminyltransferase 7	HGNC:18811	1	YES
LOC115329306	7	7	-1.2309	-1.2026	-1.2369	-1.2026	115329306		Clbn	nuclear export mediator factor NEMF	ISCP_016512		18.985	Clbn	FBgn0259152	Caliban	7		NEMF	nuclear export mediator factor	HGNC:10663	7	YES
LOC8040032	7	7	-1.6081	-1.2025	-1.6577	-1.2025	8040032		Vap33	vesicle-associated membrane protein-associated protein B	ISCP_004087	ISCW022270	95.65	Vap33	FBgn0029687	VAMP-associated protein 33kDa	5	Yes (5pct FDR)	VAPB	VAMP associated protein B and C	HGNC:12649	7	YES
LOC8052109	7	7	-1.2645	-1.2024	-2.1321	-1.2024	8052109		LOC8052109	serine/arginine-rich splicing factor 7	ISCP_035100		144.95	x16	FBgn0028554	x16 splicing factor	5		SRSF7	serine and arginine rich splicing factor 7	HGNC:10789	5	YES	YES
LOC121837059	7	7	-1.7782	-1.202	-1.7827	-1.202	121837059		LOC121837059	interferon alpha-inducible protein 27-like protein 2	ISCP_004174		162.175						IFI27L1	interferon alpha inducible protein 27 like 1	HGNC:19754	2	YES
LOC8023687	7	6	-1.8962	-1.2359	-1.2019	-1.2019	8023687		LOC8023687	genetic suppressor element 1	ISCP_004162		10.4708	px	FBgn0003175	plexus	3		GSE1	Gse1 coiled-coil protein	HGNC:28979	4	YES
LOC8030240	7	6	-1.2	-1.503	-2.1271	-1.2	8030240		Sec63	translocation protein SEC63 homolog	ISCP_014547	ISCW007192	54.0325	Sec63	FBgn0035771	Secretory 63	7		SEC63	SEC63 homolog, protein translocation regulator	HGNC:21082	7	YES
LOC120844620	7	7	-1.1989	-1.5652	-1.4665	-1.1989	120844620		LOC120844620	uncharacterized LOC120844620	ISCP_019283		0.103123						GIN1	gypsy retrotransposon integrase 1	HGNC:25959	1	YES
LOC8050513	7	7	-1.1968	-1.6171	-3.166	-1.1968	8050513		PRL-1	protein tyrosine phosphatase type IVA 2	ISCP_005428	ISCW015996	57.55	PRL-1	FBgn0024734	PRL-1 phosphatase	6	Yes (5pct FDR)	PTP4A3	protein tyrosine phosphatase 4A3	HGNC:9636	7	YES
LOC8030459	7	6	-1.1955	-1.9305	-1.7576	-1.1955	8030459		ss	aryl hydrocarbon receptor	ISCP_007359		2.95525	ss	FBgn0003513	spineless	6		AHR	aryl hydrocarbon receptor	HGNC:348	4	YES
LOC8034395	7	3	-1.6148	-1.1932	-1.3328	-1.1932	8034395		ND-ASHI	NADH dehydrogenase [ubiquinone] 1 beta subcomplex subunit 8, mitochondrial	ISCP_006948		152.6	ND-ASHI	FBgn0029888	NADH dehydrogenase (ubiquinone) ASHI subunit	6	Yes (5pct FDR)	NDUFB8	NADH:ubiquinone oxidoreductase subunit B8	HGNC:7703	5	YES
LOC8052243	7	6	-3.1078	-2.7885	-1.1931	-1.1931	8052243		LOC8052243	endoplasmic reticulum lectin 1	ISCP_028175		124.875	CG6766	FBgn0032398	uncharacterized protein	7		ERLEC1	endoplasmic reticulum lectin 1	HGNC:25222	7	YES
LOC8032836	7	5	-1.6005	-1.1911	-2.0214	-1.1911	8032836		Sou	E3 ubiquitin-protein transferase RMND5B	ISCP_000535	ISCW010122	30.4125	Sou	FBgn0034573	Souji	7		RMND5B	required for meiotic nuclear division 5 homolog B	HGNC:26181	7	YES
LOC8036372	7	5	-1.5286	-1.1899	-1.3473	-1.1899	8036372		LOC8036372	zinc finger SWIM domain-containing protein 5	ISCP_027291		2.17975						ZSWIM6	zinc finger SWIM-type containing 6	HGNC:29316	6	YES
LOC120839082	7	5	-3.0078	-2.8006	-1.1883	-1.1883	120839082		bai	transmembrane emp24 domain-containing protein bai	ISCP_010153		259.675	bai	FBgn0045866	baiser	7		TMED10	transmembrane p24 trafficking protein 10	HGNC:16998	7	YES
LOC115322285	7	7	-1.7624	-2.2617	-1.1868	-1.1868	115322285		LOC115322285	kinetochore protein NDC80 homolog	ISCP_026500		44.7275						NDC80	NDC80 kinetochore complex component	HGNC:16909	4	YES	YES
LOC8042567	7	7	-1.7078	-1.2669	-1.1857	-1.1857	8042567		Hip1	huntingtin-interacting protein 1	ISCP_002436		10.4512	Hip1	FBgn0036309	Huntingtin interacting protein 1	6		HIP1	huntingtin interacting protein 1	HGNC:4913	7	YES
LOC121833252	7	6	-1.4201	-1.1856	-1.6034	-1.1856	121833252		LOC121833252	homeodomain-interacting protein kinase 2-like	ISCP_033096		11.1948	Hipk	FBgn0035142	Homeodomain interacting protein kinase	4	Yes (5pct FDR)	HIPK2	homeodomain interacting protein kinase 2	HGNC:14402	4	NO
LOC8036799	7	6	-1.5696	-1.183	-1.4576	-1.183	8036799		Smug	single-strand selective monofunctional uracil DNA glycosylase	ISCP_011588	ISCW011432	3.17125	Smug	FBgn0038490	Single-strand-selective monofunctional uracil-DNA glycosylase	7		SMUG1	single-strand-selective monofunctional uracil-DNA glycosylase 1	HGNC:17148	7	YES
LOC8032695	7	7	-1.1829	-1.6209	-1.4733	-1.1829	8032695		Scsalpha1	succinate--CoA ligase [ADP/GDP-forming] subunit alpha, mitochondrial	ISCP_028083	ISCW020686	80.415	Scsalpha1	FBgn0004888	Succinyl-coenzyme A synthetase alpha subunit 1	7	Yes (5pct FDR)	SUCLG1	succinate-CoA ligase GDP/ADP-forming subunit alpha	HGNC:11449	7	YES
LOC8029840	7	3	-1.611	-1.2142	-1.1824	-1.1824	8029840		COX7AL	cytochrome c oxidase subunit 7A2, mitochondrial	ISCP_003222	ISCW004038	335.375	COX7AL	FBgn0037579	Cytochrome c oxidase subunit 7A-like	4		COX7A1	cytochrome c oxidase subunit 7A1	HGNC:2287	4	YES
LOC8024860	7	6	-1.1814	-1.4589	-2.4533	-1.1814	8024860		Prm	paramyosin	ISCP_006234		25.275	Prm	FBgn0003149	Paramyosin	7		CEP112	centrosomal protein 112	HGNC:28514	1	YES
LOC8050900	7	5	-2.8523	-2.7014	-1.181	-1.181	8050900		LOC8050900	HEAT repeat-containing protein 6	ISCP_014710		4.6805	CG16989	FBgn0025621	uncharacterized protein	7		HEATR6	HEAT repeat containing 6	HGNC:24076	7	YES
LOC8039711	7	6	-3.3106	-2.7821	-1.1809	-1.1809	8039711		Droj2	dnaJ homolog subfamily A member 1	ISCP_015738		92.3075	Droj2	FBgn0038145	DnaJ-like-2	7	Yes (5pct FDR)	DNAJA1	DnaJ heat shock protein family (Hsp40) member A1	HGNC:5229	7	YES
LOC115316841	7	5	-1.1794	-1.2565	-1.2696	-1.1794	115316841		LOC115316841	nascent polypeptide-associated complex subunit alpha, muscle-specific form	ISCP_005060		5.28625										NO
LOC8041126	7	2	-1.1786	-1.3557	-1.3667	-1.1786	8041126		LOC8041126	neuropeptide-like protein 33	ISCP_024002		0.252833										NO
LOC120837135	2	2	-2.8723	-4.0526	-1.1779	-1.1779	120837135		LOC120837135	39S ribosomal protein L22, mitochondrial	ISCP_010523		25.16	mRpL22	FBgn0030786	mitochondrial ribosomal protein L22	7	Yes (5pct FDR)	MRPL22	mitochondrial ribosomal protein L22	HGNC:14480	7	YES
LOC8052773	7	6	-1.3576	-1.1768	-1.8319	-1.1768	8052773		Sec15	exocyst complex component 6B	ISCP_037629		21.7375	Sec15	FBgn0266674	Secretory 15	7	Yes (5pct FDR)	EXOC6B	exocyst complex component 6B	HGNC:17085	7	YES
LOC121838046	7	7	-1.622	-2.1867	-1.1768	-1.1768	121838046		LOC121838046	uncharacterized LOC121838046	ISCP_023966		0.118705										NO
LOC8036174	7	4	-1.6235	-1.1758	-1.4875	-1.1758	8036174		LOC8036174	proteasome subunit alpha type-6	ISCP_018060	ISCW021572	118.425	Prosalpha1	FBgn0263121	Proteasome alpha1 subunit	7		PSMA6	proteasome 20S subunit alpha 6	HGNC:9535	7	YES	YES
LOC8029273	7	6	-2.0117	-1.5586	-1.1757	-1.1757	8029273		LOC8029273	E3 ubiquitin-protein ligase RGLG4	ISCP_038176	ISCW005067	2.61175										NO
LOC8024846	6	4	-1.1755	-1.5682	-1.7765	-1.1755	8024846		LOC8024846	eukaryotic initiation factor 4A-I	-		119.675	eIF4A	FBgn0001942	eukaryotic translation initiation factor 4A	7	Yes (5pct FDR)	EIF4A2	eukaryotic translation initiation factor 4A2	HGNC:3284	7	YES
LOC8023688	7	7	-1.4149	-1.7314	-1.172	-1.172	8023688		Snx6	sorting nexin-6	ISCP_020877		110.85	Snx6	FBgn0032005	Sorting nexin 6	7		SNX6	sorting nexin 6	HGNC:14970	7	YES
LOC8027327	7	7	-1.1701	-1.432	-1.473	-1.1701	8027327		stai	stathmin	ISCP_009895		225.725	stai	FBgn0266521	stathmin	4		STMN3	stathmin 3	HGNC:15926	3	YES
LOC120841457	7	6	-1.9691	-1.3623	-1.1699	-1.1699	120841457		Hip14	palmitoyltransferase ZDHHC17	ISCP_003372		10.0823	Hip14	FBgn0259824	Huntingtin-interacting protein 14	7	Yes (5pct FDR)	ZDHHC17	zinc finger DHHC-type palmitoyltransferase 17	HGNC:18412	7	YES
LOC115308712	7	7	-1.993	-2.0696	-1.1694	-1.1694	115308712		RpL30	60S ribosomal protein L30	ISCP_010934		1063.58	RpL30	FBgn0086710	Ribosomal protein L30	7	Yes (5pct FDR)	RPL30	ribosomal protein L30	HGNC:10333	7	YES	YES
LOC8041727	7	6	-1.1802	-1.9568	-1.1693	-1.1693	8041727		LOC8041727	BTB/POZ domain-containing protein 1	ISCP_029581		13.81						BTBD1	BTB domain containing 1	HGNC:1120	7	YES
LOC115322034	7	5	-1.4475	-1.1689	-1.9185	-1.1689	115322034		LOC115322034	ribonuclease P protein subunit p14-like	ISCP_021402		6.5605	Rpp14a	FBgn0085346	Ribonuclease P/MRP subunit p14 a	2	Yes (5pct FDR)	RPP14	ribonuclease P/MRP subunit p14	HGNC:30327	6	YES	YES
LOC121837275	2	2	-1.942	-1.1668	-1.5171	-1.1668	121837275		LOC121837275	protein ANTAGONIST OF LIKE HETEROCHROMATIN PROTEIN 1-like	ISCP_007305		0.0635										NO
LOC8036137	7	7	-2.4202	-2.0341	-1.1665	-1.1665	8036137		Rbcn-3A	dmX-like protein 2	ISCP_006907		6.5045	Rbcn-3A	FBgn0023458	Rabconnectin-3A	7	Yes (5pct FDR)	DMXL2	Dmx like 2	HGNC:2938	7	YES
LOC120847666	7	4	-2.2415	-1.7425	-1.1662	-1.1662	120847666		NC2beta	protein Dr1	ISCP_002449		8.30275	NC2beta	FBgn0028926	Negative Cofactor 2beta	7	Yes (5pct FDR)	DR1	down-regulator of transcription 1	HGNC:3017	7	YES
LOC115329565	7	7	-1.2284	-1.6716	-1.1657	-1.1657	115329565		LOC115329565	probable low affinity copper uptake protein 2	ISCP_029161		46.51										NO
LOC8042650	7	6	-3.0659	-2.7254	-1.1656	-1.1656	8042650		VhaSFD	V-type proton ATPase subunit H	ISCP_010751		14.1125	VhaSFD	FBgn0027779	Vacuolar H[+]-ATPase SFD subunit	7	Yes (5pct FDR)	ATP6V1H	ATPase H+ transporting V1 subunit H	HGNC:18303	7	YES
LOC8029115	7	7	-1.1652	-1.3245	-2.299	-1.1652	8029115		Phf5a	PHD finger-like domain-containing protein 5A	ISCP_010572		129.825	Phf5a	FBgn0031822	PHD finger protein 5a	7	Yes (5pct FDR)	PHF5A	PHD finger protein 5A	HGNC:18000	7	YES	YES
LOC8029937	7	6	-1.1652	-1.4072	-2.5642	-1.1652	8029937		LOC8029937	28S ribosomal protein S27, mitochondrial	ISCP_014501	ISCW017652	27.365	CG4882	FBgn0025336	uncharacterized protein	6	Yes (5pct FDR)	MRPS27	mitochondrial ribosomal protein S27	HGNC:14512	3	YES
LOC8040951	7	7	-2.1327	-1.1646	-2.1226	-1.1646	8040951		hay	general transcription and DNA repair factor IIH helicase subunit XPB	ISCP_005262	ISCW023179	37.2125	hay	FBgn0001179	haywire	7	Yes (5pct FDR)	ERCC3	ERCC excision repair 3, TFIIH core complex helicase subunit	HGNC:3435	7	YES	YES
LOC115326717	7	6	-1.3672	-1.6123	-1.1637	-1.1637	115326717		bdg	sodium- and chloride-dependent glycine transporter 1	ISCP_028891		0.897275	bdg	FBgn0034049	bedraggled	6						NO
LOC121046018	7	5	-2.2063	-2.2434	-1.1625	-1.1625	121046018		mRpS2	28S ribosomal protein S2, mitochondrial	ISCP_012113		111.675	mRpS2	FBgn0031639	mitochondrial ribosomal protein S2	7	Yes (5pct FDR)	MRPS2	mitochondrial ribosomal protein S2	HGNC:14495	7	YES
LOC115329089	7	5	-1.6518	-1.1618	-1.6774	-1.1618	115329089		LOC115329089	uncharacterized LOC115329089	ISCP_016655		11.6175										NO
LOC8036207	7	7	-1.1593	-1.437	-4.3503	-1.1593	8036207		SmD3	small nuclear ribonucleoprotein Sm D3	ISCP_020994		237.925	SmD3	FBgn0023167	Small ribonucleoprotein particle protein SmD3	7	Yes (5pct FDR)	SNRPD3	small nuclear ribonucleoprotein D3 polypeptide	HGNC:11160	7	NO
LOC115308243	5	3	-1.1581	-2.1617	-1.6746	-1.1581	115308243		LOC115308243	syntaxin-1A	-		9.61125	Syx1A	FBgn0013343	Syntaxin 1A	7	Yes (5pct FDR)	STX1A	syntaxin 1A	HGNC:11433	7	YES
LOC8032342	7	6	-2.3451	-2.3918	-1.1572	-1.1572	8032342		hyx	parafibromin	ISCP_010114		26.3525	hyx	FBgn0037657	hyrax	7	Yes (5pct FDR)	CDC73	cell division cycle 73	HGNC:16783	7	YES	YES
LOC115328421	7	5	-1.2804	-1.6718	-1.1571	-1.1571	115328421		LOC115328421	uncharacterized LOC115328421	ISCP_010782		0.179028										NO
LOC8034693	7	6	-1.6026	-1.1549	-1.8223	-1.1549	8034693		mTTF	transcription termination factor, mitochondrial	ISCP_028008		4.39575	mTTF	FBgn0028530	mitochondrial transcription termination factor	3	Yes (5pct FDR)					NO
LOC8025424	7	7	-1.7281	-1.8145	-1.1548	-1.1548	8025424		Bub3	mitotic checkpoint protein BUB3	ISCP_006272		64.11	Bub3	FBgn0025457	Bub3	7	Yes (5pct FDR)	BUB3	BUB3 mitotic checkpoint protein	HGNC:1151	7	YES	YES
LOC8050965	7	6	-1.1546	-1.2343	-2.1863	-1.1546	8050965		LOC8050965	H/ACA ribonucleoprotein complex subunit 1	ISCP_035785		46.555	Gar1	FBgn0011824	Gar1 ribonucleoprotein	5	Yes (5pct FDR)	GAR1	GAR1 ribonucleoprotein	HGNC:14264	5	YES
LOC8034653	7	5	-1.5208	-1.4435	-1.1522	-1.1522	8034653		LOC8034653	E3 ubiquitin-protein ligase synoviolin	ISCP_034909	ISCW008722	10.9	sip3	FBgn0039875	septin interacting protein 3	7	Yes (5pct FDR)	SYVN1	synoviolin 1	HGNC:20738	7	YES
LOC8036289	7	6	-3.3638	-3.1328	-1.1514	-1.1514	8036289		LOC8036289	polyubiquitin-C	ISCP_014155	ISCW010407	1678.75	Ubi-p63E	FBgn0003943	Ubiquitin-63E	7	Yes (5pct FDR)	UBC	ubiquitin C	HGNC:12468	7	NO
LOC8038783	7	5	-1.1695	-2.1889	-1.151	-1.151	8038783		net	protein atonal homolog 8	ISCP_000174		10.595	net	FBgn0002931	net	4		ATOH8	atonal bHLH transcription factor 8	HGNC:24126	4	YES
LOC115314917	7	5	-1.1509	-1.4627	-1.3949	-1.1509	115314917		LOC115314917	transketolase-like protein 2	ISCP_016853		84.235	CG8036	FBgn0037607	uncharacterized protein	7	Yes (5pct FDR)	TKTL2	transketolase like 2	HGNC:25313	7	YES
LOC8043604	7	6	-2.3044	-1.6544	-1.1493	-1.1493	8043604		RpS8	40S ribosomal protein S8	ISCP_001657	ISCW015393	1437.5	RpS8	FBgn0039713	Ribosomal protein S8	7	Yes (5pct FDR)	RPS8	ribosomal protein S8	HGNC:10441	7	YES	YES
LOC120846352	7	6	-1.1491	-1.6433	-2.3025	-1.1491	120846352		Rpb11	DNA-directed RNA polymerase II subunit RPB11-a	ISCP_004230		90.4775	Polr2J	FBgn0032634	RNA polymerase II subunit J	7	Yes (5pct FDR)	POLR2J3	RNA polymerase II subunit J3	HGNC:33853	7	NO
LOC8053559	7	6	-1.1488	-1.1948	-1.5992	-1.1488	8053559		CstF64	cleavage stimulation factor subunit 2	ISCP_004010	ISCW015573	32.8675	CstF64	FBgn0027841	Cleavage stimulation factor 64 kD subunit	6	Yes (5pct FDR)	CSTF2	cleavage stimulation factor subunit 2	HGNC:2484	5	YES
LOC8039718	7	6	-1.2343	-1.1483	-1.9509	-1.1483	8039718		qless	all trans-polyprenyl-diphosphate synthase PDSS1	ISCP_018122		15.695	qless	FBgn0051005	qless	7	Yes (5pct FDR)	PDSS1	decaprenyl diphosphate synthase subunit 1	HGNC:17759	7	YES
LOC8043567	7	7	-1.3319	-1.1475	-1.5303	-1.1475	8043567		LOC8043567	MFS-type transporter SLC18B1	ISCP_002832		0.380425						SLC18B1	solute carrier family 18 member B1	HGNC:21573	2	YES
LOC8034749	7	5	-3.3734	-3.214	-1.1466	-1.1466	8034749		Pitslre	cyclin-dependent kinase 11B	ISCP_037984		53.7025	Pitslre	FBgn0016696	pitslre	4	Yes (5pct FDR)	CDK11B	cyclin dependent kinase 11B	HGNC:1729	4	NO
LOC8034576	7	5	-1.428	-1.1466	-1.1608	-1.1466	8034576		Shc	SHC-transforming protein 3	ISCP_017758		20.5675	Shc	FBgn0015296	SHC-adaptor protein	5	Yes (5pct FDR)	SHC3	SHC adaptor protein 3	HGNC:18181	6	YES
LOC8037124	7	7	-1.4229	-1.5224	-1.1464	-1.1464	8037124		LOC8037124	trafficking protein particle complex subunit 2-like protein	ISCP_012176		60.985	CG9067	FBgn0033605	uncharacterized protein	7		TRAPPC2L	trafficking protein particle complex subunit 2L	HGNC:30887	7	YES
LOC115311518	7	2	-1.5297	-1.9724	-1.146	-1.146	115311518		LOC115311518	flavin-containing monooxygenase 5	ISCP_028521		0.48375	Fmo-2	FBgn0033079	Flavin-containing monooxygenase 2	4		FMO3	flavin containing dimethylaniline monoxygenase 3	HGNC:3771	3	YES
LOC8037523	7	6	-1.1412	-1.1539	-1.463	-1.1412	8037523		ldbr	lariat debranching enzyme	ISCP_027950		12.3225	ldbr	FBgn0035838	lariat debranching enzyme	7	Yes (5pct FDR)	DBR1	debranching RNA lariats 1	HGNC:15594	7	YES	YES
LOC8035345	7	6	-2.1266	-1.7152	-1.141	-1.141	8035345		LOC8035345	secernin-2	ISCP_012032		51.3725	CG10098	FBgn0037472	uncharacterized protein	5		SCRN1	secernin 1	HGNC:22192	7	YES
LOC8051847	7	7	-1.1409	-2.2021	-1.7297	-1.1409	8051847		Uev1A	ubiquitin-conjugating enzyme E2 variant 2	ISCP_008488	ISCW019147	127.575	Uev1A	FBgn0035601	Ubiquitin-conjugating enzyme variant 1A	7		UBE2V2	ubiquitin conjugating enzyme E2 V2	HGNC:12495	7	YES
LOC115320721	7	6	-2.6313	-2.0889	-1.1409	-1.1409	115320721		Vha14-1	V-type proton ATPase subunit F	ISCP_002140		26.59	Vha14-1	FBgn0262512	Vacuolar H[+] ATPase 14kD subunit 1	7	Yes (5pct FDR)	LOC101927180	V-type proton ATPase subunit F-like	-:-	7	NO
LOC8041285	7	6	-1.14	-1.6631	-1.1767	-1.14	8041285		LOC8041285	syntaxin-12	ISCP_023381		27.5975	Syx7	FBgn0267849	Syntaxin 7	6		STX12	syntaxin 12	HGNC:11430	6	YES
LOC8040291	7	3	-1.1443	-1.5342	-1.1399	-1.1399	8040291		LOC8040291	neuron navigator 2	ISCP_035647		45.755	sick	FBgn0263873	sickie	5		NAV2	neuron navigator 2	HGNC:15997	5	YES
LOC115310741	7	3	-1.1393	-2.013	-1.2914	-1.1393	115310741		HBS1	HBS1-like protein	ISCP_013474		28.2725	HBS1	FBgn0042712	HBS1	5	Yes (5pct FDR)	HBS1L	HBS1 like translational GTPase	HGNC:4834	5	YES
LOC120842227	7	7	-1.2521	-1.138	-3.0403	-1.138	120842227		LOC120842227	mitochondrial import inner membrane translocase subunit Tim17-B	ISCP_008908		268.025	Tim17b	FBgn0263977	Translocase of the inner mitochondrial membrane 17b	7	Yes (5pct FDR)	TIMM17A	translocase of inner mitochondrial membrane 17A	HGNC:17315	7	YES
LOC8024886	7	6	-2.5945	-2.539	-1.1377	-1.1377	8024886		LOC8024886	dnaJ homolog subfamily C member 17	ISCP_023041		177.8	CG17187	FBgn0037882	uncharacterized protein	7	Yes (5pct FDR)	DNAJC17	DnaJ heat shock protein family (Hsp40) member C17	HGNC:25556	7	YES	YES
LOC115332711	7	7	-1.4058	-1.1368	-3.0276	-1.1368	115332711		LOC115332711	H/ACA ribonucleoprotein complex non-core subunit NAF1	ISCP_026023		7.92025	CG10341	FBgn0032701	uncharacterized protein	4		NAF1	nuclear assembly factor 1 ribonucleoprotein	HGNC:25126	5	YES
LOC8043606	7	7	-2.2835	-2.0202	-1.1367	-1.1367	8043606		LOC8043606	lysine-specific histone demethylase 1B	ISCP_034201		11.9875						KDM1B	lysine demethylase 1B	HGNC:21577	7	YES
LOC8025384	7	7	-1.1362	-1.4774	-1.3931	-1.1362	8025384		Ns4	guanine nucleotide-binding protein-like 1	ISCP_032910		60.3625	Ns4	FBgn0032882	Nucleostemin 4	7		GNL1	G protein nucleolar 1 (putative)	HGNC:4413	7	YES
LOC8026391	7	6	-1.1345	-1.3409	-1.8445	-1.1345	8026391		LOC8026391	uncharacterized LOC8026391	ISCP_005480		3.50725	CG10508	FBgn0037060	uncharacterized protein	5		BAG3	BAG cochaperone 3	HGNC:939	2	YES
LOC8035852	7	6	-1.4599	-1.1337	-1.9216	-1.1337	8035852		LOC8035852	transcription initiation factor TFIID subunit 4	ISCP_010033		11.105	Taf4	FBgn0010280	TBP-associated factor 4	4	Yes (5pct FDR)	TAF4	TATA-box binding protein associated factor 4	HGNC:11537	5	YES
LOC8031491	7	6	-1.8267	-1.132	-1.6408	-1.132	8031491		Gem2	gem-associated protein 2	ISCP_011952	ISCW008217	28.29	Gem2	FBgn0036850	Gemin 2	5	Yes (5pct FDR)	GEMIN2	gem nuclear organelle associated protein 2	HGNC:10884	7	YES
LOC8038345	7	5	-1.7505	-1.1316	-1.779	-1.1316	8038345		mRpS10	28S ribosomal protein S10, mitochondrial	ISCP_012849		46.8625	mRpS10	FBgn0038307	mitochondrial ribosomal protein S10	6	Yes (5pct FDR)	MRPS10	mitochondrial ribosomal protein S10	HGNC:14502	5	YES
LOC115319594	7	6	-1.1297	-1.3223	-1.3027	-1.1297	115319594		LOC115319594	uncharacterized LOC115319594	ISCP_036188		0.00488										NO
LOC8036996	7	5	-1.3699	-1.1676	-1.1295	-1.1295	8036996		Atac2	cysteine-rich protein 2-binding protein	ISCP_037052		17.4175	Atac2	FBgn0032691	Ada2a-containing complex component 2	7	Yes (5pct FDR)	KAT14	lysine acetyltransferase 14	HGNC:15904	7	YES
LOC115316804	7	6	-1.1717	-1.1286	-1.9675	-1.1286	115316804		LOC115316804	N-acetylated-alpha-linked acidic dipeptidase 2	ISCP_035646		4.748						FOLH1	folate hydrolase 1	HGNC:3788	3	YES
LOC121837274	7	5	-1.1284	-1.3499	-1.428	-1.1284	121837274		LOC121837274	cytochrome P450 3A12-like	ISCP_038060		2.8915										NO
LOC121833877	1	1	-1.128	-1.3555	-1.2146	-1.128	121833877		LOC121833877	sialidase-like	ISCP_035192		0.42095										NO
LOC8052014	7	7	-1.127	-1.7207	-2.4768	-1.127	8052014		LOC8052014	fatty acid synthase-like	ISCP_033786		0.0805075	FASN1	FBgn0283427	Fatty acid synthase 1	6	Yes (5pct FDR)	FASN	fatty acid synthase	HGNC:3594	7	YES
LOC120838564	7	6	-1.9469	-1.1262	-3.0362	-1.1262	120838564		bys	bystin	ISCP_008780		63.455	bys	FBgn0010292	by S6	7	Yes (5pct FDR)	BYSL	bystin like	HGNC:1157	7	YES	YES
LOC8032487	7	6	-1.1259	-1.3111	-2.4007	-1.1259	8032487		LOC8032487	adenylate kinase isoenzyme 6	ISCP_021854		0.36716	Ak6	FBgn0033754	Adenylate kinase 6	6	Yes (5pct FDR)	AK6	adenylate kinase 6	HGNC:49151	6	YES
LOC8052489	7	4	-1.2894	-1.5529	-1.1257	-1.1257	8052489		LOC8052489	FAST kinase domain-containing protein 3, mitochondrial	ISCP_024383	ISCW005240	3.80225	CG2124	FBgn0030217	uncharacterized protein	5	Yes (5pct FDR)	FASTKD5	FAST kinase domains 5	HGNC:25790	3	YES
LOC8052004	7	6	-1.5316	-1.1247	-2.1518	-1.1247	8052004		LOC8052004	GTP-binding protein 10	ISCP_001843	ISCW003734	34.66	CG10628	FBgn0032818	uncharacterized protein	7	Yes (5pct FDR)	GTPBP10	GTP binding protein 10	HGNC:25106	7	YES
LOC8043220	7	4	-1.9185	-1.7087	-1.1245	-1.1245	8043220		LOC8043220	solute carrier family 41 member 1	ISCP_017098		7.28025										NO
LOC8026921	7	6	-1.4192	-1.4594	-1.1242	-1.1242	8026921		sdt	protein PALS1	ISCP_004798		20.9975	sdt	FBgn0261873	stardust	5		PALS1	protein associated with LIN7 1, MAGUK p55 family member	HGNC:18669	7	YES
LOC8023227	7	6	-1.4968	-1.1241	-2.7938	-1.1241	8023227		LOC8023227	protein maelstrom homolog	ISCP_022994		25.9275	mael	FBgn0016034	maelstrom	4		MAEL	maelstrom spermatogenic transposon silencer	HGNC:25929	3	YES
LOC8027262	7	5	-1.9465	-1.9786	-1.1239	-1.1239	8027262		Mon1	vacuolar fusion protein MON1 homolog A	ISCP_003993		10.551	Mon1	FBgn0031640	Monensin sensitivity 1	7	Yes (5pct FDR)	MON1A	MON1 homolog A, secretory trafficking associated	HGNC:28207	7	YES
LOC8024554	7	5	-1.1232	-1.3752	-1.9894	-1.1232	8024554		LOC8024554	valine--tRNA ligase, mitochondrial	ISCP_038556		6.30725	ValRS-m	FBgn0035942	Valyl-tRNA synthetase, mitochondrial	1	Yes (5pct FDR)	VARS2	valyl-tRNA synthetase 2, mitochondrial	HGNC:21642	1	YES
LOC8050710	7	7	-2.4834	-3.7228	-1.1223	-1.1223	8050710		LOC8050710	tudor domain-containing protein 1	ISCP_023997		12.6952	tud	FBgn0003891	tudor	1	Yes (5pct FDR)	TDRD1	tudor domain containing 1	HGNC:11712	1	YES
LOC8043651	7	6	-2.0002	-1.7526	-1.1209	-1.1209	8043651		LOC8043651	uncharacterized LOC8043651	ISCP_015095		4.658										NO
LOC8034254	7	5	-1.1202	-1.1442	-2.8614	-1.1202	8034254		mRpL21	39S ribosomal protein L21, mitochondrial	ISCP_009091		17.1925	mRpL21	FBgn0036853	mitochondrial ribosomal protein L21	5	Yes (5pct FDR)	MRPL21	mitochondrial ribosomal protein L21	HGNC:14479	5	YES
LOC8037713	7	7	-1.1195	-1.2688	-2.2583	-1.1195	8037713		Tapdelta	translocon-associated protein subunit delta	ISCP_016705		386.425	Tapdelta	FBgn0021795	Translocon-associated protein delta	7	Yes (5pct FDR)	SSR4	signal sequence receptor subunit 4	HGNC:11326	7	YES
LOC8029191	7	5	-1.1185	-1.298	-1.8861	-1.1185	8029191		ATPsyndelta	ATP synthase subunit delta, mitochondrial	ISCP_017135		189.125	ATPsyndelta	FBgn0028342	ATP synthase, delta subunit	7	Yes (5pct FDR)	ATP5F1D	ATP synthase F1 subunit delta	HGNC:837	7	YES
LOC8038336	7	7	-1.1173	-1.5579	-1.808	-1.1173	8038336		Cka	striatin-3	ISCP_029351		54.365	Cka	FBgn0044323	Connector of kinase to AP-1	6	Yes (5pct FDR)	STRN	striatin	HGNC:11424	7	YES
LOC115313931	7	3	-1.1142	-2.0169	-1.47	-1.1142	115313931		LOC115313931	nose resistant to fluoxetine protein 6-like	ISCP_034493		0.009615										NO
LOC8025809	7	6	-2.418	-1.2787	-1.112	-1.112	8025809		LOC8025809	putative transferase CAF17 homolog, mitochondrial	ISCP_030626	ISCW001949	1.182	CG8043	FBgn0037610	uncharacterized protein	7	Yes (5pct FDR)	IBA57	iron-sulfur cluster assembly factor IBA57	HGNC:27302	6	YES
LOC8026964	7	6	-1.2348	-1.8542	-1.1118	-1.1118	8026964		Rab26	ras-related protein Rab-37	ISCP_038494	ISCW001857	0.9429	Rab26	FBgn0086913	Rab26	6		RAB26	RAB26, member RAS oncogene family	HGNC:14259	7	YES
LOC8030752	7	3	-1.1116	-2.2318	-1.1507	-1.1116	8030752		LOC8030752	protein still life, isoform SIF type 1	ISCP_017868		0.1646	sif	FBgn0085447	still life	6		TIAM2	TIAM Rac1 associated GEF 2	HGNC:11806	5	YES
LOC8027876	7	7	-1.1945	-1.1113	-2.3103	-1.1113	8027876		Hpr1	THO complex subunit 1	ISCP_026045		39.815	Hpr1	FBgn0037382	Hpr1	6	Yes (5pct FDR)	THOC1	THO complex subunit 1	HGNC:19070	7	YES	YES
LOC8032744	7	2	-1.6848	-1.6972	-1.1112	-1.1112	8032744		Gos28	Golgi SNAP receptor complex member 1	ISCP_033994		47.65	Gos28	FBgn0044871	Golgi SNARE, 28 kDa	7		GOSR1	golgi SNAP receptor complex member 1	HGNC:4430	7	YES
LOC120841871	7	7	-1.1191	-1.5985	-1.1095	-1.1095	120841871		LOC120841871	WD repeat-containing protein 55	ISCP_037806		38.7175	CG14722	FBgn0037943	uncharacterized protein	2	Yes (5pct FDR)	WDR55	WD repeat domain 55	HGNC:25971	3	YES	YES
LOC8037928	7	5	-1.4567	-1.1067	-1.8535	-1.1067	8037928		mof	histone acetyltransferase KAT8	ISCP_013313	ISCW020926	19.97	mof	FBgn0014340	males absent on the first	6	Yes (5pct FDR)	KAT8	lysine acetyltransferase 8	HGNC:17933	7	YES	YES
LOC8035998	7	7	-4.7268	-4.3367	-1.1066	-1.1066	8035998		LOC8035998	elongation factor Tu, mitochondrial	ISCP_009593	ISCW010766	72.735	mEFTu1	FBgn0024556	mitochondrial translation elongation factor Tu 1	7	Yes (5pct FDR)	TUFM	Tu translation elongation factor, mitochondrial	HGNC:12420	7	YES
LOC8023081	7	7	-1.3835	-1.3893	-1.1066	-1.1066	8023081		LOC8023081	mortality factor 4-like protein 1	-		29.9075	MRG15	FBgn0027378	MORF-related gene 15	7	Yes (5pct FDR)	MORF4L1	mortality factor 4 like 1	HGNC:16989	7	YES
LOC8031698	7	7	-1.1064	-1.332	-1.1517	-1.1064	8031698		LOC8031698	methylmalonic aciduria type A protein, mitochondrial	ISCP_010310	ISCW008130	22.565						MMAA	metabolism of cobalamin associated A	HGNC:18871	7	YES
LOC115320811	4	4	-1.1492	-1.1049	-1.2776	-1.1049	115320811		LOC115320811	piggyBac transposable element-derived protein 3-like	ISCP_021762		0.115782						PGBD2	piggyBac transposable element derived 2	HGNC:19399	4	YES
LOC8050447	7	5	-1.5887	-1.1179	-1.1039	-1.1039	8050447		LOC8050447	forkhead box protein I3	ISCP_018297		11.8615						FOXJ3	forkhead box J3	HGNC:29178	3	YES
LOC115309992	7	5	-2.0149	-1.4496	-1.1005	-1.1005	115309992		LOC115309992	thioredoxin, mitochondrial	ISCP_037760		186.475	CG8993	FBgn0035334	uncharacterized protein	6	Yes (5pct FDR)	TXN2	thioredoxin 2	HGNC:17772	6	YES
LOC121836818	7	7	-1.0994	-1.3837	-1.1512	-1.0994	121836818		LOC121836818	protein argonaute-2-like	-		8.4835	AGO1	FBgn0262739	Argonaute-1	7	Yes (5pct FDR)	AGO1	argonaute RISC component 1	HGNC:3262	7	YES
LOC8023320	7	6	-1.2356	-1.0994	-2.4277	-1.0994	8023320		Sec8	exocyst complex component 4	ISCP_015305		26.8225	Sec8	FBgn0266672	Secretory 8	7		EXOC4	exocyst complex component 4	HGNC:30389	7	YES
LOC8038470	7	7	-1.1286	-1.0992	-1.5003	-1.0992	8038470		LOC8038470	uncharacterized LOC8038470	ISCP_026677		105.625										NO
LOC8024135	7	7	-1.7255	-2.7775	-1.0988	-1.0988	8024135		LOC8024135	heterogeneous nuclear ribonucleoprotein K	ISCP_020747		82.635	HnRNP-K	FBgn0267791	Heterogeneous nuclear ribonucleoprotein K	3	Yes (5pct FDR)	HNRNPK	heterogeneous nuclear ribonucleoprotein K	HGNC:5044	5	YES	YES
LOC8028672	7	5	-1.0984	-1.249	-2.6139	-1.0984	8028672		Mettl3	N6-adenosine-methyltransferase subunit METTL3	ISCP_021907		7.0485	Mettl3	FBgn0039139	Methyltransferase like 3	6	Yes (5pct FDR)	METTL3	methyltransferase 3, N6-adenosine-methyltransferase complex catalytic subunit	HGNC:17563	7	YES
LOC115314116	7	7	-1.5994	-1.0983	-1.3624	-1.0983	115314116		Cnot4	CCR4-NOT transcription complex subunit 4	ISCP_035927		13.0225	Cnot4	FBgn0051716	CCR4-NOT transcription complex subunit 4	4		CNOT4	CCR4-NOT transcription complex subunit 4	HGNC:7880	5	YES
LOC120842442	5	1	-1.6451	-1.4269	-1.0983	-1.0983	120842442		LOC120842442	uncharacterized LOC120842442	ISCP_006516		0.0763725										NO
LOC8035188	7	6	-1.5071	-1.5416	-1.0946	-1.0946	8035188		NAT1	eukaryotic translation initiation factor 4 gamma 2	ISCP_031146		71.33	NAT1	FBgn0010488	NAT1	5	Yes (5pct FDR)	EIF4G2	eukaryotic translation initiation factor 4 gamma 2	HGNC:3297	7	YES
LOC8041958	7	6	-1.2804	-1.3488	-1.0946	-1.0946	8041958		Rep	rab proteins geranylgeranyltransferase component A	ISCP_017099		40.3475	Rep	FBgn0026378	Rab escort protein	7	Yes (5pct FDR)	CHM	CHM Rab escort protein	HGNC:1940	7	YES
LOC8030382	7	6	-1.4718	-1.8211	-1.0937	-1.0937	8030382		LOC8030382	uncharacterized LOC8030382	ISCP_004140	ISCW007351	8.2055										NO
LOC115321803	7	6	-2.9522	-2.783	-1.0936	-1.0936	115321803		LOC115321803	glutaminyl-peptide cyclotransferase-like	ISCP_014965		1.406	isoQC	FBgn0036999	iso Glutaminyl cyclase	6		QPCTL	glutaminyl-peptide cyclotransferase like	HGNC:25952	7	YES
LOC8042067	7	7	-1.3494	-1.0929	-2.6751	-1.0929	8042067		RfC3	replication factor C subunit 5	ISCP_007199	ISCW022932	78.115	RfC3	FBgn0032244	Replication factor C subunit 3	7	Yes (5pct FDR)	RFC5	replication factor C subunit 5	HGNC:9973	7	YES	YES
LOC115330418	7	6	-1.1509	-1.0922	-1.3218	-1.0922	115330418		LOC115330418	zinc finger protein 346	ISCP_034337		21.6525	CG1231	FBgn0035134	uncharacterized protein	1		ZMAT4	zinc finger matrin-type 4	HGNC:25844	1	YES
LOC8040651	7	6	-1.3407	-1.0919	-1.9141	-1.0919	8040651		LOC8040651	alpha-tocopherol transfer protein-like	ISCP_013511	ISCW012163	4.93475	CG10026	FBgn0032785	uncharacterized protein	3		RLBP1	retinaldehyde binding protein 1	HGNC:10024	1	YES
LOC8028016	7	5	-1.0911	-1.4154	-1.9195	-1.0911	8028016		LOC8028016	DAZ-associated protein 2	ISCP_006623	ISCW003164	60.6325	CG34125	FBgn0083961	uncharacterized protein	2		DAZAP2	DAZ associated protein 2	HGNC:2684	1	YES
LOC8026473	7	7	-1.9328	-1.0905	-1.3424	-1.0905	8026473		DNApol-alpha73	DNA polymerase alpha subunit B	ISCP_022430		9.2025	PolA2	FBgn0005696	DNA polymerase alpha subunit 2	6	Yes (5pct FDR)	POLA2	DNA polymerase alpha 2, accessory subunit	HGNC:30073	7	YES	YES
LOC8053135	7	7	-1.7836	-1.752	-1.0889	-1.0889	8053135		LOC8053135	glycerophosphodiester phosphodiesterase 1	ISCP_003738	ISCW006190	52.01	CG14883	FBgn0038432	uncharacterized protein	5		GDE1	glycerophosphodiester phosphodiesterase 1	HGNC:29644	7	YES
LOC115309564	7	7	-1.292	-1.0884	-1.3663	-1.0884	115309564		Urm1	ubiquitin-related modifier 1	ISCP_022682		66.24	Urm1	FBgn0053276	Ubiquitin-related modifier 1	6	Yes (5pct FDR)	URM1	ubiquitin related modifier 1	HGNC:28378	5	YES
LOC120838561	3	3	-2.0583	-1.7259	-1.0877	-1.0877	120838561		LOC120838561	uncharacterized LOC120838561	ISCP_034658		0.08352										NO
LOC121836199	2	2	-1.3711	-1.3913	-1.0873	-1.0873	121836199		LOC121836199	uncharacterized LOC121836199	ISCP_015123		5.388										NO
LOC121835162	1	1	-1.1465	-1.0868	-1.2164	-1.0868	121835162		LOC121835162	uncharacterized LOC121835162	ISCP_037339		0.130995										NO
LOC8037321	7	5	-1.0867	-1.4192	-1.4208	-1.0867	8037321		LOC8037321	hexuronate transporter	ISCP_004728		0.0067175	CG8389	FBgn0034063	uncharacterized protein	2						NO
LOC8039382	7	6	-1.7798	-1.7168	-1.0856	-1.0856	8039382		LOC8039382	scoloptoxin SSD14	ISCP_024153		0.0339975	CG17636	FBgn0025837	uncharacterized protein	3		GGT1	gamma-glutamyltransferase 1	HGNC:4250	1	YES
LOC8051490	7	6	-1.0854	-1.3079	-2.2498	-1.0854	8051490		Rheb	GTP-binding protein Rheb homolog	ISCP_006453		111.95	Rheb	FBgn0041191	Ras homolog enriched in brain	7	Yes (5pct FDR)	RHEB	Ras homolog, mTORC1 binding	HGNC:10011	7	YES
LOC8036335	7	6	-2.8719	-1.7007	-1.0849	-1.0849	8036335		ecd	protein ecdysoneless homolog	ISCP_001367		24.9825	ecd	FBgn0000543	ecdysoneless	7	Yes (5pct FDR)	ECD	ecdysoneless cell cycle regulator	HGNC:17029	7	YES	YES
LOC8041857	7	7	-1.6127	-1.9278	-1.0849	-1.0849	8041857		ND-18	NADH dehydrogenase [ubiquinone] iron-sulfur protein 4, mitochondrial	ISCP_016380	ISCW014628	79.435	ND-18	FBgn0031021	NADH dehydrogenase (ubiquinone) 18 kDa subunit	7	Yes (5pct FDR)	NDUFS4	NADH:ubiquinone oxidoreductase subunit S4	HGNC:7711	7	YES
LOC8043614	7	6	-1.0821	-1.3165	-1.3557	-1.0821	8043614		rump	myelin expression factor 2	ISCP_021016		106.558	rump	FBgn0267790	rumpelstiltskin	7		MYEF2	myelin expression factor 2	HGNC:17940	7	YES
LOC8030226	7	6	-1.0819	-1.4369	-1.2231	-1.0819	8030226		LOC8030226	ubinuclein-2	ISCP_032582	ISCW019556	5.63775	yem	FBgn0005596	yemanuclein	3	Yes (5pct FDR)	UBN1	ubinuclein 1	HGNC:12506	3	YES
LOC8043747	7	4	-1.2268	-1.3486	-1.0816	-1.0816	8043747		LOC8043747	frizzled-9-like	ISCP_037986	ISCW015217	0.0132625	fz	FBgn0001085	frizzled	1		FZD10	frizzled class receptor 10	HGNC:4039	6	YES
[truncated: 14,166 more rows]

## Sheet: ROC curve
Gene number	Cumulative rate of discovery of non-expressed genes (FDR)	Cumulative rate of ribosome gene discovery (TPR)
5	0	0.0264481
10	0	0.0396722
15	0	0.0793444
20	0	0.0793444
[truncated: 3,034 more rows]
