# Supplementary material for: Genome-wide CRISPR knockout cell screening platform for the disease vector tick species Ixodes scapularis
Source: bioRxiv. 2026 May 7:2026.05.05.721418. Preprint. [Version 1] doi: 10.64898/2026.05.05.721418 (PMC13174539; doi:10.64898/2026.05.05.721418)
Supplement: Supplement 3 [file media-3.xlsx]

## Sheet: PANGEA-Dm-1_FitOrthoBP
enrichment_2026-03-28 10:45:28
[Select]	Gene Set Category	Gene Set ID	Gene Set Name	Gene Set Size	Count Overlap Gene	Percentage Genes in Gene Set	Fold Enrichment	log2 fold	P value	P value calc log_10	Bonferroni	Benjamini & Hochberg	Benjamini & Yekutieli	Overlaping Gene Symbols	Overlapping Gene IDs
	SLIM2 GO BP	GO:0002181	cytoplasmic translation	112	65	8.42	4.9315	2.302	1e-25	25	8e-24	8e-24	3.97238e-23	eRF1,eIF3m,RpL37A,RpL37-1,RpS2,RpLP2,RpS9,RpS30,MCTS1,eIF2Bgamma,RpL12,RpS19a,RpL13,RpL18A,RpL10Ab,RpS27,eIF1,pths,RpL22,RpS14a,RpS10b,RpL7,RpS18,RpS12,RpL27,eIF2beta,lark,RpL34a,sta,RpL15,RpLP1,RpL9,RpL23,RpS4,eIF2gamma,RpL6,RpL35,RpL5,RpL27A,RpS26,eEF5,RpLP0,nocte,RpS3A,RpL7A,Rack1,RpL31,RpL19,RpL13A,me31B,eIF3i,RpL10,RpL17,RpL36A,RpS11,RpL18,RpL3,larp,eIF4A,RpL8,RpS6,RpS13,RpS23,RpS17,RpS20	FBgn0036974,FBgn0033902,FBgn0261608,FBgn0030616,FBgn0004867,FBgn0003274,FBgn0010408,FBgn0038834,FBgn0029833,FBgn0034029,FBgn0034968,FBgn0010412,FBgn0011272,FBgn0010409,FBgn0036213,FBgn0039300,FBgn0035423,FBgn0032919,FBgn0015288,FBgn0004403,FBgn0285947,FBgn0005593,FBgn0010411,FBgn0286213,FBgn0039359,FBgn0004926,FBgn0011640,FBgn0039406,FBgn0003517,FBgn0028697,FBgn0002593,FBgn0015756,FBgn0010078,FBg…
	SLIM2 GO BP	GO:0016073	snRNA metabolic process	33	11	1.425	2.8325	1.502	0.000934403	3.02947	0.0747522	0.00467201	0.0231988	Su(Tpl),Pbp95,Rrp4,IntS6,IntS4,IntS1,IntS9,NHP2,IntS3,Pbp49,omd	FBgn0014037,FBgn0037540,FBgn0034879,FBgn0261383,FBgn0026679,FBgn0034964,FBgn0036570,FBgn0029148,FBgn0262117,FBgn0260398,FBgn0038168
	SLIM2 GO BP	GO:0006399	tRNA metabolic process	123	38	4.922	2.6252	1.392	8.92346e-09	8.04947	7.13877e-07	1.78469e-07	8.86185e-07	MetRS,Polr3K,La,GluRS-m,Dph3,IleRS-m,Rrp4,Ctu1,TyrRS,l(1)G0020,SerRS-m,Tcs3,Ddx1,Uba4,Nfs1,IleRS,Tsen34,Ctu2,AsnRS,Polr3A,TrpRS-m,CG2100,Tcs5,Polr1C,LysRS,TrpRS,GlyRS,HisRS,Polr3B,mldr,AspRS,CG3587,CysRS-m,CysRS,Polr2F,RtcB,AlaRS,Elp6	FBgn0034401,FBgn0061362,FBgn0011638,FBgn0036629,FBgn0037883,FBgn0036569,FBgn0034879,FBgn0033375,FBgn0027080,FBgn0027330,FBgn0021750,FBgn0283681,FBgn0015075,FBgn0032054,FBgn0032393,FBgn0027086,FBgn0053260,FBgn0032793,FBgn0086443,FBgn0030687,FBgn0036763,FBgn0037369,FBgn0035590,FBgn0031657,FBgn0027084,FBgn0010803,FBgn0027088,FBgn0027087,FBgn0004463,FBgn0029858,FBgn0002069,FBgn0023521,FBgn0033900,FBg…
	SLIM2 GO BP	GO:0071806	protein transmembrane transport	39	11	1.425	2.3967	1.261	0.00418069	2.37875	0.334455	0.0159264	0.0790823	ttm3,AIF,Hsc70-5,Hsp60A,mge,CG6878,blp,CG11779,Tom40,Sec61alpha,Tim23	FBgn0032971,FBgn0031392,FBgn0001220,FBgn0015245,FBgn0035473,FBgn0036488,FBgn0038387,FBgn0038683,FBgn0016041,FBgn0086357,FBgn0267976
	SLIM2 GO BP	GO:0032543	mitochondrial translation	101	26	3.368	2.1875	1.129	7.34372e-05	4.13408	0.00587498	0.000734372	0.00364651	HisRS,mRpL15,mRpL27,mEFG1,mRpL10,mRpS9,SerRS-m,CG11679,mRpL24,mRpL47,GlyRS,TrpRS-m,mRpS28,mRRF2,mRpL16,mRpS17,mRpL45,mRpL30,mRpL20,mIF2,mRpL38,mRpL39,mRpS18C,mRpL3,IleRS-m,mRpS21	FBgn0027087,FBgn0036990,FBgn0053002,FBgn0263133,FBgn0031231,FBgn0037529,FBgn0021750,FBgn0030678,FBgn0031651,FBgn0014023,FBgn0027088,FBgn0036763,FBgn0034361,FBgn0051159,FBgn0023519,FBgn0034986,FBgn0263863,FBgn0029718,FBgn0036335,FBgn0039588,FBgn0030552,FBgn0036462,FBgn0039765,FBgn0030686,FBgn0036569,FBgn0044511
	SLIM2 GO BP	GO:0016071	mRNA metabolic process	355	88	11.399	2.1064	1.075	1.67062e-12	11.7771	1.33649e-10	6.68247e-11	3.31817e-10	TfIIEbeta,Cdc27,mdlc,spn-E,heph,CG44249,pcm,Prp8,Cbp80,mbl,Rox8,pelo,Prp3,LSm3,Wdr33,tho2,SNRPG,Rat1,SmF,CG15747,Prp19,Prp39,Cpsf160,elav,barc,Sf3b5,Tnpo-SR,Dim1,CG8777,CG8435,Prp16,CG7879,ps,me31B,rig,abs,CG5986,asf1,SmB,Rrp4,cyp33,Prp5,lark,dom,Adar,Gem3,CG2931,Sym,Not3,Brr2,CG10333,Polr2G,pAbp,CG14230,Srrm1,Hrb87F,larp,CG31368,Cpsf73,pum,Rbp1,CG10466,Psi,Hel25E,Prp6,Clp,Ythdf,Cdc5,Hsc70-4,Slbp…	FBgn0015829,FBgn0012058,FBgn0038772,FBgn0003483,FBgn0011224,FBgn0265184,FBgn0020261,FBgn0033688,FBgn0022942,FBgn0265487,FBgn0005649,FBgn0011207,FBgn0036915,FBgn0051184,FBgn0046222,FBgn0031390,FBgn0261791,FBgn0031868,FBgn0000426,FBgn0030474,FBgn0261119,FBgn0039600,FBgn0024698,FBgn0260400,FBgn0037081,FBgn0040534,FBgn0031456,FBgn0031601,FBgn0033376,FBgn0034084,FBgn0026713,FBgn0035235,FBgn0261552,FBg…
	SLIM2 GO BP	GO:0042254	ribosome biogenesis	188	46	5.959	2.0792	1.056	6.65927e-07	6.17657	5.32742e-05	8.87903e-06	4.40886e-05	sta,l(2)k09022,mbo,Sbds,CG33158,CG13097,RpS19a,RpL35,RpS13,RpL7A,RpLP0,Rrp47,CG9107,RpL7,RpS9,Rbm13,RpL34a,CG9300,RpS27,CG13390,RpS12,Non3,CG8939,CG8064,RpS14a,Surf6,RpL5,mtTFB2,CG30349,CG32708,NHP2,l(2)05287,mtTFB1,CG3735,RpS6,Rrp4,emb,CG6724,CG12608,dbe,l(1)G0020,eIF6,Mys45A,pths,CG5645,nop5	FBgn0003517,FBgn0086451,FBgn0026207,FBgn0035714,FBgn0053158,FBgn0032051,FBgn0010412,FBgn0029785,FBgn0010265,FBgn0014026,FBgn0000100,FBgn0030711,FBgn0031764,FBgn0005593,FBgn0010408,FBgn0030067,FBgn0039406,FBgn0036886,FBgn0039300,FBgn0032031,FBgn0286213,FBgn0038585,FBgn0030720,FBgn0038597,FBgn0004403,FBgn0038746,FBgn0064225,FBgn0037778,FBgn0050349,FBgn0052708,FBgn0029148,FBgn0284251,FBgn0261381,FBg…
	SLIM2 GO BP	GO:0006260	DNA replication	94	23	2.979	2.0792	1.056	0.000421126	3.37559	0.0336901	0.0028075	0.0139406	PolE2,geminin,Mcm7,Ctf4,CG6443,Mcm2,Mcm5,CG14803,mus101,PCNA,DNAlig4,RfC4,Cdk1,mtSSB,PolE4,Mcm6,larp,Rtel1,Psf2,mtDNA-helicase,Gnf1,PolG1,Orc4	FBgn0035644,FBgn0033081,FBgn0020633,FBgn0033890,FBgn0032290,FBgn0014861,FBgn0017577,FBgn0023513,FBgn0002878,FBgn0005655,FBgn0030506,FBgn0260985,FBgn0004106,FBgn0010438,FBgn0034726,FBgn0025815,FBgn0261618,FBgn0029798,FBgn0261976,FBgn0032154,FBgn0004913,FBgn0004406,FBgn0023181
	SLIM2 GO BP	GO:0006913	nucleocytoplasmic transport	112	27	3.497	2.0485	1.035	0.000178861	3.74749	0.0143088	0.0013008	0.00645912	Ntf-2,Fs(2)Ket,tho2,Nup154,Moe,Tnpo-SR,Nxt1,Rae1,msk,mbo,sqd,Mys45A,cpb,emb,sgg,Hel25E,Arpc1,Ranbp21,Sec13,tex,Arp3,Cse1,thoc5,Cbp80,eIF6,Nup160,thoc7	FBgn0031145,FBgn0262743,FBgn0031390,FBgn0021761,FBgn0011661,FBgn0031456,FBgn0028411,FBgn0034646,FBgn0026252,FBgn0026207,FBgn0263396,FBgn0033379,FBgn0011570,FBgn0020497,FBgn0003371,FBgn0014189,FBgn0001961,FBgn0031051,FBgn0024509,FBgn0037569,FBgn0262716,FBgn0022213,FBgn0034939,FBgn0022942,FBgn0034915,FBgn0262647,FBgn0035110
	SLIM2 GO BP	GO:0000278	mitotic cell cycle	371	89	11.528	2.0385	1.028	8.81071e-12	11.055	7.04856e-10	2.34952e-10	1.16665e-09	Nprl2,Mcm6,larp,Lis-1,APC4,Klp10A,chic,Cdc27,csw,Arf1,Klp3A,fzy,Tbcd,PolE2,mst,Slik,Elp6,PCNA,Act42A,lark,tws,Dsor1,eIF3g1,Grip71,p115,shi,Sin3A,Xpd,aurA,Rho1,Grip163,grp,Cdk7,Fs(2)Ket,Prp38,mr,Hrb87F,Aos1,nej,Det,CycB,Ctf4,Brr2,mus101,shtd,Cdk2,ben,cmet,Pi3K92E,Ankle2,ball,tsr,Bap55,pum,Claspin,mh,alphaSnap,CG5790,spn-E,vtd,l(2)dtl,Moe,DCTN2-p50,Rae1,betaTub85D,Cdk1,CCT6,Rab1,sgg,Slbp,Cdc23,Mcm2…	FBgn0030800,FBgn0025815,FBgn0261618,FBgn0015754,FBgn0052707,FBgn0030268,FBgn0000308,FBgn0012058,FBgn0000382,FBgn0010348,FBgn0011606,FBgn0001086,FBgn0027509,FBgn0035644,FBgn0020272,FBgn0035001,FBgn0086371,FBgn0005655,FBgn0000043,FBgn0011640,FBgn0004889,FBgn0010269,FBgn0029629,FBgn0032705,FBgn0040087,FBgn0003392,FBgn0022764,FBgn0261850,FBgn0000147,FBgn0014020,FBgn0026432,FBgn0261278,FBgn0263237,FBg…
	SLIM2 GO BP	GO:0006403	RNA localization	121	29	3.756	2.0366	1.026	0.00011639	3.93408	0.00931123	0.00103458	0.00513719	DCTN2-p50,Dhc64C,Grip71,Slbp,spn-E,Vps25,Hel25E,Nxt1,lsn,tud,Nup160,Moe,thoc5,Chc,Rae1,Ranbp21,thoc7,chic,tex,Nup154,tho2,Rab6,mbo,Lis-1,glo,sqd,Cbp80,spn-B,Grip75	FBgn0021825,FBgn0261797,FBgn0032705,FBgn0041186,FBgn0003483,FBgn0022027,FBgn0014189,FBgn0028411,FBgn0260940,FBgn0003891,FBgn0262647,FBgn0011661,FBgn0034939,FBgn0000319,FBgn0034646,FBgn0031051,FBgn0035110,FBgn0000308,FBgn0037569,FBgn0021761,FBgn0031390,FBgn0015797,FBgn0026207,FBgn0015754,FBgn0259139,FBgn0263396,FBgn0022942,FBgn0003480,FBgn0026431
	SLIM2 GO BP	GO:0051276	chromosome organization	207	46	5.959	1.8883	0.917	1.10932e-05	4.95494	0.000887456	0.000126779	0.00062952	cmet,Dhc64C,XNP,Psf2,feo,mr,chic,polo,HDAC1,CycB,tws,Kdm5,chb,Mcm2,RfC4,spn-E,Nup154,pho,Moe,Mcm5,vtd,Slbp,Rae1,rad50,Rtel1,ball,Cam,mora,eco,Smn,DNAlig4,sgg,shtd,mst,Pp2A-29B,glo,Sec13,Cdc23,Slik,Klp61F,APC4,SMC1,spn-B,Lis-1,Cdc27,DCTN2-p50	FBgn0040232,FBgn0261797,FBgn0039338,FBgn0261976,FBgn0030241,FBgn0002791,FBgn0000308,FBgn0003124,FBgn0015805,FBgn0000405,FBgn0004889,FBgn0031759,FBgn0021760,FBgn0014861,FBgn0260985,FBgn0003483,FBgn0021761,FBgn0002521,FBgn0011661,FBgn0017577,FBgn0260987,FBgn0041186,FBgn0034646,FBgn0034728,FBgn0029798,FBgn0027889,FBgn0000253,FBgn0029503,FBgn0035766,FBgn0036641,FBgn0030506,FBgn0003371,FBgn0004391,FBg…
	SLIM2 GO BP	GO:0051321	meiotic cell cycle	146	31	4.016	1.8042	0.851	0.000687357	3.16282	0.0549886	0.0036659	0.018203	vib,ball,Nup154,thoc5,Klp3A,Mcm5,spn-E,tsr,lwr,fzy,pAbp,Rae1,larp,Grip75,alphaCOP,Nprl2,Det,Grip163,Arf1,Klp10A,spn-B,rad50,Rab1,Grip71,sgg,chic,gammaCOP,pelo,polo,Kdm5,Cdk1	FBgn0267975,FBgn0027889,FBgn0021761,FBgn0034939,FBgn0011606,FBgn0017577,FBgn0003483,FBgn0011726,FBgn0010602,FBgn0001086,FBgn0265297,FBgn0034646,FBgn0261618,FBgn0026431,FBgn0025725,FBgn0030800,FBgn0264291,FBgn0026432,FBgn0010348,FBgn0030268,FBgn0003480,FBgn0034728,FBgn0285937,FBgn0032705,FBgn0003371,FBgn0000308,FBgn0028968,FBgn0011207,FBgn0003124,FBgn0031759,FBgn0004106
	SLIM2 GO BP	GO:0006457	protein folding	99	21	2.72	1.8025	0.85	0.00485225	2.31406	0.38818	0.0168774	0.0838044	Hsp60A,Hsc70-5,CCT1,CCT6,cyp33,Tbca,Tbcd,CG3511,CG5504,Tbce,CG1416,Cdc37,AIF,Dpit47,Hsp110,CCT8,CCT7,14-3-3zeta,Calr,CCT5,Hsc70-4	FBgn0015245,FBgn0001220,FBgn0003676,FBgn0027329,FBgn0028382,FBgn0039869,FBgn0027509,FBgn0035027,FBgn0002174,FBgn0033055,FBgn0032961,FBgn0011573,FBgn0031392,FBgn0266518,FBgn0026418,FBgn0284436,FBgn0037632,FBgn0004907,FBgn0005585,FBgn0010621,FBgn0266599
	SLIM2 GO BP	GO:0016072	rRNA metabolic process	151	32	4.145	1.8008	0.849	0.000587067	3.23131	0.0469654	0.00335467	0.0166575	RpL7A,Tif-IA,CG30349,RpL35,Rbm13,l(1)G0020,CG3735,CG12608,eIF6,CG5645,pelo,RpL7,Non3,pcm,dbe,CG6724,CG7099,l(2)05287,Rrp47,CG9107,Rrp4,CG8939,CG9300,nop5,CG32708,mtTFB2,CG8064,CG13097,NHP2,mtTFB1,l(2)k09022,pths	FBgn0014026,FBgn0032988,FBgn0050349,FBgn0029785,FBgn0030067,FBgn0027330,FBgn0034933,FBgn0030630,FBgn0034915,FBgn0036254,FBgn0011207,FBgn0005593,FBgn0038585,FBgn0020261,FBgn0020305,FBgn0032298,FBgn0032517,FBgn0284251,FBgn0030711,FBgn0031764,FBgn0034879,FBgn0030720,FBgn0036886,FBgn0026196,FBgn0052708,FBgn0037778,FBgn0038597,FBgn0032051,FBgn0029148,FBgn0261381,FBgn0086451,FBgn0032919
	SLIM2 GO BP	GO:0002520	immune system development	52	11	1.425	1.7975	0.846	0.0366724	1.43566	1	0.101165	0.502334	CSN5,kuz,Tsc1,Ras85D,Pi3K92E,pnt,GlyRS,Marf,Gmppb,Drp1,lwr	FBgn0027053,FBgn0259984,FBgn0026317,FBgn0003205,FBgn0015279,FBgn0003118,FBgn0027088,FBgn0029870,FBgn0037279,FBgn0026479,FBgn0010602
	SLIM2 GO BP	GO:0051301	cell division	196	41	5.311	1.7775	0.83	0.000141282	3.84991	0.0113025	0.00113025	0.00561225	Cdc23,vib,polo,Cdc14,aurA,Cdc27,Arf1,chic,flw,alien,lwr,Tbcd,tws,chico,Act42A,asl,CSN7,Grip75,Smn,Rho1,WASp,Lis-1,Cdk1,tsr,tkv,CSN5,pAbp,flfl,alphaSnap,Dhc64C,NHP2,alphaCOP,pelo,Det,chb,shi,gammaCOP,CycB,Rab1,eIF4A,Klp3A	FBgn0032863,FBgn0267975,FBgn0003124,FBgn0031952,FBgn0000147,FBgn0012058,FBgn0010348,FBgn0000308,FBgn0000711,FBgn0013746,FBgn0010602,FBgn0027509,FBgn0004889,FBgn0024248,FBgn0000043,FBgn0261004,FBgn0028836,FBgn0026431,FBgn0036641,FBgn0014020,FBgn0024273,FBgn0015754,FBgn0004106,FBgn0011726,FBgn0003716,FBgn0027053,FBgn0265297,FBgn0024555,FBgn0250791,FBgn0261797,FBgn0029148,FBgn0025725,FBgn0011207,FBg…
	SLIM2 GO BP	GO:0007005	mitochondrion organization	152	31	4.016	1.733	0.793	0.00138545	2.85841	0.110836	0.00651978	0.0323739	mge,Chchd3,CG5504,mtDNA-helicase,CG8520,Marf,CycD,PolG1,ND-75,Hsp60A,Ttc19,CG6878,CG3270,mst,CG31229,Uqcc1,ECSIT,ttm3,CG14483,CG30373,CG11722,prel,Sar1,CG9921,CIA30,Hsc70-5,mtSSB,Drp1,ND-23,Phb2,larp	FBgn0035473,FBgn0010808,FBgn0002174,FBgn0032154,FBgn0033734,FBgn0029870,FBgn0010315,FBgn0004406,FBgn0017566,FBgn0015245,FBgn0032744,FBgn0036488,FBgn0033093,FBgn0020272,FBgn0051229,FBgn0035722,FBgn0028436,FBgn0032971,FBgn0034248,FBgn0050373,FBgn0037777,FBgn0033413,FBgn0038947,FBgn0030743,FBgn0039689,FBgn0001220,FBgn0010438,FBgn0026479,FBgn0017567,FBgn0010551,FBgn0261618
	SLIM2 GO BP	GO:0006310	DNA recombination	80	16	2.073	1.6995	0.765	0.0222924	1.65184	1	0.0676668	0.335998	Mcm7,DNAlig4,Mcm2,tos,Mcm5,Xpd,Rtel1,vtd,spn-B,Klp3A,CG14803,rad50,Mcm6,Nup160,Psf2,Pp4-19C	FBgn0020633,FBgn0030506,FBgn0014861,FBgn0015553,FBgn0017577,FBgn0261850,FBgn0029798,FBgn0260987,FBgn0003480,FBgn0011606,FBgn0023513,FBgn0034728,FBgn0025815,FBgn0262647,FBgn0261976,FBgn0023177
	SLIM2 GO BP	GO:0006281	DNA repair	161	31	4.016	1.6361	0.71	0.00355292	2.44941	0.284233	0.0149597	0.0742819	Spf45,Mcm6,Rtel1,DNAlig4,vtd,Psf2,PolG1,mh,RpLP0,Mcm7,tos,Ctf4,Ddx1,Mcm2,PCNA,rad50,Xpd,Mcm5,CG14803,RfC4,mrn,flfl,Nup160,Ssl1,spn-B,Pp4-19C,Gnf1,PolE2,ben,aurA,Ubc6	FBgn0086683,FBgn0025815,FBgn0029798,FBgn0030506,FBgn0260987,FBgn0261976,FBgn0004406,FBgn0267977,FBgn0000100,FBgn0020633,FBgn0015553,FBgn0033890,FBgn0015075,FBgn0014861,FBgn0005655,FBgn0034728,FBgn0261850,FBgn0017577,FBgn0023513,FBgn0260985,FBgn0261109,FBgn0024555,FBgn0262647,FBgn0037202,FBgn0003480,FBgn0023177,FBgn0004913,FBgn0035644,FBgn0000173,FBgn0000147,FBgn0004436
	SLIM2 GO BP	GO:0000226	microtubule cytoskeleton organization	248	47	6.088	1.6104	0.687	0.000537361	3.26973	0.0429889	0.00330684	0.01642	Sac1,Cdc14,Pp2A-29B,Slik,chb,DCTN2-p50,pelo,DCX-EMAP,Grip71,Klp10A,Moe,WASp,vib,betaTub85D,Dhc64C,Elp6,Klp3A,mora,grp,Chc,polo,sgg,feo,Tbcd,tsr,Rab6,Ubc6,CCT6,PCNA,sqd,larp,14-3-3zeta,asl,emb,Klp61F,Grip75,mst,Pka-R1,aurA,Cam,Det,Grip163,Tbce,heph,tws,Lis-1,ball	FBgn0283500,FBgn0031952,FBgn0260439,FBgn0035001,FBgn0021760,FBgn0021825,FBgn0011207,FBgn0259099,FBgn0032705,FBgn0030268,FBgn0011661,FBgn0024273,FBgn0267975,FBgn0003889,FBgn0261797,FBgn0086371,FBgn0011606,FBgn0029503,FBgn0261278,FBgn0000319,FBgn0003124,FBgn0003371,FBgn0030241,FBgn0027509,FBgn0011726,FBgn0015797,FBgn0004436,FBgn0027329,FBgn0005655,FBgn0263396,FBgn0261618,FBgn0004907,FBgn0261004,FBg…
	SLIM2 GO BP	GO:0006914	autophagy	196	36	4.663	1.5607	0.642	0.0040193	2.39585	0.321544	0.0159264	0.0790823	Vps28,lqf,Sec61alpha,Chc,Ufl1,Vps4,Vps15,RagC-D,Nprl2,Nprl3,Vps25,Rack1,babo,shi,Tsc1,Vps16A,Rab1,mask,Ras85D,Pp2A-29B,Vha100-1,raptor,Sod2,Trpml,Vps11,Rae1,CG6878,Vps39,Rab2,RagA-B,Ubc6,Uba1,Desat1,Hsc70-4,Pi3K92E,Sting	FBgn0021814,FBgn0028582,FBgn0086357,FBgn0000319,FBgn0037467,FBgn0283469,FBgn0260935,FBgn0033272,FBgn0030800,FBgn0036397,FBgn0022027,FBgn0020618,FBgn0011300,FBgn0003392,FBgn0026317,FBgn0285911,FBgn0285937,FBgn0043884,FBgn0003205,FBgn0260439,FBgn0028671,FBgn0029840,FBgn0010213,FBgn0262516,FBgn0052350,FBgn0034646,FBgn0036488,FBgn0038593,FBgn0014009,FBgn0037647,FBgn0004436,FBgn0023143,FBgn0086687,FBg…
	SLIM2 GO BP	GO:0016074	sno(s)RNA metabolic process	11	2	0.259	1.545	0.628	0.377654	0.422906	1	0.570044	1	mdlc,Rrp4	FBgn0038772,FBgn0034879
	SLIM2 GO BP	GO:0006401	RNA catabolic process	127	23	2.979	1.5389	0.622	0.0223407	1.6509	1	0.0676668	0.335998	Upf1,IntS6,larp,sqd,IntS4,Ythdf,Cbp80,IntS1,pcm,Dora,IntS9,Rat1,Not3,omd,CG8777,pum,Pp2A-29B,Rrp4,pelo,IntS3,Polr2G,spn-E,me31B	FBgn0030354,FBgn0261383,FBgn0261618,FBgn0263396,FBgn0026679,FBgn0039261,FBgn0022942,FBgn0034964,FBgn0020261,FBgn0085430,FBgn0036570,FBgn0031868,FBgn0033029,FBgn0038168,FBgn0033376,FBgn0003165,FBgn0260439,FBgn0034879,FBgn0011207,FBgn0262117,FBgn0051155,FBgn0003483,FBgn0004419
	SLIM2 GO BP	GO:0006605	protein targeting	72	13	1.684	1.5343	0.618	0.0750478	1.12466	1	0.181934	0.90339	Sec61alpha,Spase25,Vps15,CG7791,mge,UQCR-C1,Tom40,Srp19,Srp68,Vsp37A,larp,Nacalpha,Rab6	FBgn0086357,FBgn0030306,FBgn0260935,FBgn0033038,FBgn0035473,FBgn0038271,FBgn0016041,FBgn0015298,FBgn0035947,FBgn0016038,FBgn0261618,FBgn0086904,FBgn0015797
	SLIM2 GO BP	GO:0009306	protein secretion	57	10	1.295	1.4908	0.576	0.126641	0.897425	1	0.281425	1	Rab2,eIF3m,Klp61F,Sec23,Rab1,gammaCOP,tsr,deltaCOP,Vps35,Tango14	FBgn0014009,FBgn0033902,FBgn0004378,FBgn0262125,FBgn0285937,FBgn0028968,FBgn0011726,FBgn0028969,FBgn0034708,FBgn0031312
	SLIM2 GO BP	GO:0006950	response to stress	893	151	19.56	1.4369	0.523	5.87767e-07	6.23079	4.70214e-05	8.87903e-06	4.40886e-05	l(3)80Fj,Trpml,Vps16A,tho2,Xpd,Ras85D,Polr2C,Pli,Upf1,chic,Pp4-19C,chico,lwr,Psf2,Rab1,kud,Pi3K92E,CG5504,Spf45,Hsc70-4,RpLP0,CSN8,Vps39,Tao,mrn,Vps15,Eaf,eIF2Bgamma,Arpc4,Nipped-A,Desat1,His2Av,Mcm7,Sar1,Ufl1,alpha-Man-Ia,Dsor1,akirin,Aos1,Srx,Vps11,UbcE2M,Ssl1,Rtel1,Hsp110,Sod2,eIF1,Coq3,Bap55,Ddx56,me31B,Mcm2,Vps2,rin,Calr,Cdk1,Ntf-2,raptor,rad50,Cdk12,CIA30,Coq2,aurA,Su(Tpl),Spt6,grp,CG11779,…	FBgn0287182,FBgn0262516,FBgn0285911,FBgn0031390,FBgn0261850,FBgn0003205,FBgn0026373,FBgn0025574,FBgn0030354,FBgn0000308,FBgn0023177,FBgn0024248,FBgn0010602,FBgn0261976,FBgn0285937,FBgn0036667,FBgn0015279,FBgn0002174,FBgn0086683,FBgn0266599,FBgn0000100,FBgn0261437,FBgn0038593,FBgn0031030,FBgn0261109,FBgn0260935,FBgn0033166,FBgn0034029,FBgn0284255,FBgn0053554,FBgn0086687,FBgn0001197,FBgn0020633,FBg…
	SLIM2 GO BP	GO:0034587	piRNA processing	24	4	0.518	1.4162	0.502	0.310527	0.507901	1	0.506983	1	Hel25E,tud,spn-E,CG11263	FBgn0014189,FBgn0003891,FBgn0003483,FBgn0036330
	SLIM2 GO BP	GO:0006091	generation of precursor metabolites and energy	170	28	3.627	1.3996	0.485	0.0398691	1.39936	1	0.104814	0.52045	COX5B,ND-B14,sgg,COX4,ND-B12,CG9410,ND-B16.6,ND-19,flw,ND-75,ND-30,ATPsynbeta,ND-23,ND-24,CIA30,Fum1,AGBE,ND-B14.5B,ND-MWFE,Ogdh,pths,ND-51,blw,RFeSP,Rack1,ND-B17,babo,UQCR-11	FBgn0031830,FBgn0033570,FBgn0003371,FBgn0032833,FBgn0034645,FBgn0033086,FBgn0029868,FBgn0035046,FBgn0000711,FBgn0017566,FBgn0266582,FBgn0010217,FBgn0017567,FBgn0030853,FBgn0039689,FBgn0286222,FBgn0053138,FBgn0031505,FBgn0085468,FBgn0010352,FBgn0032919,FBgn0031771,FBgn0011211,FBgn0021906,FBgn0020618,FBgn0001989,FBgn0011300,FBgn0260008
	SLIM2 GO BP	GO:0008283	cell population proliferation	241	39	5.052	1.3751	0.46	0.0228375	1.64135	1	0.0676668	0.335998	Ras85D,dom,chico,pasha,Pi3K21B,Rae1,Sin3A,Rho1,Rox8,Nup154,Pi3K92E,Sod2,polo,Tsc1,Smn,bun,osa,HDAC1,l(2)k09022,Roc1a,babo,tws,Tbcd,alien,CycB,Cdc37,Moe,Cdk1,CSN7,Dhc64C,lwr,Slik,flfl,NHP2,Lis-1,CSN5,pnt,Inx2,Vps25	FBgn0003205,FBgn0020306,FBgn0024248,FBgn0039861,FBgn0020622,FBgn0034646,FBgn0022764,FBgn0014020,FBgn0005649,FBgn0021761,FBgn0015279,FBgn0010213,FBgn0003124,FBgn0026317,FBgn0036641,FBgn0259176,FBgn0261885,FBgn0015805,FBgn0086451,FBgn0025638,FBgn0011300,FBgn0004889,FBgn0027509,FBgn0013746,FBgn0000405,FBgn0011573,FBgn0011661,FBgn0004106,FBgn0028836,FBgn0261797,FBgn0010602,FBgn0035001,FBgn0024555,FBg…
	SLIM2 GO BP	GO:0060429	epithelium development	437	66	8.549	1.2834	0.36	0.01754	1.75597	1	0.0584667	0.290315	rin,CSN7,eIF3b,cpb,msk,tkv,lwr,betaggt-I,Bdbt,CSN5,Ssrp,Rab5,bun,da,chic,polo,Tao,shi,kra,kuz,chico,Arp2,Sec61alpha,Sar1,me31B,Lis-1,Hsc70-4,Dhc64C,VhaAC39-1,Arp3,Src42A,Grasp65,tsr,Cdk1,Ras85D,Pi3K92E,sgg,Vha100-1,mask,gammaCOP,Sac1,Rho1,Uba1,Tsc1,CCT1,pnt,Fs(2)Ket,flw,Moe,lig,alien,Prosalpha7,awd,nej,raw,bon,Slik,sqd,csw,Cul2,drk,Dsor1,Spt6,WASp,pcm,Inx2	FBgn0015778,FBgn0028836,FBgn0034237,FBgn0011570,FBgn0026252,FBgn0003716,FBgn0010602,FBgn0015000,FBgn0038857,FBgn0027053,FBgn0010278,FBgn0014010,FBgn0259176,FBgn0267821,FBgn0000308,FBgn0003124,FBgn0031030,FBgn0003392,FBgn0250753,FBgn0259984,FBgn0024248,FBgn0011742,FBgn0086357,FBgn0038947,FBgn0004419,FBgn0015754,FBgn0266599,FBgn0261797,FBgn0285910,FBgn0262716,FBgn0264959,FBgn0036919,FBgn0011726,FBg…
	SLIM2 GO BP	GO:0006351	DNA-templated transcription	785	118	15.285	1.2773	0.353	0.00194879	2.71024	0.155903	0.00866128	0.0430074	Pbp49,Not3,nej,Polr2D,CG17002,CG14073,Rbp1,fs(1)h,IntS6,l(2)37Cd,Su(z)12,Polr3A,Polr2G,Nf-YB,Polr3G,so,Ubc6,TFAM,NELF-B,Br140,asf1,Xpd,dre4,IntS4,Spt6,akirin,Polr1B,l(2)k09022,Eaf,Hey,osa,mtTFB1,CoRest,Cdc5,CtBP,TfIIEbeta,Cdk12,IntS1,Tif-IA,Sin3A,Pbp95,Taf3,Polr1C,l(2)05287,CG2063,pnt,MED18,CG14220,MED10,Arp6,mrn,TfIIFalpha,IntS9,mtTFB2,Iswi,CG42516,mask,Polr2C,Psf2,crm,Psi,E(bx),htk,escl,MED19,p…	FBgn0260398,FBgn0033029,FBgn0261617,FBgn0263757,FBgn0033122,FBgn0036814,FBgn0260944,FBgn0004656,FBgn0261383,FBgn0086445,FBgn0020887,FBgn0030687,FBgn0051155,FBgn0032816,FBgn0053051,FBgn0003460,FBgn0004436,FBgn0038805,FBgn0027553,FBgn0033155,FBgn0029094,FBgn0261850,FBgn0002183,FBgn0026679,FBgn0028982,FBgn0082598,FBgn0003278,FBgn0086451,FBgn0033166,FBgn0027788,FBgn0261885,FBgn0261381,FBgn0261573,FBg…
	SLIM2 GO BP	GO:0006997	nucleus organization	54	8	1.036	1.2589	0.332	0.299452	0.523673	1	0.499086	1	pAbp,emb,kud,pelo,Ankle2,polo,msk,Iswi	FBgn0265297,FBgn0020497,FBgn0036667,FBgn0011207,FBgn0028343,FBgn0003124,FBgn0026252,FBgn0011604
	SLIM2 GO BP	GO:0009605	response to external stimulus	446	66	8.549	1.2575	0.331	0.0263525	1.57918	1	0.0752929	0.373865	Cdk12,Hml,Atpalpha,Rab6,chic,flfl,Ddx56,Arf1,Sec61alpha,Cam,Ntf-2,DCTN2-p50,Clic,His2Av,Sos,Rtca,Sting,Src42A,Camp,Spt6,Cdk9,Pp4-19C,Rrp4,Pli,betaCOP,drpr,Trpml,nrv3,Nxt1,Dhc64C,Con,ksr,EMRE,mbo,CSN8,sgg,MED6,Elp6,shi,Ras85D,ECSIT,akirin,Rab1,Rho1,nocte,E(bx),UbcE2M,me31B,mask,Ubc7,Sar1,Inx2,so,Dscam1,Aos1,CG10333,Coq2,CG30091,Vps15,Vps2,Pis,raptor,lwr,Dsor1,DCX-EMAP,ben	FBgn0037093,FBgn0029167,FBgn0002921,FBgn0015797,FBgn0000308,FBgn0024555,FBgn0001565,FBgn0010348,FBgn0086357,FBgn0000253,FBgn0031145,FBgn0021825,FBgn0030529,FBgn0001197,FBgn0001965,FBgn0025630,FBgn0033453,FBgn0264959,FBgn0034210,FBgn0028982,FBgn0019949,FBgn0023177,FBgn0034879,FBgn0025574,FBgn0008635,FBgn0027594,FBgn0262516,FBgn0032946,FBgn0028411,FBgn0261797,FBgn0005775,FBgn0015402,FBgn0062440,FBg…
	SLIM2 GO BP	GO:0006955	immune response	231	34	4.404	1.2507	0.323	0.0971913	1.01237	1	0.228685	1	UbcE2M,E(bx),betaCOP,Sar1,Aos1,lwr,EMRE,Vps2,ECSIT,flfl,akirin,Ntf-2,mask,His2Av,Ubc7,Rho1,CG30091,ben,Pp4-19C,Vps15,Spt6,Cdk12,chico,Sting,Hml,Dhc64C,Nxt1,Arf1,mbo,DCX-EMAP,MED6,Pli,Rab1,Elp6	FBgn0035853,FBgn0000541,FBgn0008635,FBgn0038947,FBgn0029512,FBgn0010602,FBgn0062440,FBgn0039402,FBgn0028436,FBgn0024555,FBgn0082598,FBgn0031145,FBgn0043884,FBgn0001197,FBgn0267384,FBgn0014020,FBgn0050091,FBgn0000173,FBgn0023177,FBgn0260935,FBgn0028982,FBgn0037093,FBgn0024248,FBgn0033453,FBgn0029167,FBgn0261797,FBgn0028411,FBgn0010348,FBgn0026207,FBgn0259099,FBgn0024330,FBgn0025574,FBgn0285937,FBg…
	SLIM2 GO BP	GO:0016049	cell growth	123	18	2.332	1.2435	0.314	0.193612	0.713068	1	0.377779	1	Tsc1,kuz,chic,raptor,Dscam1,Nup154,CycD,Rab5,tkv,bun,Rho1,Pdk1,chico,Tcs5,RagA-B,Ythdf,Pi3K92E,Lamtor2	FBgn0026317,FBgn0259984,FBgn0000308,FBgn0029840,FBgn0033159,FBgn0021761,FBgn0010315,FBgn0014010,FBgn0003716,FBgn0259176,FBgn0014020,FBgn0020386,FBgn0024248,FBgn0035590,FBgn0037647,FBgn0039261,FBgn0015279,FBgn0034350
	SLIM2 GO BP	GO:0051604	protein maturation	208	30	3.886	1.2256	0.293	0.136908	0.863571	1	0.296017	1	UQCR-C1,Hsc70-5,CCT1,Hsp60A,cyp33,CG5504,CCT6,CG3511,Afg3l2,AIF,CG1416,Cdc37,MagR,Tbcd,Tbce,Dpit47,Hsp110,CG3420,Tbca,CCT8,CCT7,CG32857,Spase25,14-3-3zeta,Calr,nero,CG7791,CCT5,Hsc70-4,Lipt2	FBgn0038271,FBgn0001220,FBgn0003676,FBgn0015245,FBgn0028382,FBgn0002174,FBgn0027329,FBgn0035027,FBgn0036702,FBgn0031392,FBgn0032961,FBgn0011573,FBgn0026666,FBgn0027509,FBgn0033055,FBgn0266518,FBgn0026418,FBgn0033100,FBgn0039869,FBgn0284436,FBgn0037632,FBgn0052857,FBgn0030306,FBgn0004907,FBgn0005585,FBgn0261479,FBgn0033038,FBgn0010621,FBgn0266599,FBgn0037251
	SLIM2 GO BP	GO:0007389	pattern specification process	407	58	7.513	1.2109	0.276	0.0662487	1.17882	1	0.165622	0.822391	csw,Elp6,tkv,Hey,Moe,CG14073,glo,rin,heph,pAbp,pcs,CSN5,Su(Tpl),sgg,Acsl,HDAC1,sqd,pho,Dhc64C,pnt,CtBP,Rho1,Grip75,chic,msk,WASp,flw,MED31,Vps4,Chc,Grip71,DCTN2-p50,crm,tsr,spn-E,ksr,Sec23,Rab6,Vps25,fs(1)h,osa,spn-B,pum,Sar1,14-3-3zeta,lsn,Nipped-A,Lis-1,drpr,tws,Sec13,lig,Pka-R1,Dsor1,dom,Ras85D,Mpcp2,tud	FBgn0000382,FBgn0086371,FBgn0003716,FBgn0027788,FBgn0011661,FBgn0036814,FBgn0259139,FBgn0015778,FBgn0011224,FBgn0265297,FBgn0033988,FBgn0027053,FBgn0014037,FBgn0003371,FBgn0263120,FBgn0015805,FBgn0263396,FBgn0002521,FBgn0261797,FBgn0003118,FBgn0020496,FBgn0014020,FBgn0026431,FBgn0000308,FBgn0026252,FBgn0024273,FBgn0000711,FBgn0037262,FBgn0283469,FBgn0000319,FBgn0032705,FBgn0021825,FBgn0000376,FBg…
	SLIM2 GO BP	GO:0030163	protein catabolic process	297	42	5.44	1.2017	0.265	0.115347	0.937994	1	0.26365	1	Cdc23,Vsp37A,Roc1a,ebi,CG43058,Calr,Cdc27,Vps2,ari-1,eIF4A,Ubc7,mr,Prosbeta4,Uba1,Rpt1,Cul2,Vps25,Prosalpha7,Rpn6,Rpn8,APC4,lsn,Prosalpha3,Ubc10,CG7611,fzy,Vps28,Prosbeta6,not,Rpn7,Vps4,CSN5,Prosbeta3,Ubc6,Rpt5,sgg,Bdbt,CG8520,Rpn9,l(2)dtl,alpha-Man-Ia,shtd	FBgn0032863,FBgn0016038,FBgn0025638,FBgn0263933,FBgn0262360,FBgn0005585,FBgn0012058,FBgn0039402,FBgn0017418,FBgn0001942,FBgn0267384,FBgn0002791,FBgn0032596,FBgn0023143,FBgn0028687,FBgn0032956,FBgn0022027,FBgn0023175,FBgn0028689,FBgn0002787,FBgn0052707,FBgn0260940,FBgn0261394,FBgn0026316,FBgn0037094,FBgn0001086,FBgn0021814,FBgn0002284,FBgn0013717,FBgn0028688,FBgn0283469,FBgn0027053,FBgn0026380,FBg…
	SLIM2 GO BP	GO:0070647	protein modification by small protein conjugation or removal	220	31	4.016	1.1974	0.26	0.162828	0.788271	1	0.341228	1	lwr,Pli,ben,CSN8,Aos1,Roc1a,alien,Cdc23,ari-1,UbcE2M,CSN7,Cul2,Rack1,Ubc10,CSN5,Uba1,APC4,Uba4,Prp19,CG4502,shtd,Uba5,Cdc27,Ubc6,mr,Ufl1,bon,Ubc7,CG33981,not,Vps11	FBgn0010602,FBgn0025574,FBgn0000173,FBgn0261437,FBgn0029512,FBgn0025638,FBgn0013746,FBgn0032863,FBgn0017418,FBgn0035853,FBgn0028836,FBgn0032956,FBgn0020618,FBgn0026316,FBgn0027053,FBgn0023143,FBgn0052707,FBgn0032054,FBgn0261119,FBgn0031896,FBgn0004391,FBgn0030305,FBgn0012058,FBgn0004436,FBgn0002791,FBgn0037467,FBgn0023097,FBgn0267384,FBgn0250851,FBgn0013717,FBgn0052350
	SLIM2 GO BP	GO:0030154	cell differentiation	1229	172	22.28	1.1892	0.25	0.00471878	2.32617	0.377503	0.0168774	0.0838044	Cdk1,Tao,sgg,ksr,CSN8,rictor,Rack1,Rfx,shi,Cam,CSN5,Ddr,CSN7,Grip75,aurA,CtBP,CCT1,Act42A,ball,Cul2,vtd,Con,flfl,14-3-3zeta,me31B,csw,mora,Tbcd,pea,Pi3K92E,heph,mbl,mfrn,NHP2,Grip71,Cdc37,slmo,nej,Tsc1,mask,lwr,Kdm5,Marf,Inx2,WASp,pcs,bon,prel,Ras85D,vnc,SMC1,sqd,tsr,Arp3,polo,Vps25,Nup154,da,Src42A,Spt6,glo,Smn,Roc1a,ari-1,Slik,Drp1,pasha,ben,flw,Iswi,Lis-1,Chc,Ddx1,pho,chb,tws,Fs(2)Ket,spn-E,Ub…	FBgn0004106,FBgn0031030,FBgn0003371,FBgn0015402,FBgn0261437,FBgn0031006,FBgn0020618,FBgn0020379,FBgn0003392,FBgn0000253,FBgn0027053,FBgn0053531,FBgn0028836,FBgn0026431,FBgn0000147,FBgn0020496,FBgn0003676,FBgn0000043,FBgn0027889,FBgn0032956,FBgn0260987,FBgn0005775,FBgn0024555,FBgn0004907,FBgn0004419,FBgn0000382,FBgn0029503,FBgn0027509,FBgn0086895,FBgn0015279,FBgn0011224,FBgn0265487,FBgn0039561,FBg…
	SLIM2 GO BP	GO:0006839	mitochondrial transport	36	5	0.648	1.1802	0.239	0.420071	0.376677	1	0.600102	1	Shawn,mge,CG1628,CG6878,CG31229	FBgn0031039,FBgn0035473,FBgn0030218,FBgn0036488,FBgn0051229
	SLIM2 GO BP	GO:0061024	membrane organization	238	33	4.275	1.1782	0.237	0.177577	0.750613	1	0.355154	1	Vps39,shi,pelo,CycB,Vps11,Chchd3,Ankle2,kud,Arf1,Rab2,alphaSnap,Hsc70-4,mge,ArfGAP3,CG3149,Sec13,WASp,ttm3,Sec23,Arp3,CG6878,Sar1,drpr,EMC5,CG31229,Rab5,csw,p115,Smn,Vps16A,Stip1,Sec22,vib	FBgn0038593,FBgn0003392,FBgn0011207,FBgn0000405,FBgn0052350,FBgn0010808,FBgn0028343,FBgn0036667,FBgn0010348,FBgn0014009,FBgn0250791,FBgn0266599,FBgn0035473,FBgn0037182,FBgn0027564,FBgn0024509,FBgn0024273,FBgn0032971,FBgn0262125,FBgn0262716,FBgn0036488,FBgn0038947,FBgn0027594,FBgn0032732,FBgn0051229,FBgn0014010,FBgn0000382,FBgn0040087,FBgn0036641,FBgn0285911,FBgn0024352,FBgn0260855,FBgn0267975
	SLIM2 GO BP	GO:0007626	locomotory behavior	132	18	2.332	1.1587	0.213	0.287732	0.541012	1	0.489757	1	DCX-EMAP,ben,Smn,sgg,slmo,CrebB,Adar,Kdm5,Rack1,lark,Atpalpha,Bdbt,Marf,rig,nej,Gem3,Rho1,drpr	FBgn0259099,FBgn0000173,FBgn0036641,FBgn0003371,FBgn0029161,FBgn0265784,FBgn0026086,FBgn0031759,FBgn0020618,FBgn0011640,FBgn0002921,FBgn0038857,FBgn0029870,FBgn0250850,FBgn0261617,FBgn0011802,FBgn0014020,FBgn0027594
	SLIM2 GO BP	GO:0007399	nervous system development	866	118	15.285	1.1578	0.211	0.0406153	1.39131	1	0.104814	0.52045	tws,CSN8,babo,so,cpb,rictor,mdlc,Rfx,da,Moe,Hsc70-4,Sar1,mr,ksr,raw,me31B,mora,Tao,CSN5,Arp3,Tbcd,Acsl,Pi3K92E,bun,Cam,Rab6,Cdk1,fray,Ras85D,Vps4,Cul2,polo,14-3-3zeta,Nf-YB,Trpml,Uba1,prel,Prp8,SMC1,Cdc37,mbl,XNP,flfl,Sac1,pnt,Tbce,Arpc1,ben,pasha,Roc1a,drpr,Lis-1,pea,pho,Su(z)12,tsr,chb,sgg,eIF2beta,csw,Arf1,Rtca,not,rin,Vps15,Dhc64C,Brr2,wit,Ythdf,Slik,Hey,raptor,kra,Dscam1,CG4975,barc,Con,Dsor…	FBgn0004889,FBgn0261437,FBgn0011300,FBgn0003460,FBgn0011570,FBgn0031006,FBgn0038772,FBgn0020379,FBgn0267821,FBgn0011661,FBgn0266599,FBgn0038947,FBgn0002791,FBgn0015402,FBgn0003209,FBgn0004419,FBgn0029503,FBgn0031030,FBgn0027053,FBgn0262716,FBgn0027509,FBgn0263120,FBgn0015279,FBgn0259176,FBgn0000253,FBgn0015797,FBgn0004106,FBgn0023083,FBgn0003205,FBgn0283469,FBgn0032956,FBgn0003124,FBgn0004907,FBg…
	SLIM2 GO BP	GO:0050808	synapse organization	235	32	4.145	1.1571	0.211	0.211304	0.675091	1	0.402485	1	Sar1,ben,nej,pum,CrebB,sgg,Pdk1,rictor,Gem3,raptor,Atpalpha,cpb,Smn,Tao,drpr,tkv,Smu1,Src42A,Arp2,Trpml,Syx18,Rae1,Arp3,Sac1,wit,WASp,Pi3K92E,Cul2,Rab1,mr,Rab2,Tbce	FBgn0038947,FBgn0000173,FBgn0261617,FBgn0003165,FBgn0265784,FBgn0003371,FBgn0020386,FBgn0031006,FBgn0011802,FBgn0029840,FBgn0002921,FBgn0011570,FBgn0036641,FBgn0031030,FBgn0027594,FBgn0003716,FBgn0038666,FBgn0264959,FBgn0011742,FBgn0262516,FBgn0039212,FBgn0034646,FBgn0262716,FBgn0283500,FBgn0024179,FBgn0024273,FBgn0015279,FBgn0032956,FBgn0285937,FBgn0002791,FBgn0014009,FBgn0033055
	SLIM2 GO BP	GO:0042303	molting cycle	60	8	1.036	1.133	0.18	0.410722	0.386452	1	0.600102	1	sgg,Npc1a,rig,Pka-R1,Sec23,Sar1,Sec13,Cht5	FBgn0003371,FBgn0024320,FBgn0250850,FBgn0259243,FBgn0262125,FBgn0038947,FBgn0024509,FBgn0038180
	SLIM2 GO BP	GO:0006520	amino acid metabolic process	129	17	2.202	1.1198	0.163	0.347139	0.459497	1	0.544532	1	GluRS-m,HisRS,SerRS-m,IleRS-m,LysRS,IleRS,TrpRS-m,CG17486,TrpRS,CysRS-m,TyrRS,AspRS,CysRS,GlyRS,AlaRS,AsnRS,MetRS	FBgn0036629,FBgn0027087,FBgn0021750,FBgn0036569,FBgn0027084,FBgn0027086,FBgn0036763,FBgn0032997,FBgn0010803,FBgn0033900,FBgn0027080,FBgn0002069,FBgn0027091,FBgn0027088,FBgn0027094,FBgn0086443,FBgn0034401
	SLIM2 GO BP	GO:0048870	cell motility	281	37	4.793	1.1189	0.162	0.253993	0.595179	1	0.461805	1	CSN5,awd,Src42A,Rab5,Arp2,XNP,csw,kuz,Arp3,pum,nej,Lis-1,mask,bun,chico,Pi3K92E,tsr,sqd,Sos,chb,Rho1,Dhc64C,lwr,drk,Dscam1,Rab1,Ras85D,so,ksr,asl,Dsor1,shi,not,pnt,tkv,cpb,Sin3A	FBgn0027053,FBgn0000150,FBgn0264959,FBgn0014010,FBgn0011742,FBgn0039338,FBgn0000382,FBgn0259984,FBgn0262716,FBgn0003165,FBgn0261617,FBgn0015754,FBgn0043884,FBgn0259176,FBgn0024248,FBgn0015279,FBgn0011726,FBgn0263396,FBgn0001965,FBgn0021760,FBgn0014020,FBgn0261797,FBgn0010602,FBgn0004638,FBgn0033159,FBgn0285937,FBgn0003205,FBgn0003460,FBgn0015402,FBgn0261004,FBgn0010269,FBgn0003392,FBgn0013717,FBg…
	SLIM2 GO BP	GO:0007166	cell surface receptor signaling pathway	532	70	9.067	1.1181	0.161	0.166349	0.778981	1	0.341228	1	Elp6,csw,raptor,Cul2,Aos1,mRNA-cap,RpS12,wit,CG5504,Sin3A,crol,Pi3K21B,IntS9,Pli,lwr,CtBP,kuz,Pp2A-29B,Rho1,Smn,Pi3K92E,omd,p115,Pka-R1,Ddr,Roc1a,Dsor1,Sos,mthl4,chico,flw,CycD,nej,Vps4,Rack1,drk,Pdk1,Adar,Tsc1,osa,Cdk2,tws,Sac1,Lst8,ksr,Src42A,sgg,pum,htk,ben,Vps35,HDAC1,rictor,Ras85D,mask,Tao,lig,ebi,ECSIT,tkv,UbcE2M,Cdc37,pnt,Lis-1,eIF4A,E(bx),lqf,14-3-3zeta,babo,Pp4-19C	FBgn0086371,FBgn0000382,FBgn0029840,FBgn0032956,FBgn0029512,FBgn0030556,FBgn0286213,FBgn0024179,FBgn0002174,FBgn0022764,FBgn0020309,FBgn0020622,FBgn0036570,FBgn0025574,FBgn0010602,FBgn0020496,FBgn0259984,FBgn0260439,FBgn0014020,FBgn0036641,FBgn0015279,FBgn0038168,FBgn0040087,FBgn0259243,FBgn0053531,FBgn0025638,FBgn0010269,FBgn0001965,FBgn0034219,FBgn0024248,FBgn0000711,FBgn0010315,FBgn0261617,FBg…
	SLIM2 GO BP	GO:0000902	cell morphogenesis	429	56	7.254	1.1092	0.15	0.216528	0.664486	1	0.402843	1	Dscam1,Lis-1,raw,rictor,Pi3K92E,me31B,chb,Ythdf,Cam,cpb,Acsl,babo,SMC1,Sec23,Tbcd,kuz,Smn,chic,prel,pho,Rab1,Rab5,Sos,Bap55,Slik,Dhc64C,wit,Sar1,Arpc1,HDAC1,tkv,Sac1,GlyRS,TrpRS,Rab6,tsr,dom,Rho1,eIF2beta,Gnf1,raptor,Src42A,CSN5,Moe,ben,kra,pum,sgg,Hsc70-4,not,WASp,Arpc4,fs(1)h,Rfx,Ras85D,XNP	FBgn0033159,FBgn0015754,FBgn0003209,FBgn0031006,FBgn0015279,FBgn0004419,FBgn0021760,FBgn0039261,FBgn0000253,FBgn0011570,FBgn0263120,FBgn0011300,FBgn0040283,FBgn0262125,FBgn0027509,FBgn0259984,FBgn0036641,FBgn0000308,FBgn0033413,FBgn0002521,FBgn0285937,FBgn0014010,FBgn0001965,FBgn0025716,FBgn0035001,FBgn0261797,FBgn0024179,FBgn0038947,FBgn0001961,FBgn0015805,FBgn0003716,FBgn0283500,FBgn0027088,FBg…
	SLIM2 GO BP	GO:0010256	endomembrane system organization	184	24	3.109	1.1084	0.148	0.325973	0.486818	1	0.521558	1	Ankle2,Sec23,pelo,Rab5,alphaSnap,Cog2,Vps11,Arp3,Marf,Chc,Vha100-1,ari-1,lsn,kud,EMC5,Vps28,eIF3m,shi,Sec22,Klp61F,Rab2,p115,Grasp65,Vps39	FBgn0028343,FBgn0262125,FBgn0011207,FBgn0014010,FBgn0250791,FBgn0026634,FBgn0052350,FBgn0262716,FBgn0029870,FBgn0000319,FBgn0028671,FBgn0017418,FBgn0260940,FBgn0036667,FBgn0032732,FBgn0021814,FBgn0033902,FBgn0003392,FBgn0260855,FBgn0004378,FBgn0014009,FBgn0040087,FBgn0036919,FBgn0038593
	SLIM2 GO BP	GO:0008219	cell death	269	35	4.534	1.1056	0.145	0.286023	0.543599	1	0.489757	1	drpr,AIF,Pdk1,ebi,Sec61alpha,Ubc6,Det,mbl,msk,uri,Daxx,Chc,XNP,Hsp60A,fzy,Vps25,shi,raptor,pnt,Nup154,CG11964,Uba1,pcm,ben,Ras85D,Vps15,bun,Srrm1,lsn,Cdk7,cass,Cam,Tao,Nf-YB,Naa20A	FBgn0027594,FBgn0031392,FBgn0020386,FBgn0263933,FBgn0086357,FBgn0004436,FBgn0264291,FBgn0265487,FBgn0026252,FBgn0035025,FBgn0031820,FBgn0000319,FBgn0039338,FBgn0015245,FBgn0001086,FBgn0022027,FBgn0003392,FBgn0029840,FBgn0003118,FBgn0021761,FBgn0037644,FBgn0023143,FBgn0020261,FBgn0000173,FBgn0003205,FBgn0260935,FBgn0259176,FBgn0036340,FBgn0260940,FBgn0263237,FBgn0286781,FBgn0000253,FBgn0031030,FBg…
	SLIM2 GO BP	GO:0035556	intracellular signal transduction	604	76	9.845	1.0692	0.097	0.276031	0.559042	1	0.489757	1	Pi3K21B,Sac1,csw,babo,DCX-EMAP,chico,raskol,uri,l(2)dtl,RpL10Ab,Nf-YB,flw,Uba1,wit,fray,Ddr,CrebB,Rab5,betaggt-I,Rae1,Pka-R1,raw,CG5790,CG9578,Ubc6,Sos,CycD,Pi3K92E,14-3-3zeta,sgg,Tcs5,ben,Sting,Tao,grp,Dsor1,drk,RagC-D,Nprl2,ksr,Trpml,Dhx15,Rab6,lig,RfC4,mus101,Cdk7,Lamtor2,Nprl3,Sec13,Gdi,Rab2,Rox8,pcs,Claspin,Arf1,RagA-B,Tsc1,ebi,Rho1,Rab1,Slik,Lst8,Pp2A-29B,Ras85D,XNP,Src42A,cpb,nej,tkv,Cdc37…	FBgn0020622,FBgn0283500,FBgn0000382,FBgn0011300,FBgn0259099,FBgn0024248,FBgn0261570,FBgn0035025,FBgn0013548,FBgn0036213,FBgn0032816,FBgn0000711,FBgn0023143,FBgn0024179,FBgn0023083,FBgn0053531,FBgn0265784,FBgn0014010,FBgn0015000,FBgn0034646,FBgn0259243,FBgn0003209,FBgn0032677,FBgn0031094,FBgn0004436,FBgn0001965,FBgn0010315,FBgn0015279,FBgn0004907,FBgn0003371,FBgn0035590,FBgn0000173,FBgn0033453,FBg…
	SLIM2 GO BP	GO:0060541	respiratory system development	218	27	3.497	1.0524	0.074	0.418705	0.378092	1	0.600102	1	drk,Ras85D,Rho1,Tsc1,Vha100-1,ksr,pnt,awd,chico,gammaCOP,csw,Sac1,deltaCOP,shi,Dhc64C,Moe,Chc,Smn,Slik,VhaAC39-1,Sec23,Atpalpha,tkv,Dsor1,Sos,Cht5,Src42A	FBgn0004638,FBgn0003205,FBgn0014020,FBgn0026317,FBgn0028671,FBgn0015402,FBgn0003118,FBgn0000150,FBgn0024248,FBgn0028968,FBgn0000382,FBgn0283500,FBgn0028969,FBgn0003392,FBgn0261797,FBgn0011661,FBgn0000319,FBgn0036641,FBgn0035001,FBgn0285910,FBgn0262125,FBgn0002921,FBgn0003716,FBgn0010269,FBgn0001965,FBgn0038180,FBgn0264959
	SLIM2 GO BP	GO:0016192	vesicle-mediated transport	486	60	7.772	1.0491	0.069	0.362661	0.440499	1	0.55794	1	Gdi,Vps28,Snx3,ArfGAP3,Lis-1,drpr,Stip1,Hsc70-4,Chmp1,Moe,Rab5,DCTN2-p50,Vps35,p115,betaCOP,Vti1b,Vps2,Tao,Vps16A,Vps29,Chc,Trs23,Rab6,Rab1,Sec13,WASp,Vps39,tweek,Rho1,Trs31,alphaCOP,Syx18,deltaCOP,Vps15,Vps11,drk,lqf,Bet5,alphaSnap,Sec3,Arf4,RabGGTb,Arfrp1,Rab2,Vps4,Arf1,Cog2,Sec22,Vps25,Src42A,Klp61F,Sec23,shi,Ykt6,lsn,Ubc6,gammaCOP,Dscam1,Sar1,csw	FBgn0004868,FBgn0021814,FBgn0038065,FBgn0037182,FBgn0015754,FBgn0027594,FBgn0024352,FBgn0266599,FBgn0036805,FBgn0011661,FBgn0014010,FBgn0021825,FBgn0034708,FBgn0040087,FBgn0008635,FBgn0264751,FBgn0039402,FBgn0031030,FBgn0285911,FBgn0031310,FBgn0000319,FBgn0260861,FBgn0015797,FBgn0285937,FBgn0024509,FBgn0024273,FBgn0038593,FBgn0261671,FBgn0014020,FBgn0266723,FBgn0025725,FBgn0039212,FBgn0028969,FBg…
	SLIM2 GO BP	GO:0061061	muscle structure development	176	21	2.72	1.0139	0.02	0.508592	0.293631	1	0.701506	1	raptor,Vps11,pcs,Kdm5,mbl,Sin3A,Arp3,Actn,akirin,WASp,pnt,polo,Ras85D,tkv,Sply,Rho1,Rab2,ball,msk,Vps39,mask	FBgn0029840,FBgn0052350,FBgn0033988,FBgn0031759,FBgn0265487,FBgn0022764,FBgn0262716,FBgn0000667,FBgn0082598,FBgn0024273,FBgn0003118,FBgn0003124,FBgn0003205,FBgn0003716,FBgn0010591,FBgn0014020,FBgn0014009,FBgn0027889,FBgn0026252,FBgn0038593,FBgn0043884
	SLIM2 GO BP	GO:0042221	response to chemical	493	58	7.513	0.9997	0	0.52373	0.280893	1	0.710142	1	PCNA,Desat1,babo,eIF1,Con,emb,sgg,me31B,rig,Calr,CG11779,Cam,Dscam1,drk,Tsc1,Vps35,Ubc7,Tom40,raptor,adp,Pka-R1,RagC-D,Dsor1,Roc1a,Lst8,Srx,Sod2,shi,Lamtor2,Pi3K21B,Pp2A-29B,Sec13,rictor,thoc5,fray,chico,Tao,Pdk1,Grp170,Kdm5,Cdc37,thoc7,chic,alpha-Man-Ia,FASN1,Pi3K92E,Upf1,kra,Elp6,tho2,ben,Cyt-b5,ACC,Clic,eIF2Bgamma,pum,VhaAC39-1,Prx6a	FBgn0005655,FBgn0086687,FBgn0011300,FBgn0035423,FBgn0005775,FBgn0020497,FBgn0003371,FBgn0004419,FBgn0250850,FBgn0005585,FBgn0038683,FBgn0000253,FBgn0033159,FBgn0004638,FBgn0026317,FBgn0034708,FBgn0267384,FBgn0016041,FBgn0029840,FBgn0000057,FBgn0259243,FBgn0033272,FBgn0010269,FBgn0025638,FBgn0264691,FBgn0030876,FBgn0010213,FBgn0003392,FBgn0034350,FBgn0020622,FBgn0260439,FBgn0024509,FBgn0031006,FBg…
	SLIM2 GO BP	GO:0042335	cuticle development	98	11	1.425	0.9538	-0.068	0.614172	0.21171	1	0.818896	1	Sec13,WASp,Sec61alpha,Rack1,Dhc64C,sgg,Sec23,gammaCOP,Cht5,Desat1,Sar1	FBgn0024509,FBgn0024273,FBgn0086357,FBgn0020618,FBgn0261797,FBgn0003371,FBgn0262125,FBgn0028968,FBgn0038180,FBgn0086687,FBgn0038947
	SLIM2 GO BP	GO:0030036	actin cytoskeleton organization	269	30	3.886	0.9477	-0.077	0.654567	0.184046	1	0.858448	1	mask,cpb,lark,Lst8,vib,chic,Arp3,Naa20A,polo,flw,Rab5,Det,Arpc4,Rho1,Nup154,Actn,Slik,tsr,Pka-R1,Moe,Arp2,Rack1,CG10376,Vps4,WASp,Ssrp,ball,shi,Arpc1,Src42A	FBgn0043884,FBgn0011570,FBgn0011640,FBgn0264691,FBgn0267975,FBgn0000308,FBgn0262716,FBgn0031043,FBgn0003124,FBgn0000711,FBgn0014010,FBgn0264291,FBgn0284255,FBgn0014020,FBgn0021761,FBgn0000667,FBgn0035001,FBgn0011726,FBgn0259243,FBgn0011661,FBgn0011742,FBgn0020618,FBgn0032702,FBgn0283469,FBgn0024273,FBgn0010278,FBgn0027889,FBgn0003392,FBgn0001961,FBgn0264959
	SLIM2 GO BP	GO:0048878	chemical homeostasis	212	23	2.979	0.9219	-0.117	0.695527	0.157686	1	0.883209	1	mfrn,babo,CG16935,Uba1,AGBE,Ogdh,ATPCL,nrv3,EMRE,chico,Atpalpha,CG10413,Desat1,Tsc1,Npc1a,Pi3K92E,FASN1,ZnT49B,Rab1,Trpml,Vha16-1,Vha100-1,VhaAC39-1	FBgn0039561,FBgn0011300,FBgn0033883,FBgn0023143,FBgn0053138,FBgn0010352,FBgn0020236,FBgn0032946,FBgn0062440,FBgn0024248,FBgn0002921,FBgn0032689,FBgn0086687,FBgn0026317,FBgn0024320,FBgn0015279,FBgn0283427,FBgn0033762,FBgn0285937,FBgn0262516,FBgn0262736,FBgn0028671,FBgn0285910
	SLIM2 GO BP	GO:0030705	cytoskeleton-dependent intracellular transport	76	8	1.036	0.8945	-0.161	0.685352	0.164086	1	0.883209	1	gammaCOP,eEF1gamma,Lis-1,Sac1,Dhc64C,DCTN2-p50,Marf,Rab1	FBgn0028968,FBgn0029176,FBgn0015754,FBgn0283500,FBgn0261797,FBgn0021825,FBgn0029870,FBgn0285937
	SLIM2 GO BP	GO:0007623	circadian rhythm	124	12	1.554	0.8223	-0.282	0.805737	0.0938065	1	0.991677	1	nej,nocte,Adar,sgg,Iswi,CrebB,Srrm1,so,Bdbt,lark,Rho1,Kdm5	FBgn0261617,FBgn0261710,FBgn0026086,FBgn0003371,FBgn0011604,FBgn0265784,FBgn0036340,FBgn0003460,FBgn0038857,FBgn0011640,FBgn0014020,FBgn0031759
	SLIM2 GO BP	GO:0006869	lipid transport	60	5	0.648	0.7081	-0.498	0.850398	0.0703779	1	0.999403	1	Npc1a,prel,vib,slmo,CG3149	FBgn0024320,FBgn0033413,FBgn0267975,FBgn0029161,FBgn0027564
	SLIM2 GO BP	GO:0006629	lipid metabolic process	329	26	3.368	0.6715	-0.575	0.992388	0.00331866	1	0.999403	1	lace,FASN1,CG2059,PTPMT1,ACC,adp,CG33331,ATPCL,Nprl2,Desat1,Pis,Sply,Nprl3,bbc,CG16935,Npc1a,Tango14,Acsl,CG33116,chico,CG2604,Pi3K21B,Marf,Sac1,Pi3K92E,Dhdds	FBgn0002524,FBgn0283427,FBgn0029942,FBgn0039111,FBgn0033246,FBgn0000057,FBgn0067628,FBgn0020236,FBgn0030800,FBgn0086687,FBgn0030670,FBgn0010591,FBgn0036397,FBgn0033844,FBgn0033883,FBgn0024320,FBgn0031312,FBgn0263120,FBgn0053116,FBgn0024248,FBgn0037298,FBgn0020622,FBgn0029870,FBgn0283500,FBgn0015279,FBgn0029980
	SLIM2 GO BP	GO:0006066	alcohol metabolic process	51	4	0.518	0.6665	-0.585	0.866289	0.0623373	1	0.999403	1	Marf,Dhdds,lace,Tango14	FBgn0029870,FBgn0029980,FBgn0002524,FBgn0031312
	SLIM2 GO BP	GO:0006811	monoatomic ion transport	218	17	2.202	0.6626	-0.594	0.979599	0.00895165	1	0.999403	1	ATPsynG,Sec61alpha,EMRE,Atpalpha,CG6878,VhaAC39-1,CG10413,blw,ZnT49B,Vha100-1,Clic,ATPsynbeta,Trpml,Vha16-1,nrv3,Vha36-1,mfrn	FBgn0010612,FBgn0086357,FBgn0062440,FBgn0002921,FBgn0036488,FBgn0285910,FBgn0032689,FBgn0011211,FBgn0033762,FBgn0028671,FBgn0030529,FBgn0010217,FBgn0262516,FBgn0262736,FBgn0032946,FBgn0022097,FBgn0039561
	SLIM2 GO BP	GO:0009100	glycoprotein metabolic process	117	9	1.166	0.6536	-0.614	0.943635	0.0251958	1	0.999403	1	CG8673,Ost48,Tango14,CG3149,Gmppb,xit,Alg14,Alg7,GCS2alpha	FBgn0031986,FBgn0014868,FBgn0031312,FBgn0027564,FBgn0037279,FBgn0029906,FBgn0030645,FBgn0032477,FBgn0027588
	SLIM2 GO BP	GO:0050890	cognition	132	10	1.295	0.6437	-0.636	0.957236	0.0189811	1	0.999403	1	Pka-R1,chico,sgg,14-3-3zeta,me31B,CrebB,drk,shi,kra,pum	FBgn0259243,FBgn0024248,FBgn0003371,FBgn0004907,FBgn0004419,FBgn0265784,FBgn0004638,FBgn0003392,FBgn0250753,FBgn0003165
	SLIM2 GO BP	GO:0007600	sensory perception	96	7	0.907	0.6196	-0.691	0.945323	0.02442	1	0.999403	1	Rfx,Atpalpha,Dscam1,Cam,nrv3,drk,DCX-EMAP	FBgn0020379,FBgn0002921,FBgn0033159,FBgn0000253,FBgn0032946,FBgn0004638,FBgn0259099
	SLIM2 GO BP	GO:0007369	gastrulation	56	4	0.518	0.607	-0.72	0.909312	0.0412873	1	0.999403	1	Ras85D,tkv,Drp1,Rho1	FBgn0003205,FBgn0003716,FBgn0026479,FBgn0014020
	SLIM2 GO BP	GO:0019098	reproductive behavior	72	5	0.648	0.5901	-0.761	0.937388	0.0280808	1	0.999403	1	Adar,lig,mbl,Rack1,Desat1	FBgn0026086,FBgn0020279,FBgn0265487,FBgn0020618,FBgn0086687
	SLIM2 GO BP	GO:0055086	nucleobase-containing small molecule metabolic process	193	12	1.554	0.5283	-0.921	0.996932	0.00133428	1	0.999403	1	awd,ATPsynG,Acsl,dUTPase,RnrS,Gmppb,ACC,ATPCL,CG11811,blw,ATPsynbeta,ATPsyngamma	FBgn0000150,FBgn0010612,FBgn0263120,FBgn0250837,FBgn0011704,FBgn0037279,FBgn0033246,FBgn0020236,FBgn0036099,FBgn0011211,FBgn0010217,FBgn0020235
	SLIM2 GO BP	GO:0005975	carbohydrate metabolic process	154	9	1.166	0.4966	-1.01	0.995895	0.00178664	1	0.999403	1	sgg,Rack1,babo,flw,alpha-Man-Ia,adp,Cht5,GCS2alpha,AGBE	FBgn0003371,FBgn0020618,FBgn0011300,FBgn0000711,FBgn0259170,FBgn0000057,FBgn0038180,FBgn0027588,FBgn0053138
	SLIM2 GO BP	GO:0044782	cilium organization	76	4	0.518	0.4472	-1.161	0.983598	0.00718238	1	0.999403	1	Cdc14,CG4975,Klp10A,asl	FBgn0031952,FBgn0034266,FBgn0030268,FBgn0261004
	SLIM2 GO BP	GO:0006790	sulfur compound metabolic process	82	4	0.518	0.4145	-1.271	0.990547	0.00412482	1	0.999403	1	ATPCL,Acsl,GstO3,ACC	FBgn0020236,FBgn0263120,FBgn0035904,FBgn0033246
	SLIM2 GO BP	GO:0007155	cell adhesion	152	7	0.907	0.3913	-1.354	0.999403	0.000259151	1	0.999403	1	Con,Arpc4,Arpc1,crol,tkv,Src42A,Dscam1	FBgn0005775,FBgn0284255,FBgn0001961,FBgn0020309,FBgn0003716,FBgn0264959,FBgn0033159
	SLIM2 GO BP	GO:0007186	G protein-coupled receptor signaling pathway	109	4	0.518	0.3118	-1.681	0.999319	0.000295651	1	0.999403	1	Cam,Polr3I,mthl4,Pka-R1	FBgn0000253,FBgn0030801,FBgn0034219,FBgn0259243

## Sheet: MetaData-1
PANGEA output file
Accessed on March 28, 2026
Input: Drosophila orthologs of 850 I. scapularis fitness genes (FDR 0.1 cutoff)
Background: Drosophila orthologs for all I. scapularis genes screened
Settings: Default
Gene set queried: Gene Ontology Subsets > Drosophila GO subsets (GO slim) > SLIM2 GO BP

## Sheet: PANGEA-Dm-2_FitOrthoMF
enrichment_2026-03-28 10:54:26
[Select]	Gene Set Category	Gene Set ID	Gene Set Name	Gene Set Size	Count Overlap Gene	Percentage Genes in Gene Set	Fold Enrichment	log2 fold	P value	P value calc log_10	Bonferroni	Benjamini & Hochberg	Benjamini & Yekutieli	Overlaping Gene Symbols	Overlapping Gene IDs
	SLIM2 GO MF	GO:0003735	structural constituent of ribosome	150	67	8.679	3.7955	1.924	1.26446e-24	23.8981	5.43717e-23	2.71859e-23	1.18258e-22	RpS14a,mRpS28,RpL10Ab,mRpS9,RpL34a,RpL9,RpS6,RpL27A,mRpS21,RpS18,mRpL20,mRpL47,mRpS18C,RpS26,RpL22,mRpL38,mRpL24,mRpL27,RpL23,RpS12,RpL3,RpL6,Rack1,RpL31,sta,RpL37-1,RpL15,mRpS17,RpS4,RpS20,RpS3A,RpL36A,mRpL16,mRpL3,RpL10,RpL5,RpS11,RpL19,mRpL39,RpS30,RpS13,mRpL30,RpS19a,RpL8,RpS23,RpL18,mRpL15,mRpL45,RpS2,RpL35,RpS10b,RpL37A,RpLP2,RpS17,RpLP0,RpS27,RpL13,RpL7A,mRpL10,RpL12,RpL18A,RpS9,RpL13A,RpL…	FBgn0004403,FBgn0034361,FBgn0036213,FBgn0037529,FBgn0039406,FBgn0015756,FBgn0261592,FBgn0285948,FBgn0044511,FBgn0010411,FBgn0036335,FBgn0014023,FBgn0039765,FBgn0261597,FBgn0015288,FBgn0030552,FBgn0031651,FBgn0053002,FBgn0010078,FBgn0286213,FBgn0020910,FBgn0039857,FBgn0020618,FBgn0285949,FBgn0003517,FBgn0030616,FBgn0028697,FBgn0034986,FBgn0011284,FBgn0019936,FBgn0017545,FBgn0031980,FBgn0023519,FBg…
	SLIM2 GO MF	GO:0005200	structural constituent of cytoskeleton	16	6	0.777	3.1865	1.672	0.00736121	2.13305	0.316532	0.0316532	0.137691	Arpc1,Arp3,betaTub85D,Arp2,Arpc4,Grip75	FBgn0001961,FBgn0262716,FBgn0003889,FBgn0011742,FBgn0284255,FBgn0026431
	SLIM2 GO MF	GO:0045182	translation regulator activity	21	6	0.777	2.4278	1.28	0.029915	1.52411	1	0.107195	0.4663	Rack1,elav,me31B,Unr,pum,heph	FBgn0020618,FBgn0260400,FBgn0004419,FBgn0263352,FBgn0003165,FBgn0011224
	SLIM2 GO MF	GO:0016874	ligase activity	110	30	3.886	2.3175	1.213	6.02362e-06	5.22014	0.000259016	6.47539e-05	0.000281679	SerRS-m,Uba4,TrpRS,blw,Acsl,Uba1,GluRS-m,ATPsyngamma,ACC,Aos1,CG17486,ATPsynbeta,AspRS,DNAlig4,LysRS,ATPsynG,GlyRS,MetRS,HisRS,RtcB,AlaRS,IleRS-m,CysRS-m,Rtca,AsnRS,IleRS,CysRS,Uba5,TrpRS-m,TyrRS	FBgn0021750,FBgn0032054,FBgn0010803,FBgn0011211,FBgn0263120,FBgn0023143,FBgn0036629,FBgn0020235,FBgn0033246,FBgn0029512,FBgn0032997,FBgn0010217,FBgn0002069,FBgn0030506,FBgn0027084,FBgn0010612,FBgn0027088,FBgn0034401,FBgn0027087,FBgn0032781,FBgn0027094,FBgn0036569,FBgn0033900,FBgn0025630,FBgn0086443,FBgn0027086,FBgn0027091,FBgn0030305,FBgn0036763,FBgn0027080
	SLIM2 GO MF	GO:0003723	RNA binding	556	150	19.43	2.2925	1.197	3.3041e-25	24.4809	1.42076e-23	1.42076e-23	6.18032e-23	SerRS-m,Adar,Prp16,CG14230,cyp33,sqd,abs,RpLP0,LysRS,mRpL20,CG13807,Cbp80,Prp6,LSm3,Ranbp21,Spf45,RpL7,mbl,mIF2,Srp19,RpL37-1,me31B,Cpsf160,CG9346,Rox8,CG2931,RpL12,Ctu2,Non3,eIF1,larp,Prp3,RpS27,Clp,SmB,eIF3c,IleRS,Srp68,RpS26,CG17652,thoc5,Hrb87F,RpL13A,elav,Ctu1,Prp39,Prp8,RpL18,Slbp,mRpS9,Rrp47,RpL6,dbe,cass,RpS18,RpL22,nocte,CG10333,RpS13,CG7879,heph,Rbp1,mRpL16,CysRS,NHP2,l(2)k09022,RpL10Ab…	FBgn0021750,FBgn0026086,FBgn0026713,FBgn0031062,FBgn0028382,FBgn0263396,FBgn0015331,FBgn0000100,FBgn0027084,FBgn0036335,FBgn0035323,FBgn0022942,FBgn0036828,FBgn0051184,FBgn0031051,FBgn0086683,FBgn0005593,FBgn0265487,FBgn0039588,FBgn0015298,FBgn0030616,FBgn0004419,FBgn0024698,FBgn0034572,FBgn0005649,FBgn0037342,FBgn0034968,FBgn0032793,FBgn0038585,FBgn0035423,FBgn0261618,FBgn0036915,FBgn0039300,FBg…
	SLIM2 GO MF	GO:0016779	nucleotidyltransferase activity	52	14	1.813	2.2878	1.194	0.0021055	2.67664	0.0905366	0.0129338	0.056262	Polr2F,PolG1,Polr3K,Polr2A,CG33331,Polr3A,Uba4,Polr1B,CG2100,Polr1C,mRNA-cap,Polr2C,Gmppb,Polr3B	FBgn0003275,FBgn0004406,FBgn0061362,FBgn0003277,FBgn0067628,FBgn0030687,FBgn0032054,FBgn0003278,FBgn0037369,FBgn0031657,FBgn0030556,FBgn0026373,FBgn0037279,FBgn0004463
	SLIM2 GO MF	GO:0051082	unfolded protein binding	49	13	1.684	2.2544	1.173	0.00345582	2.46145	0.1486	0.0165111	0.0718234	CG14483,Cdc37,Grp170,CCT7,CCT6,Calr,CCT8,CCT1,CCT5,CIA30,Nacalpha,CG5504,Hsc70-5	FBgn0034248,FBgn0011573,FBgn0023529,FBgn0037632,FBgn0027329,FBgn0005585,FBgn0284436,FBgn0003676,FBgn0010621,FBgn0039689,FBgn0086904,FBgn0002174,FBgn0001220
	SLIM2 GO MF	GO:0003682	chromatin binding	154	38	4.922	2.0968	1.068	5.08418e-06	5.29378	0.00021862	6.47539e-05	0.000281679	CG12081,Ctf4,mbo,Ndf,NSD,Arp6,nej,Bap55,Set,Ada2a,htk,Taf10,PCNA,SMC1,vtd,CoRest,uri,Taf3,escl,ebi,dre4,pho,Ssrp,crm,Nup154,MEP-1,Spt6,osa,Rtel1,Sin3A,Su(Tpl),bon,Su(z)12,fs(1)h,Iswi,Ddx1,Sec13,CG31917	FBgn0030053,FBgn0033890,FBgn0026207,FBgn0043456,FBgn0039559,FBgn0011741,FBgn0261617,FBgn0025716,FBgn0014879,FBgn0263738,FBgn0085451,FBgn0028398,FBgn0005655,FBgn0040283,FBgn0260987,FBgn0261573,FBgn0035025,FBgn0026262,FBgn0032391,FBgn0263933,FBgn0002183,FBgn0002521,FBgn0010278,FBgn0000376,FBgn0021761,FBgn0035357,FBgn0028982,FBgn0261885,FBgn0029798,FBgn0022764,FBgn0014037,FBgn0023097,FBgn0020887,FBg…
	SLIM2 GO MF	GO:0003924	GTPase activity	110	27	3.497	2.0857	1.061	0.000129433	3.88796	0.0055656	0.00111312	0.00484207	CG4789,RagC-D,Ras85D,Rab5,eEF1alpha1,eIF2gamma,Drp1,Rho1,Rab1,mEFG1,CG10222,Sar1,CG13390,CG33158,mRRF2,CG3704,Rab6,Arf1,mIF2,Marf,eRF3,RagA-B,Arf4,Arfrp1,Rab2,betaTub85D,shi	FBgn0030792,FBgn0033272,FBgn0003205,FBgn0014010,FBgn0284245,FBgn0263740,FBgn0026479,FBgn0014020,FBgn0285937,FBgn0263133,FBgn0036356,FBgn0038947,FBgn0032031,FBgn0053158,FBgn0051159,FBgn0040346,FBgn0015797,FBgn0010348,FBgn0039588,FBgn0029870,FBgn0020443,FBgn0037647,FBgn0013749,FBgn0030088,FBgn0014009,FBgn0003889,FBgn0003392
	SLIM2 GO MF	GO:0016765	transferase activity, transferring alkyl or aryl (other than methyl) groups	34	8	1.036	1.9994	1	0.0398603	1.39946	1	0.131845	0.573528	temp,RabGGTb,Dhdds,Tango14,Coq2,GstO3,betaggt-I,Dhps	FBgn0027296,FBgn0028970,FBgn0029980,FBgn0031312,FBgn0037574,FBgn0035904,FBgn0015000,FBgn0035854
	SLIM2 GO MF	GO:0016887	ATP hydrolysis activity	165	32	4.145	1.648	0.721	0.00274137	2.56203	0.117879	0.0147348	0.0640966	Klp10A,CG8520,Mcm7,Rpt5,Upf1,Ak6,Hsp110,SMC1,CCT6,Iswi,Afg3l2,XNP,Vps4,Hsc70-5,Gnf1,ATPsynbeta,mtDNA-helicase,rad50,CCT7,dom,Rpt1,Orc4,Hsc70-4,Atpalpha,Grp170,CCT8,RfC4,obe,Hsp60A,CCT5,Dhc64C,CCT1	FBgn0030268,FBgn0033734,FBgn0020633,FBgn0028684,FBgn0030354,FBgn0033754,FBgn0026418,FBgn0040283,FBgn0027329,FBgn0011604,FBgn0036702,FBgn0039338,FBgn0283469,FBgn0001220,FBgn0004913,FBgn0010217,FBgn0032154,FBgn0034728,FBgn0037632,FBgn0020306,FBgn0028687,FBgn0023181,FBgn0266599,FBgn0002921,FBgn0023529,FBgn0284436,FBgn0260985,FBgn0038344,FBgn0015245,FBgn0010621,FBgn0261797,FBgn0003676
	SLIM2 GO MF	GO:0016853	isomerase activity	191	37	4.793	1.6461	0.719	0.00135758	2.86724	0.0583758	0.0097293	0.0423225	Ddx56,Gem3,Mcm7,Rpt5,Hel25E,Brr2,Mcm2,cyp33,CG3511,eIF4A,Dbp73D,Mcm5,Bdbt,mtDNA-helicase,me31B,Ddx1,obe,Klp3A,Xpd,CG10333,abs,Dhc64C,Klp10A,Upf1,pths,spn-E,Rtel1,Klp61F,Prp16,Dhx15,rin,CG31368,cmet,Prp5,pea,Mcm6,Rpt1	FBgn0001565,FBgn0011802,FBgn0020633,FBgn0028684,FBgn0014189,FBgn0263599,FBgn0014861,FBgn0028382,FBgn0035027,FBgn0001942,FBgn0004556,FBgn0017577,FBgn0038857,FBgn0032154,FBgn0004419,FBgn0015075,FBgn0038344,FBgn0011606,FBgn0261850,FBgn0032690,FBgn0015331,FBgn0261797,FBgn0030268,FBgn0030354,FBgn0032919,FBgn0003483,FBgn0029798,FBgn0004378,FBgn0026713,FBgn0033160,FBgn0015778,FBgn0051368,FBgn0040232,FBg…
	SLIM2 GO MF	GO:0003712	transcription coregulator activity	146	26	3.368	1.5132	0.598	0.0193781	1.71269	0.83326	0.0757509	0.329516	MED18,MED31,Uxt,E(bx),Daxx,XNP,Sin3A,Ada2a,CG17002,nej,uri,MED14,MED20,HDAC1,akirin,MED6,CG14073,MED10,CoRest,CtBP,MED19,ebi,Taf6,Ddx1,alien,NSD	FBgn0026873,FBgn0037262,FBgn0259982,FBgn0000541,FBgn0031820,FBgn0039338,FBgn0022764,FBgn0263738,FBgn0033122,FBgn0261617,FBgn0035025,FBgn0035145,FBgn0013531,FBgn0015805,FBgn0082598,FBgn0024330,FBgn0036814,FBgn0036581,FBgn0261573,FBgn0020496,FBgn0036761,FBgn0263933,FBgn0010417,FBgn0015075,FBgn0013746,FBgn0039559
	SLIM2 GO MF	GO:0042393	histone binding	42	7	0.907	1.4162	0.502	0.21887	0.659813	1	0.553613	1	Spt6,dom,fs(1)h,Daxx,Ssrp,asf1,Set	FBgn0028982,FBgn0020306,FBgn0004656,FBgn0031820,FBgn0010278,FBgn0029094,FBgn0014879
	SLIM2 GO MF	GO:0060090	molecular adaptor activity	350	50	6.477	1.2139	0.28	0.0807989	1.09259	1	0.248168	1	Cul2,CoRest,CtBP,Sec22,raptor,MED10,shtd,ebi,Taf6,Ykt6,Rack1,MED19,Lamtor2,alien,NSD,Vti1b,Grip71,Ddx1,MED18,fs(1)h,Uxt,E(bx),Syx18,l(2)dtl,MED31,Daxx,IntS6,Sin3A,Ada2a,Ythdf,Vps11,XNP,CG17002,csw,uri,Kdm5,Alg14,nej,MED14,MED20,Dora,HDAC1,ksr,Unr,akirin,MED6,drk,CG14073,alphaSnap,Rox8	FBgn0032956,FBgn0261573,FBgn0020496,FBgn0260855,FBgn0029840,FBgn0036581,FBgn0004391,FBgn0263933,FBgn0010417,FBgn0260858,FBgn0020618,FBgn0036761,FBgn0034350,FBgn0013746,FBgn0039559,FBgn0264751,FBgn0032705,FBgn0015075,FBgn0026873,FBgn0004656,FBgn0259982,FBgn0000541,FBgn0039212,FBgn0013548,FBgn0037262,FBgn0031820,FBgn0261383,FBgn0022764,FBgn0263738,FBgn0039261,FBgn0052350,FBgn0039338,FBgn0033122,FBg…
	SLIM2 GO MF	GO:0008134	transcription factor binding	112	16	2.073	1.2139	0.28	0.24026	0.619319	1	0.573954	1	Taf3,TfIIEbeta,so,ebi,14-3-3zeta,da,nej,Iswi,TfIIFalpha,MED19,asf1,TfIIA-S,htk,alien,CtBP,E(bx)	FBgn0026262,FBgn0015829,FBgn0003460,FBgn0263933,FBgn0004907,FBgn0267821,FBgn0261617,FBgn0011604,FBgn0010282,FBgn0036761,FBgn0029094,FBgn0013347,FBgn0085451,FBgn0013746,FBgn0020496,FBgn0000541
	SLIM2 GO MF	GO:0008092	cytoskeletal protein binding	251	34	4.404	1.151	0.203	0.211774	0.674127	1	0.553613	1	cmet,RpL34a,cpb,Klp10A,Smn,Cpsf160,Arpc4,Drp1,Lis-1,Tbca,Arpc1,Klp61F,Cam,Tbcd,tsr,DCX-EMAP,chic,Grip75,Arp3,awd,Vps16A,Grip163,Klp3A,chb,WASp,Grip71,Actn,Moe,eEF1gamma,shi,RpL23,Tbce,Arp2,feo	FBgn0040232,FBgn0039406,FBgn0011570,FBgn0030268,FBgn0036641,FBgn0024698,FBgn0284255,FBgn0026479,FBgn0015754,FBgn0039869,FBgn0001961,FBgn0004378,FBgn0000253,FBgn0027509,FBgn0011726,FBgn0259099,FBgn0000308,FBgn0026431,FBgn0262716,FBgn0000150,FBgn0285911,FBgn0026432,FBgn0011606,FBgn0021760,FBgn0024273,FBgn0032705,FBgn0000667,FBgn0011661,FBgn0029176,FBgn0003392,FBgn0010078,FBgn0033055,FBgn0011742,FBg…
	SLIM2 GO MF	GO:0004518	nuclease activity	96	13	1.684	1.1507	0.203	0.33831	0.470685	1	0.76565	1	Clp,RpLP0,pelo,pcm,Cpsf73,Rat1,Ddx1,tos,Tsen34,Fen1,mldr,PolG1,CG11263	FBgn0015621,FBgn0000100,FBgn0011207,FBgn0020261,FBgn0261065,FBgn0031868,FBgn0015075,FBgn0015553,FBgn0053260,FBgn0025832,FBgn0029858,FBgn0004406,FBgn0036330
	SLIM2 GO MF	GO:0030234	enzyme regulator activity	341	46	5.959	1.1463	0.197	0.176169	0.754071	1	0.505018	1	eIF3m,Gdi,ArfGAP3,eIF2Bgamma,IntS6,Br140,CycD,pcs,Pka-R1,Sec23,Lamtor2,flfl,CycB,CG12608,mtSSB,Tbc1d22,Bet5,tws,rictor,uri,Arf4,Tsc1,Pp2A-29B,Ras85D,Rab5,CG9578,eIF2Bepsilon,Kdm5,l(3)80Fj,Cam,Nprl2,Trs23,RpLP1,Cdc37,fzy,Hsc70-5,raskol,Sos,Pdk1,Pi3K21B,Bdbt,PCNA,Tbcd,Trs31,ksr,Pli	FBgn0033902,FBgn0004868,FBgn0037182,FBgn0034029,FBgn0261383,FBgn0033155,FBgn0010315,FBgn0033988,FBgn0259243,FBgn0262125,FBgn0034350,FBgn0024555,FBgn0000405,FBgn0030630,FBgn0010438,FBgn0038855,FBgn0260860,FBgn0004889,FBgn0031006,FBgn0035025,FBgn0013749,FBgn0026317,FBgn0260439,FBgn0003205,FBgn0014010,FBgn0031094,FBgn0023512,FBgn0031759,FBgn0287182,FBgn0000253,FBgn0030800,FBgn0260861,FBgn0002593,FBg…
	SLIM2 GO MF	GO:0003677	DNA binding	585	71	9.197	1.0313	0.044	0.406756	0.390666	1	0.874526	1	CG15336,Pbp49,RfC4,Mcm5,mrn,Spt6,Upf1,CG2202,AIF,MEP-1,Polr3B,PolE2,omd,mTerf5,Su(z)12,DNAlig4,Nf-YB,Kdm5,Hrb87F,Iswi,Mcm7,spn-B,TFAM,Polr2F,mh,pnt,CG7099,crol,Fen1,Gnf1,osa,crm,Ndf,Polr3A,Su(Tpl),PolG1,E(bx),PCNA,TfIIFalpha,Surf6,Rtel1,l(2)37Cd,Rrp47,NSD,Polr2C,Xpd,Pbp95,SMC1,Mcm6,fs(1)h,CrebB,nej,tos,so,Ssrp,Mcm2,rad50,His2Av,His3.3B,da,htk,mtSSB,Hey,Orc4,Rfx,mtDNA-helicase,pho,Polr2A,Cdc5,Polr…	FBgn0030009,FBgn0260398,FBgn0260985,FBgn0017577,FBgn0261109,FBgn0028982,FBgn0030354,FBgn0030240,FBgn0031392,FBgn0035357,FBgn0004463,FBgn0035644,FBgn0038168,FBgn0038584,FBgn0020887,FBgn0030506,FBgn0032816,FBgn0031759,FBgn0004237,FBgn0011604,FBgn0020633,FBgn0003480,FBgn0038805,FBgn0003275,FBgn0267977,FBgn0003118,FBgn0032517,FBgn0020309,FBgn0025832,FBgn0004913,FBgn0261885,FBgn0000376,FBgn0043456,FBg…
	SLIM2 GO MF	GO:0016301	kinase activity	272	31	4.016	0.9685	-0.046	0.606144	0.217424	1	0.999997	1	bon,Dsor1,Tcs5,Ddr,Src42A,Tao,polo,Pi3K92E,Cdk7,Cdk1,ksr,Vps15,awd,Cdk9,grp,aurA,CG11811,Cdk12,CG5790,Cdk2,fs(1)h,tkv,babo,ball,Ak6,wit,Slik,fray,Nipped-A,sgg,Pdk1	FBgn0023097,FBgn0010269,FBgn0035590,FBgn0053531,FBgn0264959,FBgn0031030,FBgn0003124,FBgn0015279,FBgn0263237,FBgn0004106,FBgn0015402,FBgn0260935,FBgn0000150,FBgn0019949,FBgn0261278,FBgn0000147,FBgn0036099,FBgn0037093,FBgn0032677,FBgn0004107,FBgn0004656,FBgn0003716,FBgn0011300,FBgn0027889,FBgn0033754,FBgn0024179,FBgn0035001,FBgn0023083,FBgn0053554,FBgn0003371,FBgn0020386
	SLIM2 GO MF	GO:0016746	acyltransferase activity	258	29	3.756	0.9551	-0.066	0.635587	0.196825	1	0.999997	1	l(1)G0020,Roc1a,ATPCL,CG43058,CG34348,ari-1,Ykt6,Lipt1,FASN1,Prp19,lace,Tcs3,lwr,Ubc6,ben,Ufl1,Pli,CG4502,eco,bon,Ubc10,Naa20A,vnc,Vps11,Ubc7,UbcE2M,nej,Lipt2,mdlc	FBgn0027330,FBgn0025638,FBgn0020236,FBgn0262360,FBgn0085377,FBgn0017418,FBgn0260858,FBgn0265178,FBgn0283427,FBgn0261119,FBgn0002524,FBgn0283681,FBgn0010602,FBgn0004436,FBgn0000173,FBgn0037467,FBgn0025574,FBgn0031896,FBgn0035766,FBgn0023097,FBgn0026316,FBgn0031043,FBgn0263251,FBgn0052350,FBgn0267384,FBgn0035853,FBgn0261617,FBgn0037251,FBgn0038772
	SLIM2 GO MF	GO:0016773	phosphotransferase activity, alcohol group as acceptor	248	27	3.497	0.9251	-0.112	0.699285	0.155346	1	0.999997	1	grp,Vps15,fs(1)h,Cdk9,CG5790,aurA,Cdk12,babo,Cdk2,tkv,Slik,ball,wit,Pdk1,fray,sgg,Tcs5,bon,Dsor1,Tao,polo,Ddr,Src42A,Cdk1,ksr,Pi3K92E,Cdk7	FBgn0261278,FBgn0260935,FBgn0004656,FBgn0019949,FBgn0032677,FBgn0000147,FBgn0037093,FBgn0011300,FBgn0004107,FBgn0003716,FBgn0035001,FBgn0027889,FBgn0024179,FBgn0020386,FBgn0023083,FBgn0003371,FBgn0035590,FBgn0023097,FBgn0010269,FBgn0031030,FBgn0003124,FBgn0053531,FBgn0264959,FBgn0004106,FBgn0015402,FBgn0015279,FBgn0263237
	SLIM2 GO MF	GO:0019787	ubiquitin-like protein transferase activity	149	16	2.073	0.9125	-0.132	0.691422	0.160257	1	0.999997	1	CG4502,bon,Ubc10,Vps11,Ubc6,mdlc,Ubc7,CG43058,Roc1a,Ufl1,lwr,ari-1,UbcE2M,Prp19,ben,Pli	FBgn0031896,FBgn0023097,FBgn0026316,FBgn0052350,FBgn0004436,FBgn0038772,FBgn0267384,FBgn0262360,FBgn0025638,FBgn0037467,FBgn0010602,FBgn0017418,FBgn0035853,FBgn0261119,FBgn0000173,FBgn0025574
	SLIM2 GO MF	GO:0019899	enzyme binding	338	36	4.663	0.905	-0.144	0.768005	0.114636	1	0.999997	1	nej,Su(Tpl),Spt6,Rack1,WASp,Tif-IA,Ankle2,lwr,Ranbp21,msk,CG14220,ben,Cdc37,Tnpo-SR,Dsor1,ari-1,ball,emb,Pi3K21B,Aos1,mask,Cse1,Rho1,Cul2,csw,Fs(2)Ket,Rtel1,ksr,Ubc10,Vha100-1,Vps35,eIF3m,Tsc1,mr,Pka-R1,Vps39	FBgn0261617,FBgn0014037,FBgn0028982,FBgn0020618,FBgn0024273,FBgn0032988,FBgn0028343,FBgn0010602,FBgn0031051,FBgn0026252,FBgn0031036,FBgn0000173,FBgn0011573,FBgn0031456,FBgn0010269,FBgn0017418,FBgn0027889,FBgn0020497,FBgn0020622,FBgn0029512,FBgn0043884,FBgn0022213,FBgn0014020,FBgn0032956,FBgn0000382,FBgn0262743,FBgn0029798,FBgn0015402,FBgn0026316,FBgn0028671,FBgn0034708,FBgn0033902,FBgn0026317,FBg…
	SLIM2 GO MF	GO:0005085	guanyl-nucleotide exchange factor activity	78	8	1.036	0.8715	-0.198	0.713535	0.146585	1	0.999997	1	Trs31,pcs,eIF2Bgamma,Lamtor2,Bet5,eIF2Bepsilon,Trs23,Sos	FBgn0266723,FBgn0033988,FBgn0034029,FBgn0034350,FBgn0260860,FBgn0023512,FBgn0260861,FBgn0001965
	SLIM2 GO MF	GO:0016791	phosphatase activity	110	10	1.295	0.7725	-0.372	0.849063	0.0710602	1	0.999997	1	Pp4-19C,Sac1,Fcp1,CG13197,csw,Cdc14,CG10376,ttm3,PTPMT1,flw	FBgn0023177,FBgn0283500,FBgn0035026,FBgn0062449,FBgn0000382,FBgn0031952,FBgn0032702,FBgn0032971,FBgn0039111,FBgn0000711
	SLIM2 GO MF	GO:0022857	transmembrane transporter activity	404	34	4.404	0.7151	-0.484	0.989893	0.00441176	1	0.999997	1	Vha36-1,mfrn,Hsc70-5,Inx2,Sec61alpha,Mpcp2,hoe1,CG6878,mge,Atpalpha,ND-75,blw,Vha16-1,Tom40,ZnT49B,ND-24,ATPsyngamma,ATPsynG,CG31229,CG10413,ND-51,ATPsynbeta,Tim23,Shawn,ND-30,Clic,Trpml,EMC5,ND-23,VhaAC39-1,Vha100-1,CG1628,EMRE,RFeSP	FBgn0022097,FBgn0039561,FBgn0001220,FBgn0027108,FBgn0086357,FBgn0026409,FBgn0041150,FBgn0036488,FBgn0035473,FBgn0002921,FBgn0017566,FBgn0011211,FBgn0262736,FBgn0016041,FBgn0033762,FBgn0030853,FBgn0020235,FBgn0010612,FBgn0051229,FBgn0032689,FBgn0031771,FBgn0010217,FBgn0267976,FBgn0031039,FBgn0266582,FBgn0030529,FBgn0262516,FBgn0032732,FBgn0017567,FBgn0285910,FBgn0028671,FBgn0030218,FBgn0062440,FBg…
	SLIM2 GO MF	GO:0016798	hydrolase activity, acting on glycosyl bonds	48	4	0.518	0.7081	-0.498	0.832828	0.0794447	1	0.999997	1	Cht5,GCS2alpha,alpha-Man-Ia,AGBE	FBgn0038180,FBgn0027588,FBgn0259170,FBgn0053138
	SLIM2 GO MF	GO:0016491	oxidoreductase activity	281	22	2.85	0.6653	-0.588	0.989016	0.00479654	1	0.999997	1	GstO3,ND-30,ND-24,Kdm5,ND-23,AIF,Coq7,RnrS,Grx5,Prx6a,Srx,FASN1,CtBP,Ogdh,RFeSP,CG5946,CG16935,Sod2,Clic,nero,ND-75,Desat1	FBgn0035904,FBgn0266582,FBgn0030853,FBgn0031759,FBgn0017567,FBgn0031392,FBgn0029502,FBgn0011704,FBgn0030584,FBgn0031479,FBgn0030876,FBgn0283427,FBgn0020496,FBgn0010352,FBgn0021906,FBgn0036211,FBgn0033883,FBgn0010213,FBgn0030529,FBgn0261479,FBgn0017566,FBgn0086687
	SLIM2 GO MF	GO:0008061	chitin binding	28	2	0.259	0.607	-0.72	0.85841	0.066305	1	0.999997	1	Hml,Cht5	FBgn0029167,FBgn0038180
	SLIM2 GO MF	GO:0008233	peptidase activity	241	17	2.202	0.5994	-0.738	0.994817	0.00225662	1	0.999997	1	Prp8,kuz,Prosalpha3,CG7791,Rpn8,UQCR-C1,dre4,CG30091,Prosbeta6,not,Prosbeta3,CG2059,Afg3l2,DppIII,CSN5,Prosbeta4,mh	FBgn0033688,FBgn0259984,FBgn0261394,FBgn0033038,FBgn0002787,FBgn0038271,FBgn0002183,FBgn0050091,FBgn0002284,FBgn0013717,FBgn0026380,FBgn0029942,FBgn0036702,FBgn0037580,FBgn0027053,FBgn0032596,FBgn0267977
	SLIM2 GO MF	GO:0046872	metal ion binding	605	42	5.44	0.5899	-0.761	0.999986	6.25237e-06	1	0.999997	1	dUTPase,Cam,Roc1a,Afg3l2,bon,tos,Rab2,Calr,CG2202,not,Dora,CG3420,Fen1,Upf1,Ssl1,Vps11,ACC,RpLP0,ari-1,abs,Ada2a,Sod2,mbl,awd,CG11710,Sec23,Polr3K,CG14641,Actn,Clp,mdlc,Desat1,UQCR-C1,alpha-Man-Ia,lark,mora,CG32857,CG13390,Clic,GluRS-m,nej,Dph3	FBgn0250837,FBgn0000253,FBgn0025638,FBgn0036702,FBgn0023097,FBgn0015553,FBgn0014009,FBgn0005585,FBgn0030240,FBgn0013717,FBgn0085430,FBgn0033100,FBgn0025832,FBgn0030354,FBgn0037202,FBgn0052350,FBgn0033246,FBgn0000100,FBgn0017418,FBgn0015331,FBgn0263738,FBgn0010213,FBgn0265487,FBgn0000150,FBgn0031115,FBgn0262125,FBgn0061362,FBgn0037220,FBgn0000667,FBgn0015621,FBgn0038772,FBgn0086687,FBgn0038271,FBg…
	SLIM2 GO MF	GO:0008168	methyltransferase activity	80	5	0.648	0.5311	-0.913	0.966679	0.0147178	1	0.999997	1	Coq3,CG8939,NSD,mtTFB2,mtTFB1	FBgn0032922,FBgn0030720,FBgn0039559,FBgn0037778,FBgn0261381
	SLIM2 GO MF	GO:0008289	lipid binding	161	10	1.295	0.5278	-0.922	0.994126	0.00255862	1	0.999997	1	Moe,mtDNA-helicase,Sec3,drpr,vib,Npc1a,Trpml,lqf,Snx3,Clic	FBgn0011661,FBgn0032154,FBgn0266669,FBgn0027594,FBgn0267975,FBgn0024320,FBgn0262516,FBgn0028582,FBgn0038065,FBgn0030529
	SLIM2 GO MF	GO:0052689	carboxylic ester hydrolase activity	55	3	0.389	0.4635	-1.109	0.965026	0.0154608	1	0.999997	1	CG1307,CG2059,CG5068	FBgn0026566,FBgn0029942,FBgn0035951
	SLIM2 GO MF	GO:0038023	signaling receptor activity	156	7	0.907	0.3813	-1.391	0.999584	0.00018066	1	0.999997	1	babo,Ddr,Vha100-1,Dscam1,mthl4,tkv,wit	FBgn0011300,FBgn0053531,FBgn0028671,FBgn0033159,FBgn0034219,FBgn0003716,FBgn0024179
	SLIM2 GO MF	GO:0003700	DNA-binding transcription factor activity	292	13	1.684	0.3783	-1.402	0.999997	1.14454e-06	1	0.999997	1	so,Hey,Cdc5,CG2202,MEP-1,CrebB,Rfx,da,pnt,crol,pho,Nf-YB,fs(1)h	FBgn0003460,FBgn0027788,FBgn0265574,FBgn0030240,FBgn0035357,FBgn0265784,FBgn0020379,FBgn0267821,FBgn0003118,FBgn0020309,FBgn0002521,FBgn0032816,FBgn0004656
	SLIM2 GO MF	GO:0016810	hydrolase activity, acting on carbon-nitrogen (but not peptide) bonds	50	2	0.259	0.3399	-1.557	0.985602	0.00629852	1	0.999997	1	HDAC1,Adar	FBgn0015805,FBgn0026086
	SLIM2 GO MF	GO:0016829	lyase activity	85	3	0.389	0.2999	-1.737	0.998273	0.000750651	1	0.999997	1	Fum1,Sply,Tsen34	FBgn0286222,FBgn0010591,FBgn0053260
	SLIM2 GO MF	GO:0016757	glycosyltransferase activity	95	3	0.389	0.2683	-1.898	0.999403	0.000259391	1	0.999997	1	AGBE,xit,CG8673	FBgn0053138,FBgn0029906,FBgn0031986

## Sheet: MetaData-2
PANGEA output file
Accessed on March 28, 2026
Input: Drosophila orthologs of 850 I. scapularis fitness genes (FDR 0.1 cutoff)
Background: Drosophila orthologs for all I. scapularis genes screened
Settings: Default
Gene set queried: Gene Ontology Subsets > Drosophila GO subsets (GO slim) > SLIM2 GO MF

## Sheet: PANGEA-Dm-3_Pheno
enrichment_2026-03-28 10:56:37
[Select]	Gene Set Category	Gene Set ID	Gene Set Name	Gene Set Size	Count Overlap Gene	Percentage Genes in Gene Set	Fold Enrichment	log2 fold	P value	P value calc log_10	Bonferroni	Benjamini & Hochberg	Benjamini & Yekutieli	Overlaping Gene Symbols	Overlapping Gene IDs
	FlyBase phenotype for classical alleles	FBcv:0000353	cell lethal	57	21	2.72	3.1306	1.646	7.90603e-07	6.10204	6.56201e-05	7.29112e-06	3.64707e-05	mEFG1,Hsp60A,vnc,Chc,mst,ebi,crm,dbe,Vps4,Ddx56,bon,Rab1,Polr2A,Rpn6,RpS12,tkv,eEF1gamma,fs(1)h,Aos1,Taf6,feo	FBgn0263133,FBgn0015245,FBgn0263251,FBgn0000319,FBgn0020272,FBgn0263933,FBgn0000376,FBgn0020305,FBgn0283469,FBgn0001565,FBgn0023097,FBgn0285937,FBgn0003277,FBgn0028689,FBgn0286213,FBgn0003716,FBgn0029176,FBgn0004656,FBgn0029512,FBgn0010417,FBgn0030241
	FlyBase phenotype for classical alleles	FBcv:0000420	abnormal grooming behavior	12	3	0.389	2.1244	1.087	0.159649	0.796834	1	0.414089	1	ben,Adar,DCX-EMAP	FBgn0000173,FBgn0026086,FBgn0259099
	FlyBase phenotype for classical alleles	FBcv:0006006	decreased occurrence of cell division	259	63	8.161	2.0669	1.047	6.82316e-09	8.16601	5.66322e-07	8.09032e-08	4.04683e-07	mrn,geminin,Chchd3,Mcm2,Uba1,Ankle2,fzy,shi,Cdk7,PolE2,pelo,Pi3K92E,chico,Marf,eIF4A,tkv,mRpL45,barc,blw,Lis-1,flfl,AspRS,Cdk1,Src42A,feo,Coq2,PolG1,babo,HDAC1,Ubc10,Prosbeta6,da,Polr3A,mtTFB2,Dsor1,Iswi,crol,CSN5,pnt,Kdm5,omd,mtSSB,tsr,Pi3K21B,Inx2,aurA,polo,bun,mtDNA-helicase,Phb2,Rab5,chb,drpr,awd,Ras85D,RfC4,Not3,lwr,Rho1,Sin3A,ball,chic,Polr2A	FBgn0261109,FBgn0033081,FBgn0010808,FBgn0014861,FBgn0023143,FBgn0028343,FBgn0001086,FBgn0003392,FBgn0263237,FBgn0035644,FBgn0011207,FBgn0015279,FBgn0024248,FBgn0029870,FBgn0001942,FBgn0003716,FBgn0263863,FBgn0037081,FBgn0011211,FBgn0015754,FBgn0024555,FBgn0002069,FBgn0004106,FBgn0264959,FBgn0030241,FBgn0037574,FBgn0004406,FBgn0011300,FBgn0015805,FBgn0026316,FBgn0002284,FBgn0267821,FBgn0030687,FBg…
	FlyBase phenotype for classical alleles	FBcv:0000368	female sterile germline-dependent	21	5	0.648	2.0232	1.017	0.0917699	1.0373	1	0.274945	1	mus101,spn-E,CSN5,Ykt6,Fs(2)Ket	FBgn0002878,FBgn0003483,FBgn0027053,FBgn0260858,FBgn0262743
	FlyBase phenotype for classical alleles	FBcv:0000682	abnormal touch perception	13	3	0.389	1.9609	0.972	0.190412	0.720306	1	0.439005	1	fs(1)h,Dscam1,shi	FBgn0004656,FBgn0033159,FBgn0003392
	FlyBase phenotype for classical alleles	FBcv:0000671	abnormal cell cycle	450	98	12.694	1.8505	0.888	2.75098e-10	9.56051	2.28331e-08	4.56662e-09	2.28425e-08	Psi,chb,flw,TBCD,Ras85D,Grip71,Klp61F,blw,RfC4,larp,Hsc70-4,Slik,Pi3K92E,Prosalpha7,fzy,ball,sgg,Nf-YB,shtd,Cdc37,vtd,Dhc64C,vib,MED14,Lis-1,Pp4-19C,eIF4A,Ankle2,shi,Cdc23,RpS2,Iswi,asl,Xpd,mh,PolE2,HDAC1,MED6,Sos,mora,spn-B,Tbce,tws,Klp3A,mrn,Psf2,Tcs3,eco,Mcm5,aurA,flfl,AspRS,Aos1,spn-E,geminin,14-3-3zeta,Cdc27,grp,Acsl,Rab1,MED10,mst,chic,msk,mr,feo,tkv,Ctf4,PCNA,MED20,Prosalpha3,ebi,RpS10b,ME…	FBgn0014870,FBgn0021760,FBgn0000711,FBgn0027509,FBgn0003205,FBgn0032705,FBgn0004378,FBgn0011211,FBgn0260985,FBgn0261618,FBgn0266599,FBgn0035001,FBgn0015279,FBgn0023175,FBgn0001086,FBgn0027889,FBgn0003371,FBgn0032816,FBgn0004391,FBgn0011573,FBgn0260987,FBgn0261797,FBgn0267975,FBgn0035145,FBgn0015754,FBgn0023177,FBgn0001942,FBgn0028343,FBgn0003392,FBgn0032863,FBgn0004867,FBgn0011604,FBgn0261004,FBg…
	FlyBase phenotype for classical alleles	FBcv:0000415	abnormal jumping	23	5	0.648	1.8473	0.885	0.125153	0.902558	1	0.346257	1	ben,pum,ari-1,Kdm5,Smn	FBgn0000173,FBgn0003165,FBgn0017418,FBgn0031759,FBgn0036641
	FlyBase phenotype for classical alleles	FBcv:0000378	grandchildless	14	3	0.389	1.8209	0.865	0.222498	0.652674	1	0.485983	1	tud,Moe,pcs	FBgn0003891,FBgn0011661,FBgn0033988
	FlyBase phenotype for classical alleles	FBcv:0000366	female sterile	602	127	16.451	1.7926	0.842	4.13954e-12	11.383	3.43582e-10	2.39077e-10	1.19588e-09	grp,sqd,eEF1alpha1,Hsc70-5,Sym,Nacalpha,Cdk2,Nprl2,RpS18,CG10466,TfIIA-S,Smn,dom,Prosalpha7,Polr2A,Grip163,eIF2alpha,Cyt-b5,Rab1,pho,Sar1,kra,fs(1)h,Tao,Taf6,pths,Rab2,Prp6,Pdk1,Orc4,sgg,CSN5,larp,pAbp,aurA,mr,Sf3b5,bun,Inx2,RpS2,Ntf-2,pelo,Cul2,Ddx1,Grasp65,CtBP,chico,spn-B,Dhc64C,Cdc5,chic,mus101,Slbp,Ykt6,ball,tws,Dim1,Iswi,Fcp1,Pi3K92E,barc,chb,MED6,spn-E,lsn,SmB,Hsc70-4,crm,Wdr33,asf1,RpS17,…	FBgn0261278,FBgn0263396,FBgn0284245,FBgn0001220,FBgn0037371,FBgn0086904,FBgn0004107,FBgn0030800,FBgn0010411,FBgn0032822,FBgn0013347,FBgn0036641,FBgn0020306,FBgn0023175,FBgn0003277,FBgn0026432,FBgn0261609,FBgn0264294,FBgn0285937,FBgn0002521,FBgn0038947,FBgn0250753,FBgn0004656,FBgn0031030,FBgn0010417,FBgn0032919,FBgn0014009,FBgn0036828,FBgn0020386,FBgn0023181,FBgn0003371,FBgn0027053,FBgn0261618,FBg…
	FlyBase phenotype for classical alleles	FBcv:0000450	abnormal developmental rate	464	94	12.176	1.7215	0.784	3.2903e-08	7.48276	2.73095e-06	3.41369e-07	1.70755e-06	Cdk1,mtSSB,Rab5,lace,RpL19,ND-51,Vps35,RpL13A,CSN8,Pi3K21B,mbl,lqf,PolG1,lwr,RpLP1,RpS12,COX5B,RpL12,Sym,Ddx1,RpS6,Vps25,FASN1,RpL15,RpS17,Chchd3,Ras85D,mtDNA-helicase,Slik,Coq2,Pi3K92E,RpS26,Sin3A,Vps4,Coq7,Polr1B,RpL7,blw,COX4,ND-19,mtTFB2,RpL9,RpL37A,wit,Tcs3,Aos1,sgg,ATPsynbeta,babo,CycB,Tif-IA,Sbds,RpL5,RpS3A,eIF2alpha,chico,Rab1,mldr,shi,RpS13,cpb,Actn,Marf,ACC,Srrm1,poly,Cdk9,nej,Npc1a,RpS…	FBgn0004106,FBgn0010438,FBgn0014010,FBgn0002524,FBgn0285950,FBgn0031771,FBgn0034708,FBgn0037351,FBgn0261437,FBgn0020622,FBgn0265487,FBgn0028582,FBgn0004406,FBgn0010602,FBgn0002593,FBgn0286213,FBgn0031830,FBgn0034968,FBgn0037371,FBgn0015075,FBgn0261592,FBgn0022027,FBgn0283427,FBgn0028697,FBgn0005533,FBgn0010808,FBgn0003205,FBgn0032154,FBgn0035001,FBgn0037574,FBgn0015279,FBgn0261597,FBgn0022764,FBg…
	FlyBase phenotype for classical alleles	FBcv:0000446	melanotic mass phenotype	125	25	3.238	1.6995	0.765	0.0050658	2.29535	0.420462	0.030033	0.150227	Ras85D,Spt6,l(2)37Cd,Vps15,shi,Aos1,mrn,me31B,Cdc23,CSN8,PCNA,Vps35,Cyt-b5,Taf6,blp,Hsc70-4,lwr,Vps2,Tcs3,Rab5,Nipped-A,Vps16A,His2Av,Tsc1,poly	FBgn0003205,FBgn0028982,FBgn0086445,FBgn0260935,FBgn0003392,FBgn0029512,FBgn0261109,FBgn0004419,FBgn0032863,FBgn0261437,FBgn0005655,FBgn0034708,FBgn0264294,FBgn0010417,FBgn0038387,FBgn0266599,FBgn0010602,FBgn0039402,FBgn0283681,FBgn0014010,FBgn0053554,FBgn0285911,FBgn0001197,FBgn0026317,FBgn0086371
	FlyBase phenotype for classical alleles	FBcv:0000665	abnormal body size	346	68	8.808	1.67	0.74	9.12506e-06	5.03976	0.00075738	6.88527e-05	0.000344406	Slik,Cdk12,shi,bun,Rab5,CrebB,Nup154,Marf,CG3511,Chc,Coq2,Cdk2,Pka-R1,Rho1,Hsc70-4,Vps25,Rbm13,Srrm234,CycB,mtTFB2,PolG1,mrn,Ddx1,Tcs3,chico,CG8939,rictor,Tcs5,Actn,Sar1,Dsor1,CSN8,Pi3K92E,Rab1,Npc1a,AIF,Srrm1,flw,CIA30,CycD,RpS6,RpL22,RpL27A,Mcm6,Tnpo-SR,Smn,AspRS,mask,blw,RpS26,dbe,Inx2,Prp8,kud,Prosbeta6,RpL5,Iswi,ebi,Pdk1,gammaCOP,Rae1,Afg3l2,Ras85D,Desat1,Gem3,Lst8,Pi3K21B,raptor	FBgn0035001,FBgn0037093,FBgn0003392,FBgn0259176,FBgn0014010,FBgn0265784,FBgn0021761,FBgn0029870,FBgn0035027,FBgn0000319,FBgn0037574,FBgn0004107,FBgn0259243,FBgn0014020,FBgn0266599,FBgn0022027,FBgn0030067,FBgn0035253,FBgn0000405,FBgn0037778,FBgn0004406,FBgn0261109,FBgn0015075,FBgn0283681,FBgn0024248,FBgn0030720,FBgn0031006,FBgn0035590,FBgn0000667,FBgn0038947,FBgn0010269,FBgn0261437,FBgn0015279,FBg…
	FlyBase phenotype for classical alleles	FBcv:0000364	sterile	835	161	20.855	1.6384	0.712	8.64135e-12	11.0634	7.17232e-10	2.39077e-10	1.19588e-09	da,barc,Sf3b5,CSN5,kra,Prp5,Prp19,Grip71,Cdk7,Fcp1,Cbp20,His3.3B,Cpsf160,RpS18,Moe,crm,Pi3K92E,mus101,eRF3,spn-E,CG7879,vib,Cdk12,Slbp,Inx2,bun,Nprl2,grp,CG10466,vnc,Uba1,RpS2,Rtca,Taf6,tsr,CycB,Lis-1,pnt,CtBP,sta,Srrm234,mh,MED31,Wdr33,ball,elav,Tao,eIF2alpha,pths,sqd,Prosalpha7,tws,Mcm6,pelo,Cdc27,fzy,rin,polo,Rack1,tkv,Brr2,Tcs5,Vps4,CG2931,CG31368,RpL15,Ykt6,Ntf-2,nej,Cul2,Orc4,RpS17,Adar,blw…	FBgn0267821,FBgn0037081,FBgn0040534,FBgn0027053,FBgn0250753,FBgn0030631,FBgn0261119,FBgn0032705,FBgn0263237,FBgn0035026,FBgn0022943,FBgn0004828,FBgn0024698,FBgn0010411,FBgn0011661,FBgn0000376,FBgn0015279,FBgn0002878,FBgn0020443,FBgn0003483,FBgn0035235,FBgn0267975,FBgn0037093,FBgn0041186,FBgn0027108,FBgn0259176,FBgn0030800,FBgn0261278,FBgn0032822,FBgn0263251,FBgn0023143,FBgn0004867,FBgn0025630,FBg…
	FlyBase phenotype for classical alleles	FBcv:0000427	abnormal cell growth	75	14	1.813	1.5862	0.666	0.0525074	1.27978	1	0.207529	1	Rab5,RpL19,Pi3K92E,Pdk1,Vps25,pho,Rtca,Ras85D,Tif-IA,shi,so,Vps15,babo,pAbp	FBgn0014010,FBgn0285950,FBgn0015279,FBgn0020386,FBgn0022027,FBgn0002521,FBgn0025630,FBgn0003205,FBgn0032988,FBgn0003392,FBgn0003460,FBgn0260935,FBgn0011300,FBgn0265297
	FlyBase phenotype for classical alleles	FBcv:0000668	abnormal cell adhesion	59	11	1.425	1.5843	0.664	0.0803409	1.09506	1	0.266732	1	raskol,Sec23,babo,Acsl,tsr,Src42A,Rab5,Rfx,chb,Slik,CG33096	FBgn0261570,FBgn0262125,FBgn0011300,FBgn0263120,FBgn0011726,FBgn0264959,FBgn0014010,FBgn0020379,FBgn0021760,FBgn0035001,FBgn0053096
	FlyBase phenotype for classical alleles	FBcv:0000709	abnormal cell number	769	143	18.523	1.5801	0.66	2.48609e-09	8.60448	2.06345e-07	3.43909e-08	1.72026e-07	Brr2,CG10413,Slik,mtTFB2,Wdr33,NHP2,vtd,Tao,AspRS,Su(z)12,raw,Orc4,Cdk1,CSN5,lwr,Rab5,aurA,Tom40,ebi,EMC5,Sf3b3,omd,Nipped-A,eEF1gamma,mrn,CG14230,ND-75,lace,SerRS-m,Polr2A,chico,Ubc6,IleRS,pelo,RpL7A,chic,Det,pths,Sbds,Sar1,RpL5,Aos1,RpS6,Tango14,ND-23,Rpn8,chb,Polr1B,WASp,tws,Inx2,blw,Su(Tpl),Chc,AIF,Src42A,Not3,Nprl3,Vps2,alphaSnap,Rtel1,larp,Mcm5,mus101,Nup154,sgg,flfl,PCNA,TBCD,babo,Psi,CycB…	FBgn0263599,FBgn0032689,FBgn0035001,FBgn0037778,FBgn0046222,FBgn0029148,FBgn0260987,FBgn0031030,FBgn0002069,FBgn0020887,FBgn0003209,FBgn0023181,FBgn0004106,FBgn0027053,FBgn0010602,FBgn0014010,FBgn0000147,FBgn0016041,FBgn0263933,FBgn0032732,FBgn0035162,FBgn0038168,FBgn0053554,FBgn0029176,FBgn0261109,FBgn0031062,FBgn0017566,FBgn0002524,FBgn0021750,FBgn0003277,FBgn0024248,FBgn0004436,FBgn0027086,FBg…
	FlyBase phenotype for classical alleles	FBcv:0000424	abnormal cell death	538	100	12.953	1.5794	0.659	9.62157e-07	6.01675	7.98591e-05	7.98591e-06	3.99461e-05	Cdc23,Nprl3,RpL5,RpS26,da,Nprl2,Rho1,mst,Uba1,csw,Ankle2,shi,RpS13,Not3,kud,poly,Dhc64C,Vps4,Tango14,Pi3K92E,lig,Stip1,E(bx),so,Dsor1,geminin,mtTFB2,alphaSnap,Xpd,Taf10,Sac1,AIF,Sply,abs,dom,msk,Hsc70-5,tkv,Prp8,Vps2,Vps15,osa,NHP2,Kdm5,pelo,Rab6,crol,Taf3,Atpalpha,Cdk1,Daxx,RpS23,p115,lsn,Trpml,Aos1,Iswi,HDAC1,Pdk1,Tsc1,polo,shtd,mtDNA-helicase,rad50,mask,vtd,Vha16-1,raptor,Moe,ND-75,DCTN2-p50,T…	FBgn0032863,FBgn0036397,FBgn0064225,FBgn0261597,FBgn0267821,FBgn0030800,FBgn0014020,FBgn0020272,FBgn0023143,FBgn0000382,FBgn0028343,FBgn0003392,FBgn0010265,FBgn0033029,FBgn0036667,FBgn0086371,FBgn0261797,FBgn0283469,FBgn0031312,FBgn0015279,FBgn0020279,FBgn0024352,FBgn0000541,FBgn0003460,FBgn0010269,FBgn0033081,FBgn0037778,FBgn0250791,FBgn0261850,FBgn0028398,FBgn0283500,FBgn0031392,FBgn0010591,FBg…
	FlyBase phenotype for classical alleles	FBcv:0000428	abnormal cell size	269	50	6.477	1.5794	0.659	0.000575702	3.2398	0.0477833	0.00367564	0.0183858	barc,mrn,lace,eEF5,Cdk1,Pi3K92E,raptor,RagA-B,nero,pnt,tws,Tom40,Prp5,Vps39,RpL8,polo,CycD,Pdk1,Pis,Vps11,Lst8,pum,Taf6,Pi3K21B,Nprl2,RpL5,Hsc70-4,Ras85D,TrpRS,chico,Tao,Dora,vib,Polr1B,blw,Tsc1,Tcs5,Desat1,FASN1,shi,Cdc37,Drp1,Nprl3,bun,AspRS,Tcs3,tkv,Rab5,TyrRS,kud	FBgn0037081,FBgn0261109,FBgn0002524,FBgn0285952,FBgn0004106,FBgn0015279,FBgn0029840,FBgn0037647,FBgn0261479,FBgn0003118,FBgn0004889,FBgn0016041,FBgn0030631,FBgn0038593,FBgn0261602,FBgn0003124,FBgn0010315,FBgn0020386,FBgn0030670,FBgn0052350,FBgn0264691,FBgn0003165,FBgn0010417,FBgn0020622,FBgn0030800,FBgn0064225,FBgn0266599,FBgn0003205,FBgn0010803,FBgn0024248,FBgn0031030,FBgn0085430,FBgn0267975,FBg…
	FlyBase phenotype for classical alleles	FBcv:0000442	radiation sensitive	77	14	1.813	1.545	0.628	0.0632636	1.19885	1	0.238676	1	Mcm7,mh,Pp4-19C,chico,His2Av,DNAlig4,mus101,rad50,spn-B,mrn,Cdk1,grp,tws,Xpd	FBgn0020633,FBgn0267977,FBgn0023177,FBgn0024248,FBgn0001197,FBgn0030506,FBgn0002878,FBgn0034728,FBgn0003480,FBgn0261109,FBgn0004106,FBgn0261278,FBgn0004889,FBgn0261850
	FlyBase phenotype for classical alleles	FBcv:0000357	abnormal size	1127	202	26.166	1.523	0.607	1.28885e-11	10.8898	1.06974e-09	2.67435e-10	1.33773e-09	Nprl2,ND-23,Nfs1,CtBP,RagC-D,wit,CG3511,Grip75,Smn,Rpn9,polo,Nup160,Coq2,CCT1,CrebB,Vps2,Rox8,Wdr33,blw,crm,Sec22,Cdc27,Hsc70-5,RpS6,RpL22,rictor,RpS20,COX4,Pi3K21B,Prp8,chico,Srrm234,Drp1,kud,gammaCOP,pum,Brr2,RagA-B,tkv,Hsc70-4,CIA30,PCNA,AGBE,babo,csw,Ykt6,Rab2,AspRS,RpS26,Lis-1,Tao,pcm,Cdc23,SerRS-m,RpS23,WASp,MEP-1,CSN5,Afg3l2,raptor,Ras85D,eIF2gamma,mtTFB2,betaTub85D,Vps4,RpL6,RpS13,Nipped-…	FBgn0030800,FBgn0017567,FBgn0032393,FBgn0020496,FBgn0033272,FBgn0024179,FBgn0035027,FBgn0026431,FBgn0036641,FBgn0028691,FBgn0003124,FBgn0262647,FBgn0037574,FBgn0003676,FBgn0265784,FBgn0039402,FBgn0005649,FBgn0046222,FBgn0011211,FBgn0000376,FBgn0260855,FBgn0012058,FBgn0001220,FBgn0261592,FBgn0015288,FBgn0031006,FBgn0019936,FBgn0032833,FBgn0020622,FBgn0033688,FBgn0024248,FBgn0035253,FBgn0026479,FBg…
	FlyBase phenotype for classical alleles	FBcv:0000430	abnormal cell polarity	106	19	2.461	1.5231	0.607	0.0391274	1.40752	1	0.181372	0.907236	flw,CtBP,Sec23,pnt,Vps25,SmB,Ras85D,Klp10A,vib,sgg,Pis,Cdc37,tho2,tsr,Vps15,not,asl,Rab5,Dhc64C	FBgn0000711,FBgn0020496,FBgn0262125,FBgn0003118,FBgn0022027,FBgn0262601,FBgn0003205,FBgn0030268,FBgn0267975,FBgn0003371,FBgn0030670,FBgn0011573,FBgn0031390,FBgn0011726,FBgn0260935,FBgn0013717,FBgn0261004,FBgn0014010,FBgn0261797
	FlyBase phenotype for classical alleles	FBcv:0000393	abnormal pain response	377	67	8.679	1.5101	0.595	0.000272906	3.56399	0.0226512	0.0018876	0.00944191	TFAM,Rab2,Pbp49,CtBP,Src42A,Prp16,Tnpo-SR,CG4975,pasha,Ost48,lsn,RpL3,ND-30,Vha100-1,Prx6a,Vps35,E(bx),CG5986,Psi,Prp19,Vps25,Trs31,CSN7,mRpL24,CG3735,His2Av,mask,Lis-1,nej,fray,KdelR,mRpL3,CG6724,Dhps,Gnf1,Smn,mRpL27,ND-75,SNRPG,RpL10,cass,Polr3I,Alg7,blw,mRpL15,Dora,Cdk9,osa,Ubc10,ND-24,nrv3,Iswi,CG2100,dUTPase,pcm,Acsl,Mpcp2,Tao,ND-B14,mTerf5,Arp2,glo,dom,Unr,Cog2,Tango14,CG8520	FBgn0038805,FBgn0014009,FBgn0260398,FBgn0020496,FBgn0264959,FBgn0026713,FBgn0031456,FBgn0034266,FBgn0039861,FBgn0014868,FBgn0260940,FBgn0020910,FBgn0266582,FBgn0028671,FBgn0031479,FBgn0034708,FBgn0000541,FBgn0043455,FBgn0014870,FBgn0261119,FBgn0022027,FBgn0266723,FBgn0028836,FBgn0031651,FBgn0034933,FBgn0001197,FBgn0043884,FBgn0015754,FBgn0261617,FBgn0023083,FBgn0267330,FBgn0030686,FBgn0032298,FBg…
	FlyBase phenotype for classical alleles	FBcv:0000008	modifier of variegation	127	22	2.85	1.472	0.558	0.0393337	1.40523	1	0.181372	0.907236	RpLP0,Hel25E,Kdm5,crm,HDAC1,XNP,His2Av,dom,vtd,Sos,crol,osa,spn-E,Su(z)12,Psf2,PCNA,bon,Hsc70-4,lwr,Bap55,not,asf1	FBgn0000100,FBgn0014189,FBgn0031759,FBgn0000376,FBgn0015805,FBgn0039338,FBgn0001197,FBgn0020306,FBgn0260987,FBgn0001965,FBgn0020309,FBgn0261885,FBgn0003483,FBgn0020887,FBgn0261976,FBgn0005655,FBgn0023097,FBgn0266599,FBgn0010602,FBgn0025716,FBgn0013717,FBgn0029094
	FlyBase phenotype for classical alleles	FBcv:0000435	abnormal neuroanatomy	1485	252	32.642	1.442	0.528	6.19954e-12	11.2076	5.14562e-10	2.39077e-10	1.19588e-09	Su(Tpl),Det,shtd,Sar1,HDAC1,eIF2beta,Claspin,RpS11,TfIIFalpha,alphaSnap,Arpc1,Sf3b3,Cdc37,vtd,mus101,barc,TfIIA-S,Trpml,sgg,omd,Dscam1,TBCD,Tcs3,Rpn6,crol,Psf3,Cbp80,CG14230,MED6,RtcB,Ubc10,Mcm2,Src42A,PolG1,PTPMT1,TfIIEbeta,Calr,CG32708,ben,CG8435,Arf1,glo,Sos,CG10222,Iswi,Cpsf73,Atpalpha,Cdk12,l(2)dtl,Arp3,shi,blp,Tsc1,Dhx15,drpr,VhaAC39-1,Rpn9,Pdk1,feo,Uba1,Vps29,Cpsf160,COX4,Ost48,pAbp,Dbp73D…	FBgn0014037,FBgn0264291,FBgn0004391,FBgn0038947,FBgn0015805,FBgn0004926,FBgn0052251,FBgn0033699,FBgn0010282,FBgn0250791,FBgn0001961,FBgn0035162,FBgn0011573,FBgn0260987,FBgn0002878,FBgn0037081,FBgn0013347,FBgn0262516,FBgn0003371,FBgn0038168,FBgn0033159,FBgn0027509,FBgn0283681,FBgn0028689,FBgn0020309,FBgn0030196,FBgn0022942,FBgn0031062,FBgn0024330,FBgn0032781,FBgn0026316,FBgn0014861,FBgn0264959,FBg…
	FlyBase phenotype for classical alleles	FBcv:0000679	abnormal circadian behavior	151	25	3.238	1.4069	0.493	0.0475335	1.323	1	0.206448	1	sgg,dom,Smn,shi,fray,Coq2,TFAM,me31B,Adar,Bdbt,tws,MagR,Nipped-A,Iswi,Kdm5,nocte,lark,Nfs1,Atpalpha,CrebB,not,Vps35,Ras85D,Rho1,Srrm1	FBgn0003371,FBgn0020306,FBgn0036641,FBgn0003392,FBgn0023083,FBgn0037574,FBgn0038805,FBgn0004419,FBgn0026086,FBgn0038857,FBgn0004889,FBgn0026666,FBgn0053554,FBgn0011604,FBgn0031759,FBgn0261710,FBgn0011640,FBgn0032393,FBgn0002921,FBgn0265784,FBgn0013717,FBgn0034708,FBgn0003205,FBgn0014020,FBgn0036340
	FlyBase phenotype for classical alleles	FBcv:0000389	paralytic	110	18	2.332	1.3905	0.476	0.0910122	1.0409	1	0.274945	1	ND-30,Hsc70-5,Adar,Atpalpha,Cog2,pum,Marf,AIF,shi,Ttc19,Sod2,Srrm234,Ogdh,Sbds,Rab5,Dhc64C,awd,ND-23	FBgn0266582,FBgn0001220,FBgn0026086,FBgn0002921,FBgn0026634,FBgn0003165,FBgn0029870,FBgn0031392,FBgn0003392,FBgn0032744,FBgn0010213,FBgn0035253,FBgn0010352,FBgn0035714,FBgn0014010,FBgn0261797,FBgn0000150,FBgn0017567
	FlyBase phenotype for classical alleles	FBcv:0000423	abnormal DNA repair	49	8	1.036	1.3873	0.472	0.213215	0.671183	1	0.478292	1	Spf45,grp,aurA,mus101,Ras85D,PolG1,PCNA,Kdm5	FBgn0086683,FBgn0261278,FBgn0000147,FBgn0002878,FBgn0003205,FBgn0004406,FBgn0005655,FBgn0031759
	FlyBase phenotype for classical alleles	FBcv:0000370	male sterile	298	48	6.218	1.3687	0.453	0.0135463	1.86818	1	0.0702712	0.351502	Chc,WASp,Prp8,nej,Taf6,Ddx1,crm,Npc1a,eIF3m,larp,pelo,Lis-1,CycB,Rtca,Rae1,SmB,blw,ATPsyngamma,ND-B17,Grip75,thoc5,Brr2,heph,Pdk1,Polr2A,CSN5,Sym,Cyt-b5,Iswi,eRF3,spn-E,ball,mfrn,pAbp,Klp3A,chb,betaTub85D,slmo,pea,vib,tsr,Nup154,chic,Vps28,Kdm5,asl,tud,l(2)dtl	FBgn0000319,FBgn0024273,FBgn0033688,FBgn0261617,FBgn0010417,FBgn0015075,FBgn0000376,FBgn0024320,FBgn0033902,FBgn0261618,FBgn0011207,FBgn0015754,FBgn0000405,FBgn0025630,FBgn0034646,FBgn0262601,FBgn0011211,FBgn0020235,FBgn0001989,FBgn0026431,FBgn0034939,FBgn0263599,FBgn0011224,FBgn0020386,FBgn0003277,FBgn0027053,FBgn0037371,FBgn0264294,FBgn0011604,FBgn0020443,FBgn0003483,FBgn0027889,FBgn0039561,FBg…
	FlyBase phenotype for classical alleles	FBcv:0000451	abnormal wound healing	59	9	1.166	1.2962	0.374	0.25384	0.595441	1	0.526823	1	chic,Src42A,shi,Cdc37,Rho1,Pi3K92E,pcm,drpr,Cht5	FBgn0000308,FBgn0264959,FBgn0003392,FBgn0011573,FBgn0014020,FBgn0015279,FBgn0020261,FBgn0027594,FBgn0038180
	FlyBase phenotype for classical alleles	FBcv:0000708	abnormal starvation stress response	192	29	3.756	1.2835	0.36	0.0927526	1.03267	1	0.274945	1	adp,Clp,Cdc14,Desat1,csw,HDAC1,nrv3,Vps15,lace,crol,ACC,Cpsf73,shi,chico,Grasp65,Vha16-1,Sply,Cpsf160,Sym,CrebB,alien,Prp16,CIA30,Rab2,raptor,mask,Pi3K92E,Tnpo-SR,Wdr33	FBgn0000057,FBgn0015621,FBgn0031952,FBgn0086687,FBgn0000382,FBgn0015805,FBgn0032946,FBgn0260935,FBgn0002524,FBgn0020309,FBgn0033246,FBgn0261065,FBgn0003392,FBgn0024248,FBgn0036919,FBgn0262736,FBgn0010591,FBgn0024698,FBgn0037371,FBgn0265784,FBgn0013746,FBgn0026713,FBgn0039689,FBgn0014009,FBgn0029840,FBgn0043884,FBgn0015279,FBgn0031456,FBgn0046222
	FlyBase phenotype for classical alleles	FBcv:0000384	abnormal aging	20	3	0.389	1.2746	0.35	0.423944	0.372691	1	0.67668	1	babo,Npc1a,eEF1alpha1	FBgn0011300,FBgn0024320,FBgn0284245
	FlyBase phenotype for classical alleles	FBcv:0006002	decreased fecundity	162	24	3.109	1.2589	0.332	0.137626	0.8613	1	0.368482	1	pum,ATPsyngamma,Daxx,spn-E,Prosalpha7,MED31,betaTub85D,Orc4,Hsc70-4,Sply,chico,da,blw,Npc1a,RpS10b,chic,Iswi,Mcm6,CycB,Pi3K92E,CSN5,Rpn8,RpS3A,RpL15	FBgn0003165,FBgn0020235,FBgn0031820,FBgn0003483,FBgn0023175,FBgn0037262,FBgn0003889,FBgn0023181,FBgn0266599,FBgn0010591,FBgn0024248,FBgn0267821,FBgn0011211,FBgn0024320,FBgn0285947,FBgn0000308,FBgn0011604,FBgn0025815,FBgn0000405,FBgn0015279,FBgn0027053,FBgn0002787,FBgn0017545,FBgn0028697
	FlyBase phenotype for classical alleles	FBcv:0000408	abnormal stress response	825	120	15.544	1.236	0.306	0.00565088	2.24788	0.469023	0.0312682	0.156406	Cdc37,Pi3K92E,crol,RpL10,chic,Ras85D,Pbp49,Tango14,osa,Uba4,ND-30,Vps35,RagA-B,Wdr33,CSN7,Iswi,Clp,CtBP,Adar,csw,shi,Vps15,Tnpo-SR,Vha16-1,CG6724,Trs31,CG3735,Cht5,mRpL27,raptor,PolG1,Arp2,Lis-1,emb,Ubc10,E(bx),lsn,Prx6a,Acsl,Alg7,KdelR,Dhps,mTerf5,Dora,Marf,Gnf1,alien,HDAC1,RpL3,Mpcp2,His2Av,mRpL3,Cpsf73,mRpL24,Unr,nrv3,Rab1,Smn,TFAM,Sec61alpha,PCNA,Rab2,ND-75,Vps25,Cog2,Hsc70-5,Polr3I,Prp19,Kdm…	FBgn0011573,FBgn0015279,FBgn0020309,FBgn0024733,FBgn0000308,FBgn0003205,FBgn0260398,FBgn0031312,FBgn0261885,FBgn0032054,FBgn0266582,FBgn0034708,FBgn0037647,FBgn0046222,FBgn0028836,FBgn0011604,FBgn0015621,FBgn0020496,FBgn0026086,FBgn0000382,FBgn0003392,FBgn0260935,FBgn0031456,FBgn0262736,FBgn0032298,FBgn0266723,FBgn0034933,FBgn0038180,FBgn0053002,FBgn0029840,FBgn0004406,FBgn0011742,FBgn0015754,FBg…
	FlyBase phenotype for classical alleles	FBcv:0000410	abnormal heat stress response	69	10	1.295	1.2315	0.3	0.290367	0.537053	1	0.547738	1	rictor,Hsc70-5,CIA30,Arpc1,Rab1,shi,Lis-1,HDAC1,Adar,Vha100-1	FBgn0031006,FBgn0001220,FBgn0039689,FBgn0001961,FBgn0285937,FBgn0003392,FBgn0015754,FBgn0015805,FBgn0026086,FBgn0028671
	FlyBase phenotype for classical alleles	FBcv:0000716	abnormal cell migration	159	23	2.979	1.2292	0.298	0.171512	0.765706	1	0.41869	1	Pi3K92E,CG33096,Ras85D,Pdk1,kuz,blw,Sin3A,Ykt6,babo,CG10466,raskol,cpb,pths,nej,not,Dscam1,SmB,Rab5,UQCR-C1,Arp3,Rho1,CG31368,Brr2	FBgn0015279,FBgn0053096,FBgn0003205,FBgn0020386,FBgn0259984,FBgn0011211,FBgn0022764,FBgn0260858,FBgn0011300,FBgn0032822,FBgn0261570,FBgn0011570,FBgn0032919,FBgn0261617,FBgn0013717,FBgn0033159,FBgn0262601,FBgn0014010,FBgn0038271,FBgn0262716,FBgn0014020,FBgn0051368,FBgn0263599
	FlyBase phenotype for classical alleles	FBcv:0000411	abnormal visual behavior	56	8	1.036	1.2139	0.28	0.336029	0.473624	1	0.593412	1	Atpalpha,shi,so,Inx2,Ttc19,nrv3,elav,Cam	FBgn0002921,FBgn0003392,FBgn0003460,FBgn0027108,FBgn0032744,FBgn0032946,FBgn0260400,FBgn0000253
	FlyBase phenotype for classical alleles	FBcv:0000405	abnormal taste perception	21	3	0.389	1.2139	0.28	0.456518	0.340542	1	0.714925	1	shi,HDAC1,Rfx	FBgn0003392,FBgn0015805,FBgn0020379
	FlyBase phenotype for classical alleles	FBcv:0000440	chemical sensitive	183	26	3.368	1.2073	0.272	0.176887	0.752305	1	0.419474	1	shi,Drp1,alpha-Man-Ia,Calr,CSN5,Pka-R1,Sod2,grp,Kdm5,ben,tsr,nej,Ctf4,mus101,Pi3K92E,CrebB,mfrn,Atpalpha,Pdk1,Claspin,pum,Pi3K21B,Spf45,sgg,Uba1,Desat1	FBgn0003392,FBgn0026479,FBgn0259170,FBgn0005585,FBgn0027053,FBgn0259243,FBgn0010213,FBgn0261278,FBgn0031759,FBgn0000173,FBgn0011726,FBgn0261617,FBgn0033890,FBgn0002878,FBgn0015279,FBgn0265784,FBgn0039561,FBgn0002921,FBgn0020386,FBgn0052251,FBgn0003165,FBgn0020622,FBgn0086683,FBgn0003371,FBgn0023143,FBgn0086687
	FlyBase phenotype for classical alleles	FBcv:0000394	abnormal circadian rhythm	205	29	3.756	1.2021	0.266	0.166973	0.777353	1	0.41869	1	Ras85D,lark,Kdm5,Nipped-A,sgg,not,Nfs1,kuz,shi,Rho1,Vps35,nocte,so,dom,Srrm1,CrebB,tkv,fray,Smn,me31B,wit,Coq2,tws,Adar,TFAM,Atpalpha,Iswi,MagR,Bdbt	FBgn0003205,FBgn0011640,FBgn0031759,FBgn0053554,FBgn0003371,FBgn0013717,FBgn0032393,FBgn0259984,FBgn0003392,FBgn0014020,FBgn0034708,FBgn0261710,FBgn0003460,FBgn0020306,FBgn0036340,FBgn0265784,FBgn0003716,FBgn0023083,FBgn0036641,FBgn0004419,FBgn0024179,FBgn0037574,FBgn0004889,FBgn0026086,FBgn0038805,FBgn0002921,FBgn0011604,FBgn0026666,FBgn0038857
	FlyBase phenotype for classical alleles	FBcv:0000683	abnormal temperature response	100	14	1.813	1.1896	0.25	0.284787	0.545481	1	0.547738	1	Prp16,Hsc70-5,Vha100-1,Arpc1,rictor,shi,nrv3,Lis-1,CIA30,HDAC1,Pka-R1,crol,Rab1,Adar	FBgn0026713,FBgn0001220,FBgn0028671,FBgn0001961,FBgn0031006,FBgn0003392,FBgn0032946,FBgn0015754,FBgn0039689,FBgn0015805,FBgn0259243,FBgn0020309,FBgn0285937,FBgn0026086
	FlyBase phenotype for classical alleles	FBcv:0000390	hypoactive	95	13	1.684	1.1628	0.218	0.3243	0.489054	1	0.585149	1	DCX-EMAP,Hsc70-5,nej,Prosbeta6,Vps4,Atpalpha,shi,WASp,Drp1,Marf,Cam,mge,Actn	FBgn0259099,FBgn0001220,FBgn0261617,FBgn0002284,FBgn0283469,FBgn0002921,FBgn0003392,FBgn0024273,FBgn0026479,FBgn0029870,FBgn0000253,FBgn0035473,FBgn0000667
	FlyBase phenotype for classical alleles	FBcv:0000365	semi-sterile	454	62	8.031	1.1604	0.215	0.112846	0.947515	1	0.322972	1	Polr2A,babo,Cdk9,Chc,PTPMT1,ebi,Orc4,Ttc19,spn-B,cpb,pcm,crm,Sf3b5,Src42A,chico,Cul2,spn-E,Klp3A,csw,CG13197,Hsc70-4,dom,flfl,geminin,tkv,Arp6,flw,Pp2A-29B,Vps4,Pdk1,Inx2,Slik,Cdk1,Cdc27,His2Av,Vps15,Nup154,mRNA-cap,Fcp1,mus101,tws,Rab5,grp,Sin3A,Kdm5,Cdk12,pnt,Sply,Ddx1,aurA,omd,Fs(2)Ket,fray,Cdc14,Ras85D,pelo,ksr,chic,Non3,sqd,Pp4-19C,CG10376	FBgn0003277,FBgn0011300,FBgn0019949,FBgn0000319,FBgn0039111,FBgn0263933,FBgn0023181,FBgn0032744,FBgn0003480,FBgn0011570,FBgn0020261,FBgn0000376,FBgn0040534,FBgn0264959,FBgn0024248,FBgn0032956,FBgn0003483,FBgn0011606,FBgn0000382,FBgn0062449,FBgn0266599,FBgn0020306,FBgn0024555,FBgn0033081,FBgn0003716,FBgn0011741,FBgn0000711,FBgn0260439,FBgn0283469,FBgn0020386,FBgn0027108,FBgn0035001,FBgn0004106,FBg…
	FlyBase phenotype for classical alleles	FBcv:0000417	abnormal flight	625	85	11.01	1.1556	0.209	0.0783833	1.10578	1	0.266732	1	flw,CysRS-m,Gdi,MED31,Rab2,crol,slmo,Tango14,mask,alpha-Man-Ia,mbl,His2Av,CG9346,Sply,Coq2,Rab5,Mcm6,Coq7,CG13390,CG30373,elav,Hsc70-4,CG6443,Arpc1,CG3511,babo,Smu1,Set,Fen1,Aos1,AGBE,Bet5,RtcB,lace,PolE2,La,TFAM,betaggt-I,Adar,Rtel1,Nipped-A,RfC4,Nf-YB,pum,Dhps,lark,Rab6,Hsp110,Marf,PTPMT1,Spf45,Cpsf73,Dscam1,raw,Smn,Arp6,HDAC1,Prp16,Uba5,Cam,CIA30,alphaSnap,mrn,Dhx15,shi,Prp3,Gem3,ari-1,ball,CG…	FBgn0000711,FBgn0033900,FBgn0004868,FBgn0037262,FBgn0014009,FBgn0020309,FBgn0029161,FBgn0031312,FBgn0043884,FBgn0259170,FBgn0265487,FBgn0001197,FBgn0034572,FBgn0010591,FBgn0037574,FBgn0014010,FBgn0025815,FBgn0029502,FBgn0032031,FBgn0050373,FBgn0260400,FBgn0266599,FBgn0032290,FBgn0001961,FBgn0035027,FBgn0011300,FBgn0038666,FBgn0014879,FBgn0025832,FBgn0029512,FBgn0053138,FBgn0260860,FBgn0032781,FBg…
	FlyBase phenotype for classical alleles	FBcv:0000429	abnormal cell shape	147	20	2.591	1.1561	0.209	0.277313	0.557029	1	0.547738	1	WASp,tkv,Inx2,tws,Klp10A,Arf1,Dora,chic,Cdc37,bun,flw,Rho1,Dhc64C,Ras85D,Cdk9,Vps28,Sec23,sgg,Vps25,shi	FBgn0024273,FBgn0003716,FBgn0027108,FBgn0004889,FBgn0030268,FBgn0010348,FBgn0085430,FBgn0000308,FBgn0011573,FBgn0259176,FBgn0000711,FBgn0014020,FBgn0261797,FBgn0003205,FBgn0019949,FBgn0021814,FBgn0262125,FBgn0003371,FBgn0022027,FBgn0003392
	FlyBase phenotype for classical alleles	FBcv:0000414	abnormal locomotor behavior	833	113	14.637	1.1527	0.205	0.0497466	1.30324	1	0.206448	1	Iswi,COX5B,Rho1,Rfx,Drp1,flw,slmo,Hrb87F,Upf1,pAbp,Vps35,eRF1,rig,grp,Clic,lark,Nfs1,Pi3K92E,Rack1,MagR,fzy,eEF1gamma,PolG1,mbl,Srrm234,Coq2,DCX-EMAP,raskol,CG11679,Moe,Ttc19,Tom40,SerRS-m,Prp16,Hsc70-5,Coq7,me31B,nej,CrebB,Sbds,TFAM,glo,Nprl2,tsr,COX4,ari-1,Sin3A,adp,TyrRS,Atpalpha,raptor,tws,tweek,FASN1,Dhps,Bdbt,bun,Vps29,Arp2,Tbce,ND-75,fray,ben,GlyRS,pum,mldr,Sod2,nocte,Srrm1,Nipped-A,Pka-R1…	FBgn0011604,FBgn0031830,FBgn0014020,FBgn0020379,FBgn0026479,FBgn0000711,FBgn0029161,FBgn0004237,FBgn0030354,FBgn0265297,FBgn0034708,FBgn0036974,FBgn0250850,FBgn0261278,FBgn0030529,FBgn0011640,FBgn0032393,FBgn0015279,FBgn0020618,FBgn0026666,FBgn0001086,FBgn0029176,FBgn0004406,FBgn0265487,FBgn0035253,FBgn0037574,FBgn0259099,FBgn0261570,FBgn0030678,FBgn0011661,FBgn0032744,FBgn0016041,FBgn0021750,FBg…
	FlyBase phenotype for classical alleles	FBcv:0000385	short lived	969	128	16.58	1.1225	0.167	0.0743635	1.12864	1	0.266732	1	Nup160,COX5B,da,Dscam1,Vps35,chico,Cdk12,Rpn7,bun,Nprl2,Klp3A,Pi3K92E,Pdk1,csw,pum,Sod2,Arp3,Alg7,FASN1,Mys45A,thoc7,Adar,Coq2,Coq7,elav,Ranbp21,La,rin,Rack1,fzy,Ras85D,ATPsynbeta,Ntf-2,Vha16-1,Grip71,Sac1,CG2063,Srrm234,Ubc10,CCT7,mRpL30,lsn,Moe,HDAC1,SerRS-m,His2Av,sgg,Arf1,Vps29,sqd,EMC5,Rab1,Sting,Dhps,AlaRS,TFAM,raptor,asl,Gem3,ari-1,Hsc70-5,tkv,CCT5,SNRPG,AIF,pAbp,Ttc19,RpS12,Prp8,Nup154,Np…	FBgn0262647,FBgn0031830,FBgn0267821,FBgn0033159,FBgn0034708,FBgn0024248,FBgn0037093,FBgn0028688,FBgn0259176,FBgn0030800,FBgn0011606,FBgn0015279,FBgn0020386,FBgn0000382,FBgn0003165,FBgn0010213,FBgn0262716,FBgn0032477,FBgn0283427,FBgn0033379,FBgn0035110,FBgn0026086,FBgn0037574,FBgn0029502,FBgn0260400,FBgn0031051,FBgn0011638,FBgn0015778,FBgn0020618,FBgn0001086,FBgn0003205,FBgn0010217,FBgn0031145,FBg…
	FlyBase phenotype for classical alleles	FBcv:0000448	abnormal immune response	227	30	3.886	1.123	0.167	0.274145	0.562019	1	0.547738	1	Vps16A,Dsor1,drpr,akirin,Arf1,Hml,poly,Sply,AIF,DCX-EMAP,awd,lwr,CG31917,alpha-Man-Ia,pnt,Rab2,Sting,Vps15,CSN8,Ras85D,Rab6,Camp,Dhc64C,shi,dom,Rrp4,Trpml,tkv,Pli,Coq2	FBgn0285911,FBgn0010269,FBgn0027594,FBgn0082598,FBgn0010348,FBgn0029167,FBgn0086371,FBgn0010591,FBgn0031392,FBgn0259099,FBgn0000150,FBgn0010602,FBgn0031668,FBgn0259170,FBgn0003118,FBgn0014009,FBgn0033453,FBgn0260935,FBgn0261437,FBgn0003205,FBgn0015797,FBgn0034210,FBgn0261797,FBgn0003392,FBgn0020306,FBgn0034879,FBgn0262516,FBgn0003716,FBgn0025574,FBgn0037574
	FlyBase phenotype for classical alleles	FBcv:0000404	abnormal smell perception	76	10	1.295	1.1181	0.161	0.404407	0.393182	1	0.658152	1	Calr,Sod2,Moe,Pi3K92E,Rfx,Cam,Inx2,sgg,raskol,shi	FBgn0005585,FBgn0010213,FBgn0011661,FBgn0015279,FBgn0020379,FBgn0000253,FBgn0027108,FBgn0003371,FBgn0261570,FBgn0003392
	FlyBase phenotype for classical alleles	FBcv:0000388	abnormal gravitaxis	23	3	0.389	1.1084	0.148	0.519123	0.28473	1	0.759479	1	shi,drk,Vps35	FBgn0003392,FBgn0004638,FBgn0034708
	FlyBase phenotype for classical alleles	FBcv:0000367	female semi-sterile	354	46	5.959	1.1042	0.143	0.253891	0.595353	1	0.526823	1	mRNA-cap,omd,Src42A,csw,pelo,pcm,Kdm5,PTPMT1,Vps4,flw,babo,dom,Cdc14,CG13197,His2Av,Klp3A,Pdk1,CG10376,Pp2A-29B,mus101,Arp6,Nup154,geminin,Vps15,aurA,pnt,Cdc27,Sin3A,Slik,grp,chic,Ras85D,Ddx1,fray,Fcp1,Fs(2)Ket,Chc,tkv,ksr,Pp4-19C,flfl,Cdk12,ebi,crm,tws,Cdk9	FBgn0030556,FBgn0038168,FBgn0264959,FBgn0000382,FBgn0011207,FBgn0020261,FBgn0031759,FBgn0039111,FBgn0283469,FBgn0000711,FBgn0011300,FBgn0020306,FBgn0031952,FBgn0062449,FBgn0001197,FBgn0011606,FBgn0020386,FBgn0032702,FBgn0260439,FBgn0002878,FBgn0011741,FBgn0021761,FBgn0033081,FBgn0260935,FBgn0000147,FBgn0003118,FBgn0012058,FBgn0022764,FBgn0035001,FBgn0261278,FBgn0000308,FBgn0003205,FBgn0015075,FBg…
	FlyBase phenotype for classical alleles	FBcv:0000387	abnormal behavior	1155	141	18.264	1.0373	0.053	0.3203	0.494443	1	0.585149	1	rig,Clic,asl,Kdm5,Trpml,Dscam1,Srrm1,Ythdf,HDAC1,crol,Cam,WASp,so,GlyRS,Sod2,Coq7,tsr,DCX-EMAP,CG11679,grp,COX5B,SmB,ACC,Nprl3,CG33158,Tom40,Rfx,chic,Npc1a,tkv,Inx2,CycD,raptor,Arp2,glo,Nprl2,ps,Cdc14,Arp3,Sting,Smn,Nipped-A,ari-1,Actn,Rack1,mus101,Adar,Hrb87F,drpr,Ogdh,mldr,Gem3,bun,Tao,raskol,Nfs1,pAbp,Vps35,Afg3l2,EMRE,not,ND-75,flw,SerRS-m,Atpalpha,Tsc1,PolG1,Ankle2,Sply,Pka-R1,Vps29,CoRest,T…	FBgn0250850,FBgn0030529,FBgn0261004,FBgn0031759,FBgn0262516,FBgn0033159,FBgn0036340,FBgn0039261,FBgn0015805,FBgn0020309,FBgn0000253,FBgn0024273,FBgn0003460,FBgn0027088,FBgn0010213,FBgn0029502,FBgn0011726,FBgn0259099,FBgn0030678,FBgn0261278,FBgn0031830,FBgn0262601,FBgn0033246,FBgn0036397,FBgn0053158,FBgn0016041,FBgn0020379,FBgn0000308,FBgn0024320,FBgn0003716,FBgn0027108,FBgn0010315,FBgn0029840,FBg…
	FlyBase phenotype for classical alleles	FBcv:0000397	abnormal learning	100	12	1.554	1.0197	0.028	0.517904	0.285751	1	0.759479	1	Sbds,shi,Pka-R1,me31B,CrebB,drk,14-3-3zeta,heph,chico,pum,Tsc1,Ras85D	FBgn0035714,FBgn0003392,FBgn0259243,FBgn0004419,FBgn0265784,FBgn0004638,FBgn0004907,FBgn0011224,FBgn0024248,FBgn0003165,FBgn0026317,FBgn0003205
	FlyBase phenotype for classical alleles	FBcv:0007504	abnormal body weight	25	3	0.389	1.0197	0.028	0.577606	0.238368	1	0.80939	1	Desat1,Pi3K92E,Srrm234	FBgn0086687,FBgn0015279,FBgn0035253
	FlyBase phenotype for classical alleles	FBcv:0000681	abnormal sensory perception	143	17	2.202	1.0102	0.015	0.52157	0.282687	1	0.759479	1	fs(1)h,Vha100-1,Calr,nrv3,Sod2,Dscam1,Moe,DCX-EMAP,Cam,Pi3K92E,raskol,Atpalpha,HDAC1,sgg,Rfx,shi,Inx2	FBgn0004656,FBgn0028671,FBgn0005585,FBgn0032946,FBgn0010213,FBgn0033159,FBgn0011661,FBgn0259099,FBgn0000253,FBgn0015279,FBgn0261570,FBgn0002921,FBgn0015805,FBgn0003371,FBgn0020379,FBgn0003392,FBgn0027108
	FlyBase phenotype for classical alleles	FBcv:0000434	abnormal neurophysiology	512	60	7.772	0.9958	-0.006	0.536803	0.270185	1	0.768184	1	Npc1a,Shawn,mRpL15,Hsc70-5,elav,tkv,Hsc70-4,Pi3K92E,Adar,Vps29,Smu1,mr,nej,Ubc6,Lis-1,Drp1,Kdm5,Sar1,Atpalpha,tweek,fs(1)h,Rab6,GlyRS,EMC5,Syx18,pum,Dhc64C,14-3-3zeta,ari-1,Inx2,nrv3,pasha,Ras85D,Trpml,Ogdh,Rfx,Vha100-1,Dscam1,ben,alphaSnap,raw,Acsl,not,DCTN2-p50,Marf,Vps35,Cam,DCX-EMAP,sgg,pAbp,Rab5,wit,Pis,Smn,Chc,Pka-R1,shi,CrebB,Rho1,chico	FBgn0024320,FBgn0031039,FBgn0036990,FBgn0001220,FBgn0260400,FBgn0003716,FBgn0266599,FBgn0015279,FBgn0026086,FBgn0031310,FBgn0038666,FBgn0002791,FBgn0261617,FBgn0004436,FBgn0015754,FBgn0026479,FBgn0031759,FBgn0038947,FBgn0002921,FBgn0261671,FBgn0004656,FBgn0015797,FBgn0027088,FBgn0032732,FBgn0039212,FBgn0003165,FBgn0261797,FBgn0004907,FBgn0017418,FBgn0027108,FBgn0032946,FBgn0039861,FBgn0003205,FBg…
	FlyBase phenotype for classical alleles	FBcv:0000413	abnormal phototaxis	52	6	0.777	0.9805	-0.028	0.585101	0.232769	1	0.80939	1	babo,Rho1,Vha100-1,Atpalpha,shi,so	FBgn0011300,FBgn0014020,FBgn0028671,FBgn0002921,FBgn0003392,FBgn0003460
	FlyBase phenotype for classical alleles	FBcv:0000721	abnormal mating behavior	119	13	1.684	0.9283	-0.107	0.656245	0.182934	1	0.855944	1	CG33158,Desat1,shi,Pka-R1,Iswi,elav,Moe,nej,Psi,mbl,ari-1,CrebB,Adar	FBgn0053158,FBgn0086687,FBgn0003392,FBgn0259243,FBgn0011604,FBgn0260400,FBgn0011661,FBgn0261617,FBgn0014870,FBgn0265487,FBgn0017418,FBgn0265784,FBgn0026086
	FlyBase phenotype for classical alleles	FBcv:0000421	abnormal touch response	46	5	0.648	0.9236	-0.115	0.643797	0.191251	1	0.855944	1	mus101,shi,Cdc14,Dscam1,Smn	FBgn0002878,FBgn0003392,FBgn0031952,FBgn0033159,FBgn0036641
	FlyBase phenotype for classical alleles	FBcv:0000419	abnormal feeding behavior	102	11	1.425	0.9164	-0.126	0.668065	0.175181	1	0.855944	1	Tnpo-SR,Cdc14,shi,ACC,Sply,Desat1,Pi3K92E,Pka-R1,mst,Inx2,Ankle2	FBgn0031456,FBgn0031952,FBgn0003392,FBgn0033246,FBgn0010591,FBgn0086687,FBgn0015279,FBgn0259243,FBgn0020272,FBgn0027108,FBgn0028343
	FlyBase phenotype for classical alleles	FBcv:0000006	male semi-fertile	28	3	0.389	0.9104	-0.135	0.656464	0.182789	1	0.855944	1	crm,Polr2A,tsr	FBgn0000376,FBgn0003277,FBgn0011726
	FlyBase phenotype for classical alleles	FBcv:0000400	abnormal mating	131	14	1.813	0.9081	-0.139	0.6914	0.160271	1	0.855944	1	Psi,mbl,ari-1,CrebB,Adar,CG33158,Cam,Desat1,shi,Pka-R1,Iswi,elav,Moe,nej	FBgn0014870,FBgn0265487,FBgn0017418,FBgn0265784,FBgn0026086,FBgn0053158,FBgn0000253,FBgn0086687,FBgn0003392,FBgn0259243,FBgn0011604,FBgn0260400,FBgn0011661,FBgn0261617
	FlyBase phenotype for classical alleles	FBcv:0000449	abnormal planar polarity	160	17	2.202	0.9028	-0.148	0.711568	0.147784	1	0.855944	1	Pi3K92E,SMC1,rin,ND-B8,Pi3K21B,Src42A,pnt,Tsc1,mbl,sgg,Taf10,spn-B,Vps35,Chmp1,not,Bdbt,Rho1	FBgn0015279,FBgn0040283,FBgn0015778,FBgn0040705,FBgn0020622,FBgn0264959,FBgn0003118,FBgn0026317,FBgn0265487,FBgn0003371,FBgn0028398,FBgn0003480,FBgn0034708,FBgn0036805,FBgn0013717,FBgn0038857,FBgn0014020
	FlyBase phenotype for classical alleles	FBcv:0000439	chemical resistant	123	13	1.684	0.8981	-0.155	0.703057	0.15301	1	0.855944	1	shi,Marf,Calr,kra,tsr,Pka-R1,Rho1,Pi3K92E,Pdk1,Atpalpha,Sin3A,Polr2A,Drp1	FBgn0003392,FBgn0029870,FBgn0005585,FBgn0250753,FBgn0011726,FBgn0259243,FBgn0014020,FBgn0015279,FBgn0020386,FBgn0002921,FBgn0022764,FBgn0003277,FBgn0026479
	FlyBase phenotype for classical alleles	FBcv:0000396	abnormal eclosion rhythm	19	2	0.259	0.8945	-0.161	0.672947	0.172019	1	0.855944	1	lark,Ras85D	FBgn0011640,FBgn0003205
	FlyBase phenotype for classical alleles	FBcv:0000407	abnormal auditory perception	39	4	0.518	0.8715	-0.198	0.689667	0.161361	1	0.855944	1	DCX-EMAP,Cam,Atpalpha,nrv3	FBgn0259099,FBgn0000253,FBgn0002921,FBgn0032946
	FlyBase phenotype for classical alleles	FBcv:0000375	semi-fertile	128	13	1.684	0.863	-0.213	0.755817	0.121584	1	0.857749	1	pcm,crm,lig,His2Av,dom,pum,ball,Polr2A,Kdm5,PCNA,Daxx,tsr,Rho1	FBgn0020261,FBgn0000376,FBgn0020279,FBgn0001197,FBgn0020306,FBgn0003165,FBgn0027889,FBgn0003277,FBgn0031759,FBgn0005655,FBgn0031820,FBgn0011726,FBgn0014020
	FlyBase phenotype for classical alleles	FBcv:0000670	abnormal eclosion	51	5	0.648	0.8331	-0.263	0.732968	0.134915	1	0.857749	1	Ras85D,lark,Npc1a,Marf,Cht5	FBgn0003205,FBgn0011640,FBgn0024320,FBgn0029870,FBgn0038180
	FlyBase phenotype for classical alleles	FBcv:0000355	abnormal eye color	82	8	1.036	0.829	-0.271	0.76474	0.116486	1	0.857749	1	VhaAC39-1,Vps16A,crm,pnt,Iswi,Rab2,msk,nej	FBgn0285910,FBgn0285911,FBgn0000376,FBgn0003118,FBgn0011604,FBgn0014009,FBgn0026252,FBgn0261617
	FlyBase phenotype for classical alleles	FBcv:0000371	male semi-sterile	82	8	1.036	0.829	-0.271	0.76474	0.116486	1	0.857749	1	Polr2A,spn-E,Cdk1,Klp3A,chico,Sf3b5,Hsc70-4,chic	FBgn0003277,FBgn0003483,FBgn0004106,FBgn0011606,FBgn0024248,FBgn0040534,FBgn0266599,FBgn0000308
	FlyBase phenotype for classical alleles	FBcv:0000007	female semi-fertile	77	7	0.907	0.7725	-0.372	0.817277	0.0876307	1	0.903217	1	lig,dom,ball,Daxx,crm,His2Av,PCNA	FBgn0020279,FBgn0020306,FBgn0027889,FBgn0031820,FBgn0000376,FBgn0001197,FBgn0005655
	FlyBase phenotype for classical alleles	FBcv:0000356	abnormal body color	277	25	3.238	0.7669	-0.383	0.942809	0.0255762	1	0.954307	1	crm,Uba5,larp,Vps39,Sos,CG11679,Tbc1d22,tws,Prx6a,p115,Rab5,CG4502,mask,mRpL47,Cul2,Vps11,bon,EMRE,Dhx15,Ubc10,AsnRS,Srrm1,Rpn9,l(2)37Cd,blp	FBgn0000376,FBgn0030305,FBgn0261618,FBgn0038593,FBgn0001965,FBgn0030678,FBgn0038855,FBgn0004889,FBgn0031479,FBgn0040087,FBgn0014010,FBgn0031896,FBgn0043884,FBgn0014023,FBgn0032956,FBgn0052350,FBgn0023097,FBgn0062440,FBgn0033160,FBgn0026316,FBgn0086443,FBgn0036340,FBgn0028691,FBgn0086445,FBgn0038387
	FlyBase phenotype for classical alleles	FBcv:0000398	abnormal memory	179	16	2.073	0.7595	-0.397	0.908818	0.0415231	1	0.942899	1	Tsc1,shi,Dhps,drk,Ythdf,14-3-3zeta,kra,Iswi,tsr,ps,Rho1,CoRest,Pi3K92E,CrebB,HDAC1,pum	FBgn0026317,FBgn0003392,FBgn0035854,FBgn0004638,FBgn0039261,FBgn0004907,FBgn0250753,FBgn0011604,FBgn0011726,FBgn0261552,FBgn0014020,FBgn0261573,FBgn0015279,FBgn0265784,FBgn0015805,FBgn0003165
	FlyBase phenotype for classical alleles	FBcv:0000705	abnormal sleep	147	13	1.684	0.7515	-0.412	0.896884	0.0472635	1	0.942296	1	Ras85D,mRpL15,shi,Ddr,Cdk1,Pka-R1,Calr,ps,Iswi,CrebB,Rho1,Srrm234,Sbds	FBgn0003205,FBgn0036990,FBgn0003392,FBgn0053531,FBgn0004106,FBgn0259243,FBgn0005585,FBgn0261552,FBgn0011604,FBgn0265784,FBgn0014020,FBgn0035253,FBgn0035714
	FlyBase phenotype for classical alleles	FBcv:0000403	abnormal chemosensitive behavior	50	4	0.518	0.6798	-0.557	0.855832	0.0676113	1	0.922521	1	shi,tkv,Tao,Cdc14	FBgn0003392,FBgn0003716,FBgn0031030,FBgn0031952
	FlyBase phenotype for classical alleles	FBcv:0000725	abnormal oxidative stress response	112	8	1.036	0.607	-0.72	0.961411	0.0170907	1	0.961411	1	ebi,ben,PCNA,Sod2,HDAC1,Daxx,Uba4,TFAM	FBgn0263933,FBgn0000173,FBgn0005655,FBgn0010213,FBgn0015805,FBgn0031820,FBgn0032054,FBgn0038805
	FlyBase phenotype for classical alleles	FBcv:0000392	hyperactive	49	3	0.389	0.5202	-0.943	0.939041	0.0273154	1	0.954307	1	shi,Sbds,Vps4	FBgn0003392,FBgn0035714,FBgn0283469

## Sheet: MetaData-3
PANGEA output file
Accessed on March 28, 2026
Input: Drosophila orthologs of 850 I. scapularis fitness genes (FDR 0.1 cutoff)
Background: Drosophila orthologs for all I. scapularis genes screened
Settings: Default
Gene set queried: Phenotype > FlyBase phenotype for classical alleles

## Sheet: Query list
FBgn0000043
FBgn0000057
FBgn0000100
FBgn0000147
FBgn0000150
FBgn0000173
FBgn0000253
FBgn0000308
FBgn0000319
FBgn0000376
FBgn0000382
FBgn0000405
FBgn0000426
FBgn0000541
FBgn0000667
FBgn0000711
FBgn0001086
FBgn0001197
FBgn0001220
FBgn0001565
FBgn0001942
FBgn0001961
FBgn0001965
FBgn0001989
FBgn0002069
FBgn0002174
FBgn0002183
FBgn0002284
FBgn0002521
FBgn0002524
FBgn0002593
FBgn0002787
FBgn0002791
FBgn0002878
FBgn0002921
FBgn0003118
FBgn0003124
FBgn0003165
FBgn0003205
FBgn0003209
FBgn0003274
FBgn0003275
FBgn0003277
FBgn0003278
FBgn0003371
FBgn0003392
FBgn0003460
FBgn0003480
FBgn0003483
FBgn0003517
FBgn0003676
FBgn0003716
FBgn0003889
FBgn0003891
FBgn0004106
FBgn0004107
FBgn0004237
FBgn0004378
FBgn0004391
FBgn0004403
FBgn0004406
FBgn0004419
FBgn0004436
FBgn0004463
FBgn0004556
FBgn0004638
FBgn0004656
FBgn0004828
FBgn0004867
FBgn0004868
FBgn0004889
FBgn0004907
FBgn0004913
FBgn0004926
FBgn0005533
FBgn0005585
FBgn0005593
FBgn0005649
FBgn0005655
FBgn0005775
FBgn0008635
FBgn0010078
FBgn0010213
FBgn0010217
FBgn0010265
FBgn0010269
FBgn0010278
FBgn0010282
FBgn0010315
FBgn0010348
FBgn0010352
FBgn0010408
FBgn0010409
FBgn0010411
FBgn0010412
FBgn0010417
FBgn0010438
FBgn0010551
FBgn0010591
FBgn0010602
FBgn0010612
FBgn0010621
FBgn0010803
FBgn0010808
FBgn0011207
FBgn0011211
FBgn0011224
FBgn0011272
FBgn0011284
FBgn0011300
FBgn0011570
FBgn0011573
FBgn0011604
FBgn0011606
FBgn0011638
FBgn0011640
FBgn0011661
FBgn0011704
FBgn0011726
FBgn0011741
FBgn0011742
FBgn0011802
FBgn0012058
FBgn0013347
FBgn0013531
FBgn0013548
FBgn0013717
FBgn0013746
FBgn0013749
FBgn0014009
FBgn0014010
FBgn0014020
FBgn0014023
FBgn0014026
FBgn0014037
FBgn0014189
FBgn0014861
FBgn0014868
FBgn0014870
FBgn0014879
FBgn0015000
FBgn0015075
FBgn0015245
FBgn0015279
FBgn0015288
FBgn0015298
FBgn0015331
FBgn0015402
FBgn0015553
FBgn0015621
FBgn0015754
FBgn0015756
FBgn0015778
FBgn0015797
FBgn0015805
FBgn0015829
FBgn0015834
FBgn0016038
FBgn0016041
FBgn0017418
FBgn0017545
FBgn0017566
FBgn0017567
FBgn0017577
FBgn0019936
FBgn0019949
FBgn0020235
FBgn0020236
FBgn0020261
FBgn0020272
FBgn0020279
FBgn0020305
FBgn0020306
FBgn0020309
FBgn0020379
FBgn0020386
FBgn0020443
FBgn0020496
FBgn0020497
FBgn0020618
FBgn0020622
FBgn0020633
FBgn0020887
FBgn0020910
FBgn0021750
FBgn0021760
FBgn0021761
FBgn0021814
FBgn0021825
FBgn0021906
FBgn0022027
FBgn0022097
FBgn0022213
FBgn0022764
FBgn0022942
FBgn0022943
FBgn0023083
FBgn0023097
FBgn0023143
FBgn0023175
FBgn0023177
FBgn0023181
FBgn0023512
FBgn0023513
FBgn0023519
FBgn0023521
FBgn0023529
FBgn0024179
FBgn0024248
FBgn0024273
FBgn0024320
FBgn0024330
FBgn0024352
FBgn0024509
FBgn0024555
FBgn0024698
FBgn0024733
FBgn0024909
FBgn0025574
FBgn0025630
FBgn0025638
FBgn0025716
FBgn0025725
FBgn0025815
FBgn0025832
FBgn0026086
FBgn0026141
FBgn0026196
FBgn0026207
FBgn0026252
FBgn0026262
FBgn0026316
FBgn0026317
FBgn0026373
FBgn0026380
FBgn0026409
FBgn0026418
FBgn0026431
FBgn0026432
FBgn0026479
FBgn0026479
FBgn0026566
FBgn0026634
FBgn0026666
FBgn0026679
FBgn0026713
FBgn0026873
FBgn0027053
FBgn0027080
FBgn0027084
FBgn0027086
FBgn0027087
FBgn0027088
FBgn0027091
FBgn0027094
FBgn0027108
FBgn0027296
FBgn0027329
FBgn0027330
FBgn0027376
FBgn0027509
FBgn0027553
FBgn0027564
FBgn0027588
FBgn0027594
FBgn0027788
FBgn0027889
FBgn0028327
FBgn0028343
FBgn0028382
FBgn0028398
FBgn0028411
FBgn0028436
FBgn0028582
FBgn0028671
FBgn0028684
FBgn0028687
FBgn0028688
FBgn0028689
FBgn0028691
FBgn0028697
FBgn0028836
FBgn0028968
FBgn0028969
FBgn0028970
FBgn0028982
FBgn0029094
FBgn0029148
FBgn0029161
FBgn0029167
FBgn0029176
FBgn0029502
FBgn0029503
FBgn0029512
FBgn0029629
FBgn0029718
FBgn0029785
FBgn0029798
FBgn0029833
FBgn0029840
FBgn0029858
FBgn0029868
FBgn0029870
FBgn0029897
FBgn0029906
FBgn0029942
FBgn0029980
FBgn0030009
FBgn0030053
FBgn0030067
FBgn0030088
FBgn0030196
FBgn0030218
FBgn0030240
FBgn0030241
FBgn0030268
FBgn0030305
FBgn0030306
FBgn0030354
FBgn0030474
FBgn0030506
FBgn0030529
FBgn0030552
FBgn0030556
FBgn0030584
FBgn0030616
FBgn0030630
FBgn0030631
FBgn0030645
FBgn0030670
FBgn0030678
FBgn0030686
FBgn0030687
FBgn0030711
FBgn0030720
FBgn0030743
FBgn0030792
FBgn0030800
FBgn0030801
FBgn0030853
FBgn0030876
FBgn0031006
FBgn0031030
FBgn0031036
FBgn0031039
FBgn0031043
FBgn0031051
FBgn0031062
FBgn0031094
FBgn0031115
FBgn0031145
FBgn0031231
FBgn0031310
FBgn0031312
FBgn0031361
FBgn0031390
FBgn0031392
FBgn0031456
FBgn0031479
FBgn0031488
FBgn0031505
FBgn0031601
FBgn0031651
FBgn0031657
FBgn0031668
FBgn0031675
FBgn0031759
FBgn0031764
FBgn0031771
FBgn0031820
FBgn0031830
FBgn0031868
FBgn0031876
FBgn0031896
FBgn0031952
FBgn0031980
FBgn0031986
FBgn0032031
FBgn0032051
FBgn0032054
FBgn0032154
FBgn0032290
FBgn0032298
FBgn0032391
FBgn0032393
FBgn0032477
FBgn0032517
FBgn0032596
FBgn0032677
FBgn0032689
FBgn0032690
FBgn0032699
FBgn0032702
FBgn0032705
FBgn0032732
FBgn0032744
FBgn0032781
FBgn0032793
FBgn0032798
FBgn0032816
FBgn0032822
FBgn0032833
FBgn0032863
FBgn0032919
FBgn0032922
FBgn0032946
FBgn0032956
FBgn0032961
FBgn0032971
FBgn0032988
FBgn0032997
FBgn0033029
FBgn0033038
FBgn0033055
FBgn0033081
FBgn0033086
FBgn0033093
FBgn0033100
FBgn0033122
FBgn0033155
FBgn0033159
FBgn0033160
FBgn0033166
FBgn0033246
FBgn0033272
FBgn0033375
FBgn0033376
FBgn0033379
FBgn0033400
FBgn0033413
FBgn0033453
FBgn0033471
FBgn0033566
FBgn0033570
FBgn0033688
FBgn0033699
FBgn0033734
FBgn0033754
FBgn0033762
FBgn0033844
FBgn0033883
FBgn0033890
FBgn0033900
FBgn0033902
FBgn0033912
FBgn0033988
FBgn0034029
FBgn0034084
FBgn0034210
FBgn0034219
FBgn0034237
FBgn0034248
FBgn0034258
FBgn0034266
FBgn0034350
FBgn0034361
FBgn0034401
FBgn0034496
FBgn0034572
FBgn0034645
FBgn0034646
FBgn0034708
FBgn0034726
FBgn0034728
FBgn0034879
FBgn0034915
FBgn0034933
FBgn0034939
FBgn0034964
FBgn0034968
FBgn0034986
FBgn0035001
FBgn0035025
FBgn0035026
FBgn0035027
FBgn0035046
FBgn0035110
FBgn0035145
FBgn0035162
FBgn0035235
FBgn0035253
FBgn0035323
FBgn0035357
FBgn0035423
FBgn0035473
FBgn0035590
FBgn0035644
FBgn0035714
FBgn0035722
FBgn0035753
FBgn0035766
FBgn0035853
FBgn0035854
FBgn0035904
FBgn0035923
FBgn0035947
FBgn0035951
FBgn0035987
FBgn0036099
FBgn0036211
FBgn0036213
FBgn0036254
FBgn0036330
FBgn0036335
FBgn0036340
FBgn0036356
FBgn0036397
FBgn0036460
FBgn0036462
FBgn0036488
FBgn0036569
FBgn0036570
FBgn0036581
FBgn0036629
FBgn0036641
FBgn0036667
FBgn0036702
FBgn0036761
FBgn0036763
FBgn0036805
FBgn0036814
FBgn0036828
FBgn0036886
FBgn0036915
FBgn0036919
FBgn0036974
FBgn0036990
FBgn0037081
FBgn0037093
FBgn0037094
FBgn0037182
FBgn0037202
FBgn0037220
FBgn0037251
FBgn0037262
FBgn0037279
FBgn0037298
FBgn0037342
FBgn0037351
FBgn0037369
FBgn0037371
FBgn0037467
FBgn0037529
FBgn0037540
FBgn0037569
FBgn0037574
FBgn0037580
FBgn0037632
FBgn0037644
FBgn0037647
FBgn0037777
FBgn0037778
FBgn0037878
FBgn0037883
FBgn0038065
FBgn0038168
FBgn0038180
FBgn0038271
FBgn0038344
FBgn0038387
FBgn0038584
FBgn0038585
FBgn0038586
FBgn0038593
FBgn0038597
FBgn0038666
FBgn0038683
FBgn0038746
FBgn0038772
FBgn0038805
FBgn0038834
FBgn0038855
FBgn0038857
FBgn0038947
FBgn0039111
FBgn0039116
FBgn0039212
FBgn0039261
FBgn0039300
FBgn0039338
FBgn0039359
FBgn0039402
FBgn0039406
FBgn0039450
FBgn0039559
FBgn0039561
FBgn0039588
FBgn0039600
FBgn0039689
FBgn0039765
FBgn0039857
FBgn0039861
FBgn0039869
FBgn0040087
FBgn0040227
FBgn0040232
FBgn0040283
FBgn0040346
FBgn0040534
FBgn0040705
FBgn0041150
FBgn0041186
FBgn0043069
FBgn0043455
FBgn0043456
FBgn0043884
FBgn0044511
FBgn0046222
FBgn0050091
FBgn0050342
FBgn0050349
FBgn0050373
FBgn0050390
FBgn0050390
FBgn0051155
FBgn0051159
FBgn0051184
FBgn0051229
FBgn0051368
FBgn0052104
FBgn0052251
FBgn0052350
FBgn0052707
FBgn0052708
FBgn0052857
FBgn0053002
FBgn0053051
FBgn0053096
FBgn0053116
FBgn0053138
FBgn0053158
FBgn0053260
FBgn0053531
FBgn0053554
FBgn0061362
FBgn0062440
FBgn0062449
FBgn0064225
FBgn0067628
FBgn0082598
FBgn0085260
FBgn0085342
FBgn0085377
FBgn0085430
FBgn0085451
FBgn0085468
FBgn0086357
FBgn0086371
FBgn0086443
FBgn0086445
FBgn0086451
FBgn0086683
FBgn0086687
FBgn0086895
FBgn0086904
FBgn0250753
FBgn0250791
FBgn0250837
FBgn0250850
FBgn0250851
FBgn0259099
FBgn0259139
FBgn0259170
FBgn0259176
FBgn0259243
FBgn0259982
FBgn0259984
FBgn0260008
FBgn0260390
FBgn0260398
FBgn0260400
FBgn0260439
FBgn0260855
FBgn0260858
FBgn0260860
FBgn0260861
FBgn0260935
FBgn0260940
FBgn0260944
FBgn0260985
FBgn0260987
FBgn0261004
FBgn0261065
FBgn0261109
FBgn0261119
FBgn0261278
FBgn0261381
FBgn0261383
FBgn0261394
FBgn0261437
FBgn0261479
FBgn0261552
FBgn0261561
FBgn0261570
FBgn0261573
FBgn0261592
FBgn0261597
FBgn0261602
FBgn0261608
FBgn0261609
FBgn0261617
FBgn0261618
FBgn0261671
FBgn0261710
FBgn0261791
FBgn0261797
FBgn0261850
FBgn0261885
FBgn0261976
FBgn0262117
FBgn0262125
FBgn0262360
FBgn0262516
FBgn0262601
FBgn0262647
FBgn0262716
FBgn0262736
FBgn0262743
FBgn0263120
FBgn0263133
FBgn0263237
FBgn0263251
FBgn0263352
FBgn0263396
FBgn0263599
FBgn0263738
FBgn0263740
FBgn0263757
FBgn0263863
FBgn0263933
FBgn0264291
FBgn0264294
FBgn0264691
FBgn0264751
FBgn0264959
FBgn0265178
FBgn0265184
FBgn0265297
FBgn0265487
FBgn0265574
FBgn0265784
FBgn0266421
FBgn0266518
FBgn0266582
FBgn0266599
FBgn0266669
FBgn0266723
FBgn0267330
FBgn0267384
FBgn0267821
FBgn0267975
FBgn0267976
FBgn0267977
FBgn0283427
FBgn0283469
FBgn0283500
FBgn0283681
FBgn0284245
FBgn0284251
FBgn0284255
FBgn0284436
FBgn0285910
FBgn0285911
FBgn0285937
FBgn0285947
FBgn0285948
FBgn0285949
FBgn0285950
FBgn0285952
FBgn0286213
FBgn0286222
FBgn0286781
FBgn0287182

## Sheet: Background correct list
FBgn
FBgn0000008
FBgn0000014
FBgn0000015
FBgn0000017
FBgn0000018
FBgn0000022
FBgn0000022
FBgn0000024
FBgn0000032
FBgn0000036
FBgn0000037
FBgn0000038
FBgn0000043
FBgn0000043
FBgn0000052
FBgn0000053
FBgn0000057
FBgn0000061
FBgn0000063
FBgn0000063
FBgn0000064
FBgn0000077
FBgn0000078
FBgn0000097
FBgn0000097
FBgn0000100
FBgn0000108
FBgn0000109
FBgn0000115
FBgn0000116
FBgn0000117
FBgn0000119
FBgn0000121
FBgn0000139
FBgn0000140
FBgn0000140
FBgn0000146
FBgn0000147
FBgn0000147
FBgn0000147
FBgn0000150
FBgn0000150
FBgn0000150
FBgn0000157
FBgn0000163
FBgn0000173
FBgn0000179
FBgn0000179
FBgn0000179
FBgn0000180
FBgn0000181
FBgn0000182
FBgn0000183
FBgn0000212
FBgn0000221
FBgn0000221
FBgn0000221
FBgn0000228
FBgn0000229
FBgn0000239
FBgn0000244
FBgn0000247
FBgn0000250
FBgn0000251
FBgn0000253
FBgn0000253
FBgn0000253
FBgn0000256
FBgn0000256
FBgn0000257
FBgn0000259
FBgn0000261
FBgn0000273
FBgn0000287
FBgn0000287
FBgn0000303
FBgn0000307
FBgn0000308
FBgn0000316
FBgn0000317
FBgn0000318
FBgn0000319
FBgn0000320
FBgn0000330
FBgn0000337
FBgn0000370
FBgn0000376
FBgn0000377
FBgn0000382
FBgn0000384
FBgn0000394
FBgn0000395
FBgn0000395
FBgn0000395
FBgn0000404
FBgn0000404
FBgn0000404
FBgn0000404
FBgn0000404
FBgn0000404
FBgn0000404
FBgn0000404
FBgn0000404
FBgn0000404
FBgn0000404
FBgn0000404
FBgn0000404
FBgn0000404
FBgn0000405
FBgn0000405
FBgn0000405
FBgn0000414
FBgn0000416
FBgn0000422
FBgn0000426
FBgn0000439
FBgn0000448
FBgn0000454
FBgn0000455
FBgn0000463
FBgn0000464
FBgn0000464
FBgn0000464
FBgn0000473
FBgn0000473
FBgn0000473
FBgn0000473
FBgn0000477
FBgn0000477
FBgn0000477
FBgn0000479
FBgn0000482
FBgn0000489
FBgn0000490
FBgn0000492
FBgn0000492
FBgn0000499
FBgn0000504
FBgn0000504
FBgn0000504
FBgn0000524
FBgn0000527
FBgn0000533
FBgn0000536
FBgn0000541
FBgn0000542
FBgn0000543
FBgn0000546
FBgn0000552
FBgn0000552
FBgn0000559
FBgn0000562
FBgn0000565
FBgn0000566
FBgn0000566
FBgn0000567
FBgn0000568
FBgn0000575
FBgn0000576
FBgn0000577
FBgn0000578
FBgn0000579
FBgn0000581
FBgn0000611
FBgn0000617
FBgn0000617
FBgn0000618
FBgn0000618
FBgn0000625
FBgn0000629
FBgn0000633
FBgn0000635
FBgn0000658
FBgn0000659
FBgn0000662
FBgn0000667
FBgn0000709
FBgn0000711
FBgn0000721
FBgn0000723
FBgn0000964
FBgn0000996
FBgn0000996
FBgn0001075
FBgn0001078
FBgn0001083
FBgn0001083
FBgn0001084
FBgn0001084
FBgn0001085
FBgn0001085
FBgn0001086
FBgn0001087
FBgn0001091
FBgn0001098
FBgn0001099
FBgn0001108
FBgn0001124
FBgn0001125
FBgn0001138
FBgn0001139
FBgn0001139
FBgn0001145
FBgn0001145
FBgn0001148
FBgn0001149
FBgn0001149
FBgn0001149
FBgn0001149
FBgn0001168
FBgn0001168
FBgn0001168
FBgn0001179
FBgn0001180
FBgn0001186
FBgn0001197
FBgn0001202
FBgn0001208
FBgn0001218
FBgn0001220
FBgn0001222
FBgn0001224
FBgn0001224
FBgn0001228
FBgn0001230
FBgn0001230
FBgn0001230
FBgn0001230
FBgn0001230
FBgn0001230
FBgn0001230
FBgn0001230
FBgn0001230
FBgn0001230
FBgn0001230
FBgn0001233
FBgn0001235
FBgn0001247
FBgn0001248
FBgn0001248
FBgn0001248
FBgn0001250
FBgn0001257
FBgn0001259
FBgn0001276
FBgn0001280
FBgn0001280
FBgn0001285
FBgn0001296
FBgn0001296
FBgn0001297
FBgn0001301
FBgn0001308
FBgn0001311
FBgn0001311
FBgn0001316
FBgn0001321
FBgn0001324
FBgn0001325
FBgn0001325
FBgn0001325
FBgn0001330
FBgn0001341
FBgn0001404
FBgn0001491
FBgn0001565
FBgn0001612
FBgn0001624
FBgn0001942
FBgn0001942
FBgn0001961
FBgn0001965
FBgn0001970
FBgn0001977
FBgn0001978
FBgn0001981
FBgn0001986
FBgn0001987
FBgn0001989
FBgn0001991
FBgn0001992
FBgn0001992
FBgn0001992
FBgn0001992
FBgn0001992
FBgn0001994
FBgn0001995
FBgn0002022
FBgn0002044
FBgn0002069
FBgn0002174
FBgn0002183
FBgn0002283
FBgn0002283
FBgn0002283
FBgn0002283
FBgn0002284
FBgn0002306
FBgn0002354
FBgn0002413
FBgn0002431
FBgn0002466
FBgn0002466
FBgn0002521
FBgn0002522
FBgn0002524
FBgn0002525
FBgn0002525
FBgn0002525
FBgn0002525
FBgn0002525
FBgn0002525
FBgn0002525
FBgn0002526
FBgn0002526
FBgn0002526
FBgn0002534
FBgn0002542
FBgn0002552
FBgn0002566
FBgn0002567
FBgn0002567
FBgn0002577
FBgn0002579
FBgn0002590
FBgn0002593
FBgn0002622
FBgn0002626
FBgn0002638
FBgn0002643
FBgn0002673
FBgn0002707
FBgn0002716
FBgn0002719
FBgn0002723
FBgn0002723
FBgn0002736
FBgn0002772
FBgn0002773
FBgn0002773
FBgn0002774
FBgn0002775
FBgn0002778
FBgn0002783
FBgn0002783
FBgn0002787
FBgn0002789
FBgn0002789
FBgn0002789
FBgn0002791
FBgn0002791
FBgn0002872
FBgn0002873
FBgn0002878
FBgn0002887
FBgn0002891
FBgn0002891
FBgn0002899
FBgn0002905
FBgn0002906
FBgn0002906
FBgn0002909
FBgn0002914
FBgn0002917
FBgn0002921
FBgn0002922
FBgn0002924
FBgn0002924
FBgn0002924
FBgn0002924
FBgn0002924
FBgn0002924
FBgn0002924
FBgn0002924
FBgn0002924
FBgn0002926
FBgn0002931
FBgn0002932
FBgn0002937
FBgn0002937
FBgn0002937
FBgn0002938
FBgn0002941
FBgn0002945
FBgn0002962
FBgn0002973
FBgn0002985
FBgn0002989
FBgn0003002
FBgn0003008
FBgn0003011
FBgn0003016
FBgn0003016
FBgn0003023
FBgn0003028
FBgn0003041
FBgn0003042
FBgn0003044
FBgn0003048
FBgn0003053
FBgn0003057
FBgn0003057
FBgn0003062
FBgn0003067
FBgn0003067
FBgn0003068
FBgn0003071
FBgn0003074
FBgn0003076
FBgn0003079
FBgn0003089
FBgn0003090
FBgn0003090
FBgn0003091
FBgn0003093
FBgn0003093
FBgn0003114
FBgn0003117
FBgn0003117
FBgn0003118
FBgn0003124
FBgn0003124
FBgn0003124
FBgn0003129
FBgn0003130
FBgn0003137
FBgn0003139
FBgn0003141
FBgn0003149
FBgn0003162
FBgn0003165
FBgn0003169
FBgn0003174
FBgn0003175
FBgn0003187
FBgn0003187
FBgn0003189
FBgn0003204
FBgn0003205
FBgn0003206
FBgn0003209
FBgn0003210
FBgn0003218
FBgn0003227
FBgn0003231
FBgn0003256
FBgn0003257
FBgn0003261
FBgn0003268
FBgn0003270
FBgn0003274
FBgn0003275
FBgn0003277
FBgn0003278
FBgn0003279
FBgn0003285
FBgn0003292
FBgn0003301
FBgn0003312
FBgn0003317
FBgn0003319
FBgn0003321
FBgn0003326
FBgn0003330
FBgn0003334
FBgn0003339
FBgn0003345
FBgn0003346
FBgn0003353
FBgn0003360
FBgn0003360
FBgn0003366
FBgn0003371
FBgn0003380
FBgn0003386
FBgn0003386
FBgn0003388
FBgn0003390
FBgn0003392
FBgn0003396
FBgn0003401
FBgn0003410
FBgn0003415
FBgn0003416
FBgn0003423
FBgn0003429
FBgn0003430
FBgn0003435
FBgn0003444
FBgn0003447
FBgn0003449
FBgn0003449
FBgn0003460
FBgn0003462
FBgn0003463
FBgn0003464
FBgn0003475
FBgn0003479
FBgn0003480
FBgn0003482
FBgn0003483
FBgn0003495
FBgn0003499
FBgn0003502
FBgn0003511
FBgn0003513
FBgn0003514
FBgn0003514
FBgn0003517
FBgn0003520
FBgn0003545
FBgn0003557
FBgn0003559
FBgn0003567
FBgn0003567
FBgn0003567
FBgn0003567
FBgn0003567
FBgn0003575
FBgn0003612
FBgn0003638
FBgn0003638
FBgn0003651
FBgn0003656
FBgn0003676
FBgn0003687
FBgn0003687
FBgn0003714
FBgn0003716
FBgn0003721
FBgn0003731
FBgn0003733
FBgn0003742
FBgn0003744
FBgn0003751
FBgn0003862
FBgn0003862
FBgn0003863
FBgn0003863
FBgn0003863
FBgn0003863
FBgn0003863
FBgn0003863
FBgn0003863
FBgn0003884
FBgn0003884
FBgn0003884
FBgn0003885
FBgn0003886
FBgn0003889
FBgn0003889
FBgn0003889
FBgn0003889
FBgn0003891
FBgn0003891
FBgn0003891
FBgn0003891
FBgn0003892
FBgn0003892
FBgn0003896
FBgn0003900
FBgn0003941
FBgn0003943
FBgn0003944
FBgn0003950
FBgn0003963
FBgn0003964
FBgn0003965
FBgn0003969
FBgn0003977
FBgn0003978
FBgn0003984
FBgn0004003
FBgn0004049
FBgn0004050
FBgn0004050
FBgn0004050
FBgn0004050
FBgn0004050
FBgn0004050
FBgn0004050
FBgn0004050
FBgn0004050
FBgn0004050
FBgn0004057
FBgn0004066
FBgn0004087
FBgn0004087
FBgn0004101
FBgn0004102
FBgn0004103
FBgn0004106
FBgn0004106
FBgn0004107
FBgn0004108
FBgn0004117
FBgn0004132
FBgn0004167
FBgn0004167
FBgn0004169
FBgn0004170
FBgn0004177
FBgn0004179
FBgn0004197
FBgn0004198
FBgn0004198
FBgn0004227
FBgn0004227
FBgn0004227
FBgn0004237
FBgn0004242
FBgn0004360
FBgn0004363
FBgn0004367
FBgn0004369
FBgn0004370
FBgn0004373
FBgn0004378
FBgn0004379
FBgn0004380
FBgn0004380
FBgn0004380
FBgn0004381
FBgn0004387
FBgn0004390
FBgn0004391
FBgn0004394
FBgn0004395
FBgn0004396
FBgn0004397
FBgn0004401
FBgn0004403
FBgn0004406
FBgn0004407
FBgn0004419
FBgn0004419
FBgn0004425
FBgn0004432
FBgn0004436
FBgn0004449
FBgn0004449
FBgn0004449
FBgn0004449
FBgn0004456
FBgn0004463
FBgn0004465
FBgn0004507
FBgn0004509
FBgn0004510
FBgn0004511
FBgn0004512
FBgn0004514
FBgn0004556
FBgn0004567
FBgn0004569
FBgn0004574
FBgn0004575
FBgn0004577
FBgn0004580
FBgn0004581
FBgn0004584
FBgn0004587
FBgn0004587
FBgn0004587
FBgn0004587
FBgn0004597
FBgn0004598
FBgn0004606
FBgn0004607
FBgn0004611
FBgn0004619
FBgn0004622
FBgn0004622
FBgn0004636
FBgn0004638
FBgn0004643
FBgn0004644
FBgn0004646
FBgn0004647
FBgn0004648
FBgn0004649
FBgn0004650
FBgn0004654
FBgn0004655
FBgn0004656
FBgn0004657
FBgn0004657
FBgn0004666
FBgn0004687
FBgn0004698
FBgn0004777
FBgn0004777
FBgn0004777
FBgn0004777
FBgn0004782
FBgn0004782
FBgn0004782
FBgn0004795
FBgn0004797
FBgn0004811
FBgn0004828
FBgn0004832
FBgn0004837
FBgn0004838
FBgn0004839
FBgn0004841
FBgn0004841
FBgn0004842
FBgn0004842
FBgn0004852
FBgn0004852
FBgn0004852
FBgn0004852
FBgn0004855
FBgn0004856
FBgn0004859
FBgn0004861
FBgn0004862
FBgn0004863
FBgn0004864
FBgn0004865
FBgn0004867
FBgn0004868
FBgn0004872
FBgn0004875
FBgn0004876
FBgn0004878
FBgn0004882
FBgn0004885
FBgn0004888
FBgn0004889
FBgn0004892
FBgn0004893
FBgn0004896
FBgn0004901
FBgn0004907
FBgn0004908
FBgn0004910
FBgn0004913
FBgn0004914
FBgn0004915
FBgn0004919
FBgn0004924
FBgn0004926
FBgn0004957
FBgn0005198
FBgn0005278
FBgn0005322
FBgn0005355
FBgn0005386
FBgn0005390
FBgn0005411
FBgn0005427
FBgn0005533
FBgn0005536
FBgn0005561
FBgn0005585
FBgn0005586
FBgn0005593
FBgn0005596
FBgn0005612
FBgn0005613
FBgn0005616
FBgn0005617
FBgn0005624
FBgn0005624
FBgn0005624
FBgn0005624
FBgn0005624
FBgn0005624
FBgn0005624
FBgn0005626
FBgn0005631
FBgn0005631
FBgn0005631
FBgn0005631
FBgn0005632
FBgn0005632
FBgn0005636
FBgn0005638
FBgn0005640
FBgn0005648
FBgn0005649
FBgn0005654
FBgn0005655
FBgn0005658
FBgn0005659
FBgn0005666
FBgn0005666
FBgn0005671
FBgn0005672
FBgn0005674
FBgn0005677
FBgn0005695
FBgn0005696
FBgn0005771
FBgn0005775
FBgn0005775
FBgn0005775
FBgn0005775
FBgn0005775
FBgn0005775
FBgn0005775
FBgn0005775
FBgn0005775
FBgn0005775
FBgn0005775
FBgn0005775
FBgn0005775
FBgn0005775
FBgn0005775
FBgn0005775
FBgn0005775
FBgn0005775
FBgn0005775
FBgn0005775
FBgn0005775
FBgn0005775
FBgn0005775
FBgn0005775
FBgn0005775
FBgn0005775
FBgn0005775
FBgn0005775
FBgn0005775
FBgn0005775
FBgn0005775
FBgn0005777
FBgn0008635
FBgn0008646
FBgn0010042
FBgn0010042
FBgn0010051
FBgn0010052
FBgn0010053
FBgn0010078
FBgn0010100
FBgn0010100
FBgn0010109
FBgn0010113
FBgn0010114
FBgn0010114
FBgn0010114
FBgn0010114
FBgn0010114
FBgn0010173
FBgn0010194
FBgn0010197
FBgn0010198
FBgn0010213
FBgn0010215
FBgn0010217
FBgn0010220
FBgn0010222
FBgn0010225
FBgn0010226
FBgn0010226
FBgn0010226
FBgn0010226
FBgn0010226
FBgn0010226
FBgn0010226
FBgn0010226
FBgn0010226
FBgn0010226
FBgn0010226
FBgn0010235
FBgn0010238
FBgn0010240
FBgn0010246
FBgn0010246
FBgn0010247
FBgn0010265
FBgn0010269
FBgn0010278
FBgn0010280
FBgn0010280
FBgn0010280
FBgn0010282
FBgn0010287
FBgn0010288
FBgn0010292
FBgn0010300
FBgn0010303
FBgn0010315
FBgn0010317
FBgn0010323
FBgn0010328
FBgn0010333
FBgn0010339
FBgn0010340
FBgn0010341
FBgn0010348
FBgn0010350
FBgn0010352
FBgn0010355
FBgn0010356
FBgn0010379
FBgn0010380
FBgn0010382
FBgn0010383
FBgn0010383
FBgn0010383
FBgn0010387
FBgn0010389
FBgn0010391
FBgn0010395
FBgn0010398
FBgn0010399
FBgn0010406
FBgn0010406
FBgn0010407
FBgn0010408
FBgn0010409
FBgn0010411
FBgn0010412
FBgn0010414
FBgn0010414
FBgn0010415
FBgn0010416
FBgn0010417
FBgn0010421
FBgn0010422
FBgn0010434
FBgn0010438
FBgn0010441
FBgn0010441
FBgn0010452
FBgn0010452
FBgn0010453
FBgn0010470
FBgn0010473
FBgn0010482
FBgn0010488
FBgn0010504
FBgn0010516
FBgn0010520
FBgn0010531
FBgn0010548
FBgn0010551
FBgn0010583
FBgn0010590
FBgn0010591
FBgn0010602
FBgn0010607
FBgn0010607
FBgn0010607
FBgn0010607
FBgn0010607
FBgn0010607
FBgn0010607
FBgn0010607
FBgn0010607
FBgn0010607
FBgn0010607
FBgn0010607
FBgn0010611
FBgn0010612
FBgn0010621
FBgn0010638
FBgn0010651
FBgn0010660
FBgn0010741
FBgn0010741
FBgn0010747
FBgn0010750
FBgn0010762
FBgn0010768
FBgn0010768
FBgn0010770
FBgn0010772
FBgn0010774
FBgn0010803
FBgn0010808
FBgn0010812
FBgn0010825
FBgn0010877
FBgn0010905
FBgn0010909
FBgn0010926
FBgn0011016
FBgn0011020
FBgn0011202
FBgn0011205
FBgn0011206
FBgn0011206
FBgn0011207
FBgn0011211
FBgn0011211
FBgn0011217
FBgn0011217
FBgn0011224
FBgn0011225
FBgn0011230
FBgn0011230
FBgn0011232
FBgn0011259
FBgn0011259
FBgn0011260
FBgn0011272
FBgn0011276
FBgn0011278
FBgn0011284
FBgn0011286
FBgn0011288
FBgn0011289
FBgn0011290
FBgn0011291
FBgn0011294
FBgn0011296
FBgn0011300
FBgn0011305
FBgn0011327
FBgn0011336
FBgn0011361
FBgn0011455
FBgn0011474
FBgn0011476
FBgn0011481
FBgn0011509
FBgn0011566
FBgn0011570
FBgn0011573
FBgn0011582
FBgn0011584
FBgn0011586
FBgn0011589
FBgn0011591
FBgn0011592
FBgn0011604
FBgn0011606
FBgn0011606
FBgn0011638
FBgn0011640
FBgn0011640
FBgn0011642
FBgn0011648
FBgn0011653
FBgn0011655
FBgn0011656
FBgn0011656
FBgn0011659
FBgn0011660
FBgn0011660
FBgn0011661
FBgn0011672
FBgn0011674
FBgn0011676
FBgn0011692
FBgn0011703
FBgn0011704
FBgn0011708
FBgn0011710
FBgn0011715
FBgn0011723
FBgn0011723
FBgn0011725
FBgn0011726
FBgn0011737
FBgn0011739
FBgn0011740
FBgn0011741
FBgn0011742
FBgn0011745
FBgn0011746
FBgn0011754
FBgn0011758
FBgn0011758
FBgn0011762
FBgn0011763
FBgn0011766
FBgn0011766
FBgn0011768
FBgn0011769
FBgn0011770
FBgn0011771
FBgn0011774
FBgn0011785
FBgn0011787
FBgn0011802
FBgn0011817
FBgn0011818
FBgn0011824
FBgn0011828
FBgn0011829
FBgn0011834
FBgn0011834
FBgn0011834
FBgn0011836
FBgn0011837
FBgn0012034
FBgn0012036
FBgn0012036
FBgn0012036
FBgn0012036
FBgn0012037
FBgn0012037
FBgn0012037
FBgn0012037
FBgn0012037
FBgn0012051
FBgn0012051
FBgn0012058
FBgn0013269
FBgn0013303
FBgn0013303
FBgn0013303
FBgn0013305
FBgn0013307
FBgn0013308
FBgn0013325
FBgn0013334
FBgn0013342
FBgn0013343
FBgn0013343
FBgn0013343
FBgn0013347
FBgn0013348
FBgn0013432
FBgn0013432
FBgn0013435
FBgn0013469
FBgn0013469
FBgn0013469
FBgn0013469
FBgn0013469
FBgn0013531
FBgn0013548
FBgn0013563
FBgn0013576
FBgn0013576
FBgn0013717
FBgn0013718
FBgn0013720
FBgn0013726
FBgn0013726
FBgn0013726
FBgn0013733
FBgn0013746
FBgn0013749
FBgn0013750
FBgn0013751
FBgn0013753
FBgn0013756
FBgn0013759
FBgn0013762
FBgn0013763
FBgn0013764
FBgn0013770
FBgn0013770
FBgn0013770
FBgn0013772
FBgn0013772
FBgn0013799
FBgn0013953
FBgn0013954
FBgn0013972
FBgn0013973
FBgn0013973
FBgn0013981
FBgn0013987
FBgn0013995
FBgn0013997
FBgn0014006
FBgn0014007
FBgn0014009
FBgn0014010
FBgn0014018
FBgn0014020
FBgn0014020
FBgn0014023
FBgn0014024
FBgn0014026
FBgn0014028
FBgn0014029
FBgn0014032
FBgn0014032
FBgn0014032
FBgn0014032
FBgn0014032
FBgn0014032
FBgn0014032
FBgn0014037
FBgn0014075
FBgn0014092
FBgn0014127
FBgn0014133
FBgn0014135
FBgn0014141
FBgn0014163
FBgn0014179
FBgn0014184
FBgn0014189
FBgn0014189
FBgn0014189
FBgn0014269
FBgn0014340
FBgn0014342
FBgn0014343
FBgn0014366
FBgn0014388
FBgn0014411
FBgn0014411
FBgn0014427
FBgn0014455
FBgn0014859
FBgn0014861
FBgn0014863
FBgn0014868
FBgn0014868
FBgn0014869
FBgn0014870
FBgn0014877
FBgn0014879
FBgn0014930
FBgn0014949
FBgn0015000
FBgn0015019
FBgn0015024
FBgn0015024
FBgn0015031
FBgn0015032
FBgn0015032
FBgn0015032
FBgn0015032
FBgn0015032
FBgn0015032
FBgn0015032
FBgn0015032
FBgn0015032
FBgn0015032
FBgn0015033
FBgn0015033
FBgn0015039
FBgn0015039
FBgn0015039
FBgn0015039
FBgn0015039
FBgn0015040
FBgn0015040
FBgn0015040
FBgn0015040
FBgn0015040
FBgn0015075
FBgn0015218
FBgn0015230
FBgn0015239
FBgn0015240
FBgn0015245
FBgn0015247
FBgn0015268
FBgn0015269
FBgn0015270
FBgn0015271
FBgn0015277
FBgn0015278
FBgn0015279
FBgn0015279
FBgn0015282
FBgn0015283
FBgn0015286
FBgn0015286
FBgn0015288
FBgn0015295
FBgn0015295
FBgn0015296
FBgn0015298
FBgn0015299
FBgn0015320
FBgn0015321
FBgn0015331
FBgn0015338
FBgn0015359
FBgn0015359
FBgn0015360
FBgn0015371
FBgn0015371
FBgn0015376
FBgn0015379
FBgn0015381
FBgn0015391
FBgn0015396
FBgn0015399
FBgn0015402
FBgn0015477
FBgn0015509
FBgn0015513
FBgn0015521
FBgn0015522
FBgn0015527
FBgn0015544
FBgn0015546
FBgn0015553
FBgn0015558
FBgn0015582
FBgn0015589
FBgn0015589
FBgn0015589
FBgn0015602
FBgn0015609
FBgn0015609
FBgn0015614
FBgn0015615
FBgn0015618
FBgn0015621
FBgn0015622
FBgn0015623
FBgn0015625
FBgn0015664
FBgn0015664
FBgn0015664
FBgn0015664
FBgn0015664
FBgn0015737
FBgn0015754
FBgn0015756
FBgn0015766
FBgn0015770
FBgn0015772
FBgn0015773
FBgn0015776
FBgn0015777
FBgn0015777
FBgn0015778
FBgn0015781
FBgn0015789
FBgn0015789
FBgn0015791
FBgn0015793
FBgn0015794
FBgn0015795
FBgn0015797
FBgn0015799
FBgn0015799
FBgn0015803
FBgn0015805
FBgn0015818
FBgn0015828
FBgn0015829
FBgn0015834
FBgn0015838
FBgn0015872
FBgn0015904
FBgn0015905
FBgn0015919
FBgn0015924
FBgn0015924
FBgn0015925
FBgn0015925
FBgn0015926
FBgn0015929
FBgn0016013
FBgn0016031
FBgn0016031
FBgn0016031
FBgn0016034
FBgn0016034
FBgn0016038
FBgn0016041
FBgn0016047
FBgn0016054
FBgn0016061
FBgn0016061
FBgn0016070
FBgn0016078
FBgn0016081
FBgn0016119
FBgn0016120
FBgn0016122
FBgn0016122
FBgn0016122
FBgn0016126
FBgn0016131
FBgn0016641
FBgn0016650
FBgn0016672
FBgn0016687
FBgn0016691
FBgn0016693
FBgn0016694
FBgn0016696
FBgn0016697
FBgn0016698
FBgn0016701
FBgn0016715
FBgn0016726
FBgn0016754
FBgn0016756
FBgn0016762
FBgn0016794
FBgn0016797
FBgn0016917
FBgn0016919
FBgn0016920
FBgn0016926
FBgn0016930
FBgn0016970
FBgn0016975
FBgn0016977
FBgn0016978
FBgn0016983
FBgn0017414
FBgn0017414
FBgn0017414
FBgn0017414
FBgn0017414
FBgn0017414
FBgn0017414
FBgn0017414
FBgn0017414
FBgn0017414
FBgn0017414
FBgn0017414
FBgn0017414
FBgn0017414
FBgn0017414
FBgn0017414
FBgn0017414
FBgn0017414
FBgn0017414
FBgn0017414
FBgn0017414
FBgn0017414
FBgn0017414
FBgn0017414
FBgn0017414
FBgn0017414
FBgn0017414
FBgn0017414
FBgn0017414
FBgn0017414
FBgn0017418
FBgn0017429
FBgn0017430
FBgn0017457
FBgn0017482
FBgn0017545
FBgn0017550
FBgn0017561
FBgn0017566
FBgn0017567
FBgn0017572
FBgn0017577
FBgn0017578
FBgn0017579
FBgn0017581
FBgn0019624
FBgn0019637
FBgn0019644
FBgn0019644
FBgn0019650
FBgn0019650
FBgn0019662
FBgn0019686
FBgn0019830
FBgn0019890
FBgn0019925
FBgn0019932
FBgn0019936
FBgn0019938
FBgn0019949
FBgn0019952
FBgn0019952
FBgn0019957
FBgn0019960
FBgn0019968
FBgn0019972
FBgn0019972
FBgn0019972
FBgn0019982
FBgn0019985
FBgn0019990
FBgn0020018
FBgn0020018
FBgn0020018
FBgn0020224
FBgn0020235
FBgn0020236
FBgn0020238
FBgn0020248
FBgn0020249
FBgn0020251
FBgn0020255
FBgn0020257
FBgn0020261
FBgn0020269
FBgn0020270
FBgn0020272
FBgn0020278
FBgn0020279
FBgn0020294
FBgn0020299
FBgn0020304
FBgn0020305
FBgn0020306
FBgn0020307
FBgn0020307
FBgn0020309
FBgn0020309
FBgn0020312
FBgn0020312
FBgn0020369
FBgn0020370
FBgn0020376
FBgn0020378
FBgn0020378
FBgn0020379
FBgn0020385
FBgn0020386
FBgn0020388
FBgn0020389
FBgn0020391
FBgn0020392
FBgn0020407
FBgn0020412
FBgn0020440
FBgn0020443
FBgn0020445
FBgn0020493
FBgn0020496
FBgn0020497
FBgn0020503
FBgn0020508
FBgn0020508
FBgn0020510
FBgn0020513
FBgn0020521
FBgn0020545
FBgn0020545
FBgn0020616
FBgn0020618
FBgn0020618
FBgn0020620
FBgn0020621
FBgn0020621
FBgn0020622
FBgn0020626
FBgn0020633
FBgn0020641
FBgn0020641
FBgn0020642
FBgn0020647
FBgn0020653
FBgn0020653
FBgn0020655
FBgn0020660
FBgn0020767
FBgn0020880
FBgn0020880
FBgn0020880
FBgn0020880
FBgn0020880
FBgn0020887
FBgn0020907
FBgn0020907
FBgn0020908
FBgn0020909
FBgn0020910
FBgn0020930
FBgn0021742
FBgn0021742
FBgn0021750
FBgn0021760
FBgn0021761
FBgn0021764
FBgn0021765
FBgn0021767
FBgn0021768
FBgn0021795
FBgn0021796
FBgn0021814
FBgn0021825
FBgn0021847
FBgn0021856
FBgn0021872
FBgn0021874
FBgn0021875
FBgn0021895
FBgn0021906
FBgn0021944
FBgn0021967
FBgn0021979
FBgn0021979
FBgn0021995
FBgn0022023
FBgn0022027
FBgn0022029
FBgn0022069
FBgn0022069
FBgn0022097
FBgn0022153
FBgn0022160
FBgn0022213
FBgn0022213
FBgn0022238
FBgn0022238
FBgn0022288
FBgn0022338
FBgn0022343
FBgn0022344
FBgn0022361
FBgn0022382
FBgn0022699
FBgn0022700
FBgn0022709
FBgn0022710
FBgn0022724
FBgn0022764
FBgn0022768
FBgn0022774
FBgn0022774
FBgn0022774
FBgn0022786
FBgn0022787
FBgn0022800
FBgn0022800
FBgn0022936
FBgn0022942
FBgn0022943
FBgn0022959
FBgn0022959
FBgn0022959
FBgn0022960
FBgn0022987
FBgn0023001
FBgn0023023
FBgn0023023
FBgn0023081
FBgn0023083
FBgn0023091
FBgn0023094
FBgn0023096
FBgn0023097
FBgn0023129
FBgn0023143
FBgn0023167
FBgn0023169
FBgn0023171
FBgn0023172
FBgn0023174
FBgn0023175
FBgn0023177
FBgn0023179
FBgn0023181
FBgn0023212
FBgn0023213
FBgn0023214
FBgn0023215
FBgn0023388
FBgn0023407
FBgn0023416
FBgn0023441
FBgn0023458
FBgn0023477
FBgn0023479
FBgn0023506
FBgn0023507
FBgn0023508
FBgn0023509
FBgn0023510
FBgn0023511
FBgn0023512
FBgn0023513
FBgn0023514
FBgn0023515
FBgn0023516
FBgn0023517
FBgn0023518
FBgn0023519
FBgn0023520
FBgn0023521
FBgn0023522
FBgn0023527
FBgn0023528
FBgn0023529
FBgn0023530
FBgn0023531
FBgn0023535
FBgn0023536
FBgn0023537
FBgn0023540
FBgn0023542
FBgn0023545
FBgn0023549
FBgn0024150
FBgn0024179
FBgn0024182
FBgn0024183
FBgn0024187
FBgn0024188
FBgn0024189
FBgn0024191
FBgn0024194
FBgn0024194
FBgn0024196
FBgn0024222
FBgn0024230
FBgn0024232
FBgn0024234
FBgn0024236
FBgn0024236
FBgn0024238
FBgn0024245
FBgn0024245
FBgn0024248
FBgn0024251
FBgn0024273
FBgn0024277
FBgn0024285
FBgn0024288
FBgn0024289
FBgn0024291
FBgn0024294
FBgn0024314
FBgn0024315
FBgn0024320
FBgn0024320
FBgn0024321
FBgn0024326
FBgn0024329
FBgn0024330
FBgn0024352
FBgn0024362
FBgn0024364
FBgn0024365
FBgn0024432
FBgn0024491
FBgn0024509
FBgn0024509
FBgn0024510
FBgn0024542
FBgn0024555
FBgn0024556
FBgn0024558
FBgn0024689
FBgn0024698
FBgn0024728
FBgn0024733
FBgn0024734
FBgn0024754
FBgn0024804
FBgn0024806
FBgn0024811
FBgn0024814
FBgn0024833
FBgn0024833
FBgn0024836
FBgn0024841
FBgn0024846
FBgn0024887
FBgn0024889
FBgn0024909
FBgn0024912
FBgn0024913
FBgn0024920
FBgn0024921
FBgn0024941
FBgn0024944
FBgn0024945
FBgn0024945
FBgn0024947
FBgn0024956
FBgn0024957
FBgn0024963
FBgn0024963
FBgn0024973
FBgn0024973
FBgn0024985
FBgn0024992
FBgn0024993
FBgn0024994
FBgn0024994
FBgn0024994
FBgn0024996
FBgn0024998
FBgn0025109
FBgn0025109
FBgn0025186
FBgn0025334
FBgn0025334
FBgn0025335
FBgn0025336
FBgn0025352
FBgn0025352
FBgn0025366
FBgn0025366
FBgn0025373
FBgn0025381
FBgn0025382
FBgn0025388
FBgn0025391
FBgn0025394
FBgn0025454
FBgn0025455
FBgn0025457
FBgn0025463
FBgn0025469
FBgn0025519
FBgn0025525
FBgn0025549
FBgn0025558
FBgn0025571
FBgn0025574
FBgn0025582
FBgn0025592
FBgn0025595
FBgn0025595
FBgn0025608
FBgn0025615
FBgn0025621
FBgn0025624
FBgn0025624
FBgn0025625
FBgn0025630
FBgn0025630
FBgn0025631
FBgn0025633
FBgn0025634
FBgn0025634
FBgn0025635
FBgn0025637
FBgn0025638
FBgn0025639
FBgn0025640
FBgn0025641
FBgn0025674
FBgn0025678
FBgn0025681
FBgn0025682
FBgn0025683
FBgn0025683
FBgn0025684
FBgn0025686
FBgn0025693
FBgn0025700
FBgn0025709
FBgn0025709
FBgn0025709
FBgn0025709
FBgn0025712
FBgn0025716
FBgn0025720
FBgn0025724
FBgn0025725
FBgn0025726
FBgn0025740
FBgn0025740
FBgn0025741
FBgn0025742
FBgn0025743
FBgn0025777
FBgn0025781
FBgn0025800
FBgn0025802
FBgn0025807
FBgn0025808
FBgn0025809
FBgn0025815
FBgn0025820
FBgn0025825
FBgn0025830
FBgn0025832
FBgn0025833
FBgn0025836
FBgn0025837
FBgn0025839
FBgn0025864
FBgn0025865
FBgn0025879
FBgn0025885
FBgn0025936
FBgn0026015
FBgn0026056
FBgn0026058
FBgn0026059
FBgn0026060
FBgn0026060
FBgn0026077
FBgn0026080
FBgn0026084
FBgn0026086
FBgn0026086
FBgn0026088
FBgn0026088
FBgn0026089
FBgn0026090
FBgn0026141
FBgn0026143
FBgn0026144
FBgn0026148
FBgn0026148
FBgn0026148
FBgn0026148
FBgn0026148
FBgn0026148
FBgn0026148
FBgn0026148
FBgn0026149
FBgn0026150
FBgn0026160
FBgn0026179
FBgn0026181
FBgn0026189
FBgn0026189
FBgn0026192
FBgn0026196
FBgn0026199
FBgn0026206
FBgn0026207
FBgn0026238
FBgn0026239
FBgn0026250
FBgn0026252
FBgn0026259
FBgn0026261
FBgn0026262
FBgn0026313
FBgn0026316
FBgn0026317
FBgn0026319
FBgn0026323
FBgn0026326
FBgn0026369
FBgn0026371
FBgn0026371
FBgn0026371
FBgn0026371
FBgn0026371
FBgn0026372
FBgn0026373
FBgn0026374
FBgn0026375
FBgn0026376
FBgn0026378
FBgn0026379
FBgn0026379
FBgn0026380
FBgn0026400
FBgn0026401
FBgn0026402
FBgn0026403
FBgn0026404
FBgn0026409
FBgn0026411
FBgn0026417
FBgn0026418
FBgn0026427
FBgn0026428
FBgn0026428
FBgn0026430
FBgn0026431
FBgn0026432
FBgn0026433
FBgn0026438
FBgn0026438
FBgn0026439
FBgn0026441
FBgn0026479
FBgn0026479
FBgn0026533
FBgn0026562
FBgn0026565
FBgn0026566
FBgn0026573
FBgn0026576
FBgn0026577
FBgn0026582
FBgn0026597
FBgn0026597
FBgn0026598
FBgn0026616
FBgn0026619
FBgn0026620
FBgn0026630
FBgn0026634
FBgn0026666
FBgn0026679
FBgn0026679
FBgn0026702
FBgn0026713
FBgn0026721
FBgn0026722
FBgn0026737
FBgn0026741
FBgn0026751
FBgn0026761
FBgn0026777
FBgn0026778
FBgn0026787
FBgn0026869
FBgn0026873
FBgn0026876
FBgn0027052
FBgn0027053
FBgn0027054
FBgn0027055
FBgn0027057
FBgn0027066
FBgn0027066
[truncated: 6,792 more rows]
