# Supplementary material for: Genome-wide CRISPR knockout cell screening platform for the disease vector tick species Ixodes scapularis
Source: bioRxiv. 2026 May 7:2026.05.05.721418. Preprint. [Version 1] doi: 10.64898/2026.05.05.721418 (PMC13174539; doi:10.64898/2026.05.05.721418)
Supplement: Supplement 4 [file media-4.xlsx]

## Sheet: TF-FONF-PANGEA-GOslim2BP
enrichment_2026-04-06 14:25:25
[Select]	Gene Set Category	Gene Set ID	Gene Set Name	Gene Set Size	Count Overlap Gene	Percentage Genes in Gene Set	Fold Enrichment	log2 fold	P value	P value calc log_10	Bonferroni	Benjamini & Hochberg	Benjamini & Yekutieli	Overlaping Gene Symbols	Overlapping Gene IDs
	No HTP GO Biological Processes	GO:0090092	regulation of transmembrane receptor protein serine/threonine kinase signaling pathway	52	8	5.674	7.1555	2.839	1.26732e-05	4.89711	0.02304	0.022589	0.182587	tkv,babo,wit,Adar,sgg,Tao,flw,lqf	FBgn0003716,FBgn0011300,FBgn0024179,FBgn0026086,FBgn0003371,FBgn0031030,FBgn0000711,FBgn0028582
	No HTP GO Biological Processes	GO:0141091	transforming growth factor beta receptor superfamily signaling pathway	58	8	5.674	6.4153	2.682	2.8955e-05	4.53828	0.0526402	0.022589	0.182587	flw,tkv,babo,wit,lqf,Adar,sgg,Tao	FBgn0000711,FBgn0003716,FBgn0011300,FBgn0024179,FBgn0028582,FBgn0026086,FBgn0003371,FBgn0031030
	No HTP GO Biological Processes	GO:0007178	cell surface receptor protein serine/threonine kinase signaling pathway	60	8	5.674	6.2014	2.633	3.72756e-05	4.42858	0.0677671	0.022589	0.182587	tkv,babo,wit,Adar,sgg,Tao,flw,lqf	FBgn0003716,FBgn0011300,FBgn0024179,FBgn0026086,FBgn0003371,FBgn0031030,FBgn0000711,FBgn0028582
	No HTP GO Biological Processes	GO:0030509	BMP signaling pathway	53	7	4.965	6.1429	2.619	0.000123409	3.90865	0.224358	0.0373931	0.302247	wit,lqf,Adar,sgg,Tao,flw,tkv	FBgn0024179,FBgn0028582,FBgn0026086,FBgn0003371,FBgn0031030,FBgn0000711,FBgn0003716
	No HTP GO Biological Processes	GO:0071772	response to BMP	53	7	4.965	6.1429	2.619	0.000123409	3.90865	0.224358	0.0373931	0.302247	Adar,sgg,Tao,flw,tkv,wit,lqf	FBgn0026086,FBgn0003371,FBgn0031030,FBgn0000711,FBgn0003716,FBgn0024179,FBgn0028582
	No HTP GO Biological Processes	GO:0071773	cellular response to BMP stimulus	53	7	4.965	6.1429	2.619	0.000123409	3.90865	0.224358	0.0373931	0.302247	Adar,sgg,Tao,flw,tkv,wit,lqf	FBgn0026086,FBgn0003371,FBgn0031030,FBgn0000711,FBgn0003716,FBgn0024179,FBgn0028582
	No HTP GO Biological Processes	GO:0051897	positive regulation of phosphatidylinositol 3-kinase/protein kinase B signal transduction	14	4	2.837	13.2888	3.732	0.000173358	3.76106	0.315165	0.0421759	0.340907	Lst8,rictor,chico,Ddr	FBgn0264691,FBgn0031006,FBgn0024248,FBgn0053531
	No HTP GO Biological Processes	GO:0060391	positive regulation of SMAD protein signal transduction	6	3	2.128	23.2553	4.539	0.000185592	3.73144	0.337407	0.0421759	0.340907	tkv,babo,wit	FBgn0003716,FBgn0011300,FBgn0024179
	No HTP GO Biological Processes	GO:0051960	regulation of nervous system development	170	12	8.511	3.2831	1.715	0.000272994	3.56385	0.496304	0.0551449	0.445735	babo,rictor,Hey,tkv,aurA,Trpml,wit,sgg,Tao,Src42A,Ythdf,WASp	FBgn0011300,FBgn0031006,FBgn0027788,FBgn0003716,FBgn0000147,FBgn0262516,FBgn0024179,FBgn0003371,FBgn0031030,FBgn0264959,FBgn0039261,FBgn0024273
	No HTP GO Biological Processes	GO:1902533	positive regulation of intracellular signal transduction	174	12	8.511	3.2076	1.681	0.000338464	3.47049	0.615327	0.0615327	0.497368	Tao,Trpml,ben,Lst8,tkv,rictor,babo,chico,wit,Ddr,Src42A,Nf-YB	FBgn0031030,FBgn0262516,FBgn0000173,FBgn0264691,FBgn0003716,FBgn0031006,FBgn0011300,FBgn0024248,FBgn0024179,FBgn0053531,FBgn0264959,FBgn0032816
	No HTP GO Biological Processes	GO:0061586	positive regulation of transcription by transcription factor localization	2	2	1.418	46.5106	5.539	0.000459061	3.33813	0.834573	0.0758703	0.613258	Lst8,rictor	FBgn0264691,FBgn0031006
	No HTP GO Biological Processes	GO:0060390	regulation of SMAD protein signal transduction	8	3	2.128	17.4415	4.124	0.000503432	3.29806	0.915239	0.0762699	0.616489	tkv,babo,wit	FBgn0003716,FBgn0011300,FBgn0024179
	No HTP GO Biological Processes	GO:0009967	positive regulation of signal transduction	357	18	12.766	2.3451	1.23	0.000590096	3.22908	1	0.0825227	0.667029	chico,flw,Src42A,Ddr,Trpml,Nf-YB,tkv,ben,babo,Tao,wit,Polr3I,lqf,Pli,Lst8,Pka-R1,rictor,akirin	FBgn0024248,FBgn0000711,FBgn0264959,FBgn0053531,FBgn0262516,FBgn0032816,FBgn0003716,FBgn0000173,FBgn0011300,FBgn0031030,FBgn0024179,FBgn0030801,FBgn0028582,FBgn0025574,FBgn0264691,FBgn0259243,FBgn0031006,FBgn0082598
	No HTP GO Biological Processes	GO:0072347	response to anesthetic	9	3	2.128	15.5035	3.955	0.000743282	3.12885	1	0.0965204	0.780173	sgg,alpha-Man-Ia,ben	FBgn0003371,FBgn0259170,FBgn0000173
	No HTP GO Biological Processes	GO:0070848	response to growth factor	95	8	5.674	3.9167	1.97	0.000941233	3.0263	1	0.105561	0.85325	Tao,flw,tkv,babo,wit,lqf,Adar,sgg	FBgn0031030,FBgn0000711,FBgn0003716,FBgn0011300,FBgn0024179,FBgn0028582,FBgn0026086,FBgn0003371
	No HTP GO Biological Processes	GO:0071363	cellular response to growth factor stimulus	95	8	5.674	3.9167	1.97	0.000941233	3.0263	1	0.105561	0.85325	flw,tkv,babo,wit,lqf,Adar,sgg,Tao	FBgn0000711,FBgn0003716,FBgn0011300,FBgn0024179,FBgn0028582,FBgn0026086,FBgn0003371,FBgn0031030
	No HTP GO Biological Processes	GO:0032924	activin receptor signaling pathway	10	3	2.128	13.9532	3.803	0.00104516	2.98082	1	0.105561	0.85325	tkv,babo,wit	FBgn0003716,FBgn0011300,FBgn0024179
	No HTP GO Biological Processes	GO:0060395	SMAD protein signal transduction	10	3	2.128	13.9532	3.803	0.00104516	2.98082	1	0.105561	0.85325	babo,wit,tkv	FBgn0011300,FBgn0024179,FBgn0003716
	No HTP GO Biological Processes	GO:0141124	intracellular signaling cassette	318	16	11.348	2.3402	1.227	0.00123502	2.90833	1	0.108041	0.873293	Ddr,ben,Nf-YB,tkv,Tao,babo,Pka-R1,wit,raskol,Src42A,Lst8,sgg,rictor,flw,chico,CrebB	FBgn0053531,FBgn0000173,FBgn0032816,FBgn0003716,FBgn0031030,FBgn0011300,FBgn0259243,FBgn0024179,FBgn0261570,FBgn0264959,FBgn0264691,FBgn0003371,FBgn0031006,FBgn0000711,FBgn0024248,FBgn0265784
	No HTP GO Biological Processes	GO:0048638	regulation of developmental growth	203	12	8.511	2.7494	1.459	0.00133742	2.87373	1	0.108041	0.873293	WASp,kuz,rictor,chico,tkv,Ythdf,Trpml,sgg,wit,Tao,babo,Src42A	FBgn0024273,FBgn0259984,FBgn0031006,FBgn0024248,FBgn0003716,FBgn0039261,FBgn0262516,FBgn0003371,FBgn0024179,FBgn0031030,FBgn0011300,FBgn0264959
	No HTP GO Biological Processes	GO:0023056	positive regulation of signaling	386	18	12.766	2.1689	1.117	0.00145801	2.83624	1	0.108041	0.873293	Nf-YB,Trpml,ben,tkv,Tao,babo,Polr3I,lqf,wit,Lst8,Pka-R1,Pli,rictor,akirin,chico,flw,Ddr,Src42A	FBgn0032816,FBgn0262516,FBgn0000173,FBgn0003716,FBgn0031030,FBgn0011300,FBgn0030801,FBgn0028582,FBgn0024179,FBgn0264691,FBgn0259243,FBgn0025574,FBgn0031006,FBgn0082598,FBgn0024248,FBgn0000711,FBgn0053531,FBgn0264959
	No HTP GO Biological Processes	GO:0051124	synaptic assembly at neuromuscular junction	126	9	6.383	3.3222	1.732	0.00148484	2.82832	1	0.108041	0.873293	wit,sgg,Tao,Src42A,WASp,rictor,ben,tkv,Trpml	FBgn0024179,FBgn0003371,FBgn0031030,FBgn0264959,FBgn0024273,FBgn0031006,FBgn0000173,FBgn0003716,FBgn0262516
	No HTP GO Biological Processes	GO:0008582	regulation of synaptic assembly at neuromuscular junction	102	8	5.674	3.6479	1.867	0.00149715	2.82474	1	0.108041	0.873293	WASp,sgg,Tao,Src42A,rictor,tkv,Trpml,wit	FBgn0024273,FBgn0003371,FBgn0031030,FBgn0264959,FBgn0031006,FBgn0003716,FBgn0262516,FBgn0024179
	No HTP GO Biological Processes	GO:0010647	positive regulation of cell communication	388	18	12.766	2.1577	1.109	0.00154545	2.81094	1	0.108041	0.873293	babo,Tao,wit,Polr3I,lqf,Pli,Lst8,Pka-R1,rictor,akirin,chico,flw,Src42A,Ddr,Trpml,Nf-YB,tkv,ben	FBgn0011300,FBgn0031030,FBgn0024179,FBgn0030801,FBgn0028582,FBgn0025574,FBgn0264691,FBgn0259243,FBgn0031006,FBgn0082598,FBgn0024248,FBgn0000711,FBgn0264959,FBgn0053531,FBgn0262516,FBgn0032816,FBgn0003716,FBgn0000173
	No HTP GO Biological Processes	GO:0051896	regulation of phosphatidylinositol 3-kinase/protein kinase B signal transduction	24	4	2.837	7.7518	2.955	0.00155699	2.80771	1	0.108041	0.873293	rictor,chico,Ddr,Lst8	FBgn0031006,FBgn0024248,FBgn0053531,FBgn0264691
	No HTP GO Biological Processes	GO:0090100	positive regulation of transmembrane receptor protein serine/threonine kinase signaling pathway	24	4	2.837	7.7518	2.955	0.00155699	2.80771	1	0.108041	0.873293	tkv,babo,wit,lqf	FBgn0003716,FBgn0011300,FBgn0024179,FBgn0028582
	No HTP GO Biological Processes	GO:0050896	response to stimulus	1753	54	38.298	1.4327	0.519	0.00160457	2.79464	1	0.108041	0.873293	Vha100-1,kud,Inx2,Trpml,spn-B,ben,rictor,aurA,nrv3,CG5790,tkv,kuz,Eaf,chico,raskol,Dscam1,l(3)80Fj,wit,CG30091,DNAlig4,Ddr,lqf,crol,CrebB,alpha-Man-Ia,Con,Claspin,Rtca,Pli,so,babo,Adar,pcs,CG10376,Hml,tos,akirin,Srx,sgg,Slik,Polr3I,Cht5,adp,Src42A,Clic,Tao,DCX-EMAP,mthl4,Nf-YB,Daxx,Camp,Pka-R1,flw,Lst8	FBgn0028671,FBgn0036667,FBgn0027108,FBgn0262516,FBgn0003480,FBgn0000173,FBgn0031006,FBgn0000147,FBgn0032946,FBgn0032677,FBgn0003716,FBgn0259984,FBgn0033166,FBgn0024248,FBgn0261570,FBgn0033159,FBgn0287182,FBgn0024179,FBgn0050091,FBgn0030506,FBgn0053531,FBgn0028582,FBgn0020309,FBgn0265784,FBgn0259170,FBgn0005775,FBgn0052251,FBgn0025630,FBgn0025574,FBgn0003460,FBgn0011300,FBgn0026086,FBgn0033988,FBg…
	No HTP GO Biological Processes	GO:0007528	neuromuscular junction development	155	10	7.092	3.0007	1.585	0.0017702	2.75198	1	0.112017	0.905432	wit,ben,rictor,tkv,Trpml,sgg,Tao,Src42A,CrebB,WASp	FBgn0024179,FBgn0000173,FBgn0031006,FBgn0003716,FBgn0262516,FBgn0003371,FBgn0031030,FBgn0264959,FBgn0265784,FBgn0024273
	No HTP GO Biological Processes	GO:2000026	regulation of multicellular organismal development	210	12	8.511	2.6578	1.41	0.00178685	2.74791	1	0.112017	0.905432	wit,Hey,aurA,Ythdf,babo,sgg,rictor,Tao,tkv,Src42A,Trpml,WASp	FBgn0024179,FBgn0027788,FBgn0000147,FBgn0039261,FBgn0011300,FBgn0003371,FBgn0031006,FBgn0031030,FBgn0003716,FBgn0264959,FBgn0262516,FBgn0024273
	No HTP GO Biological Processes	GO:1904396	regulation of neuromuscular junction development	106	8	5.674	3.5102	1.812	0.00191607	2.71759	1	0.113779	0.919676	sgg,Tao,Src42A,WASp,rictor,tkv,Trpml,wit	FBgn0003371,FBgn0031030,FBgn0264959,FBgn0024273,FBgn0031006,FBgn0003716,FBgn0262516,FBgn0024179
	No HTP GO Biological Processes	GO:0071495	cellular response to endogenous stimulus	184	11	7.801	2.7805	1.475	0.00194013	2.71217	1	0.113779	0.919676	lqf,chico,Adar,Lst8,sgg,Tao,rictor,flw,tkv,babo,wit	FBgn0028582,FBgn0024248,FBgn0026086,FBgn0264691,FBgn0003371,FBgn0031030,FBgn0031006,FBgn0000711,FBgn0003716,FBgn0011300,FBgn0024179
	No HTP GO Biological Processes	GO:0051963	regulation of synapse assembly	108	8	5.674	3.4452	1.785	0.00215764	2.66602	1	0.120166	0.971298	Trpml,wit,sgg,Tao,Src42A,WASp,rictor,tkv	FBgn0262516,FBgn0024179,FBgn0003371,FBgn0031030,FBgn0264959,FBgn0024273,FBgn0031006,FBgn0003716
	No HTP GO Biological Processes	GO:0009719	response to endogenous stimulus	187	11	7.801	2.7359	1.452	0.0022052	2.65655	1	0.120166	0.971298	Adar,chico,sgg,Lst8,Tao,rictor,flw,tkv,babo,wit,lqf	FBgn0026086,FBgn0024248,FBgn0003371,FBgn0264691,FBgn0031030,FBgn0031006,FBgn0000711,FBgn0003716,FBgn0011300,FBgn0024179,FBgn0028582
	No HTP GO Biological Processes	GO:0007167	enzyme-linked receptor protein signaling pathway	245	13	9.22	2.4679	1.303	0.00224732	2.64833	1	0.120166	0.971298	tkv,rictor,babo,wit,Src42A,Adar,Ddr,sgg,chico,Tao,lqf,flw,Lst8	FBgn0003716,FBgn0031006,FBgn0011300,FBgn0024179,FBgn0264959,FBgn0026086,FBgn0053531,FBgn0003371,FBgn0024248,FBgn0031030,FBgn0028582,FBgn0000711,FBgn0264691
	No HTP GO Biological Processes	GO:0045165	cell fate commitment	247	13	9.22	2.4479	1.292	0.00241418	2.61723	1	0.1254	1	da,lqf,kuz,Hey,spn-B,pcs,spn-E,aurA,WASp,tkv,babo,Tao,Src42A	FBgn0267821,FBgn0028582,FBgn0259984,FBgn0027788,FBgn0003480,FBgn0033988,FBgn0003483,FBgn0000147,FBgn0024273,FBgn0003716,FBgn0011300,FBgn0031030,FBgn0264959
	No HTP GO Biological Processes	GO:0030510	regulation of BMP signaling pathway	45	5	3.546	5.1678	2.37	0.00261857	2.58194	1	0.131413	1	Adar,sgg,Tao,flw,lqf	FBgn0026086,FBgn0003371,FBgn0031030,FBgn0000711,FBgn0028582
	No HTP GO Biological Processes	GO:1901888	regulation of cell junction assembly	112	8	5.674	3.3222	1.732	0.00271242	2.56664	1	0.131413	1	rictor,tkv,Trpml,wit,sgg,Tao,Src42A,WASp	FBgn0031006,FBgn0003716,FBgn0262516,FBgn0024179,FBgn0003371,FBgn0031030,FBgn0264959,FBgn0024273
	No HTP GO Biological Processes	GO:0048584	positive regulation of response to stimulus	442	19	13.475	1.9993	0.999	0.0027468	2.56117	1	0.131413	1	Polr3I,Pli,ben,Lst8,Nf-YB,chico,rictor,flw,lqf,Ddr,Trpml,Pka-R1,akirin,tkv,Src42A,babo,aurA,wit,Tao	FBgn0030801,FBgn0025574,FBgn0000173,FBgn0264691,FBgn0032816,FBgn0024248,FBgn0031006,FBgn0000711,FBgn0028582,FBgn0053531,FBgn0262516,FBgn0259243,FBgn0082598,FBgn0003716,FBgn0264959,FBgn0011300,FBgn0000147,FBgn0024179,FBgn0031030
	No HTP GO Biological Processes	GO:0048522	positive regulation of cellular process	1223	40	28.369	1.5212	0.605	0.00291125	2.53592	1	0.134732	1	Trpml,lqf,Daxx,rictor,CG43058,babo,Dscam1,Eaf,chico,pho,tkv,ben,CG6511,Ddr,spn-E,wit,Nf-YB,flw,Moe,Pli,Polr3I,Ythdf,Pka-R1,CrebB,Tao,sgg,Grasp65,Slik,CG10376,da,kuz,aurA,Dora,crol,so,Cdc14,Src42A,CG11710,Lst8,akirin	FBgn0262516,FBgn0028582,FBgn0031820,FBgn0031006,FBgn0262360,FBgn0011300,FBgn0033159,FBgn0033166,FBgn0024248,FBgn0002521,FBgn0003716,FBgn0000173,FBgn0035923,FBgn0053531,FBgn0003483,FBgn0024179,FBgn0032816,FBgn0000711,FBgn0011661,FBgn0025574,FBgn0030801,FBgn0039261,FBgn0259243,FBgn0265784,FBgn0031030,FBgn0003371,FBgn0036919,FBgn0035001,FBgn0032702,FBgn0267821,FBgn0259984,FBgn0000147,FBgn0085430,FBg…
	No HTP GO Biological Processes	GO:0043162	ubiquitin-dependent protein catabolic process via the multivesicular body sorting pathway	14	3	2.128	9.9666	3.317	0.00297635	2.52632	1	0.134732	1	Vsp37A,lsn,Vps2	FBgn0016038,FBgn0260940,FBgn0039402
	SLIM2 GO BP	GO:0009605	response to external stimulus	446	19	13.475	1.9814	0.987	0.00303852	2.51734	1	0.134732	1	DCX-EMAP,Camp,Rtca,Trpml,Pli,Inx2,EMRE,nrv3,akirin,sgg,ben,Hml,so,Dscam1,Src42A,Clic,Con,Vps2,CG30091	FBgn0259099,FBgn0034210,FBgn0025630,FBgn0262516,FBgn0025574,FBgn0027108,FBgn0062440,FBgn0032946,FBgn0082598,FBgn0003371,FBgn0000173,FBgn0029167,FBgn0003460,FBgn0033159,FBgn0264959,FBgn0030529,FBgn0005775,FBgn0039402,FBgn0050091
	No HTP GO Biological Processes	GO:0043491	phosphatidylinositol 3-kinase/protein kinase B signal transduction	29	4	2.837	6.4153	2.682	0.00320241	2.49452	1	0.138619	1	Lst8,rictor,chico,Ddr	FBgn0264691,FBgn0031006,FBgn0024248,FBgn0053531
	No HTP GO Biological Processes	GO:0030514	negative regulation of BMP signaling pathway	30	4	2.837	6.2014	2.633	0.00363426	2.43958	1	0.149962	1	Adar,sgg,Tao,flw	FBgn0026086,FBgn0003371,FBgn0031030,FBgn0000711
	No HTP GO Biological Processes	GO:0006950	response to stress	813	29	20.567	1.6591	0.73	0.00372893	2.42842	1	0.149962	1	Hml,Rtca,Camp,Cht5,tos,Trpml,mthl4,adp,ben,Srx,chico,Eaf,spn-B,Daxx,kud,DNAlig4,Tao,CG5790,Adar,Pli,CG30091,l(3)80Fj,alpha-Man-Ia,akirin,aurA,rictor,Claspin,DCX-EMAP,Src42A	FBgn0029167,FBgn0025630,FBgn0034210,FBgn0038180,FBgn0015553,FBgn0262516,FBgn0034219,FBgn0000057,FBgn0000173,FBgn0030876,FBgn0024248,FBgn0033166,FBgn0003480,FBgn0031820,FBgn0036667,FBgn0030506,FBgn0031030,FBgn0032677,FBgn0026086,FBgn0025574,FBgn0050091,FBgn0287182,FBgn0259170,FBgn0082598,FBgn0000147,FBgn0031006,FBgn0052251,FBgn0259099,FBgn0264959
	No HTP GO Biological Processes	GO:0048468	cell development	1043	35	24.823	1.5608	0.642	0.00377416	2.42318	1	0.149962	1	Rtca,Rfx,elav,Moe,Hey,pho,Actn,flw,aurA,wit,WASp,Con,pcs,Inx2,Tao,spn-E,Dscam1,mbl,da,chico,kuz,Ythdf,tkv,asl,heph,sgg,spn-B,Slik,Ddr,Pka-R1,lsn,ben,rictor,Src42A,babo	FBgn0025630,FBgn0020379,FBgn0260400,FBgn0011661,FBgn0027788,FBgn0002521,FBgn0000667,FBgn0000711,FBgn0000147,FBgn0024179,FBgn0024273,FBgn0005775,FBgn0033988,FBgn0027108,FBgn0031030,FBgn0003483,FBgn0033159,FBgn0265487,FBgn0267821,FBgn0024248,FBgn0259984,FBgn0039261,FBgn0003716,FBgn0261004,FBgn0011224,FBgn0003371,FBgn0003480,FBgn0035001,FBgn0053531,FBgn0259243,FBgn0260940,FBgn0000173,FBgn0031006,FBg…
	No HTP GO Biological Processes	GO:0009889	regulation of biosynthetic process	1084	36	25.532	1.5446	0.627	0.00389158	2.40987	1	0.149962	1	akirin,Adar,CG6511,adp,Rrp47,CG43058,CG14073,CG2202,CG11263,mbl,Rbp1,pho,flw,Prp39,Lst8,spn-E,Ythdf,Dora,rictor,crol,Ccdc85,mdlc,CrebB,Nf-YB,CG11710,spn-B,da,Hey,Daxx,l(3)80Fj,elav,so,Rfx,Eaf,Pli,heph	FBgn0082598,FBgn0026086,FBgn0035923,FBgn0000057,FBgn0030711,FBgn0262360,FBgn0036814,FBgn0030240,FBgn0036330,FBgn0265487,FBgn0260944,FBgn0002521,FBgn0000711,FBgn0039600,FBgn0264691,FBgn0003483,FBgn0039261,FBgn0085430,FBgn0031006,FBgn0020309,FBgn0031488,FBgn0038772,FBgn0265784,FBgn0032816,FBgn0031115,FBgn0003480,FBgn0267821,FBgn0027788,FBgn0031820,FBgn0287182,FBgn0260400,FBgn0003460,FBgn0020379,FBg…
	SLIM2 GO BP	GO:0006950	response to stress	893	31	21.986	1.6146	0.691	0.00403271	2.3944	1	0.149962	1	Pli,CG30091,Adar,Daxx,akirin,aurA,alpha-Man-Ia,CG5790,Src42A,Claspin,DCX-EMAP,l(3)80Fj,Camp,Hml,Rtca,rictor,Trpml,Cht5,EMRE,ben,Srx,mthl4,tos,Eaf,spn-B,chico,Vps2,DNAlig4,Tao,kud,adp	FBgn0025574,FBgn0050091,FBgn0026086,FBgn0031820,FBgn0082598,FBgn0000147,FBgn0259170,FBgn0032677,FBgn0264959,FBgn0052251,FBgn0259099,FBgn0287182,FBgn0034210,FBgn0029167,FBgn0025630,FBgn0031006,FBgn0262516,FBgn0038180,FBgn0062440,FBgn0000173,FBgn0030876,FBgn0034219,FBgn0015553,FBgn0033166,FBgn0003480,FBgn0024248,FBgn0039402,FBgn0030506,FBgn0031030,FBgn0036667,FBgn0000057
	No HTP GO Biological Processes	GO:0090101	negative regulation of transmembrane receptor protein serine/threonine kinase signaling pathway	31	4	2.837	6.0014	2.585	0.00410401	2.38679	1	0.149962	1	flw,Adar,sgg,Tao	FBgn0000711,FBgn0026086,FBgn0003371,FBgn0031030
	No HTP GO Biological Processes	GO:0051239	regulation of multicellular organismal process	425	18	12.766	1.9699	0.978	0.00416831	2.38004	1	0.149962	1	babo,wit,Ythdf,Pka-R1,sgg,lqf,Hey,Tao,tkv,aurA,Src42A,CrebB,WASp,Nf-YB,chico,rictor,kuz,Trpml	FBgn0011300,FBgn0024179,FBgn0039261,FBgn0259243,FBgn0003371,FBgn0028582,FBgn0027788,FBgn0031030,FBgn0003716,FBgn0000147,FBgn0264959,FBgn0265784,FBgn0024273,FBgn0032816,FBgn0024248,FBgn0031006,FBgn0259984,FBgn0262516
	No HTP GO Biological Processes	GO:0007319	negative regulation of oskar mRNA translation	5	2	1.418	18.6043	4.218	0.00439901	2.35665	1	0.149962	1	elav,heph	FBgn0260400,FBgn0011224
	No HTP GO Biological Processes	GO:0009949	polarity specification of anterior/posterior axis	5	2	1.418	18.6043	4.218	0.00439901	2.35665	1	0.149962	1	spn-B,spn-E	FBgn0003480,FBgn0003483
	No HTP GO Biological Processes	GO:2000253	positive regulation of feeding behavior	5	2	1.418	18.6043	4.218	0.00439901	2.35665	1	0.149962	1	CrebB,Pka-R1	FBgn0265784,FBgn0259243
	No HTP GO Biological Processes	GO:0080090	regulation of primary metabolic process	1053	35	24.823	1.5459	0.628	0.00441868	2.35471	1	0.149962	1	adp,Lst8,crol,chico,CG6511,CG2202,rictor,Nf-YB,babo,mbl,CrebB,Hey,sgg,Rbp1,da,Rfx,Ythdf,Prp39,so,pho,Dora,mdlc,akirin,CG14073,CG11710,spn-B,elav,CG43058,flw,Daxx,l(3)80Fj,heph,spn-E,aurA,Eaf	FBgn0000057,FBgn0264691,FBgn0020309,FBgn0024248,FBgn0035923,FBgn0030240,FBgn0031006,FBgn0032816,FBgn0011300,FBgn0265487,FBgn0265784,FBgn0027788,FBgn0003371,FBgn0260944,FBgn0267821,FBgn0020379,FBgn0039261,FBgn0039600,FBgn0003460,FBgn0002521,FBgn0085430,FBgn0038772,FBgn0082598,FBgn0036814,FBgn0031115,FBgn0003480,FBgn0260400,FBgn0262360,FBgn0000711,FBgn0031820,FBgn0287182,FBgn0011224,FBgn0003483,FBg…
	No HTP GO Biological Processes	GO:0045935	positive regulation of nucleobase-containing compound metabolic process	361	16	11.348	2.0614	1.044	0.00445432	2.35122	1	0.149962	1	Daxx,rictor,da,Dora,Nf-YB,CrebB,Eaf,so,CG6511,akirin,spn-E,CG43058,aurA,Ythdf,CG11710,Lst8	FBgn0031820,FBgn0031006,FBgn0267821,FBgn0085430,FBgn0032816,FBgn0265784,FBgn0033166,FBgn0003460,FBgn0035923,FBgn0082598,FBgn0003483,FBgn0262360,FBgn0000147,FBgn0039261,FBgn0031115,FBgn0264691
	No HTP GO Biological Processes	GO:0010556	regulation of macromolecule biosynthetic process	1058	35	24.823	1.5386	0.622	0.00477491	2.32103	1	0.157832	1	l(3)80Fj,Daxx,CG11263,Prp39,rictor,pho,Eaf,Ccdc85,CrebB,crol,CG6511,elav,da,Nf-YB,CG14073,heph,so,Hey,Pli,Rrp47,akirin,Rfx,CG2202,Dora,CG43058,spn-E,Adar,flw,mbl,mdlc,spn-B,CG11710,Ythdf,Rbp1,Lst8	FBgn0287182,FBgn0031820,FBgn0036330,FBgn0039600,FBgn0031006,FBgn0002521,FBgn0033166,FBgn0031488,FBgn0265784,FBgn0020309,FBgn0035923,FBgn0260400,FBgn0267821,FBgn0032816,FBgn0036814,FBgn0011224,FBgn0003460,FBgn0027788,FBgn0025574,FBgn0030711,FBgn0082598,FBgn0020379,FBgn0030240,FBgn0085430,FBgn0262360,FBgn0003483,FBgn0026086,FBgn0000711,FBgn0265487,FBgn0038772,FBgn0003480,FBgn0031115,FBgn0039261,FBg…
	No HTP GO Biological Processes	GO:0048589	developmental growth	301	14	9.929	2.1633	1.113	0.00508701	2.29354	1	0.162641	1	babo,Src42A,WASp,ben,chico,wit,tkv,kuz,Ythdf,Dscam1,sgg,rictor,Tao,Trpml	FBgn0011300,FBgn0264959,FBgn0024273,FBgn0000173,FBgn0024248,FBgn0024179,FBgn0003716,FBgn0259984,FBgn0039261,FBgn0033159,FBgn0003371,FBgn0031006,FBgn0031030,FBgn0262516
	No HTP GO Biological Processes	GO:0010564	regulation of cell cycle process	152	9	6.383	2.7539	1.461	0.0052837	2.27706	1	0.162641	1	CG5790,flw,asl,sgg,Slik,Claspin,Moe,aurA,Cdc14	FBgn0032677,FBgn0000711,FBgn0261004,FBgn0003371,FBgn0035001,FBgn0052251,FBgn0011661,FBgn0000147,FBgn0031952
	No HTP GO Biological Processes	GO:0030154	cell differentiation	1224	39	27.66	1.482	0.568	0.00532447	2.27372	1	0.162641	1	Hey,ben,wit,Actn,spn-B,heph,pcs,mbl,mdlc,chico,so,Moe,flw,Slik,aurA,Nf-YB,Con,Dscam1,Inx2,spn-E,Ddr,tkv,kuz,sgg,Ythdf,lsn,babo,rictor,da,Src42A,Rtca,Tao,Rfx,asl,lqf,elav,WASp,pho,Pka-R1	FBgn0027788,FBgn0000173,FBgn0024179,FBgn0000667,FBgn0003480,FBgn0011224,FBgn0033988,FBgn0265487,FBgn0038772,FBgn0024248,FBgn0003460,FBgn0011661,FBgn0000711,FBgn0035001,FBgn0000147,FBgn0032816,FBgn0005775,FBgn0033159,FBgn0027108,FBgn0003483,FBgn0053531,FBgn0003716,FBgn0259984,FBgn0003371,FBgn0039261,FBgn0260940,FBgn0011300,FBgn0031006,FBgn0267821,FBgn0264959,FBgn0025630,FBgn0031030,FBgn0020379,FBg…
	No HTP GO Biological Processes	GO:0048869	cellular developmental process	1224	39	27.66	1.482	0.568	0.00532447	2.27372	1	0.162641	1	kuz,sgg,spn-E,Ddr,tkv,rictor,da,Ythdf,lsn,babo,Rfx,asl,Src42A,Rtca,Tao,pho,Pka-R1,lqf,elav,WASp,wit,Actn,Hey,ben,heph,mbl,mdlc,spn-B,pcs,Slik,chico,so,Moe,flw,Inx2,aurA,Nf-YB,Con,Dscam1	FBgn0259984,FBgn0003371,FBgn0003483,FBgn0053531,FBgn0003716,FBgn0031006,FBgn0267821,FBgn0039261,FBgn0260940,FBgn0011300,FBgn0020379,FBgn0261004,FBgn0264959,FBgn0025630,FBgn0031030,FBgn0002521,FBgn0259243,FBgn0028582,FBgn0260400,FBgn0024273,FBgn0024179,FBgn0000667,FBgn0027788,FBgn0000173,FBgn0011224,FBgn0265487,FBgn0038772,FBgn0003480,FBgn0033988,FBgn0035001,FBgn0024248,FBgn0003460,FBgn0011661,FBg…
	No HTP GO Biological Processes	GO:0051726	regulation of cell cycle	210	11	7.801	2.4363	1.285	0.00536768	2.27021	1	0.162641	1	Slik,flw,Claspin,sgg,Moe,aurA,Cdc14,CG5790,ben,asl,crol	FBgn0035001,FBgn0000711,FBgn0052251,FBgn0003371,FBgn0011661,FBgn0000147,FBgn0031952,FBgn0032677,FBgn0000173,FBgn0261004,FBgn0020309
	SLIM2 GO BP	GO:0030154	cell differentiation	1229	39	27.66	1.4759	0.562	0.00571592	2.24291	1	0.170353	1	Moe,flw,Slik,chico,so,Con,Dscam1,Inx2,aurA,Nf-YB,tkv,kuz,sgg,spn-E,Ddr,lsn,babo,rictor,da,Ythdf,Rtca,Tao,Rfx,asl,Src42A,elav,WASp,pho,Pka-R1,lqf,ben,wit,Actn,Hey,heph,pcs,mbl,mdlc,spn-B	FBgn0011661,FBgn0000711,FBgn0035001,FBgn0024248,FBgn0003460,FBgn0005775,FBgn0033159,FBgn0027108,FBgn0000147,FBgn0032816,FBgn0003716,FBgn0259984,FBgn0003371,FBgn0003483,FBgn0053531,FBgn0260940,FBgn0011300,FBgn0031006,FBgn0267821,FBgn0039261,FBgn0025630,FBgn0031030,FBgn0020379,FBgn0261004,FBgn0264959,FBgn0260400,FBgn0024273,FBgn0002521,FBgn0259243,FBgn0028582,FBgn0000173,FBgn0024179,FBgn0000667,FBg…
	No HTP GO Biological Processes	GO:0045787	positive regulation of cell cycle	54	5	3.546	4.3065	2.107	0.00581017	2.23581	1	0.170369	1	crol,sgg,Cdc14,ben,Moe	FBgn0020309,FBgn0003371,FBgn0031952,FBgn0000173,FBgn0011661
	No HTP GO Biological Processes	GO:0007416	synapse assembly	155	9	6.383	2.7006	1.433	0.00599651	2.2221	1	0.173042	1	Src42A,WASp,rictor,ben,tkv,Trpml,wit,sgg,Tao	FBgn0264959,FBgn0024273,FBgn0031006,FBgn0000173,FBgn0003716,FBgn0262516,FBgn0024179,FBgn0003371,FBgn0031030
	No HTP GO Biological Processes	GO:0051254	positive regulation of RNA metabolic process	341	15	10.638	2.0459	1.033	0.00627929	2.20209	1	0.173067	1	Lst8,CG11710,rictor,Daxx,Dora,da,CrebB,Nf-YB,so,Eaf,akirin,CG6511,CG43058,spn-E,Ythdf	FBgn0264691,FBgn0031115,FBgn0031006,FBgn0031820,FBgn0085430,FBgn0267821,FBgn0265784,FBgn0032816,FBgn0003460,FBgn0033166,FBgn0082598,FBgn0035923,FBgn0262360,FBgn0003483,FBgn0039261
	No HTP GO Biological Processes	GO:1902531	regulation of intracellular signal transduction	341	15	10.638	2.0459	1.033	0.00627929	2.20209	1	0.173067	1	raskol,Src42A,sgg,Trpml,Lst8,flw,rictor,chico,ben,Ddr,tkv,Nf-YB,babo,Tao,wit	FBgn0261570,FBgn0264959,FBgn0003371,FBgn0262516,FBgn0264691,FBgn0000711,FBgn0031006,FBgn0024248,FBgn0000173,FBgn0053531,FBgn0003716,FBgn0032816,FBgn0011300,FBgn0031030,FBgn0024179
	No HTP GO Biological Processes	GO:0000380	alternative mRNA splicing, via spliceosome	55	5	3.546	4.2282	2.08	0.00628295	2.20184	1	0.173067	1	Srrm234,CG34313,mbl,Rbp1,Prp39	FBgn0035253,FBgn0085342,FBgn0265487,FBgn0260944,FBgn0039600
	No HTP GO Biological Processes	GO:0048518	positive regulation of biological process	1278	40	28.369	1.4557	0.542	0.00644654	2.19067	1	0.173932	1	akirin,kuz,lqf,CG11710,chico,Lst8,CG43058,Cdc14,Dscam1,Daxx,rictor,babo,Trpml,ben,Eaf,Ddr,pho,wit,Nf-YB,CG6511,Moe,spn-E,Polr3I,Ythdf,flw,CrebB,Pli,Grasp65,Slik,CG10376,da,Tao,Src42A,Pka-R1,crol,so,sgg,aurA,Dora,tkv	FBgn0082598,FBgn0259984,FBgn0028582,FBgn0031115,FBgn0024248,FBgn0264691,FBgn0262360,FBgn0031952,FBgn0033159,FBgn0031820,FBgn0031006,FBgn0011300,FBgn0262516,FBgn0000173,FBgn0033166,FBgn0053531,FBgn0002521,FBgn0024179,FBgn0032816,FBgn0035923,FBgn0011661,FBgn0003483,FBgn0030801,FBgn0039261,FBgn0000711,FBgn0265784,FBgn0025574,FBgn0036919,FBgn0035001,FBgn0032702,FBgn0267821,FBgn0031030,FBgn0264959,FBg…
	No HTP GO Biological Processes	GO:0009951	polarity specification of dorsal/ventral axis	6	2	1.418	15.5035	3.955	0.00650572	2.1867	1	0.173932	1	spn-B,spn-E	FBgn0003480,FBgn0003483
	No HTP GO Biological Processes	GO:0009605	response to external stimulus	411	17	12.057	1.9238	0.944	0.00675713	2.17024	1	0.177999	1	Rtca,nrv3,Pli,sgg,akirin,so,Hml,Clic,ben,Src42A,CG30091,Dscam1,Camp,Con,Trpml,DCX-EMAP,Inx2	FBgn0025630,FBgn0032946,FBgn0025574,FBgn0003371,FBgn0082598,FBgn0003460,FBgn0029167,FBgn0030529,FBgn0000173,FBgn0264959,FBgn0050091,FBgn0033159,FBgn0034210,FBgn0005775,FBgn0262516,FBgn0259099,FBgn0027108
	No HTP GO Biological Processes	GO:0030182	neuron differentiation	624	23	16.312	1.7143	0.778	0.00685364	2.16408	1	0.177999	1	tkv,Ddr,Slik,babo,Hey,rictor,Tao,WASp,kuz,ben,da,mdlc,Rtca,Rfx,Nf-YB,mbl,pho,Con,Dscam1,wit,Moe,Ythdf,Src42A	FBgn0003716,FBgn0053531,FBgn0035001,FBgn0011300,FBgn0027788,FBgn0031006,FBgn0031030,FBgn0024273,FBgn0259984,FBgn0000173,FBgn0267821,FBgn0038772,FBgn0025630,FBgn0020379,FBgn0032816,FBgn0265487,FBgn0002521,FBgn0005775,FBgn0033159,FBgn0024179,FBgn0011661,FBgn0039261,FBgn0264959
	No HTP GO Biological Processes	GO:0060255	regulation of macromolecule metabolic process	1203	38	26.95	1.4692	0.555	0.006974	2.15652	1	0.178574	1	Hey,elav,da,Ythdf,Prp39,Rfx,heph,so,Ccdc85,mdlc,Adar,Rrp47,akirin,Dora,spn-B,CG14073,mbl,CG43058,CG11710,l(3)80Fj,pho,flw,Rbp1,Daxx,Pli,spn-E,aurA,Lst8,Eaf,CG11263,crol,rictor,babo,CG6511,Nf-YB,CrebB,sgg,CG2202	FBgn0027788,FBgn0260400,FBgn0267821,FBgn0039261,FBgn0039600,FBgn0020379,FBgn0011224,FBgn0003460,FBgn0031488,FBgn0038772,FBgn0026086,FBgn0030711,FBgn0082598,FBgn0085430,FBgn0003480,FBgn0036814,FBgn0265487,FBgn0262360,FBgn0031115,FBgn0287182,FBgn0002521,FBgn0000711,FBgn0260944,FBgn0031820,FBgn0025574,FBgn0003483,FBgn0000147,FBgn0264691,FBgn0033166,FBgn0036330,FBgn0020309,FBgn0031006,FBgn0011300,FBg…
	No HTP GO Biological Processes	GO:0010468	regulation of gene expression	1045	34	24.113	1.5133	0.598	0.00710397	2.1485	1	0.179375	1	elav,da,Nf-YB,CG14073,heph,so,Hey,Pli,Rrp47,akirin,Rfx,CG2202,Dora,CG43058,Adar,Ythdf,spn-E,mbl,mdlc,spn-B,CG11710,CG11263,Rbp1,Lst8,l(3)80Fj,Daxx,Prp39,rictor,pho,Eaf,Ccdc85,CrebB,crol,CG6511	FBgn0260400,FBgn0267821,FBgn0032816,FBgn0036814,FBgn0011224,FBgn0003460,FBgn0027788,FBgn0025574,FBgn0030711,FBgn0082598,FBgn0020379,FBgn0030240,FBgn0085430,FBgn0262360,FBgn0026086,FBgn0039261,FBgn0003483,FBgn0265487,FBgn0038772,FBgn0003480,FBgn0031115,FBgn0036330,FBgn0260944,FBgn0264691,FBgn0287182,FBgn0031820,FBgn0039600,FBgn0031006,FBgn0002521,FBgn0033166,FBgn0031488,FBgn0265784,FBgn0020309,FBg…
	No HTP GO Biological Processes	GO:0007413	axonal fasciculation	19	3	2.128	7.3438	2.877	0.00732467	2.13521	1	0.180504	1	WASp,Dscam1,Con	FBgn0024273,FBgn0033159,FBgn0005775
	No HTP GO Biological Processes	GO:0050803	regulation of synapse structure or activity	160	9	6.383	2.6162	1.387	0.00734723	2.13388	1	0.180504	1	sgg,Tao,Src42A,WASp,rictor,babo,tkv,Trpml,wit	FBgn0003371,FBgn0031030,FBgn0264959,FBgn0024273,FBgn0031006,FBgn0011300,FBgn0003716,FBgn0262516,FBgn0024179
	No HTP GO Biological Processes	GO:0051240	positive regulation of multicellular organismal process	163	9	6.383	2.5681	1.361	0.00826283	2.08287	1	0.188865	1	wit,CrebB,Pka-R1,chico,babo,Nf-YB,rictor,tkv,Trpml	FBgn0024179,FBgn0265784,FBgn0259243,FBgn0024248,FBgn0011300,FBgn0032816,FBgn0031006,FBgn0003716,FBgn0262516
	No HTP GO Biological Processes	GO:0009628	response to abiotic stimulus	286	13	9.22	2.1141	1.08	0.0082975	2.08105	1	0.188865	1	DCX-EMAP,CrebB,babo,Clic,Dscam1,DNAlig4,Vha100-1,chico,adp,Inx2,Adar,Eaf,nrv3	FBgn0259099,FBgn0265784,FBgn0011300,FBgn0030529,FBgn0033159,FBgn0030506,FBgn0028671,FBgn0024248,FBgn0000057,FBgn0027108,FBgn0026086,FBgn0033166,FBgn0032946
	No HTP GO Biological Processes	GO:0051716	cellular response to stimulus	1379	42	29.787	1.4166	0.502	0.00833463	2.07911	1	0.188865	1	flw,crol,rictor,Pli,mthl4,ben,Rtca,chico,akirin,aurA,Eaf,tos,Ddr,Src42A,raskol,CrebB,DNAlig4,tkv,kuz,lqf,Inx2,pcs,wit,Trpml,Claspin,Adar,CG5790,Slik,Srx,babo,Nf-YB,sgg,kud,l(3)80Fj,DCX-EMAP,Pka-R1,CG10376,Tao,alpha-Man-Ia,Lst8,spn-B,Polr3I	FBgn0000711,FBgn0020309,FBgn0031006,FBgn0025574,FBgn0034219,FBgn0000173,FBgn0025630,FBgn0024248,FBgn0082598,FBgn0000147,FBgn0033166,FBgn0015553,FBgn0053531,FBgn0264959,FBgn0261570,FBgn0265784,FBgn0030506,FBgn0003716,FBgn0259984,FBgn0028582,FBgn0027108,FBgn0033988,FBgn0024179,FBgn0262516,FBgn0052251,FBgn0026086,FBgn0032677,FBgn0035001,FBgn0030876,FBgn0011300,FBgn0032816,FBgn0003371,FBgn0036667,FBg…
	No HTP GO Biological Processes	GO:0050807	regulation of synapse organization	135	8	5.674	2.7562	1.463	0.00837003	2.07727	1	0.188865	1	rictor,tkv,Trpml,wit,sgg,Tao,Src42A,WASp	FBgn0031006,FBgn0003716,FBgn0262516,FBgn0024179,FBgn0003371,FBgn0031030,FBgn0264959,FBgn0024273
	No HTP GO Biological Processes	GO:0050793	regulation of developmental process	526	20	14.184	1.7685	0.823	0.00841877	2.07475	1	0.188865	1	Ythdf,aurA,kuz,lqf,flw,babo,Nf-YB,sgg,rictor,Tao,Trpml,Src42A,wit,WASp,Rtca,Dscam1,Moe,tkv,Hey,chico	FBgn0039261,FBgn0000147,FBgn0259984,FBgn0028582,FBgn0000711,FBgn0011300,FBgn0032816,FBgn0003371,FBgn0031006,FBgn0031030,FBgn0262516,FBgn0264959,FBgn0024179,FBgn0024273,FBgn0025630,FBgn0033159,FBgn0011661,FBgn0003716,FBgn0027788,FBgn0024248
	No HTP GO Biological Processes	GO:0045324	late endosome to vacuole transport	20	3	2.128	6.9766	2.803	0.00848333	2.07143	1	0.188865	1	Chmp1,Vps2,lsn	FBgn0036805,FBgn0039402,FBgn0260940
	No HTP GO Biological Processes	GO:0106030	neuron projection fasciculation	20	3	2.128	6.9766	2.803	0.00848333	2.07143	1	0.188865	1	Dscam1,Con,WASp	FBgn0033159,FBgn0005775,FBgn0024273
	No HTP GO Biological Processes	GO:0045886	negative regulation of synaptic assembly at neuromuscular junction	38	4	2.837	4.8959	2.292	0.00857492	2.06677	1	0.188865	1	sgg,Tao,Src42A,WASp	FBgn0003371,FBgn0031030,FBgn0264959,FBgn0024273
	No HTP GO Biological Processes	GO:0048663	neuron fate commitment	83	6	4.255	3.3622	1.749	0.00863516	2.06373	1	0.188865	1	Src42A,tkv,babo,Tao,da,Hey	FBgn0264959,FBgn0003716,FBgn0011300,FBgn0031030,FBgn0267821,FBgn0027788
	No HTP GO Biological Processes	GO:0051093	negative regulation of developmental process	165	9	6.383	2.5369	1.343	0.00891995	2.04964	1	0.188865	1	tkv,sgg,Tao,Src42A,WASp,Rtca,lqf,Ythdf,chico	FBgn0003716,FBgn0003371,FBgn0031030,FBgn0264959,FBgn0024273,FBgn0025630,FBgn0028582,FBgn0039261,FBgn0024248
	SLIM2 GO BP	GO:0007399	nervous system development	866	29	20.567	1.5575	0.639	0.0090749	2.04216	1	0.188865	1	babo,wit,mdlc,Ddr,Tao,Moe,Pka-R1,Rtca,ben,mbl,da,aurA,Dscam1,Slik,Ythdf,kuz,sgg,Hey,rictor,Src42A,so,Con,Rfx,WASp,Nf-YB,tkv,pho,elav,Trpml	FBgn0011300,FBgn0024179,FBgn0038772,FBgn0053531,FBgn0031030,FBgn0011661,FBgn0259243,FBgn0025630,FBgn0000173,FBgn0265487,FBgn0267821,FBgn0000147,FBgn0033159,FBgn0035001,FBgn0039261,FBgn0259984,FBgn0003371,FBgn0027788,FBgn0031006,FBgn0264959,FBgn0003460,FBgn0005775,FBgn0020379,FBgn0024273,FBgn0032816,FBgn0003716,FBgn0002521,FBgn0260400,FBgn0262516
	No HTP GO Biological Processes	GO:0035556	intracellular signal transduction	566	21	14.894	1.7257	0.787	0.00910348	2.04079	1	0.188865	1	tkv,chico,Pka-R1,babo,Ddr,Trpml,wit,raskol,flw,pcs,CrebB,ben,Slik,CG5790,Claspin,Tao,Lst8,Src42A,sgg,rictor,Nf-YB	FBgn0003716,FBgn0024248,FBgn0259243,FBgn0011300,FBgn0053531,FBgn0262516,FBgn0024179,FBgn0261570,FBgn0000711,FBgn0033988,FBgn0265784,FBgn0000173,FBgn0035001,FBgn0032677,FBgn0052251,FBgn0031030,FBgn0264691,FBgn0264959,FBgn0003371,FBgn0031006,FBgn0032816
	SLIM2 GO BP	GO:0035556	intracellular signal transduction	604	22	15.603	1.6941	0.761	0.00936783	2.02836	1	0.188865	1	DCX-EMAP,CG5790,Claspin,Tao,sgg,Lst8,Src42A,tkv,rictor,Nf-YB,babo,chico,Pka-R1,wit,Ddr,Trpml,pcs,raskol,flw,Slik,CrebB,ben	FBgn0259099,FBgn0032677,FBgn0052251,FBgn0031030,FBgn0003371,FBgn0264691,FBgn0264959,FBgn0003716,FBgn0031006,FBgn0032816,FBgn0011300,FBgn0024248,FBgn0259243,FBgn0024179,FBgn0053531,FBgn0262516,FBgn0033988,FBgn0261570,FBgn0000711,FBgn0035001,FBgn0265784,FBgn0000173
	No HTP GO Biological Processes	GO:0045887	positive regulation of synaptic assembly at neuromuscular junction	39	4	2.837	4.7703	2.254	0.00939856	2.02694	1	0.188865	1	wit,rictor,tkv,Trpml	FBgn0024179,FBgn0031006,FBgn0003716,FBgn0262516
	No HTP GO Biological Processes	GO:0051964	negative regulation of synapse assembly	39	4	2.837	4.7703	2.254	0.00939856	2.02694	1	0.188865	1	Src42A,WASp,sgg,Tao	FBgn0264959,FBgn0024273,FBgn0003371,FBgn0031030
	No HTP GO Biological Processes	GO:1904397	negative regulation of neuromuscular junction development	39	4	2.837	4.7703	2.254	0.00939856	2.02694	1	0.188865	1	sgg,Tao,Src42A,WASp	FBgn0003371,FBgn0031030,FBgn0264959,FBgn0024273
	No HTP GO Biological Processes	GO:0022008	neurogenesis	716	25	17.73	1.624	0.7	0.00945365	2.0244	1	0.188865	1	Tao,Slik,mdlc,ben,rictor,so,da,Rtca,Rfx,Nf-YB,kuz,Hey,pho,babo,aurA,wit,Con,mbl,Src42A,Moe,Dscam1,Ddr,tkv,Ythdf,WASp	FBgn0031030,FBgn0035001,FBgn0038772,FBgn0000173,FBgn0031006,FBgn0003460,FBgn0267821,FBgn0025630,FBgn0020379,FBgn0032816,FBgn0259984,FBgn0027788,FBgn0002521,FBgn0011300,FBgn0000147,FBgn0024179,FBgn0005775,FBgn0265487,FBgn0264959,FBgn0011661,FBgn0033159,FBgn0053531,FBgn0003716,FBgn0039261,FBgn0024273
	No HTP GO Biological Processes	GO:0090287	regulation of cellular response to growth factor stimulus	61	5	3.546	3.8123	1.931	0.00969988	2.01323	1	0.191678	1	Tao,flw,lqf,Adar,sgg	FBgn0031030,FBgn0000711,FBgn0028582,FBgn0026086,FBgn0003371
	No HTP GO Biological Processes	GO:0048731	system development	1109	35	24.823	1.4679	0.554	0.0100415	1.9982	1	0.192522	1	tkv,wit,Vha100-1,lqf,babo,Moe,elav,Hey,Tao,mbl,betaTub85D,Inx2,ben,Slik,mdlc,Trpml,Dscam1,sgg,da,Ddr,so,rictor,Src42A,Ythdf,Cht5,kuz,Rfx,WASp,chico,Rtca,Con,pho,Nf-YB,akirin,aurA	FBgn0003716,FBgn0024179,FBgn0028671,FBgn0028582,FBgn0011300,FBgn0011661,FBgn0260400,FBgn0027788,FBgn0031030,FBgn0265487,FBgn0003889,FBgn0027108,FBgn0000173,FBgn0035001,FBgn0038772,FBgn0262516,FBgn0033159,FBgn0003371,FBgn0267821,FBgn0053531,FBgn0003460,FBgn0031006,FBgn0264959,FBgn0039261,FBgn0038180,FBgn0259984,FBgn0020379,FBgn0024273,FBgn0024248,FBgn0025630,FBgn0005775,FBgn0002521,FBgn0032816,FBg…
	No HTP GO Biological Processes	GO:0090288	negative regulation of cellular response to growth factor stimulus	40	4	2.837	4.6511	2.218	0.0102721	1.98834	1	0.192522	1	Adar,sgg,Tao,flw	FBgn0026086,FBgn0003371,FBgn0031030,FBgn0000711
	No HTP GO Biological Processes	GO:1901889	negative regulation of cell junction assembly	40	4	2.837	4.6511	2.218	0.0102721	1.98834	1	0.192522	1	sgg,Tao,Src42A,WASp	FBgn0003371,FBgn0031030,FBgn0264959,FBgn0024273
	No HTP GO Biological Processes	GO:1904398	positive regulation of neuromuscular junction development	40	4	2.837	4.6511	2.218	0.0102721	1.98834	1	0.192522	1	rictor,tkv,Trpml,wit	FBgn0031006,FBgn0003716,FBgn0262516,FBgn0024179
	No HTP GO Biological Processes	GO:1905809	negative regulation of synapse organization	40	4	2.837	4.6511	2.218	0.0102721	1.98834	1	0.192522	1	Tao,Src42A,WASp,sgg	FBgn0031030,FBgn0264959,FBgn0024273,FBgn0003371
	No HTP GO Biological Processes	GO:0040008	regulation of growth	263	12	8.511	2.1222	1.086	0.0107676	1.96788	1	0.19975	1	tkv,chico,Trpml,Ythdf,wit,sgg,babo,Tao,Src42A,WASp,kuz,rictor	FBgn0003716,FBgn0024248,FBgn0262516,FBgn0039261,FBgn0024179,FBgn0003371,FBgn0011300,FBgn0031030,FBgn0264959,FBgn0024273,FBgn0259984,FBgn0031006
	No HTP GO Biological Processes	GO:0007275	multicellular organism development	1526	45	31.915	1.3715	0.456	0.0110086	1.95827	1	0.202158	1	Moe,aurA,Dscam1,Src42A,da,lqf,pcs,kuz,rictor,WASp,spn-E,Hey,Con,Rfx,Nf-YB,spn-B,Inx2,tkv,pho,Vha100-1,akirin,Trpml,babo,wit,Pka-R1,Ythdf,Ddr,elav,Tao,mbl,betaTub85D,crol,Grasp65,so,lsn,CG14073,Slik,mdlc,flw,heph,Rtca,ben,sgg,Cht5,chico	FBgn0011661,FBgn0000147,FBgn0033159,FBgn0264959,FBgn0267821,FBgn0028582,FBgn0033988,FBgn0259984,FBgn0031006,FBgn0024273,FBgn0003483,FBgn0027788,FBgn0005775,FBgn0020379,FBgn0032816,FBgn0003480,FBgn0027108,FBgn0003716,FBgn0002521,FBgn0028671,FBgn0082598,FBgn0262516,FBgn0011300,FBgn0024179,FBgn0259243,FBgn0039261,FBgn0053531,FBgn0260400,FBgn0031030,FBgn0265487,FBgn0003889,FBgn0020309,FBgn0036919,FBg…
	No HTP GO Biological Processes	GO:0009966	regulation of signal transduction	652	23	16.312	1.6407	0.714	0.0114155	1.9425	1	0.207535	1	Pli,flw,Lst8,Nf-YB,lqf,rictor,ben,Pka-R1,chico,akirin,tkv,Ddr,Trpml,babo,crol,Adar,wit,raskol,sgg,kuz,Src42A,Tao,Polr3I	FBgn0025574,FBgn0000711,FBgn0264691,FBgn0032816,FBgn0028582,FBgn0031006,FBgn0000173,FBgn0259243,FBgn0024248,FBgn0082598,FBgn0003716,FBgn0053531,FBgn0262516,FBgn0011300,FBgn0020309,FBgn0026086,FBgn0024179,FBgn0261570,FBgn0003371,FBgn0259984,FBgn0264959,FBgn0031030,FBgn0030801
	No HTP GO Biological Processes	GO:0010977	negative regulation of neuron projection development	8	2	1.418	11.6277	3.539	0.0118057	1.92791	1	0.208376	1	Ythdf,Rtca	FBgn0039261,FBgn0025630
	No HTP GO Biological Processes	GO:0038203	TORC2 signaling	8	2	1.418	11.6277	3.539	0.0118057	1.92791	1	0.208376	1	Lst8,rictor	FBgn0264691,FBgn0031006
	No HTP GO Biological Processes	GO:0065001	specification of axis polarity	8	2	1.418	11.6277	3.539	0.0118057	1.92791	1	0.208376	1	spn-B,spn-E	FBgn0003480,FBgn0003483
	No HTP GO Biological Processes	GO:0051965	positive regulation of synapse assembly	42	4	2.837	4.4296	2.147	0.0121731	1.9146	1	0.212796	1	rictor,tkv,Trpml,wit	FBgn0031006,FBgn0003716,FBgn0262516,FBgn0024179
	No HTP GO Biological Processes	GO:0043484	regulation of RNA splicing	65	5	3.546	3.5777	1.839	0.0125818	1.90026	1	0.215178	1	Rbp1,Prp39,mdlc,heph,mbl	FBgn0260944,FBgn0039600,FBgn0038772,FBgn0011224,FBgn0265487
	No HTP GO Biological Processes	GO:0048639	positive regulation of developmental growth	90	6	4.255	3.1007	1.633	0.0126125	1.8992	1	0.215178	1	rictor,tkv,Trpml,wit,babo,chico	FBgn0031006,FBgn0003716,FBgn0262516,FBgn0024179,FBgn0011300,FBgn0024248
	No HTP GO Biological Processes	GO:0019222	regulation of metabolic process	1330	40	28.369	1.3988	0.484	0.0126645	1.89741	1	0.215178	1	Rbp1,pho,flw,CG11710,l(3)80Fj,Lst8,spn-E,aurA,Daxx,Pli,adp,rictor,crol,chico,Eaf,CG11263,CrebB,Nf-YB,babo,CG6511,elav,da,Hey,sgg,CG2202,heph,so,Rfx,Ythdf,Prp39,Rrp47,akirin,Adar,Ccdc85,mdlc,mbl,CG43058,CG14073,Dora,spn-B	FBgn0260944,FBgn0002521,FBgn0000711,FBgn0031115,FBgn0287182,FBgn0264691,FBgn0003483,FBgn0000147,FBgn0031820,FBgn0025574,FBgn0000057,FBgn0031006,FBgn0020309,FBgn0024248,FBgn0033166,FBgn0036330,FBgn0265784,FBgn0032816,FBgn0011300,FBgn0035923,FBgn0260400,FBgn0267821,FBgn0027788,FBgn0003371,FBgn0030240,FBgn0011224,FBgn0003460,FBgn0020379,FBgn0039261,FBgn0039600,FBgn0030711,FBgn0082598,FBgn0026086,FBg…
	No HTP GO Biological Processes	GO:0007399	nervous system development	850	28	19.858	1.5321	0.616	0.0128592	1.89079	1	0.216463	1	Src42A,Nf-YB,rictor,WASp,Trpml,Con,Rfx,elav,Ddr,tkv,pho,mdlc,Rtca,babo,wit,da,aurA,Tao,Moe,mbl,Ythdf,ben,Slik,Hey,Dscam1,sgg,so,kuz	FBgn0264959,FBgn0032816,FBgn0031006,FBgn0024273,FBgn0262516,FBgn0005775,FBgn0020379,FBgn0260400,FBgn0053531,FBgn0003716,FBgn0002521,FBgn0038772,FBgn0025630,FBgn0011300,FBgn0024179,FBgn0267821,FBgn0000147,FBgn0031030,FBgn0011661,FBgn0265487,FBgn0039261,FBgn0000173,FBgn0035001,FBgn0027788,FBgn0033159,FBgn0003371,FBgn0003460,FBgn0259984
	No HTP GO Biological Processes	GO:1901890	positive regulation of cell junction assembly	43	4	2.837	4.3266	2.113	0.0132027	1.87934	1	0.220206	1	rictor,tkv,Trpml,wit	FBgn0031006,FBgn0003716,FBgn0262516,FBgn0024179
	No HTP GO Biological Processes	GO:0010608	post-transcriptional regulation of gene expression	177	9	6.383	2.3649	1.242	0.0137311	1.86229	1	0.226938	1	Ccdc85,elav,heph,Ythdf,spn-B,Adar,l(3)80Fj,Dora,spn-E	FBgn0031488,FBgn0260400,FBgn0011224,FBgn0039261,FBgn0003480,FBgn0026086,FBgn0287182,FBgn0085430,FBgn0003483
	No HTP GO Biological Processes	GO:0007460	R8 cell fate commitment	24	3	2.128	5.8138	2.539	0.0141492	1.84927	1	0.227326	1	Tao,tkv,babo	FBgn0031030,FBgn0003716,FBgn0011300
	No HTP GO Biological Processes	GO:0031124	mRNA 3'-end processing	24	3	2.128	5.8138	2.539	0.0141492	1.84927	1	0.227326	1	elav,Slbp,Rbp1	FBgn0260400,FBgn0041186,FBgn0260944
	No HTP GO Biological Processes	GO:0050794	regulation of cellular process	2506	67	47.518	1.2435	0.314	0.0142258	1.84692	1	0.227326	1	Rbp1,Slik,CG11263,so,pcs,spn-E,ben,Rtca,Prp39,Dora,Rrp47,akirin,Ddr,Grasp65,Ythdf,spn-B,Pka-R1,Daxx,elav,Lst8,CG43058,mthl4,Ccdc85,Polr3I,l(3)80Fj,Adar,lsn,heph,CG14073,Tao,lqf,aurA,raskol,Inx2,flw,rictor,sgg,Trpml,Src42A,Cdc14,adp,Claspin,CG5790,Moe,mdlc,kuz,CG2202,WASp,tkv,crol,CG11710,Hey,Dscam1,CrebB,asl,chico,babo,pho,Eaf,Rfx,Pli,da,CG10376,Nf-YB,wit,mbl,CG6511	FBgn0260944,FBgn0035001,FBgn0036330,FBgn0003460,FBgn0033988,FBgn0003483,FBgn0000173,FBgn0025630,FBgn0039600,FBgn0085430,FBgn0030711,FBgn0082598,FBgn0053531,FBgn0036919,FBgn0039261,FBgn0003480,FBgn0259243,FBgn0031820,FBgn0260400,FBgn0264691,FBgn0262360,FBgn0034219,FBgn0031488,FBgn0030801,FBgn0287182,FBgn0026086,FBgn0260940,FBgn0011224,FBgn0036814,FBgn0031030,FBgn0028582,FBgn0000147,FBgn0261570,FBg…
	No HTP GO Biological Processes	GO:0051252	regulation of RNA metabolic process	741	25	17.73	1.5692	0.65	0.0142548	1.84604	1	0.227326	1	Eaf,so,Dora,CG6511,Hey,akirin,mbl,Rfx,CG43058,Rbp1,pho,Ythdf,CG11710,Prp39,spn-E,elav,Daxx,CG14073,crol,da,CG2202,Lst8,Nf-YB,CrebB,rictor	FBgn0033166,FBgn0003460,FBgn0085430,FBgn0035923,FBgn0027788,FBgn0082598,FBgn0265487,FBgn0020379,FBgn0262360,FBgn0260944,FBgn0002521,FBgn0039261,FBgn0031115,FBgn0039600,FBgn0003483,FBgn0260400,FBgn0031820,FBgn0036814,FBgn0020309,FBgn0267821,FBgn0030240,FBgn0264691,FBgn0032816,FBgn0265784,FBgn0031006
	No HTP GO Biological Processes	GO:0045292	mRNA cis splicing, via spliceosome	9	2	1.418	10.3357	3.37	0.0149664	1.82488	1	0.227462	1	Prp39,Rbp1	FBgn0039600,FBgn0260944
	No HTP GO Biological Processes	GO:0045313	rhabdomere membrane biogenesis	9	2	1.418	10.3357	3.37	0.0149664	1.82488	1	0.227462	1	Moe,Slik	FBgn0011661,FBgn0035001
	No HTP GO Biological Processes	GO:0019219	regulation of nucleobase-containing compound metabolic process	785	26	18.44	1.5405	0.623	0.015533	1.80874	1	0.227462	1	CG2202,Dora,Hey,Ythdf,mbl,CrebB,Rfx,elav,Rbp1,da,pho,Prp39,so,CG11710,spn-E,akirin,Daxx,aurA,CG43058,Eaf,Lst8,crol,CG6511,rictor,Nf-YB,CG14073	FBgn0030240,FBgn0085430,FBgn0027788,FBgn0039261,FBgn0265487,FBgn0265784,FBgn0020379,FBgn0260400,FBgn0260944,FBgn0267821,FBgn0002521,FBgn0039600,FBgn0003460,FBgn0031115,FBgn0003483,FBgn0082598,FBgn0031820,FBgn0000147,FBgn0262360,FBgn0033166,FBgn0264691,FBgn0020309,FBgn0035923,FBgn0031006,FBgn0032816,FBgn0036814
	No HTP GO Biological Processes	GO:0046530	photoreceptor cell differentiation	181	9	6.383	2.3127	1.21	0.0156994	1.80412	1	0.227462	1	ben,tkv,babo,Tao,mbl,Moe,Slik,Nf-YB,Src42A	FBgn0000173,FBgn0003716,FBgn0011300,FBgn0031030,FBgn0265487,FBgn0011661,FBgn0035001,FBgn0032816,FBgn0264959
	No HTP GO Biological Processes	GO:0010604	positive regulation of macromolecule metabolic process	559	20	14.184	1.6641	0.735	0.0157901	1.80162	1	0.227462	1	Pli,Dora,CG43058,Ythdf,aurA,pho,babo,Lst8,CG11710,rictor,Daxx,CrebB,Nf-YB,da,Eaf,sgg,so,CG6511,spn-E,akirin	FBgn0025574,FBgn0085430,FBgn0262360,FBgn0039261,FBgn0000147,FBgn0002521,FBgn0011300,FBgn0264691,FBgn0031115,FBgn0031006,FBgn0031820,FBgn0265784,FBgn0032816,FBgn0267821,FBgn0033166,FBgn0003371,FBgn0003460,FBgn0035923,FBgn0003483,FBgn0082598
	No HTP GO Biological Processes	GO:0048699	generation of neurons	672	23	16.312	1.5919	0.671	0.0159893	1.79617	1	0.227462	1	Moe,Slik,WASp,tkv,rictor,mdlc,Tao,Rfx,Nf-YB,ben,pho,da,Rtca,wit,kuz,mbl,Src42A,babo,Dscam1,Ddr,Con,Ythdf,Hey	FBgn0011661,FBgn0035001,FBgn0024273,FBgn0003716,FBgn0031006,FBgn0038772,FBgn0031030,FBgn0020379,FBgn0032816,FBgn0000173,FBgn0002521,FBgn0267821,FBgn0025630,FBgn0024179,FBgn0259984,FBgn0265487,FBgn0264959,FBgn0011300,FBgn0033159,FBgn0053531,FBgn0005775,FBgn0039261,FBgn0027788
	No HTP GO Biological Processes	GO:0051961	negative regulation of nervous system development	69	5	3.546	3.3703	1.753	0.0159955	1.796	1	0.227462	1	Ythdf,sgg,Tao,Src42A,WASp	FBgn0039261,FBgn0003371,FBgn0031030,FBgn0264959,FBgn0024273
	No HTP GO Biological Processes	GO:0000226	microtubule cytoskeleton organization	246	11	7.801	2.0797	1.056	0.0165327	1.78166	1	0.227462	1	Slik,Moe,WASp,Cdc14,DCX-EMAP,asl,betaTub85D,aurA,Pka-R1,sgg,heph	FBgn0035001,FBgn0011661,FBgn0024273,FBgn0031952,FBgn0259099,FBgn0261004,FBgn0003889,FBgn0000147,FBgn0259243,FBgn0003371,FBgn0011224
	SLIM2 GO BP	GO:0000226	microtubule cytoskeleton organization	248	11	7.801	2.063	1.045	0.0174608	1.75794	1	0.227462	1	Cdc14,DCX-EMAP,asl,betaTub85D,aurA,Pka-R1,sgg,heph,Slik,Moe,WASp	FBgn0031952,FBgn0259099,FBgn0261004,FBgn0003889,FBgn0000147,FBgn0259243,FBgn0003371,FBgn0011224,FBgn0035001,FBgn0011661,FBgn0024273
	No HTP GO Biological Processes	GO:0009612	response to mechanical stimulus	26	3	2.128	5.3666	2.424	0.0176185	1.75403	1	0.227462	1	DCX-EMAP,Dscam1,nrv3	FBgn0259099,FBgn0033159,FBgn0032946
	No HTP GO Biological Processes	GO:0045931	positive regulation of mitotic cell cycle	26	3	2.128	5.3666	2.424	0.0176185	1.75403	1	0.227462	1	sgg,ben,crol	FBgn0003371,FBgn0000173,FBgn0020309
	No HTP GO Biological Processes	GO:0050954	sensory perception of mechanical stimulus	47	4	2.837	3.9584	1.985	0.0178688	1.74791	1	0.227462	1	Rfx,Dscam1,nrv3,DCX-EMAP	FBgn0020379,FBgn0033159,FBgn0032946,FBgn0259099
	No HTP GO Biological Processes	GO:0009952	anterior/posterior pattern specification	155	8	5.674	2.4005	1.263	0.0181968	1.74	1	0.227462	1	lsn,Moe,Hey,pcs,tkv,pho,spn-E,spn-B	FBgn0260940,FBgn0011661,FBgn0027788,FBgn0033988,FBgn0003716,FBgn0002521,FBgn0003483,FBgn0003480
	No HTP GO Biological Processes	GO:0007301	female germline ring canal formation	10	2	1.418	9.3021	3.218	0.0184467	1.73408	1	0.227462	1	pcs,flw	FBgn0033988,FBgn0000711
	No HTP GO Biological Processes	GO:0031440	regulation of mRNA 3'-end processing	10	2	1.418	9.3021	3.218	0.0184467	1.73408	1	0.227462	1	Rbp1,elav	FBgn0260944,FBgn0260400
	No HTP GO Biological Processes	GO:0032465	regulation of cytokinesis	10	2	1.418	9.3021	3.218	0.0184467	1.73408	1	0.227462	1	aurA,Cdc14	FBgn0000147,FBgn0031952
	No HTP GO Biological Processes	GO:0045833	negative regulation of lipid metabolic process	10	2	1.418	9.3021	3.218	0.0184467	1.73408	1	0.227462	1	adp,chico	FBgn0000057,FBgn0024248
	No HTP GO Biological Processes	GO:0009617	response to bacterium	126	7	4.965	2.5839	1.37	0.0184985	1.73286	1	0.227462	1	akirin,Dscam1,Src42A,Camp,Trpml,Pli,ben	FBgn0082598,FBgn0033159,FBgn0264959,FBgn0034210,FBgn0262516,FBgn0025574,FBgn0000173
	SLIM2 GO BP	GO:0007166	cell surface receptor signaling pathway	532	19	13.475	1.6611	0.732	0.0188551	1.72457	1	0.227462	1	babo,ben,Adar,wit,Ddr,sgg,kuz,Lst8,Tao,crol,rictor,flw,mthl4,lqf,Src42A,Pka-R1,chico,tkv,Pli	FBgn0011300,FBgn0000173,FBgn0026086,FBgn0024179,FBgn0053531,FBgn0003371,FBgn0259984,FBgn0264691,FBgn0031030,FBgn0020309,FBgn0031006,FBgn0000711,FBgn0034219,FBgn0028582,FBgn0264959,FBgn0259243,FBgn0024248,FBgn0003716,FBgn0025574
	No HTP GO Biological Processes	GO:0090066	regulation of anatomical structure size	187	9	6.383	2.2385	1.163	0.0190317	1.72052	1	0.227462	1	chico,Lst8,babo,Ythdf,Grasp65,Cht5,kuz,WASp,rictor	FBgn0024248,FBgn0264691,FBgn0011300,FBgn0039261,FBgn0036919,FBgn0038180,FBgn0259984,FBgn0024273,FBgn0031006
	No HTP GO Biological Processes	GO:0001751	compound eye photoreceptor cell differentiation	157	8	5.674	2.37	1.245	0.0195047	1.70986	1	0.227462	1	Moe,mbl,Slik,Src42A,tkv,babo,Tao,Nf-YB	FBgn0011661,FBgn0265487,FBgn0035001,FBgn0264959,FBgn0003716,FBgn0011300,FBgn0031030,FBgn0032816
	No HTP GO Biological Processes	GO:0032509	endosome transport via multivesicular body sorting pathway	27	3	2.128	5.1678	2.37	0.0195151	1.70963	1	0.227462	1	Vps2,Chmp1,lsn	FBgn0039402,FBgn0036805,FBgn0260940
	No HTP GO Biological Processes	GO:0071985	multivesicular body sorting pathway	27	3	2.128	5.1678	2.37	0.0195151	1.70963	1	0.227462	1	Chmp1,lsn,Vps2	FBgn0036805,FBgn0260940,FBgn0039402
	No HTP GO Biological Processes	GO:0031175	neuron projection development	390	15	10.638	1.7889	0.839	0.0198759	1.70167	1	0.227462	1	kuz,ben,babo,Rtca,Rfx,Dscam1,pho,Ythdf,wit,WASp,Con,Moe,Ddr,rictor,Src42A	FBgn0259984,FBgn0000173,FBgn0011300,FBgn0025630,FBgn0020379,FBgn0033159,FBgn0002521,FBgn0039261,FBgn0024179,FBgn0024273,FBgn0005775,FBgn0011661,FBgn0053531,FBgn0031006,FBgn0264959
	No HTP GO Biological Processes	GO:0048583	regulation of response to stimulus	763	25	17.73	1.5239	0.608	0.0199579	1.69988	1	0.227462	1	Rtca,Adar,Pli,Src42A,sgg,akirin,aurA,Tao,Trpml,raskol,flw,tkv,lqf,Lst8,babo,Nf-YB,rictor,wit,ben,chico,Pka-R1,kuz,Ddr,Polr3I,crol	FBgn0025630,FBgn0026086,FBgn0025574,FBgn0264959,FBgn0003371,FBgn0082598,FBgn0000147,FBgn0031030,FBgn0262516,FBgn0261570,FBgn0000711,FBgn0003716,FBgn0028582,FBgn0264691,FBgn0011300,FBgn0032816,FBgn0031006,FBgn0024179,FBgn0000173,FBgn0024248,FBgn0259243,FBgn0259984,FBgn0053531,FBgn0030801,FBgn0020309
	No HTP GO Biological Processes	GO:0032501	multicellular organismal process	1923	53	37.589	1.2819	0.358	0.0201324	1.6961	1	0.227462	1	Rtca,ben,pcs,rictor,Hml,Moe,tkv,alpha-Man-Ia,da,elav,crol,Con,sgg,Dscam1,Daxx,Slik,CG14073,flw,betaTub85D,CrebB,Pka-R1,mthl4,pho,Inx2,Rfx,mdlc,Adar,wit,spn-B,mbl,Nf-YB,akirin,Tao,Trpml,spn-E,babo,Vha100-1,DCX-EMAP,Src42A,Ddr,lqf,aurA,Cht5,Grasp65,heph,WASp,nrv3,so,Hey,Ythdf,lsn,kuz,chico	FBgn0025630,FBgn0000173,FBgn0033988,FBgn0031006,FBgn0029167,FBgn0011661,FBgn0003716,FBgn0259170,FBgn0267821,FBgn0260400,FBgn0020309,FBgn0005775,FBgn0003371,FBgn0033159,FBgn0031820,FBgn0035001,FBgn0036814,FBgn0000711,FBgn0003889,FBgn0265784,FBgn0259243,FBgn0034219,FBgn0002521,FBgn0027108,FBgn0020379,FBgn0038772,FBgn0026086,FBgn0024179,FBgn0003480,FBgn0265487,FBgn0032816,FBgn0082598,FBgn0031030,FBg…
	No HTP GO Biological Processes	GO:0007281	germ cell development	499	18	12.766	1.6777	0.746	0.0201944	1.69477	1	0.227462	1	WASp,pcs,asl,chico,flw,Inx2,heph,Pka-R1,sgg,lsn,da,elav,kuz,Moe,spn-B,tkv,spn-E,Tao	FBgn0024273,FBgn0033988,FBgn0261004,FBgn0024248,FBgn0000711,FBgn0027108,FBgn0011224,FBgn0259243,FBgn0003371,FBgn0260940,FBgn0267821,FBgn0260400,FBgn0259984,FBgn0011661,FBgn0003480,FBgn0003716,FBgn0003483,FBgn0031030
	No HTP GO Biological Processes	GO:0040007	growth	357	14	9.929	1.8239	0.867	0.0208195	1.68153	1	0.227462	1	kuz,babo,chico,sgg,rictor,Tao,tkv,Src42A,Trpml,WASp,wit,ben,Ythdf,Dscam1	FBgn0259984,FBgn0011300,FBgn0024248,FBgn0003371,FBgn0031006,FBgn0031030,FBgn0003716,FBgn0264959,FBgn0262516,FBgn0024273,FBgn0024179,FBgn0000173,FBgn0039261,FBgn0033159
	No HTP GO Biological Processes	GO:0001709	cell fate determination	101	6	4.255	2.763	1.466	0.0212202	1.67325	1	0.227462	1	da,kuz,Hey,spn-B,spn-E,aurA	FBgn0267821,FBgn0259984,FBgn0027788,FBgn0003480,FBgn0003483,FBgn0000147
	No HTP GO Biological Processes	GO:0007309	oocyte axis specification	101	6	4.255	2.763	1.466	0.0212202	1.67325	1	0.227462	1	flw,lsn,Moe,spn-E,Pka-R1,heph	FBgn0000711,FBgn0260940,FBgn0011661,FBgn0003483,FBgn0259243,FBgn0011224
	No HTP GO Biological Processes	GO:0051017	actin filament bundle assembly	28	3	2.128	4.9833	2.317	0.02152	1.66716	1	0.227462	1	Src42A,CG10376,Actn	FBgn0264959,FBgn0032702,FBgn0000667
	No HTP GO Biological Processes	GO:0065008	regulation of biological quality	653	22	15.603	1.567	0.648	0.0216844	1.66385	1	0.227874	1	wit,sgg,Hml,mbl,Tao,Vha100-1,Ythdf,Src42A,da,kuz,Adar,spn-E,WASp,Grasp65,rictor,chico,Moe,tkv,babo,Lst8,Trpml,Cht5	FBgn0024179,FBgn0003371,FBgn0029167,FBgn0265487,FBgn0031030,FBgn0028671,FBgn0039261,FBgn0264959,FBgn0267821,FBgn0259984,FBgn0026086,FBgn0003483,FBgn0024273,FBgn0036919,FBgn0031006,FBgn0024248,FBgn0011661,FBgn0003716,FBgn0011300,FBgn0264691,FBgn0262516,FBgn0038180
	No HTP GO Biological Processes	GO:0009649	entrainment of circadian clock	11	2	1.418	8.4565	3.08	0.0222316	1.65303	1	0.228748	1	sgg,so	FBgn0003371,FBgn0003460
	No HTP GO Biological Processes	GO:0044719	regulation of imaginal disc-derived wing size	11	2	1.418	8.4565	3.08	0.0222316	1.65303	1	0.228748	1	babo,Grasp65	FBgn0011300,FBgn0036919
	No HTP GO Biological Processes	GO:1990542	mitochondrial transmembrane transport	11	2	1.418	8.4565	3.08	0.0222316	1.65303	1	0.228748	1	Shawn,CG1628	FBgn0031039,FBgn0030218
	No HTP GO Biological Processes	GO:0001754	eye photoreceptor cell differentiation	161	8	5.674	2.3111	1.209	0.02232	1.65131	1	0.228748	1	tkv,babo,Tao,Nf-YB,Moe,mbl,Slik,Src42A	FBgn0003716,FBgn0011300,FBgn0031030,FBgn0032816,FBgn0011661,FBgn0265487,FBgn0035001,FBgn0264959
	No HTP GO Biological Processes	GO:0051241	negative regulation of multicellular organismal process	131	7	4.965	2.4853	1.313	0.0223967	1.64982	1	0.228748	1	Tao,Src42A,WASp,lqf,Ythdf,tkv,sgg	FBgn0031030,FBgn0264959,FBgn0024273,FBgn0028582,FBgn0039261,FBgn0003716,FBgn0003371
	No HTP GO Biological Processes	GO:0007276	gamete generation	618	21	14.894	1.5805	0.66	0.0227577	1.64287	1	0.231137	1	spn-E,aurA,pcs,Adar,chico,flw,so,Inx2,heph,Pka-R1,sgg,lsn,Tao,da,tkv,WASp,kuz,elav,asl,spn-B,Moe	FBgn0003483,FBgn0000147,FBgn0033988,FBgn0026086,FBgn0024248,FBgn0000711,FBgn0003460,FBgn0027108,FBgn0011224,FBgn0259243,FBgn0003371,FBgn0260940,FBgn0031030,FBgn0267821,FBgn0003716,FBgn0024273,FBgn0259984,FBgn0260400,FBgn0261004,FBgn0003480,FBgn0011661
	No HTP GO Biological Processes	GO:0140014	mitotic nuclear division	103	6	4.255	2.7094	1.438	0.0231283	1.63586	1	0.233596	1	aurA,Moe,Cdc14,sgg,spn-E,Slbp	FBgn0000147,FBgn0011661,FBgn0031952,FBgn0003371,FBgn0003483,FBgn0041186
	No HTP GO Biological Processes	GO:0009798	axis specification	163	8	5.674	2.2827	1.191	0.0238306	1.62286	1	0.239359	1	spn-B,Pka-R1,heph,flw,lsn,pho,Moe,spn-E	FBgn0003480,FBgn0259243,FBgn0011224,FBgn0000711,FBgn0260940,FBgn0002521,FBgn0011661,FBgn0003483
	No HTP GO Biological Processes	GO:0048640	negative regulation of developmental growth	77	5	3.546	3.0202	1.595	0.0245616	1.60974	1	0.245347	1	Src42A,WASp,Ythdf,sgg,Tao	FBgn0264959,FBgn0024273,FBgn0039261,FBgn0003371,FBgn0031030
	No HTP GO Biological Processes	GO:0033554	cellular response to stress	437	16	11.348	1.7029	0.768	0.0247755	1.60598	1	0.24613	1	tos,Tao,aurA,rictor,spn-B,chico,ben,Claspin,Eaf,CG5790,DNAlig4,l(3)80Fj,kud,Srx,Rtca,alpha-Man-Ia	FBgn0015553,FBgn0031030,FBgn0000147,FBgn0031006,FBgn0003480,FBgn0024248,FBgn0000173,FBgn0052251,FBgn0033166,FBgn0032677,FBgn0030506,FBgn0287182,FBgn0036667,FBgn0030876,FBgn0025630,FBgn0259170
	No HTP GO Biological Processes	GO:0007308	oocyte construction	105	6	4.255	2.6578	1.41	0.0251488	1.59948	1	0.248481	1	heph,flw,lsn,Moe,spn-E,Pka-R1	FBgn0011224,FBgn0000711,FBgn0260940,FBgn0011661,FBgn0003483,FBgn0259243
	No HTP GO Biological Processes	GO:0033045	regulation of sister chromatid segregation	30	3	2.128	4.6511	2.218	0.0258557	1.58744	1	0.252926	1	Moe,Slik,sgg	FBgn0011661,FBgn0035001,FBgn0003371
	No HTP GO Biological Processes	GO:0045893	positive regulation of DNA-templated transcription	298	12	8.511	1.8729	0.905	0.0262606	1.58069	1	0.252926	1	CG43058,CG11710,Daxx,Nf-YB,CrebB,Eaf,da,CG6511,so,Lst8,rictor,akirin	FBgn0262360,FBgn0031115,FBgn0031820,FBgn0032816,FBgn0265784,FBgn0033166,FBgn0267821,FBgn0035923,FBgn0003460,FBgn0264691,FBgn0031006,FBgn0082598
	No HTP GO Biological Processes	GO:1902680	positive regulation of RNA biosynthetic process	298	12	8.511	1.8729	0.905	0.0262606	1.58069	1	0.252926	1	CG11710,Daxx,Nf-YB,CrebB,Eaf,da,CG6511,so,Lst8,rictor,akirin,CG43058	FBgn0031115,FBgn0031820,FBgn0032816,FBgn0265784,FBgn0033166,FBgn0267821,FBgn0035923,FBgn0003460,FBgn0264691,FBgn0031006,FBgn0082598,FBgn0262360
	No HTP GO Biological Processes	GO:0046011	regulation of oskar mRNA translation	12	2	1.418	7.7518	2.955	0.0263066	1.57993	1	0.252926	1	elav,heph	FBgn0260400,FBgn0011224
	No HTP GO Biological Processes	GO:0060259	regulation of feeding behavior	12	2	1.418	7.7518	2.955	0.0263066	1.57993	1	0.252926	1	CrebB,Pka-R1	FBgn0265784,FBgn0259243
	No HTP GO Biological Processes	GO:0034329	cell junction assembly	198	9	6.383	2.1141	1.08	0.0264335	1.57785	1	0.252926	1	rictor,ben,tkv,Trpml,wit,sgg,Tao,Src42A,WASp	FBgn0031006,FBgn0000173,FBgn0003716,FBgn0262516,FBgn0024179,FBgn0003371,FBgn0031030,FBgn0264959,FBgn0024273
	No HTP GO Biological Processes	GO:0009994	oocyte differentiation	136	7	4.965	2.3939	1.259	0.0268318	1.57135	1	0.255393	1	flw,spn-B,spn-E,lsn,Moe,Pka-R1,heph	FBgn0000711,FBgn0003480,FBgn0003483,FBgn0260940,FBgn0011661,FBgn0259243,FBgn0011224
	No HTP GO Biological Processes	GO:0007283	spermatogenesis	167	8	5.674	2.2281	1.156	0.0270655	1.56758	1	0.256277	1	Adar,Inx2,so,Pka-R1,heph,chico,WASp,asl	FBgn0026086,FBgn0027108,FBgn0003460,FBgn0259243,FBgn0011224,FBgn0024248,FBgn0024273,FBgn0261004
	No HTP GO Biological Processes	GO:1903311	regulation of mRNA metabolic process	107	6	4.255	2.6081	1.383	0.0272842	1.56409	1	0.257009	1	Rbp1,Ythdf,mbl,Prp39,elav,spn-E	FBgn0260944,FBgn0039261,FBgn0265487,FBgn0039600,FBgn0260400,FBgn0003483
	No HTP GO Biological Processes	GO:0003006	developmental process involved in reproduction	632	21	14.894	1.5454	0.628	0.0283327	1.54771	1	0.265509	1	so,Tao,heph,Pka-R1,WASp,lsn,spn-B,asl,Moe,pcs,flw,tkv,spn-E,kuz,elav,Adar,aurA,da,Inx2,sgg,chico	FBgn0003460,FBgn0031030,FBgn0011224,FBgn0259243,FBgn0024273,FBgn0260940,FBgn0003480,FBgn0261004,FBgn0011661,FBgn0033988,FBgn0000711,FBgn0003716,FBgn0003483,FBgn0259984,FBgn0260400,FBgn0026086,FBgn0000147,FBgn0267821,FBgn0027108,FBgn0003371,FBgn0024248
	No HTP GO Biological Processes	GO:0007166	cell surface receptor signaling pathway	520	18	12.766	1.61	0.687	0.0291513	1.53534	1	0.27178	1	tkv,ben,babo,Ddr,Adar,wit,Lst8,sgg,kuz,rictor,Tao,crol,flw,Src42A,lqf,chico,Pka-R1,Pli	FBgn0003716,FBgn0000173,FBgn0011300,FBgn0053531,FBgn0026086,FBgn0024179,FBgn0264691,FBgn0003371,FBgn0259984,FBgn0031006,FBgn0031030,FBgn0020309,FBgn0000711,FBgn0264959,FBgn0028582,FBgn0024248,FBgn0259243,FBgn0025574
	No HTP GO Biological Processes	GO:0050808	synapse organization	235	10	7.092	1.9792	0.985	0.0295571	1.52934	1	0.272766	1	CrebB,tkv,wit,Trpml,sgg,Tao,Src42A,WASp,ben,rictor	FBgn0265784,FBgn0003716,FBgn0024179,FBgn0262516,FBgn0003371,FBgn0031030,FBgn0264959,FBgn0024273,FBgn0000173,FBgn0031006
	SLIM2 GO BP	GO:0050808	synapse organization	235	10	7.092	1.9792	0.985	0.0295571	1.52934	1	0.272766	1	tkv,CrebB,Trpml,wit,sgg,Tao,Src42A,WASp,ben,rictor	FBgn0003716,FBgn0265784,FBgn0262516,FBgn0024179,FBgn0003371,FBgn0031030,FBgn0264959,FBgn0024273,FBgn0000173,FBgn0031006
	No HTP GO Biological Processes	GO:0006996	organelle organization	1198	35	24.823	1.3588	0.442	0.0303876	1.5173	1	0.279013	1	Slik,Pka-R1,spn-E,tkv,aurA,heph,Slbp,Grasp65,Vha100-1,Actn,spn-B,CG10376,Moe,Chchd3,pho,EMC5,mbl,DNAlig4,flw,RpS14a,lsn,sgg,Cdc14,Lst8,Ttc19,ttm3,WASp,DCX-EMAP,Src42A,CG3270,CG8520,asl,betaTub85D,rictor,kud	FBgn0035001,FBgn0259243,FBgn0003483,FBgn0003716,FBgn0000147,FBgn0011224,FBgn0041186,FBgn0036919,FBgn0028671,FBgn0000667,FBgn0003480,FBgn0032702,FBgn0011661,FBgn0010808,FBgn0002521,FBgn0032732,FBgn0265487,FBgn0030506,FBgn0000711,FBgn0004403,FBgn0260940,FBgn0003371,FBgn0031952,FBgn0264691,FBgn0032744,FBgn0032971,FBgn0024273,FBgn0259099,FBgn0264959,FBgn0033093,FBgn0033734,FBgn0261004,FBgn0003889,FBg…
	No HTP GO Biological Processes	GO:0061572	actin filament bundle organization	32	3	2.128	4.3604	2.124	0.0306249	1.51393	1	0.279779	1	Actn,Src42A,CG10376	FBgn0000667,FBgn0264959,FBgn0032702
	No HTP GO Biological Processes	GO:0007507	heart development	82	5	3.546	2.836	1.504	0.0311781	1.50615	1	0.281999	1	kuz,sgg,tkv,akirin,lqf	FBgn0259984,FBgn0003371,FBgn0003716,FBgn0082598,FBgn0028582
	No HTP GO Biological Processes	GO:0072359	circulatory system development	82	5	3.546	2.836	1.504	0.0311781	1.50615	1	0.281999	1	kuz,sgg,tkv,akirin,lqf	FBgn0259984,FBgn0003371,FBgn0003716,FBgn0082598,FBgn0028582
	No HTP GO Biological Processes	GO:0007612	learning	56	4	2.837	3.3222	1.732	0.031763	1.49808	1	0.285867	1	sgg,CrebB,Pka-R1,chico	FBgn0003371,FBgn0265784,FBgn0259243,FBgn0024248
	No HTP GO Biological Processes	GO:0008407	chaeta morphogenesis	33	3	2.128	4.2282	2.08	0.0331711	1.47924	1	0.295089	1	sgg,da,WASp	FBgn0003371,FBgn0267821,FBgn0024273
	No HTP GO Biological Processes	GO:0051983	regulation of chromosome segregation	33	3	2.128	4.2282	2.08	0.0331711	1.47924	1	0.295089	1	Slik,sgg,Moe	FBgn0035001,FBgn0003371,FBgn0011661
	No HTP GO Biological Processes	GO:0007293	germarium-derived egg chamber formation	84	5	3.546	2.7685	1.469	0.0341095	1.46712	1	0.295089	1	spn-B,spn-E,Inx2,pcs,flw	FBgn0003480,FBgn0003483,FBgn0027108,FBgn0033988,FBgn0000711
	No HTP GO Biological Processes	GO:0045927	positive regulation of growth	113	6	4.255	2.4696	1.304	0.0344017	1.46342	1	0.295089	1	chico,rictor,tkv,Trpml,wit,babo	FBgn0024248,FBgn0031006,FBgn0003716,FBgn0262516,FBgn0024179,FBgn0011300
	No HTP GO Biological Processes	GO:0005981	regulation of glycogen catabolic process	14	2	1.418	6.6444	2.732	0.0352713	1.45258	1	0.295089	1	babo,flw	FBgn0011300,FBgn0000711
	No HTP GO Biological Processes	GO:0030725	germline ring canal formation	14	2	1.418	6.6444	2.732	0.0352713	1.45258	1	0.295089	1	pcs,flw	FBgn0033988,FBgn0000711
	No HTP GO Biological Processes	GO:0035019	somatic stem cell population maintenance	14	2	1.418	6.6444	2.732	0.0352713	1.45258	1	0.295089	1	sgg,da	FBgn0003371,FBgn0267821
	No HTP GO Biological Processes	GO:0045465	R8 cell differentiation	34	3	2.128	4.1039	2.037	0.0358242	1.44582	1	0.295089	1	Tao,tkv,babo	FBgn0031030,FBgn0003716,FBgn0011300
	No HTP GO Biological Processes	GO:0009887	animal organ morphogenesis	572	19	13.475	1.5449	0.628	0.036534	1.4373	1	0.295089	1	tkv,crol,babo,Src42A,Tao,flw,sgg,so,Grasp65,da,kuz,betaTub85D,WASp,mbl,Nf-YB,heph,pcs,Moe,Slik	FBgn0003716,FBgn0020309,FBgn0011300,FBgn0264959,FBgn0031030,FBgn0000711,FBgn0003371,FBgn0003460,FBgn0036919,FBgn0267821,FBgn0259984,FBgn0003889,FBgn0024273,FBgn0265487,FBgn0032816,FBgn0011224,FBgn0033988,FBgn0011661,FBgn0035001
	No HTP GO Biological Processes	GO:0022412	cellular process involved in reproduction in multicellular organism	535	18	12.766	1.5648	0.646	0.0371917	1.42955	1	0.295089	1	kuz,Moe,spn-B,tkv,spn-E,Tao,pcs,WASp,chico,flw,asl,Inx2,heph,Pka-R1,sgg,lsn,da,elav	FBgn0259984,FBgn0011661,FBgn0003480,FBgn0003716,FBgn0003483,FBgn0031030,FBgn0033988,FBgn0024273,FBgn0024248,FBgn0000711,FBgn0261004,FBgn0027108,FBgn0011224,FBgn0259243,FBgn0003371,FBgn0260940,FBgn0267821,FBgn0260400
	No HTP GO Biological Processes	GO:0007034	vacuolar transport	59	4	2.837	3.1533	1.657	0.0374845	1.42615	1	0.295089	1	Vsp37A,Chmp1,Vps2,lsn	FBgn0016038,FBgn0036805,FBgn0039402,FBgn0260940
	No HTP GO Biological Processes	GO:0050684	regulation of mRNA processing	59	4	2.837	3.1533	1.657	0.0374845	1.42615	1	0.295089	1	elav,Rbp1,mbl,Prp39	FBgn0260400,FBgn0260944,FBgn0265487,FBgn0039600
	No HTP GO Biological Processes	GO:0042052	rhabdomere development	35	3	2.128	3.9866	1.995	0.0385835	1.4136	1	0.295089	1	Moe,Slik,mbl	FBgn0011661,FBgn0035001,FBgn0265487
	No HTP GO Biological Processes	GO:0043410	positive regulation of MAPK cascade	60	4	2.837	3.1007	1.633	0.039515	1.40324	1	0.295089	1	Tao,Src42A,ben,Nf-YB	FBgn0031030,FBgn0264959,FBgn0000173,FBgn0032816
	No HTP GO Biological Processes	GO:0048599	oocyte development	117	6	4.255	2.3852	1.254	0.0397586	1.40057	1	0.295089	1	spn-E,Pka-R1,heph,flw,lsn,Moe	FBgn0003483,FBgn0259243,FBgn0011224,FBgn0000711,FBgn0260940,FBgn0011661
	No HTP GO Biological Processes	GO:0008103	oocyte microtubule cytoskeleton polarization	15	2	1.418	6.2014	2.633	0.0401342	1.39649	1	0.295089	1	Pka-R1,heph	FBgn0259243,FBgn0011224
	No HTP GO Biological Processes	GO:0043063	intercellular bridge organization	15	2	1.418	6.2014	2.633	0.0401342	1.39649	1	0.295089	1	flw,pcs	FBgn0000711,FBgn0033988
	No HTP GO Biological Processes	GO:0060537	muscle tissue development	15	2	1.418	6.2014	2.633	0.0401342	1.39649	1	0.295089	1	flw,kuz	FBgn0000711,FBgn0259984
	No HTP GO Biological Processes	GO:0000819	sister chromatid segregation	88	5	3.546	2.6426	1.402	0.0404724	1.39284	1	0.295089	1	Slbp,Moe,sgg,Slik,spn-E	FBgn0041186,FBgn0011661,FBgn0003371,FBgn0035001,FBgn0003483
	No HTP GO Biological Processes	GO:0042742	defense response to bacterium	118	6	4.255	2.3649	1.242	0.0411762	1.38535	1	0.295089	1	akirin,Src42A,Camp,Trpml,Pli,ben	FBgn0082598,FBgn0264959,FBgn0034210,FBgn0262516,FBgn0025574,FBgn0000173
	No HTP GO Biological Processes	GO:0090304	nucleic acid metabolic process	1480	41	29.078	1.2885	0.366	0.0413668	1.38335	1	0.295089	1	spn-B,pho,CG11710,mbl,Adar,Lst8,Slbp,Daxx,Rbp1,Rrp47,rictor,crol,CG6511,Prp39,Polr3K,CrebB,Nf-YB,CG14073,DNAlig4,Dora,da,Hey,CG2202,ben,Polr3I,tos,so,Rfx,Ythdf,Eaf,heph,akirin,Srrm234,elav,PolE4,aurA,CG43058,CG34313,CG11263,spn-E,mdlc	FBgn0003480,FBgn0002521,FBgn0031115,FBgn0265487,FBgn0026086,FBgn0264691,FBgn0041186,FBgn0031820,FBgn0260944,FBgn0030711,FBgn0031006,FBgn0020309,FBgn0035923,FBgn0039600,FBgn0061362,FBgn0265784,FBgn0032816,FBgn0036814,FBgn0030506,FBgn0085430,FBgn0267821,FBgn0027788,FBgn0030240,FBgn0000173,FBgn0030801,FBgn0015553,FBgn0003460,FBgn0020379,FBgn0039261,FBgn0033166,FBgn0011224,FBgn0082598,FBgn0035253,FBg…
	No HTP GO Biological Processes	GO:0007605	sensory perception of sound	36	3	2.128	3.8759	1.955	0.0414481	1.3825	1	0.295089	1	nrv3,DCX-EMAP,Rfx	FBgn0032946,FBgn0259099,FBgn0020379
	No HTP GO Biological Processes	GO:0008355	olfactory learning	36	3	2.128	3.8759	1.955	0.0414481	1.3825	1	0.295089	1	sgg,Pka-R1,chico	FBgn0003371,FBgn0259243,FBgn0024248
	No HTP GO Biological Processes	GO:0065007	biological regulation	2763	70	49.645	1.1783	0.237	0.041479	1.38217	1	0.295089	1	CG5790,CG11710,babo,pho,Moe,Dscam1,so,asl,Nf-YB,Eaf,Cdc14,mbl,Hey,Pli,akirin,CG10376,tkv,ben,Rbp1,Rfx,elav,CG11263,CG43058,pcs,Pka-R1,CG6511,Ythdf,Prp39,Slik,heph,Rrp47,Tao,Ddr,wit,Rtca,spn-E,Ccdc85,Lst8,Dora,sgg,CG14073,Src42A,Polr3I,spn-B,Grasp65,aurA,rictor,Daxx,kuz,Trpml,WASp,raskol,l(3)80Fj,Claspin,mthl4,adp,flw,lsn,CrebB,CG2202,Adar,Inx2,Cht5,lqf,crol,Vha100-1,mdlc,da,Hml,chico	FBgn0032677,FBgn0031115,FBgn0011300,FBgn0002521,FBgn0011661,FBgn0033159,FBgn0003460,FBgn0261004,FBgn0032816,FBgn0033166,FBgn0031952,FBgn0265487,FBgn0027788,FBgn0025574,FBgn0082598,FBgn0032702,FBgn0003716,FBgn0000173,FBgn0260944,FBgn0020379,FBgn0260400,FBgn0036330,FBgn0262360,FBgn0033988,FBgn0259243,FBgn0035923,FBgn0039261,FBgn0039600,FBgn0035001,FBgn0011224,FBgn0030711,FBgn0031030,FBgn0053531,FBg…
	No HTP GO Biological Processes	GO:0048588	developmental cell growth	61	4	2.837	3.0499	1.609	0.0416072	1.38083	1	0.295089	1	kuz,Dscam1,Ythdf,chico	FBgn0259984,FBgn0033159,FBgn0039261,FBgn0024248
	No HTP GO Biological Processes	GO:0000902	cell morphogenesis	429	15	10.638	1.6262	0.702	0.0416101	1.3808	1	0.295089	1	kuz,Moe,rictor,Slik,babo,tkv,Rfx,ben,pho,Dscam1,wit,Ythdf,sgg,WASp,Src42A	FBgn0259984,FBgn0011661,FBgn0031006,FBgn0035001,FBgn0011300,FBgn0003716,FBgn0020379,FBgn0000173,FBgn0002521,FBgn0033159,FBgn0024179,FBgn0039261,FBgn0003371,FBgn0024273,FBgn0264959
	No HTP GO Biological Processes	GO:0010557	positive regulation of macromolecule biosynthetic process	429	15	10.638	1.6262	0.702	0.0416101	1.3808	1	0.295089	1	pho,Pli,CG11710,Lst8,Daxx,rictor,da,CrebB,Nf-YB,so,Eaf,akirin,CG6511,CG43058,Dora	FBgn0002521,FBgn0025574,FBgn0031115,FBgn0264691,FBgn0031820,FBgn0031006,FBgn0267821,FBgn0265784,FBgn0032816,FBgn0003460,FBgn0033166,FBgn0082598,FBgn0035923,FBgn0262360,FBgn0085430
	No HTP GO Biological Processes	GO:0048477	oogenesis	429	15	10.638	1.6262	0.702	0.0416101	1.3808	1	0.295089	1	Tao,kuz,tkv,spn-B,Pka-R1,spn-E,pcs,heph,flw,Inx2,lsn,sgg,Moe,da,chico	FBgn0031030,FBgn0259984,FBgn0003716,FBgn0003480,FBgn0259243,FBgn0003483,FBgn0033988,FBgn0011224,FBgn0000711,FBgn0027108,FBgn0260940,FBgn0003371,FBgn0011661,FBgn0267821,FBgn0024248
	SLIM2 GO BP	GO:0000902	cell morphogenesis	429	15	10.638	1.6262	0.702	0.0416101	1.3808	1	0.295089	1	kuz,rictor,Moe,babo,Slik,Rfx,tkv,pho,ben,Dscam1,wit,Ythdf,sgg,WASp,Src42A	FBgn0259984,FBgn0031006,FBgn0011661,FBgn0011300,FBgn0035001,FBgn0020379,FBgn0003716,FBgn0002521,FBgn0000173,FBgn0033159,FBgn0024179,FBgn0039261,FBgn0003371,FBgn0024273,FBgn0264959
	No HTP GO Biological Processes	GO:0045926	negative regulation of growth	89	5	3.546	2.613	1.386	0.0421685	1.37501	1	0.295089	1	Ythdf,sgg,Tao,Src42A,WASp	FBgn0039261,FBgn0003371,FBgn0031030,FBgn0264959,FBgn0024273
	No HTP GO Biological Processes	GO:0050789	regulation of biological process	2630	67	47.518	1.1849	0.245	0.0426889	1.36969	1	0.295089	1	Slik,CG11263,so,pcs,tkv,babo,mbl,Rtca,Dora,Rrp47,akirin,Ddr,Pka-R1,ben,Rbp1,spn-B,Daxx,elav,Lst8,CG43058,Polr3I,wit,Ythdf,Prp39,l(3)80Fj,lsn,heph,CG14073,Tao,raskol,spn-E,Ccdc85,Adar,Inx2,flw,rictor,sgg,Trpml,Src42A,Claspin,Grasp65,aurA,CG5790,Moe,mdlc,kuz,CG2202,WASp,CG11710,mthl4,adp,Hey,Dscam1,CrebB,asl,chico,Eaf,lqf,crol,Rfx,Pli,da,CG10376,Nf-YB,CG6511,Cdc14,pho	FBgn0035001,FBgn0036330,FBgn0003460,FBgn0033988,FBgn0003716,FBgn0011300,FBgn0265487,FBgn0025630,FBgn0085430,FBgn0030711,FBgn0082598,FBgn0053531,FBgn0259243,FBgn0000173,FBgn0260944,FBgn0003480,FBgn0031820,FBgn0260400,FBgn0264691,FBgn0262360,FBgn0030801,FBgn0024179,FBgn0039261,FBgn0039600,FBgn0287182,FBgn0260940,FBgn0011224,FBgn0036814,FBgn0031030,FBgn0261570,FBgn0003483,FBgn0031488,FBgn0026086,FBg…
	No HTP GO Biological Processes	GO:0048666	neuron development	506	17	12.057	1.5626	0.644	0.0428548	1.368	1	0.295113	1	rictor,Ddr,ben,kuz,Src42A,Rtca,babo,Dscam1,Rfx,Ythdf,pho,WASp,wit,Moe,mbl,Slik,Con	FBgn0031006,FBgn0053531,FBgn0000173,FBgn0259984,FBgn0264959,FBgn0025630,FBgn0011300,FBgn0033159,FBgn0020379,FBgn0039261,FBgn0002521,FBgn0024273,FBgn0024179,FBgn0011661,FBgn0265487,FBgn0035001,FBgn0005775
	No HTP GO Biological Processes	GO:0009653	anatomical structure morphogenesis	1107	32	22.695	1.3445	0.427	0.0438233	1.3583	1	0.297847	1	wit,crol,sgg,ben,Moe,spn-E,da,pcs,mbl,spn-B,WASp,flw,Inx2,Nf-YB,heph,Dscam1,Actn,so,tkv,kuz,rictor,Src42A,Grasp65,babo,Rfx,betaTub85D,aurA,Tao,pho,Ythdf,Vha100-1,Slik	FBgn0024179,FBgn0020309,FBgn0003371,FBgn0000173,FBgn0011661,FBgn0003483,FBgn0267821,FBgn0033988,FBgn0265487,FBgn0003480,FBgn0024273,FBgn0000711,FBgn0027108,FBgn0032816,FBgn0011224,FBgn0033159,FBgn0000667,FBgn0003460,FBgn0003716,FBgn0259984,FBgn0031006,FBgn0264959,FBgn0036919,FBgn0011300,FBgn0020379,FBgn0003889,FBgn0000147,FBgn0031030,FBgn0002521,FBgn0039261,FBgn0028671,FBgn0035001
	No HTP GO Biological Processes	GO:0048856	anatomical structure development	1788	48	34.043	1.2486	0.32	0.0438596	1.35794	1	0.297847	1	Grasp65,betaTub85D,Slik,WASp,spn-E,Hey,rictor,mdlc,pcs,da,lqf,CG14073,crol,Trpml,flw,Dscam1,so,ben,Rfx,Ddr,tkv,Pka-R1,pho,Nf-YB,akirin,Rtca,Inx2,wit,mbl,Vha100-1,lsn,lace,sgg,Moe,elav,asl,Cht5,Actn,heph,Tao,chico,babo,Ythdf,Con,kuz,Src42A,spn-B,aurA	FBgn0036919,FBgn0003889,FBgn0035001,FBgn0024273,FBgn0003483,FBgn0027788,FBgn0031006,FBgn0038772,FBgn0033988,FBgn0267821,FBgn0028582,FBgn0036814,FBgn0020309,FBgn0262516,FBgn0000711,FBgn0033159,FBgn0003460,FBgn0000173,FBgn0020379,FBgn0053531,FBgn0003716,FBgn0259243,FBgn0002521,FBgn0032816,FBgn0082598,FBgn0025630,FBgn0027108,FBgn0024179,FBgn0265487,FBgn0028671,FBgn0260940,FBgn0002524,FBgn0003371,FBg…
	No HTP GO Biological Processes	GO:0008361	regulation of cell size	90	5	3.546	2.5839	1.37	0.0439071	1.35747	1	0.297847	1	Ythdf,Lst8,chico,kuz,rictor	FBgn0039261,FBgn0264691,FBgn0024248,FBgn0259984,FBgn0031006
	No HTP GO Biological Processes	GO:0051962	positive regulation of nervous system development	90	5	3.546	2.5839	1.37	0.0439071	1.35747	1	0.297847	1	rictor,tkv,Trpml,wit,babo	FBgn0031006,FBgn0003716,FBgn0262516,FBgn0024179,FBgn0011300
	No HTP GO Biological Processes	GO:0007165	signal transduction	1067	31	21.986	1.3513	0.434	0.0444889	1.35175	1	0.300672	1	Inx2,Lst8,akirin,raskol,CG5790,lqf,rictor,Src42A,Claspin,Adar,chico,kuz,Nf-YB,sgg,Ddr,Trpml,ben,Tao,tkv,babo,crol,flw,wit,CG10376,CrebB,pcs,Pka-R1,Polr3I,Slik,Pli,mthl4	FBgn0027108,FBgn0264691,FBgn0082598,FBgn0261570,FBgn0032677,FBgn0028582,FBgn0031006,FBgn0264959,FBgn0052251,FBgn0026086,FBgn0024248,FBgn0259984,FBgn0032816,FBgn0003371,FBgn0053531,FBgn0262516,FBgn0000173,FBgn0031030,FBgn0003716,FBgn0011300,FBgn0020309,FBgn0000711,FBgn0024179,FBgn0032702,FBgn0265784,FBgn0033988,FBgn0259243,FBgn0030801,FBgn0035001,FBgn0025574,FBgn0034219
	No HTP GO Biological Processes	GO:0023051	regulation of signaling	743	23	16.312	1.4398	0.526	0.0448937	1.34781	1	0.301619	1	flw,Lst8,Nf-YB,lqf,rictor,ben,Pka-R1,chico,akirin,tkv,Ddr,Trpml,babo,crol,Adar,wit,raskol,sgg,kuz,Src42A,Tao,Polr3I,Pli	FBgn0000711,FBgn0264691,FBgn0032816,FBgn0028582,FBgn0031006,FBgn0000173,FBgn0259243,FBgn0024248,FBgn0082598,FBgn0003716,FBgn0053531,FBgn0262516,FBgn0011300,FBgn0020309,FBgn0026086,FBgn0024179,FBgn0261570,FBgn0003371,FBgn0259984,FBgn0264959,FBgn0031030,FBgn0030801,FBgn0025574
	No HTP GO Biological Processes	GO:0007400	neuroblast fate determination	16	2	1.418	5.8138	2.539	0.0452338	1.34454	1	0.301619	1	da,kuz	FBgn0267821,FBgn0259984
	No HTP GO Biological Processes	GO:0044091	membrane biogenesis	16	2	1.418	5.8138	2.539	0.0452338	1.34454	1	0.301619	1	Slik,Moe	FBgn0035001,FBgn0011661
	No HTP GO Biological Processes	GO:0048609	multicellular organismal reproductive process	704	22	15.603	1.4535	0.54	0.0452926	1.34397	1	0.301619	1	asl,spn-E,pcs,kuz,tkv,Adar,elav,chico,Inx2,aurA,sgg,heph,so,Tao,lsn,Pka-R1,da,Moe,spn-B,WASp,flw,mbl	FBgn0261004,FBgn0003483,FBgn0033988,FBgn0259984,FBgn0003716,FBgn0026086,FBgn0260400,FBgn0024248,FBgn0027108,FBgn0000147,FBgn0003371,FBgn0011224,FBgn0003460,FBgn0031030,FBgn0260940,FBgn0259243,FBgn0267821,FBgn0011661,FBgn0003480,FBgn0024273,FBgn0000711,FBgn0265487
	No HTP GO Biological Processes	GO:0010646	regulation of cell communication	744	23	16.312	1.4378	0.524	0.0454755	1.34222	1	0.301732	1	tkv,Ddr,Trpml,babo,crol,Adar,wit,raskol,sgg,kuz,Src42A,Tao,Polr3I,Pli,flw,Lst8,Nf-YB,lqf,rictor,ben,Pka-R1,chico,akirin	FBgn0003716,FBgn0053531,FBgn0262516,FBgn0011300,FBgn0020309,FBgn0026086,FBgn0024179,FBgn0261570,FBgn0003371,FBgn0259984,FBgn0264959,FBgn0031030,FBgn0030801,FBgn0025574,FBgn0000711,FBgn0264691,FBgn0032816,FBgn0028582,FBgn0031006,FBgn0000173,FBgn0259243,FBgn0024248,FBgn0082598
	No HTP GO Biological Processes	GO:0044087	regulation of cellular component biogenesis	254	10	7.092	1.8311	0.873	0.0463985	1.3335	1	0.306429	1	tkv,Moe,Trpml,wit,CG10376,WASp,sgg,Tao,rictor,Src42A	FBgn0003716,FBgn0011661,FBgn0262516,FBgn0024179,FBgn0032702,FBgn0024273,FBgn0003371,FBgn0031030,FBgn0031006,FBgn0264959
	No HTP GO Biological Processes	GO:0120036	plasma membrane bounded cell projection organization	512	17	12.057	1.5443	0.627	0.0470398	1.32753	1	0.306429	1	rictor,Con,kuz,WASp,babo,asl,ben,Rfx,Cdc14,Rtca,pho,Dscam1,wit,Ythdf,Ddr,Moe,Src42A	FBgn0031006,FBgn0005775,FBgn0259984,FBgn0024273,FBgn0011300,FBgn0261004,FBgn0000173,FBgn0020379,FBgn0031952,FBgn0025630,FBgn0002521,FBgn0033159,FBgn0024179,FBgn0039261,FBgn0053531,FBgn0011661,FBgn0264959
	No HTP GO Biological Processes	GO:0005977	glycogen metabolic process	38	3	2.128	3.6719	1.877	0.0474892	1.32341	1	0.306429	1	sgg,flw,babo	FBgn0003371,FBgn0000711,FBgn0011300
	No HTP GO Biological Processes	GO:0006112	energy reserve metabolic process	38	3	2.128	3.6719	1.877	0.0474892	1.32341	1	0.306429	1	flw,sgg,babo	FBgn0000711,FBgn0003371,FBgn0011300
	No HTP GO Biological Processes	GO:0044042	glucan metabolic process	38	3	2.128	3.6719	1.877	0.0474892	1.32341	1	0.306429	1	babo,sgg,flw	FBgn0011300,FBgn0003371,FBgn0000711
	No HTP GO Biological Processes	GO:0009893	positive regulation of metabolic process	631	20	14.184	1.4742	0.56	0.0489631	1.31013	1	0.306429	1	Nf-YB,da,Eaf,sgg,so,CG6511,spn-E,akirin,Pli,Dora,CG43058,Ythdf,aurA,pho,babo,Lst8,CG11710,rictor,Daxx,CrebB	FBgn0032816,FBgn0267821,FBgn0033166,FBgn0003371,FBgn0003460,FBgn0035923,FBgn0003483,FBgn0082598,FBgn0025574,FBgn0085430,FBgn0262360,FBgn0039261,FBgn0000147,FBgn0002521,FBgn0011300,FBgn0264691,FBgn0031115,FBgn0031006,FBgn0031820,FBgn0265784
	No HTP GO Biological Processes	GO:0007076	mitotic chromosome condensation	17	2	1.418	5.4718	2.452	0.0505577	1.29621	1	0.306429	1	spn-E,Slbp	FBgn0003483,FBgn0041186
	No HTP GO Biological Processes	GO:0070873	regulation of glycogen metabolic process	17	2	1.418	5.4718	2.452	0.0505577	1.29621	1	0.306429	1	flw,babo	FBgn0000711,FBgn0011300
	No HTP GO Biological Processes	GO:0005976	polysaccharide metabolic process	39	3	2.128	3.5777	1.839	0.0506634	1.29531	1	0.306429	1	flw,babo,sgg	FBgn0000711,FBgn0011300,FBgn0003371
	No HTP GO Biological Processes	GO:0045793	positive regulation of cell size	39	3	2.128	3.5777	1.839	0.0506634	1.29531	1	0.306429	1	Lst8,rictor,chico	FBgn0264691,FBgn0031006,FBgn0024248
	No HTP GO Biological Processes	GO:0009607	response to biotic stimulus	259	10	7.092	1.7958	0.845	0.0517347	1.28622	1	0.306429	1	Pli,akirin,Hml,Src42A,Camp,Trpml,ben,DCX-EMAP,Dscam1,CG30091	FBgn0025574,FBgn0082598,FBgn0029167,FBgn0264959,FBgn0034210,FBgn0262516,FBgn0000173,FBgn0259099,FBgn0033159,FBgn0050091
	No HTP GO Biological Processes	GO:0043207	response to external biotic stimulus	259	10	7.092	1.7958	0.845	0.0517347	1.28622	1	0.306429	1	Src42A,Camp,Trpml,ben,DCX-EMAP,Dscam1,CG30091,Pli,akirin,Hml	FBgn0264959,FBgn0034210,FBgn0262516,FBgn0000173,FBgn0259099,FBgn0033159,FBgn0050091,FBgn0025574,FBgn0082598,FBgn0029167
	No HTP GO Biological Processes	GO:0051707	response to other organism	259	10	7.092	1.7958	0.845	0.0517347	1.28622	1	0.306429	1	Src42A,Camp,Trpml,DCX-EMAP,ben,CG30091,Dscam1,Pli,akirin,Hml	FBgn0264959,FBgn0034210,FBgn0262516,FBgn0259099,FBgn0000173,FBgn0050091,FBgn0033159,FBgn0025574,FBgn0082598,FBgn0029167
	No HTP GO Biological Processes	GO:0019953	sexual reproduction	676	21	14.894	1.4449	0.531	0.0527429	1.27784	1	0.306429	1	Moe,spn-B,asl,flw,pcs,WASp,spn-E,tkv,kuz,elav,Adar,aurA,chico,Inx2,sgg,heph,so,Tao,lsn,Pka-R1,da	FBgn0011661,FBgn0003480,FBgn0261004,FBgn0000711,FBgn0033988,FBgn0024273,FBgn0003483,FBgn0003716,FBgn0259984,FBgn0260400,FBgn0026086,FBgn0000147,FBgn0024248,FBgn0027108,FBgn0003371,FBgn0011224,FBgn0003460,FBgn0031030,FBgn0260940,FBgn0259243,FBgn0267821
	No HTP GO Biological Processes	GO:0007517	muscle organ development	66	4	2.837	2.8188	1.495	0.0529947	1.27577	1	0.306429	1	WASp,pcs,mbl,tkv	FBgn0024273,FBgn0033988,FBgn0265487,FBgn0003716
	No HTP GO Biological Processes	GO:0007389	pattern specification process	406	14	9.929	1.6038	0.681	0.053066	1.27518	1	0.306429	1	lsn,Pka-R1,tkv,heph,Moe,Hey,flw,pcs,spn-E,pho,spn-B,WASp,CG14073,sgg	FBgn0260940,FBgn0259243,FBgn0003716,FBgn0011224,FBgn0011661,FBgn0027788,FBgn0000711,FBgn0033988,FBgn0003483,FBgn0002521,FBgn0003480,FBgn0024273,FBgn0036814,FBgn0003371
	No HTP GO Biological Processes	GO:0010975	regulation of neuron projection development	95	5	3.546	2.4479	1.292	0.0532409	1.27375	1	0.306429	1	rictor,Rtca,Dscam1,Ythdf,Ddr	FBgn0031006,FBgn0025630,FBgn0033159,FBgn0039261,FBgn0053531
	No HTP GO Biological Processes	GO:0030261	chromosome condensation	40	3	2.128	3.4883	1.803	0.0539384	1.2681	1	0.306429	1	spn-E,Slbp,spn-B	FBgn0003483,FBgn0041186,FBgn0003480
	SLIM2 GO BP	GO:0007389	pattern specification process	407	14	9.929	1.5999	0.678	0.0539624	1.26791	1	0.306429	1	Pka-R1,lsn,heph,tkv,Hey,Moe,pcs,flw,pho,spn-E,spn-B,WASp,CG14073,sgg	FBgn0259243,FBgn0260940,FBgn0011224,FBgn0003716,FBgn0027788,FBgn0011661,FBgn0033988,FBgn0000711,FBgn0002521,FBgn0003483,FBgn0003480,FBgn0024273,FBgn0036814,FBgn0003371
	No HTP GO Biological Processes	GO:0044419	biological process involved in interspecies interaction between organisms	261	10	7.092	1.782	0.833	0.0539799	1.26777	1	0.306429	1	Pli,akirin,Hml,Src42A,Camp,Trpml,ben,DCX-EMAP,Dscam1,CG30091	FBgn0025574,FBgn0082598,FBgn0029167,FBgn0264959,FBgn0034210,FBgn0262516,FBgn0000173,FBgn0259099,FBgn0033159,FBgn0050091
	No HTP GO Biological Processes	GO:0030030	cell projection organization	522	17	12.057	1.5147	0.599	0.0546551	1.26237	1	0.306429	1	babo,asl,ben,Rfx,Cdc14,Rtca,pho,Dscam1,wit,Ythdf,Ddr,Moe,Src42A,rictor,Con,kuz,WASp	FBgn0011300,FBgn0261004,FBgn0000173,FBgn0020379,FBgn0031952,FBgn0025630,FBgn0002521,FBgn0033159,FBgn0024179,FBgn0039261,FBgn0053531,FBgn0011661,FBgn0264959,FBgn0031006,FBgn0005775,FBgn0259984,FBgn0024273
	No HTP GO Biological Processes	GO:0000278	mitotic cell cycle	334	12	8.511	1.671	0.741	0.055018	1.2595	1	0.306429	1	aurA,crol,Cdc14,CG5790,Claspin,sgg,betaTub85D,ben,Slik,spn-E,Moe,Slbp	FBgn0000147,FBgn0020309,FBgn0031952,FBgn0032677,FBgn0052251,FBgn0003371,FBgn0003889,FBgn0000173,FBgn0035001,FBgn0003483,FBgn0011661,FBgn0041186
	No HTP GO Biological Processes	GO:0051129	negative regulation of cellular component organization	127	6	4.255	2.1974	1.136	0.0553768	1.25667	1	0.306429	1	Ythdf,sgg,Tao,Src42A,WASp,Rtca	FBgn0039261,FBgn0003371,FBgn0031030,FBgn0264959,FBgn0024273,FBgn0025630
	No HTP GO Biological Processes	GO:0001752	compound eye photoreceptor fate commitment	67	4	2.837	2.7768	1.473	0.0554566	1.25605	1	0.306429	1	Tao,tkv,babo,Src42A	FBgn0031030,FBgn0003716,FBgn0011300,FBgn0264959
	No HTP GO Biological Processes	GO:0042706	eye photoreceptor cell fate commitment	67	4	2.837	2.7768	1.473	0.0554566	1.25605	1	0.306429	1	Src42A,tkv,babo,Tao	FBgn0264959,FBgn0003716,FBgn0011300,FBgn0031030
	No HTP GO Biological Processes	GO:0042752	regulation of circadian rhythm	67	4	2.837	2.7768	1.473	0.0554566	1.25605	1	0.306429	1	Adar,sgg,CrebB,so	FBgn0026086,FBgn0003371,FBgn0265784,FBgn0003460
	No HTP GO Biological Processes	GO:0009891	positive regulation of biosynthetic process	447	15	10.638	1.5608	0.642	0.0559929	1.25187	1	0.306429	1	CrebB,Nf-YB,da,Eaf,so,CG6511,akirin,Pli,CG43058,Dora,pho,Lst8,CG11710,rictor,Daxx	FBgn0265784,FBgn0032816,FBgn0267821,FBgn0033166,FBgn0003460,FBgn0035923,FBgn0082598,FBgn0025574,FBgn0262360,FBgn0085430,FBgn0002521,FBgn0264691,FBgn0031115,FBgn0031006,FBgn0031820
	No HTP GO Biological Processes	GO:0032881	regulation of polysaccharide metabolic process	18	2	1.418	5.1678	2.37	0.0560943	1.25108	1	0.306429	1	babo,flw	FBgn0011300,FBgn0000711
	No HTP GO Biological Processes	GO:0045464	R8 cell fate specification	18	2	1.418	5.1678	2.37	0.0560943	1.25108	1	0.306429	1	babo,tkv	FBgn0011300,FBgn0003716
	No HTP GO Biological Processes	GO:0046628	positive regulation of insulin receptor signaling pathway	18	2	1.418	5.1678	2.37	0.0560943	1.25108	1	0.306429	1	Lst8,rictor	FBgn0264691,FBgn0031006
	No HTP GO Biological Processes	GO:1900078	positive regulation of cellular response to insulin stimulus	18	2	1.418	5.1678	2.37	0.0560943	1.25108	1	0.306429	1	rictor,Lst8	FBgn0031006,FBgn0264691
	No HTP GO Biological Processes	GO:0048232	male gamete generation	194	8	5.674	1.918	0.94	0.0570957	1.2434	1	0.306429	1	Inx2,so,Pka-R1,heph,chico,WASp,asl,Adar	FBgn0027108,FBgn0003460,FBgn0259243,FBgn0011224,FBgn0024248,FBgn0024273,FBgn0261004,FBgn0026086
	No HTP GO Biological Processes	GO:0048754	branching morphogenesis of an epithelial tube	41	3	2.128	3.4032	1.767	0.0573128	1.24175	1	0.306429	1	Slik,Vha100-1,Moe	FBgn0035001,FBgn0028671,FBgn0011661
	No HTP GO Biological Processes	GO:0060446	branching involved in open tracheal system development	41	3	2.128	3.4032	1.767	0.0573128	1.24175	1	0.306429	1	Vha100-1,Moe,Slik	FBgn0028671,FBgn0011661,FBgn0035001
	No HTP GO Biological Processes	GO:0061138	morphogenesis of a branching epithelium	41	3	2.128	3.4032	1.767	0.0573128	1.24175	1	0.306429	1	Moe,Slik,Vha100-1	FBgn0011661,FBgn0035001,FBgn0028671
	No HTP GO Biological Processes	GO:0090068	positive regulation of cell cycle process	41	3	2.128	3.4032	1.767	0.0573128	1.24175	1	0.306429	1	Moe,sgg,Cdc14	FBgn0011661,FBgn0003371,FBgn0031952
	No HTP GO Biological Processes	GO:0008284	positive regulation of cell population proliferation	68	4	2.837	2.7359	1.452	0.0579795	1.23673	1	0.306429	1	babo,Moe,Slik,chico	FBgn0011300,FBgn0011661,FBgn0035001,FBgn0024248
	No HTP GO Biological Processes	GO:0007010	cytoskeleton organization	488	16	11.348	1.5249	0.609	0.058444	1.23326	1	0.306429	1	CG10376,heph,sgg,flw,Src42A,Lst8,Slik,WASp,asl,Cdc14,aurA,DCX-EMAP,Actn,betaTub85D,Moe,Pka-R1	FBgn0032702,FBgn0011224,FBgn0003371,FBgn0000711,FBgn0264959,FBgn0264691,FBgn0035001,FBgn0024273,FBgn0261004,FBgn0031952,FBgn0000147,FBgn0259099,FBgn0000667,FBgn0003889,FBgn0011661,FBgn0259243
	SLIM2 GO BP	GO:0006955	immune response	231	9	6.383	1.8121	0.858	0.0603961	1.21899	1	0.306429	1	akirin,Hml,Vps2,DCX-EMAP,CG30091,ben,chico,Pli,EMRE	FBgn0082598,FBgn0029167,FBgn0039402,FBgn0259099,FBgn0050091,FBgn0000173,FBgn0024248,FBgn0025574,FBgn0062440
	No HTP GO Biological Processes	GO:0001763	morphogenesis of a branching structure	42	3	2.128	3.3222	1.732	0.060785	1.2162	1	0.306429	1	Moe,Slik,Vha100-1	FBgn0011661,FBgn0035001,FBgn0028671
	No HTP GO Biological Processes	GO:0000723	telomere maintenance	19	2	1.418	4.8959	2.292	0.0618319	1.20879	1	0.306429	1	DNAlig4,spn-B	FBgn0030506,FBgn0003480
	No HTP GO Biological Processes	GO:0031345	negative regulation of cell projection organization	19	2	1.418	4.8959	2.292	0.0618319	1.20879	1	0.306429	1	Ythdf,Rtca	FBgn0039261,FBgn0025630
	No HTP GO Biological Processes	GO:0032200	telomere organization	19	2	1.418	4.8959	2.292	0.0618319	1.20879	1	0.306429	1	spn-B,DNAlig4	FBgn0003480,FBgn0030506
	No HTP GO Biological Processes	GO:0035051	cardiocyte differentiation	19	2	1.418	4.8959	2.292	0.0618319	1.20879	1	0.306429	1	kuz,lqf	FBgn0259984,FBgn0028582
	No HTP GO Biological Processes	GO:0043704	photoreceptor cell fate specification	19	2	1.418	4.8959	2.292	0.0618319	1.20879	1	0.306429	1	tkv,babo	FBgn0003716,FBgn0011300
	No HTP GO Biological Processes	GO:0007292	female gamete generation	454	15	10.638	1.5367	0.62	0.0624222	1.20466	1	0.306429	1	pcs,heph,flw,Inx2,lsn,sgg,Moe,da,chico,kuz,Tao,spn-B,tkv,spn-E,Pka-R1	FBgn0033988,FBgn0011224,FBgn0000711,FBgn0027108,FBgn0260940,FBgn0003371,FBgn0011661,FBgn0267821,FBgn0024248,FBgn0259984,FBgn0031030,FBgn0003480,FBgn0003716,FBgn0003483,FBgn0259243
	No HTP GO Biological Processes	GO:0001708	cell fate specification	70	4	2.837	2.6578	1.41	0.0632072	1.19923	1	0.306429	1	pcs,lqf,tkv,babo	FBgn0033988,FBgn0028582,FBgn0003716,FBgn0011300
	No HTP GO Biological Processes	GO:0007346	regulation of mitotic cell cycle	132	6	4.255	2.1141	1.08	0.0644047	1.19108	1	0.309839	1	sgg,ben,Claspin,crol,Cdc14,CG5790	FBgn0003371,FBgn0000173,FBgn0052251,FBgn0020309,FBgn0031952,FBgn0032677
	No HTP GO Biological Processes	GO:0048813	dendrite morphogenesis	132	6	4.255	2.1141	1.08	0.0644047	1.19108	1	0.309839	1	babo,Rfx,pho,wit,Dscam1,rictor	FBgn0011300,FBgn0020379,FBgn0002521,FBgn0024179,FBgn0033159,FBgn0031006
	No HTP GO Biological Processes	GO:0019725	cellular homeostasis	165	7	4.965	1.9732	0.981	0.064422	1.19097	1	0.309839	1	Prx6a,mbl,EMRE,Vha100-1,babo,Trpml,nrv3	FBgn0031479,FBgn0265487,FBgn0062440,FBgn0028671,FBgn0011300,FBgn0262516,FBgn0032946
	No HTP GO Biological Processes	GO:0007423	sensory organ development	381	13	9.22	1.587	0.666	0.0653626	1.18467	1	0.313534	1	WASp,Vha100-1,mbl,babo,tkv,Tao,so,Moe,Slik,sgg,Nf-YB,da,Src42A	FBgn0024273,FBgn0028671,FBgn0265487,FBgn0011300,FBgn0003716,FBgn0031030,FBgn0003460,FBgn0011661,FBgn0035001,FBgn0003371,FBgn0032816,FBgn0267821,FBgn0264959
	No HTP GO Biological Processes	GO:0051130	positive regulation of cellular component organization	235	9	6.383	1.7813	0.833	0.0658414	1.1815	1	0.314999	1	Ddr,rictor,tkv,Trpml,wit,Moe,CG10376,Tao,sgg	FBgn0053531,FBgn0031006,FBgn0003716,FBgn0262516,FBgn0024179,FBgn0011661,FBgn0032702,FBgn0031030,FBgn0003371
	No HTP GO Biological Processes	GO:1901700	response to oxygen-containing compound	236	9	6.383	1.7737	0.827	0.0672499	1.17231	1	0.320893	1	Lst8,adp,rictor,chico,Clic,Tao,Pka-R1,babo,sgg	FBgn0264691,FBgn0000057,FBgn0031006,FBgn0024248,FBgn0030529,FBgn0031030,FBgn0259243,FBgn0011300,FBgn0003371
	No HTP GO Biological Processes	GO:0043170	macromolecule metabolic process	2645	66	46.809	1.1606	0.215	0.0677892	1.16884	1	0.32262	1	Daxx,Srrm234,Adar,babo,Ythdf,Rbp1,pho,Pli,Eaf,CG6511,CG34313,Rfx,CG14073,CG7611,Lst8,Vsp37A,DNAlig4,Ccdc85,CG2202,CG11263,RpL34a,flw,sgg,rictor,lsn,ben,CG1416,CG8520,RpS14a,Ubc10,CG8673,CrebB,Vps2,elav,Cht5,PolE4,CG32857,xit,Prp39,da,spn-E,heph,Dora,tos,spn-B,aurA,Polr3K,so,crol,mdlc,Slbp,l(3)80Fj,kuz,ttm3,Polr3I,akirin,Nf-YB,Rrp47,alpha-Man-Ia,CG4502,DppIII,CG11710,mRpS28,mbl,CG43058,Hey	FBgn0031820,FBgn0035253,FBgn0026086,FBgn0011300,FBgn0039261,FBgn0260944,FBgn0002521,FBgn0025574,FBgn0033166,FBgn0035923,FBgn0085342,FBgn0020379,FBgn0036814,FBgn0037094,FBgn0264691,FBgn0016038,FBgn0030506,FBgn0031488,FBgn0030240,FBgn0036330,FBgn0039406,FBgn0000711,FBgn0003371,FBgn0031006,FBgn0260940,FBgn0000173,FBgn0032961,FBgn0033734,FBgn0004403,FBgn0026316,FBgn0031986,FBgn0265784,FBgn0039402,FBg…
	No HTP GO Biological Processes	GO:1900076	regulation of cellular response to insulin stimulus	44	3	2.128	3.1712	1.665	0.0680172	1.16738	1	0.32286	1	sgg,Lst8,rictor	FBgn0003371,FBgn0264691,FBgn0031006
	No HTP GO Biological Processes	GO:0032535	regulation of cellular component size	134	6	4.255	2.0826	1.058	0.0682453	1.16593	1	0.323099	1	rictor,Ythdf,Lst8,chico,kuz,WASp	FBgn0031006,FBgn0039261,FBgn0264691,FBgn0024248,FBgn0259984,FBgn0024273
	No HTP GO Biological Processes	GO:0008286	insulin receptor signaling pathway	72	4	2.837	2.5839	1.37	0.0686751	1.1632	1	0.323449	1	rictor,chico,sgg,Lst8	FBgn0031006,FBgn0024248,FBgn0003371,FBgn0264691
	No HTP GO Biological Processes	GO:0046552	photoreceptor cell fate commitment	72	4	2.837	2.5839	1.37	0.0686751	1.1632	1	0.323449	1	tkv,babo,Tao,Src42A	FBgn0003716,FBgn0011300,FBgn0031030,FBgn0264959
	No HTP GO Biological Processes	GO:0009057	macromolecule catabolic process	461	15	10.638	1.5134	0.598	0.06934	1.15902	1	0.325737	1	CG7611,Dora,CG43058,lsn,flw,Cht5,alpha-Man-Ia,Ythdf,Vsp37A,Vps2,sgg,Ubc10,CG8520,babo,spn-E	FBgn0037094,FBgn0085430,FBgn0262360,FBgn0260940,FBgn0000711,FBgn0038180,FBgn0259170,FBgn0039261,FBgn0016038,FBgn0039402,FBgn0003371,FBgn0026316,FBgn0033734,FBgn0011300,FBgn0003483
	No HTP GO Biological Processes	GO:0060429	epithelium development	423	14	9.929	1.5394	0.622	0.0697548	1.15643	1	0.326841	1	Src42A,Moe,kuz,Slik,sgg,Inx2,WASp,Grasp65,tkv,Tao,da,chico,flw,Vha100-1	FBgn0264959,FBgn0011661,FBgn0259984,FBgn0035001,FBgn0003371,FBgn0027108,FBgn0024273,FBgn0036919,FBgn0003716,FBgn0031030,FBgn0267821,FBgn0024248,FBgn0000711,FBgn0028671
	No HTP GO Biological Processes	GO:0032774	RNA biosynthetic process	1197	33	23.404	1.2822	0.359	0.0711274	1.14796	1	0.332416	1	Polr3K,elav,akirin,Rfx,spn-E,Polr3I,Srrm234,CG11263,CG43058,mbl,heph,CG34313,Adar,Rbp1,Lst8,CG11710,pho,Prp39,rictor,Daxx,Slbp,Eaf,CrebB,CG6511,crol,mdlc,CG14073,da,Nf-YB,Rrp47,CG2202,so,Hey	FBgn0061362,FBgn0260400,FBgn0082598,FBgn0020379,FBgn0003483,FBgn0030801,FBgn0035253,FBgn0036330,FBgn0262360,FBgn0265487,FBgn0011224,FBgn0085342,FBgn0026086,FBgn0260944,FBgn0264691,FBgn0031115,FBgn0002521,FBgn0039600,FBgn0031006,FBgn0031820,FBgn0041186,FBgn0033166,FBgn0265784,FBgn0035923,FBgn0020309,FBgn0038772,FBgn0036814,FBgn0267821,FBgn0032816,FBgn0030711,FBgn0030240,FBgn0003460,FBgn0027788
	No HTP GO Biological Processes	GO:0008306	associative learning	45	3	2.128	3.1007	1.633	0.0717738	1.14403	1	0.332869	1	sgg,Pka-R1,chico	FBgn0003371,FBgn0259243,FBgn0024248
	No HTP GO Biological Processes	GO:0042048	olfactory behavior	45	3	2.128	3.1007	1.633	0.0717738	1.14403	1	0.332869	1	sgg,Pka-R1,chico	FBgn0003371,FBgn0259243,FBgn0024248
	No HTP GO Biological Processes	GO:0045879	negative regulation of smoothened signaling pathway	45	3	2.128	3.1007	1.633	0.0717738	1.14403	1	0.332869	1	sgg,Pka-R1,flw	FBgn0003371,FBgn0259243,FBgn0000711
	No HTP GO Biological Processes	GO:0051276	chromosome organization	204	8	5.674	1.8239	0.867	0.0721416	1.14181	1	0.333724	1	Slbp,pho,Moe,DNAlig4,spn-B,sgg,Slik,spn-E	FBgn0041186,FBgn0002521,FBgn0011661,FBgn0030506,FBgn0003480,FBgn0003371,FBgn0035001,FBgn0003483
	No HTP GO Biological Processes	GO:0048513	animal organ development	866	25	17.73	1.3427	0.425	0.0735717	1.13329	1	0.335448	1	tkv,Src42A,lqf,babo,Vha100-1,Grasp65,Tao,betaTub85D,pcs,sgg,CG14073,Dscam1,lace,da,Moe,heph,WASp,mbl,crol,so,Slik,flw,kuz,Nf-YB,akirin	FBgn0003716,FBgn0264959,FBgn0028582,FBgn0011300,FBgn0028671,FBgn0036919,FBgn0031030,FBgn0003889,FBgn0033988,FBgn0003371,FBgn0036814,FBgn0033159,FBgn0002524,FBgn0267821,FBgn0011661,FBgn0011224,FBgn0024273,FBgn0265487,FBgn0020309,FBgn0003460,FBgn0035001,FBgn0000711,FBgn0259984,FBgn0032816,FBgn0082598
	No HTP GO Biological Processes	GO:0030516	regulation of axon extension	21	2	1.418	4.4296	2.147	0.0738664	1.13155	1	0.335448	1	Ythdf,kuz	FBgn0039261,FBgn0259984
	No HTP GO Biological Processes	GO:0045676	regulation of R7 cell differentiation	21	2	1.418	4.4296	2.147	0.0738664	1.13155	1	0.335448	1	Src42A,Nf-YB	FBgn0264959,FBgn0032816
	No HTP GO Biological Processes	GO:0051294	establishment of spindle orientation	21	2	1.418	4.4296	2.147	0.0738664	1.13155	1	0.335448	1	aurA,Slik	FBgn0000147,FBgn0035001
	No HTP GO Biological Processes	GO:0061387	regulation of extent of cell growth	21	2	1.418	4.4296	2.147	0.0738664	1.13155	1	0.335448	1	Ythdf,kuz	FBgn0039261,FBgn0259984
	No HTP GO Biological Processes	GO:0110116	regulation of compound eye photoreceptor cell differentiation	21	2	1.418	4.4296	2.147	0.0738664	1.13155	1	0.335448	1	Nf-YB,Src42A	FBgn0032816,FBgn0264959
	No HTP GO Biological Processes	GO:0048667	cell morphogenesis involved in neuron differentiation	352	12	8.511	1.5856	0.665	0.0753742	1.12278	1	0.335448	1	rictor,babo,ben,Rfx,Dscam1,pho,Ythdf,wit,WASp,Src42A,Moe,kuz	FBgn0031006,FBgn0011300,FBgn0000173,FBgn0020379,FBgn0033159,FBgn0002521,FBgn0039261,FBgn0024179,FBgn0024273,FBgn0264959,FBgn0011661,FBgn0259984
	No HTP GO Biological Processes	GO:0000381	regulation of alternative mRNA splicing, via spliceosome	46	3	2.128	3.0333	1.601	0.0756219	1.12135	1	0.335448	1	mbl,Rbp1,Prp39	FBgn0265487,FBgn0260944,FBgn0039600
	No HTP GO Biological Processes	GO:0030010	establishment of cell polarity	46	3	2.128	3.0333	1.601	0.0756219	1.12135	1	0.335448	1	sgg,Slik,aurA	FBgn0003371,FBgn0035001,FBgn0000147
	No HTP GO Biological Processes	GO:0046626	regulation of insulin receptor signaling pathway	46	3	2.128	3.0333	1.601	0.0756219	1.12135	1	0.335448	1	sgg,Lst8,rictor	FBgn0003371,FBgn0264691,FBgn0031006
	No HTP GO Biological Processes	GO:0048675	axon extension	46	3	2.128	3.0333	1.601	0.0756219	1.12135	1	0.335448	1	kuz,Ythdf,Dscam1	FBgn0259984,FBgn0039261,FBgn0033159
	No HTP GO Biological Processes	GO:0061564	axon development	278	10	7.092	1.673	0.742	0.0756949	1.12093	1	0.335448	1	Rtca,babo,Dscam1,Ythdf,WASp,Moe,kuz,Con,ben,Src42A	FBgn0025630,FBgn0011300,FBgn0033159,FBgn0039261,FBgn0024273,FBgn0011661,FBgn0259984,FBgn0005775,FBgn0000173,FBgn0264959
	No HTP GO Biological Processes	GO:0032502	developmental process	1898	49	34.752	1.2007	0.264	0.0760578	1.11886	1	0.335448	1	mdlc,flw,da,lqf,ben,rictor,Trpml,tkv,Dscam1,so,Nf-YB,crol,Ddr,Inx2,Pka-R1,pho,Vha100-1,Rfx,Rtca,sgg,wit,mbl,asl,akirin,lace,Tao,Moe,elav,Cht5,lsn,heph,Src42A,aurA,babo,Adar,Actn,kuz,Slik,WASp,spn-B,Hey,Ythdf,Con,pcs,chico,spn-E,CG14073,Grasp65,betaTub85D	FBgn0038772,FBgn0000711,FBgn0267821,FBgn0028582,FBgn0000173,FBgn0031006,FBgn0262516,FBgn0003716,FBgn0033159,FBgn0003460,FBgn0032816,FBgn0020309,FBgn0053531,FBgn0027108,FBgn0259243,FBgn0002521,FBgn0028671,FBgn0020379,FBgn0025630,FBgn0003371,FBgn0024179,FBgn0265487,FBgn0261004,FBgn0082598,FBgn0002524,FBgn0031030,FBgn0011661,FBgn0260400,FBgn0038180,FBgn0260940,FBgn0011224,FBgn0264959,FBgn0000147,FBg…
	SLIM2 GO BP	GO:0051276	chromosome organization	207	8	5.674	1.7975	0.846	0.0770873	1.11302	1	0.335448	1	DNAlig4,spn-B,sgg,Slik,spn-E,Slbp,pho,Moe	FBgn0030506,FBgn0003480,FBgn0003371,FBgn0035001,FBgn0003483,FBgn0041186,FBgn0002521,FBgn0011661
	No HTP GO Biological Processes	GO:0032869	cellular response to insulin stimulus	75	4	2.837	2.4806	1.311	0.0773201	1.11171	1	0.335448	1	Lst8,rictor,chico,sgg	FBgn0264691,FBgn0031006,FBgn0024248,FBgn0003371
	No HTP GO Biological Processes	GO:0007017	microtubule-based process	317	11	7.801	1.6139	0.691	0.0785645	1.10477	1	0.335448	1	Slik,Pka-R1,asl,heph,aurA,WASp,sgg,Moe,Cdc14,DCX-EMAP,betaTub85D	FBgn0035001,FBgn0259243,FBgn0261004,FBgn0011224,FBgn0000147,FBgn0024273,FBgn0003371,FBgn0011661,FBgn0031952,FBgn0259099,FBgn0003889
	SLIM2 GO BP	GO:0016071	mRNA metabolic process	355	12	8.511	1.5722	0.653	0.0791848	1.10136	1	0.335448	1	CG34313,mdlc,Slbp,Rbp1,spn-E,mbl,Adar,Prp39,Ythdf,heph,elav,Srrm234	FBgn0085342,FBgn0038772,FBgn0041186,FBgn0260944,FBgn0003483,FBgn0265487,FBgn0026086,FBgn0039600,FBgn0039261,FBgn0011224,FBgn0260400,FBgn0035253
	No HTP GO Biological Processes	GO:0055082	intracellular chemical homeostasis	107	5	3.546	2.1734	1.12	0.0800066	1.09687	1	0.335448	1	Trpml,nrv3,EMRE,Vha100-1,babo	FBgn0262516,FBgn0032946,FBgn0062440,FBgn0028671,FBgn0011300
	No HTP GO Biological Processes	GO:0014017	neuroblast fate commitment	22	2	1.418	4.2282	2.08	0.0801423	1.09614	1	0.335448	1	da,kuz	FBgn0267821,FBgn0259984
	No HTP GO Biological Processes	GO:0044773	mitotic DNA damage checkpoint signaling	22	2	1.418	4.2282	2.08	0.0801423	1.09614	1	0.335448	1	CG5790,Claspin	FBgn0032677,FBgn0052251
	No HTP GO Biological Processes	GO:0072666	establishment of protein localization to vacuole	22	2	1.418	4.2282	2.08	0.0801423	1.09614	1	0.335448	1	Vsp37A,lsn	FBgn0016038,FBgn0260940
	No HTP GO Biological Processes	GO:0032868	response to insulin	76	4	2.837	2.4479	1.292	0.080318	1.09519	1	0.335448	1	sgg,Lst8,rictor,chico	FBgn0003371,FBgn0264691,FBgn0031006,FBgn0024248
	No HTP GO Biological Processes	GO:0071375	cellular response to peptide hormone stimulus	76	4	2.837	2.4479	1.292	0.080318	1.09519	1	0.335448	1	chico,sgg,Lst8,rictor	FBgn0024248,FBgn0003371,FBgn0264691,FBgn0031006
	No HTP GO Biological Processes	GO:0016070	RNA metabolic process	1297	35	24.823	1.2551	0.328	0.081363	1.08957	1	0.335448	1	Daxx,crol,mdlc,rictor,CG6511,Nf-YB,Adar,CrebB,CG14073,Hey,Rrp47,da,CG2202,so,Rfx,spn-E,Polr3K,Ythdf,akirin,Srrm234,mbl,Dora,elav,CG43058,Rbp1,Polr3I,CG34313,CG11263,pho,Prp39,heph,CG11710,Slbp,Eaf,Lst8	FBgn0031820,FBgn0020309,FBgn0038772,FBgn0031006,FBgn0035923,FBgn0032816,FBgn0026086,FBgn0265784,FBgn0036814,FBgn0027788,FBgn0030711,FBgn0267821,FBgn0030240,FBgn0003460,FBgn0020379,FBgn0003483,FBgn0061362,FBgn0039261,FBgn0082598,FBgn0035253,FBgn0265487,FBgn0085430,FBgn0260400,FBgn0262360,FBgn0260944,FBgn0030801,FBgn0085342,FBgn0036330,FBgn0002521,FBgn0039600,FBgn0011224,FBgn0031115,FBgn0041186,FBg…
	No HTP GO Biological Processes	GO:0048812	neuron projection morphogenesis	357	12	8.511	1.5634	0.645	0.0817926	1.08729	1	0.335448	1	rictor,babo,ben,Rfx,Dscam1,pho,wit,Ythdf,Src42A,WASp,Moe,kuz	FBgn0031006,FBgn0011300,FBgn0000173,FBgn0020379,FBgn0033159,FBgn0002521,FBgn0024179,FBgn0039261,FBgn0264959,FBgn0024273,FBgn0011661,FBgn0259984
	No HTP GO Biological Processes	GO:0000209	protein polyubiquitination	77	4	2.837	2.4161	1.273	0.0833731	1.07897	1	0.335448	1	Pli,ben,Ubc10,CG4502	FBgn0025574,FBgn0000173,FBgn0026316,FBgn0031896
	No HTP GO Biological Processes	GO:0043434	response to peptide hormone	77	4	2.837	2.4161	1.273	0.0833731	1.07897	1	0.335448	1	rictor,chico,sgg,Lst8	FBgn0031006,FBgn0024248,FBgn0003371,FBgn0264691
	No HTP GO Biological Processes	GO:0030335	positive regulation of cell migration	48	3	2.128	2.9069	1.539	0.0835851	1.07787	1	0.335448	1	kuz,chico,Dscam1	FBgn0259984,FBgn0024248,FBgn0033159
	No HTP GO Biological Processes	GO:1990138	neuron projection extension	48	3	2.128	2.9069	1.539	0.0835851	1.07787	1	0.335448	1	Ythdf,kuz,Dscam1	FBgn0039261,FBgn0259984,FBgn0033159
	No HTP GO Biological Processes	GO:0120039	plasma membrane bounded cell projection morphogenesis	359	12	8.511	1.5547	0.637	0.0844545	1.07338	1	0.33819	1	Moe,kuz,rictor,babo,ben,Rfx,Dscam1,pho,Ythdf,wit,WASp,Src42A	FBgn0011661,FBgn0259984,FBgn0031006,FBgn0011300,FBgn0000173,FBgn0020379,FBgn0033159,FBgn0002521,FBgn0039261,FBgn0024179,FBgn0024273,FBgn0264959
	No HTP GO Biological Processes	GO:0045595	regulation of cell differentiation	212	8	5.674	1.7551	0.812	0.0857755	1.06664	1	0.34167	1	babo,Hey,aurA,Ythdf,Src42A,tkv,lqf,Nf-YB	FBgn0011300,FBgn0027788,FBgn0000147,FBgn0039261,FBgn0264959,FBgn0003716,FBgn0028582,FBgn0032816
	No HTP GO Biological Processes	GO:0048858	cell projection morphogenesis	360	12	8.511	1.5504	0.633	0.0858059	1.06648	1	0.34167	1	Ythdf,wit,WASp,Src42A,Moe,kuz,rictor,babo,ben,Rfx,Dscam1,pho	FBgn0039261,FBgn0024179,FBgn0024273,FBgn0264959,FBgn0011661,FBgn0259984,FBgn0031006,FBgn0011300,FBgn0000173,FBgn0020379,FBgn0033159,FBgn0002521
	SLIM2 GO BP	GO:0060429	epithelium development	437	14	9.929	1.49	0.575	0.0858873	1.06607	1	0.34167	1	Src42A,Moe,kuz,Slik,sgg,Inx2,WASp,Grasp65,tkv,Tao,da,chico,flw,Vha100-1	FBgn0264959,FBgn0011661,FBgn0259984,FBgn0035001,FBgn0003371,FBgn0027108,FBgn0024273,FBgn0036919,FBgn0003716,FBgn0031030,FBgn0267821,FBgn0024248,FBgn0000711,FBgn0028671
	No HTP GO Biological Processes	GO:0000070	mitotic sister chromatid segregation	78	4	2.837	2.3852	1.254	0.0864849	1.06306	1	0.342169	1	sgg,Moe,spn-E,Slbp	FBgn0003371,FBgn0011661,FBgn0003483,FBgn0041186
	No HTP GO Biological Processes	GO:0043470	regulation of carbohydrate catabolic process	23	2	1.418	4.0444	2.016	0.0865773	1.0626	1	0.342169	1	babo,flw	FBgn0011300,FBgn0000711
	No HTP GO Biological Processes	GO:0072665	protein localization to vacuole	23	2	1.418	4.0444	2.016	0.0865773	1.0626	1	0.342169	1	Vsp37A,lsn	FBgn0016038,FBgn0260940
	No HTP GO Biological Processes	GO:0016358	dendrite development	143	6	4.255	1.9515	0.965	0.0871461	1.05975	1	0.343524	1	wit,Dscam1,rictor,babo,Rfx,pho	FBgn0024179,FBgn0033159,FBgn0031006,FBgn0011300,FBgn0020379,FBgn0002521
	No HTP GO Biological Processes	GO:0006952	defense response	249	9	6.383	1.6811	0.749	0.0872983	1.05899	1	0.343524	1	Pli,akirin,Hml,Src42A,Camp,Trpml,DCX-EMAP,ben,CG30091	FBgn0025574,FBgn0082598,FBgn0029167,FBgn0264959,FBgn0034210,FBgn0262516,FBgn0259099,FBgn0000173,FBgn0050091
	No HTP GO Biological Processes	GO:0033044	regulation of chromosome organization	49	3	2.128	2.8476	1.51	0.0876967	1.05702	1	0.343605	1	Moe,sgg,Slik	FBgn0011661,FBgn0003371,FBgn0035001
	No HTP GO Biological Processes	GO:2000147	positive regulation of cell motility	49	3	2.128	2.8476	1.51	0.0876967	1.05702	1	0.343605	1	Dscam1,kuz,chico	FBgn0033159,FBgn0259984,FBgn0024248
	No HTP GO Biological Processes	GO:1903047	mitotic cell cycle process	251	9	6.383	1.6677	0.738	0.0906702	1.04254	1	0.349382	1	CG5790,sgg,spn-E,Claspin,Slbp,Slik,Moe,aurA,Cdc14	FBgn0032677,FBgn0003371,FBgn0003483,FBgn0052251,FBgn0041186,FBgn0035001,FBgn0011661,FBgn0000147,FBgn0031952
	No HTP GO Biological Processes	GO:0141187	nucleic acid biosynthetic process	1224	33	23.404	1.254	0.327	0.0908133	1.04185	1	0.349382	1	CG43058,Srrm234,CG11263,spn-E,Polr3I,Adar,CG34313,mbl,heph,pho,CG11710,Rbp1,Lst8,Slbp,Daxx,Prp39,rictor,crol,CG6511,Eaf,CrebB,Nf-YB,CG14073,mdlc,da,Hey,CG2202,Rrp47,so,akirin,Rfx,elav,Polr3K	FBgn0262360,FBgn0035253,FBgn0036330,FBgn0003483,FBgn0030801,FBgn0026086,FBgn0085342,FBgn0265487,FBgn0011224,FBgn0002521,FBgn0031115,FBgn0260944,FBgn0264691,FBgn0041186,FBgn0031820,FBgn0039600,FBgn0031006,FBgn0020309,FBgn0035923,FBgn0033166,FBgn0265784,FBgn0032816,FBgn0036814,FBgn0038772,FBgn0267821,FBgn0027788,FBgn0030240,FBgn0030711,FBgn0003460,FBgn0082598,FBgn0020379,FBgn0260400,FBgn0061362
	No HTP GO Biological Processes	GO:0007635	chemosensory behavior	50	3	2.128	2.7906	1.481	0.0918923	1.03672	1	0.349382	1	sgg,Pka-R1,chico	FBgn0003371,FBgn0259243,FBgn0024248
	No HTP GO Biological Processes	GO:0060560	developmental growth involved in morphogenesis	80	4	2.837	2.3255	1.218	0.092876	1.0321	1	0.349382	1	Dscam1,tkv,Ythdf,kuz	FBgn0033159,FBgn0003716,FBgn0039261,FBgn0259984
	No HTP GO Biological Processes	GO:0007300	ovarian nurse cell to oocyte transport	24	2	1.418	3.8759	1.955	0.0931617	1.03076	1	0.349382	1	flw,pcs	FBgn0000711,FBgn0033988
	No HTP GO Biological Processes	GO:0034587	piRNA processing	24	2	1.418	3.8759	1.955	0.0931617	1.03076	1	0.349382	1	spn-E,CG11263	FBgn0003483,FBgn0036330
	No HTP GO Biological Processes	GO:0046528	imaginal disc fusion	24	2	1.418	3.8759	1.955	0.0931617	1.03076	1	0.349382	1	Src42A,tkv	FBgn0264959,FBgn0003716
	No HTP GO Biological Processes	GO:0046529	imaginal disc fusion, thorax closure	24	2	1.418	3.8759	1.955	0.0931617	1.03076	1	0.349382	1	tkv,Src42A	FBgn0003716,FBgn0264959
	SLIM2 GO BP	GO:0034587	piRNA processing	24	2	1.418	3.8759	1.955	0.0931617	1.03076	1	0.349382	1	spn-E,CG11263	FBgn0003483,FBgn0036330
	No HTP GO Biological Processes	GO:0021700	developmental maturation	181	7	4.965	1.7988	0.847	0.0945022	1.02456	1	0.349382	1	Pka-R1,heph,lsn,Moe,flw,spn-E,ben	FBgn0259243,FBgn0011224,FBgn0260940,FBgn0011661,FBgn0000711,FBgn0003483,FBgn0000173
	No HTP GO Biological Processes	GO:0034330	cell junction organization	291	10	7.092	1.5983	0.677	0.0955562	1.01974	1	0.349382	1	rictor,CrebB,tkv,wit,Trpml,Src42A,sgg,Tao,WASp,ben	FBgn0031006,FBgn0265784,FBgn0003716,FBgn0024179,FBgn0262516,FBgn0264959,FBgn0003371,FBgn0031030,FBgn0024273,FBgn0000173
	No HTP GO Biological Processes	GO:0001745	compound eye morphogenesis	254	9	6.383	1.648	0.721	0.0958717	1.01831	1	0.349382	1	Slik,Src42A,babo,Tao,tkv,Nf-YB,so,Moe,mbl	FBgn0035001,FBgn0264959,FBgn0011300,FBgn0031030,FBgn0003716,FBgn0032816,FBgn0003460,FBgn0011661,FBgn0265487
	No HTP GO Biological Processes	GO:0051128	regulation of cellular component organization	564	17	12.057	1.4019	0.487	0.0960624	1.01745	1	0.349382	1	Ythdf,tkv,kuz,Trpml,WASp,wit,Ddr,CG10376,Tao,sgg,Src42A,Moe,Lst8,Slik,Rtca,rictor,Dscam1	FBgn0039261,FBgn0003716,FBgn0259984,FBgn0262516,FBgn0024273,FBgn0024179,FBgn0053531,FBgn0032702,FBgn0031030,FBgn0003371,FBgn0264959,FBgn0011661,FBgn0264691,FBgn0035001,FBgn0025630,FBgn0031006,FBgn0033159
	No HTP GO Biological Processes	GO:0006979	response to oxidative stress	81	4	2.837	2.2968	1.2	0.0961541	1.01703	1	0.349382	1	Srx,Adar,ben,Daxx	FBgn0030876,FBgn0026086,FBgn0000173,FBgn0031820
	No HTP GO Biological Processes	GO:0034504	protein localization to nucleus	51	3	2.128	2.7359	1.452	0.09617	1.01696	1	0.349382	1	sgg,Lst8,rictor	FBgn0003371,FBgn0264691,FBgn0031006
	No HTP GO Biological Processes	GO:0035194	regulatory ncRNA-mediated post-transcriptional gene silencing	51	3	2.128	2.7359	1.452	0.09617	1.01696	1	0.349382	1	spn-E,Ccdc85,Dora	FBgn0003483,FBgn0031488,FBgn0085430
	No HTP GO Biological Processes	GO:0006355	regulation of DNA-templated transcription	646	19	13.475	1.368	0.452	0.097486	1.01106	1	0.349382	1	Hey,CG43058,da,Rfx,Nf-YB,pho,Eaf,crol,CG6511,CG14073,Rbp1,CG2202,Lst8,CrebB,rictor,CG11710,so,akirin,Daxx	FBgn0027788,FBgn0262360,FBgn0267821,FBgn0020379,FBgn0032816,FBgn0002521,FBgn0033166,FBgn0020309,FBgn0035923,FBgn0036814,FBgn0260944,FBgn0030240,FBgn0264691,FBgn0265784,FBgn0031006,FBgn0031115,FBgn0003460,FBgn0082598,FBgn0031820
	No HTP GO Biological Processes	GO:2001141	regulation of RNA biosynthetic process	646	19	13.475	1.368	0.452	0.097486	1.01106	1	0.349382	1	Daxx,so,akirin,da,Hey,CG43058,Nf-YB,Rfx,Eaf,pho,CG6511,crol,CG14073,Rbp1,CG2202,Lst8,CG11710,CrebB,rictor	FBgn0031820,FBgn0003460,FBgn0082598,FBgn0267821,FBgn0027788,FBgn0262360,FBgn0032816,FBgn0020379,FBgn0033166,FBgn0002521,FBgn0035923,FBgn0020309,FBgn0036814,FBgn0260944,FBgn0030240,FBgn0264691,FBgn0031115,FBgn0265784,FBgn0031006
	No HTP GO Biological Processes	GO:0007059	chromosome segregation	148	6	4.255	1.8856	0.915	0.0987761	1.00535	1	0.349382	1	Slik,flw,spn-E,Slbp,Moe,sgg	FBgn0035001,FBgn0000711,FBgn0003483,FBgn0041186,FBgn0011661,FBgn0003371
	No HTP GO Biological Processes	GO:0016071	mRNA metabolic process	331	11	7.801	1.5457	0.628	0.0990854	1.00399	1	0.349382	1	mbl,Ythdf,Prp39,elav,Srrm234,CG34313,mdlc,Slbp,spn-E,Rbp1,Adar	FBgn0265487,FBgn0039261,FBgn0039600,FBgn0260400,FBgn0035253,FBgn0085342,FBgn0038772,FBgn0041186,FBgn0003483,FBgn0260944,FBgn0026086
	No HTP GO Biological Processes	GO:0003382	epithelial cell morphogenesis	25	2	1.418	3.7209	1.896	0.0998862	1.00049	1	0.349382	1	WASp,sgg	FBgn0024273,FBgn0003371
	No HTP GO Biological Processes	GO:0007156	homophilic cell adhesion via plasma membrane adhesion molecules	25	2	1.418	3.7209	1.896	0.0998862	1.00049	1	0.349382	1	Dscam1,Con	FBgn0033159,FBgn0005775
	No HTP GO Biological Processes	GO:0007294	germarium-derived oocyte fate determination	25	2	1.418	3.7209	1.896	0.0998862	1.00049	1	0.349382	1	spn-B,spn-E	FBgn0003480,FBgn0003483
	No HTP GO Biological Processes	GO:0007419	ventral cord development	25	2	1.418	3.7209	1.896	0.0998862	1.00049	1	0.349382	1	kuz,Dscam1	FBgn0259984,FBgn0033159
	No HTP GO Biological Processes	GO:0030717	oocyte karyosome formation	25	2	1.418	3.7209	1.896	0.0998862	1.00049	1	0.349382	1	spn-E,spn-B	FBgn0003483,FBgn0003480
	No HTP GO Biological Processes	GO:0036335	intestinal stem cell homeostasis	25	2	1.418	3.7209	1.896	0.0998862	1.00049	1	0.349382	1	Tao,Src42A	FBgn0031030,FBgn0264959
	No HTP GO Biological Processes	GO:0048520	positive regulation of behavior	25	2	1.418	3.7209	1.896	0.0998862	1.00049	1	0.349382	1	CrebB,Pka-R1	FBgn0265784,FBgn0259243
	No HTP GO Biological Processes	GO:0051302	regulation of cell division	25	2	1.418	3.7209	1.896	0.0998862	1.00049	1	0.349382	1	aurA,Cdc14	FBgn0000147,FBgn0031952
	No HTP GO Biological Processes	GO:0061988	karyosome formation	25	2	1.418	3.7209	1.896	0.0998862	1.00049	1	0.349382	1	spn-B,spn-E	FBgn0003480,FBgn0003483
	No HTP GO Biological Processes	GO:0040017	positive regulation of locomotion	52	3	2.128	2.6833	1.424	0.100528	0.997713	1	0.349382	1	Dscam1,kuz,chico	FBgn0033159,FBgn0259984,FBgn0024248
	No HTP GO Biological Processes	GO:0072001	renal system development	52	3	2.128	2.6833	1.424	0.100528	0.997713	1	0.349382	1	kuz,tkv,da	FBgn0259984,FBgn0003716,FBgn0267821
	No HTP GO Biological Processes	GO:0009888	tissue development	488	15	10.638	1.4296	0.516	0.100768	0.996678	1	0.349382	1	Slik,Tao,Inx2,tkv,Grasp65,da,pcs,Moe,flw,Src42A,Vha100-1,kuz,WASp,chico,sgg	FBgn0035001,FBgn0031030,FBgn0027108,FBgn0003716,FBgn0036919,FBgn0267821,FBgn0033988,FBgn0011661,FBgn0000711,FBgn0264959,FBgn0028671,FBgn0259984,FBgn0024273,FBgn0024248,FBgn0003371
	No HTP GO Biological Processes	GO:0033365	protein localization to organelle	220	8	5.674	1.6913	0.758	0.10083	0.996409	1	0.349382	1	ttm3,lsn,Lst8,rictor,Moe,Vsp37A,sgg,EMC5	FBgn0032971,FBgn0260940,FBgn0264691,FBgn0031006,FBgn0011661,FBgn0016038,FBgn0003371,FBgn0032732
	No HTP GO Biological Processes	GO:0080134	regulation of response to stress	184	7	4.965	1.7694	0.823	0.100892	0.996144	1	0.349382	1	ben,Rtca,Pli,akirin,Src42A,aurA,Tao	FBgn0000173,FBgn0025630,FBgn0025574,FBgn0082598,FBgn0264959,FBgn0000147,FBgn0031030
	No HTP GO Biological Processes	GO:0009948	anterior/posterior axis specification	115	5	3.546	2.0222	1.016	0.101197	0.994831	1	0.349382	1	spn-B,lsn,pho,Moe,spn-E	FBgn0003480,FBgn0260940,FBgn0002521,FBgn0011661,FBgn0003483
	No HTP GO Biological Processes	GO:0009953	dorsal/ventral pattern formation	115	5	3.546	2.0222	1.016	0.101197	0.994831	1	0.349382	1	flw,tkv,CG14073,spn-B,spn-E	FBgn0000711,FBgn0003716,FBgn0036814,FBgn0003480,FBgn0003483
	SLIM2 GO BP	GO:0000278	mitotic cell cycle	371	12	8.511	1.5044	0.589	0.101568	0.993241	1	0.349382	1	Moe,Slbp,aurA,crol,Cdc14,CG5790,Claspin,sgg,betaTub85D,ben,Slik,spn-E	FBgn0011661,FBgn0041186,FBgn0000147,FBgn0020309,FBgn0031952,FBgn0032677,FBgn0052251,FBgn0003371,FBgn0003889,FBgn0000173,FBgn0035001,FBgn0003483
	No HTP GO Biological Processes	GO:0019827	stem cell population maintenance	83	4	2.837	2.2415	1.164	0.102872	0.987704	1	0.349382	1	da,Inx2,tkv,sgg	FBgn0267821,FBgn0027108,FBgn0003716,FBgn0003371
	No HTP GO Biological Processes	GO:0098727	maintenance of cell number	83	4	2.837	2.2415	1.164	0.102872	0.987704	1	0.349382	1	sgg,da,Inx2,tkv	FBgn0003371,FBgn0267821,FBgn0027108,FBgn0003716
	No HTP GO Biological Processes	GO:0048024	regulation of mRNA splicing, via spliceosome	53	3	2.128	2.6327	1.397	0.104964	0.978959	1	0.354659	1	mbl,Rbp1,Prp39	FBgn0265487,FBgn0260944,FBgn0039600
	No HTP GO Biological Processes	GO:0045087	innate immune response	151	6	4.255	1.8481	0.886	0.106133	0.974151	1	0.354659	1	Pli,akirin,CG30091,ben,Hml,DCX-EMAP	FBgn0025574,FBgn0082598,FBgn0050091,FBgn0000173,FBgn0029167,FBgn0259099
	No HTP GO Biological Processes	GO:0007032	endosome organization	26	2	1.418	3.5777	1.839	0.106742	0.971665	1	0.354659	1	lsn,Vha100-1	FBgn0260940,FBgn0028671
	No HTP GO Biological Processes	GO:0016325	oocyte microtubule cytoskeleton organization	26	2	1.418	3.5777	1.839	0.106742	0.971665	1	0.354659	1	Pka-R1,heph	FBgn0259243,FBgn0011224
	No HTP GO Biological Processes	GO:0044774	mitotic DNA integrity checkpoint signaling	26	2	1.418	3.5777	1.839	0.106742	0.971665	1	0.354659	1	CG5790,Claspin	FBgn0032677,FBgn0052251
	No HTP GO Biological Processes	GO:0048665	neuron fate specification	26	2	1.418	3.5777	1.839	0.106742	0.971665	1	0.354659	1	babo,tkv	FBgn0011300,FBgn0003716
	No HTP GO Biological Processes	GO:1905952	regulation of lipid localization	26	2	1.418	3.5777	1.839	0.106742	0.971665	1	0.354659	1	Grasp65,adp	FBgn0036919,FBgn0000057
	No HTP GO Biological Processes	GO:0048592	eye morphogenesis	260	9	6.383	1.61	0.687	0.10679	0.97147	1	0.354659	1	babo,mbl,Tao,tkv,so,Moe,Slik,Nf-YB,Src42A	FBgn0011300,FBgn0265487,FBgn0031030,FBgn0003716,FBgn0003460,FBgn0011661,FBgn0035001,FBgn0032816,FBgn0264959
	No HTP GO Biological Processes	GO:0090596	sensory organ morphogenesis	260	9	6.383	1.61	0.687	0.10679	0.97147	1	0.354659	1	Src42A,babo,mbl,Tao,tkv,so,Moe,Slik,Nf-YB	FBgn0264959,FBgn0011300,FBgn0265487,FBgn0031030,FBgn0003716,FBgn0003460,FBgn0011661,FBgn0035001,FBgn0032816
	No HTP GO Biological Processes	GO:0098813	nuclear chromosome segregation	117	5	3.546	1.9876	0.991	0.106897	0.971036	1	0.354659	1	spn-E,Slbp,Moe,sgg,Slik	FBgn0003483,FBgn0041186,FBgn0011661,FBgn0003371,FBgn0035001
	SLIM2 GO BP	GO:0042221	response to chemical	493	15	10.638	1.4151	0.501	0.107432	0.968866	1	0.354659	1	Tao,Con,Srx,Clic,Prx6a,babo,sgg,Lst8,Pka-R1,rictor,chico,Dscam1,alpha-Man-Ia,adp,ben	FBgn0031030,FBgn0005775,FBgn0030876,FBgn0030529,FBgn0031479,FBgn0011300,FBgn0003371,FBgn0264691,FBgn0259243,FBgn0031006,FBgn0024248,FBgn0033159,FBgn0259170,FBgn0000057,FBgn0000173
	No HTP GO Biological Processes	GO:0008344	adult locomotory behavior	54	3	2.128	2.5839	1.37	0.109476	0.96068	1	0.354659	1	ben,Adar,DCX-EMAP	FBgn0000173,FBgn0026086,FBgn0259099
	No HTP GO Biological Processes	GO:0016441	post-transcriptional gene silencing	54	3	2.128	2.5839	1.37	0.109476	0.96068	1	0.354659	1	spn-E,Dora,Ccdc85	FBgn0003483,FBgn0085430,FBgn0031488
	No HTP GO Biological Processes	GO:0030866	cortical actin cytoskeleton organization	54	3	2.128	2.5839	1.37	0.109476	0.96068	1	0.354659	1	Slik,flw,Moe	FBgn0035001,FBgn0000711,FBgn0011661
	No HTP GO Biological Processes	GO:0080135	regulation of cellular response to stress	54	3	2.128	2.5839	1.37	0.109476	0.96068	1	0.354659	1	Rtca,Tao,aurA	FBgn0025630,FBgn0031030,FBgn0000147
	No HTP GO Biological Processes	GO:0009611	response to wounding	85	4	2.837	2.1887	1.13	0.1098	0.959399	1	0.354659	1	Rtca,Hml,Cht5,Src42A	FBgn0025630,FBgn0029167,FBgn0038180,FBgn0264959
	No HTP GO Biological Processes	GO:0031047	regulatory ncRNA-mediated gene silencing	85	4	2.837	2.1887	1.13	0.1098	0.959399	1	0.354659	1	spn-E,Dora,CG11263,Ccdc85	FBgn0003483,FBgn0085430,FBgn0036330,FBgn0031488
	No HTP GO Biological Processes	GO:0006403	RNA localization	118	5	3.546	1.9708	0.979	0.109804	0.95938	1	0.354659	1	lsn,Slbp,spn-E,Moe,spn-B	FBgn0260940,FBgn0041186,FBgn0003483,FBgn0011661,FBgn0003480
	No HTP GO Biological Processes	GO:0043408	regulation of MAPK cascade	118	5	3.546	1.9708	0.979	0.109804	0.95938	1	0.354659	1	Tao,flw,Nf-YB,Src42A,ben	FBgn0031030,FBgn0000711,FBgn0032816,FBgn0264959,FBgn0000173
	No HTP GO Biological Processes	GO:0044089	positive regulation of cellular component biogenesis	118	5	3.546	1.9708	0.979	0.109804	0.95938	1	0.354659	1	rictor,tkv,Trpml,wit,CG10376	FBgn0031006,FBgn0003716,FBgn0262516,FBgn0024179,FBgn0032702
	No HTP GO Biological Processes	GO:0048469	cell maturation	153	6	4.255	1.8239	0.867	0.111192	0.953926	1	0.354659	1	Moe,flw,spn-E,Pka-R1,heph,lsn	FBgn0011661,FBgn0000711,FBgn0003483,FBgn0259243,FBgn0011224,FBgn0260940
	No HTP GO Biological Processes	GO:0000280	nuclear division	189	7	4.965	1.7226	0.785	0.112056	0.950566	1	0.354659	1	Moe,Cdc14,sgg,spn-B,spn-E,Slbp,aurA	FBgn0011661,FBgn0031952,FBgn0003371,FBgn0003480,FBgn0003483,FBgn0041186,FBgn0000147
	No HTP GO Biological Processes	GO:0042592	homeostatic process	339	11	7.801	1.5092	0.594	0.112135	0.950257	1	0.354659	1	mbl,babo,EMRE,chico,Tao,Trpml,Src42A,Vha100-1,nrv3,Moe,Prx6a	FBgn0265487,FBgn0011300,FBgn0062440,FBgn0024248,FBgn0031030,FBgn0262516,FBgn0264959,FBgn0028671,FBgn0032946,FBgn0011661,FBgn0031479
	No HTP GO Biological Processes	GO:0007476	imaginal disc-derived wing morphogenesis	226	8	5.674	1.6464	0.719	0.113043	0.946756	1	0.354659	1	tkv,heph,crol,Src42A,babo,flw,Grasp65,sgg	FBgn0003716,FBgn0011224,FBgn0020309,FBgn0264959,FBgn0011300,FBgn0000711,FBgn0036919,FBgn0003371
	No HTP GO Biological Processes	GO:0006383	transcription by RNA polymerase III	27	2	1.418	3.4452	1.785	0.11372	0.944163	1	0.354659	1	Polr3K,Polr3I	FBgn0061362,FBgn0030801
	No HTP GO Biological Processes	GO:0007097	nuclear migration	27	2	1.418	3.4452	1.785	0.11372	0.944163	1	0.354659	1	flw,kud	FBgn0000711,FBgn0036667
	No HTP GO Biological Processes	GO:0008347	glial cell migration	27	2	1.418	3.4452	1.785	0.11372	0.944163	1	0.354659	1	kuz,so	FBgn0259984,FBgn0003460
	SLIM2 GO BP	GO:0005975	carbohydrate metabolic process	154	6	4.255	1.8121	0.858	0.113768	0.943981	1	0.354659	1	Cht5,sgg,babo,flw,alpha-Man-Ia,adp	FBgn0038180,FBgn0003371,FBgn0011300,FBgn0000711,FBgn0259170,FBgn0000057
	No HTP GO Biological Processes	GO:0045475	locomotor rhythm	55	3	2.128	2.5369	1.343	0.114063	0.942856	1	0.354659	1	Adar,sgg,CrebB	FBgn0026086,FBgn0003371,FBgn0265784
	No HTP GO Biological Processes	GO:0048519	negative regulation of biological process	1080	29	20.567	1.2489	0.321	0.114592	0.940846	1	0.354659	1	Src42A,Claspin,tkv,sgg,WASp,lqf,babo,Tao,spn-E,pho,adp,flw,CG14073,Ccdc85,CG5790,elav,Nf-YB,crol,CG11263,heph,Pka-R1,asl,Pli,Ythdf,Dora,chico,raskol,Rtca,Adar	FBgn0264959,FBgn0052251,FBgn0003716,FBgn0003371,FBgn0024273,FBgn0028582,FBgn0011300,FBgn0031030,FBgn0003483,FBgn0002521,FBgn0000057,FBgn0000711,FBgn0036814,FBgn0031488,FBgn0032677,FBgn0260400,FBgn0032816,FBgn0020309,FBgn0036330,FBgn0011224,FBgn0259243,FBgn0261004,FBgn0025574,FBgn0039261,FBgn0085430,FBgn0024248,FBgn0261570,FBgn0025630,FBgn0026086
	SLIM2 GO BP	GO:0006351	DNA-templated transcription	785	22	15.603	1.3035	0.382	0.114955	0.939471	1	0.354659	1	pho,Polr3G,CG11710,CG2202,Lst8,Daxx,CrebB,rictor,da,so,Nf-YB,akirin,Hey,Eaf,CG43058,Rfx,CG6511,crol,Polr3I,CG14073,Rbp1,Polr3K	FBgn0002521,FBgn0053051,FBgn0031115,FBgn0030240,FBgn0264691,FBgn0031820,FBgn0265784,FBgn0031006,FBgn0267821,FBgn0003460,FBgn0032816,FBgn0082598,FBgn0027788,FBgn0033166,FBgn0262360,FBgn0020379,FBgn0035923,FBgn0020309,FBgn0030801,FBgn0036814,FBgn0260944,FBgn0061362
	No HTP GO Biological Processes	GO:0003002	regionalization	380	12	8.511	1.4688	0.555	0.115689	0.936707	1	0.354659	1	CG14073,sgg,lsn,Hey,tkv,pcs,Moe,pho,flw,WASp,spn-E,spn-B	FBgn0036814,FBgn0003371,FBgn0260940,FBgn0027788,FBgn0003716,FBgn0033988,FBgn0011661,FBgn0002521,FBgn0000711,FBgn0024273,FBgn0003483,FBgn0003480
	No HTP GO Biological Processes	GO:0048749	compound eye development	304	10	7.092	1.53	0.614	0.118259	0.927166	1	0.354659	1	Vha100-1,tkv,Moe,mbl,Slik,Nf-YB,babo,Src42A,Tao,so	FBgn0028671,FBgn0003716,FBgn0011661,FBgn0265487,FBgn0035001,FBgn0032816,FBgn0011300,FBgn0264959,FBgn0031030,FBgn0003460
	No HTP GO Biological Processes	GO:0016049	cell growth	121	5	3.546	1.9219	0.943	0.118758	0.925338	1	0.354659	1	tkv,chico,Ythdf,kuz,Dscam1	FBgn0003716,FBgn0024248,FBgn0039261,FBgn0259984,FBgn0033159
	SLIM2 GO BP	GO:0006403	RNA localization	121	5	3.546	1.9219	0.943	0.118758	0.925338	1	0.354659	1	lsn,Slbp,spn-E,Moe,spn-B	FBgn0260940,FBgn0041186,FBgn0003483,FBgn0011661,FBgn0003480
	No HTP GO Biological Processes	GO:0071695	anatomical structure maturation	156	6	4.255	1.7889	0.839	0.11901	0.924418	1	0.354659	1	spn-E,Pka-R1,heph,lsn,Moe,flw	FBgn0003483,FBgn0259243,FBgn0011224,FBgn0260940,FBgn0011661,FBgn0000711
	No HTP GO Biological Processes	GO:1901698	response to nitrogen compound	156	6	4.255	1.7889	0.839	0.11901	0.924418	1	0.354659	1	alpha-Man-Ia,sgg,Tao,Lst8,rictor,chico	FBgn0259170,FBgn0003371,FBgn0031030,FBgn0264691,FBgn0031006,FBgn0024248
	No HTP GO Biological Processes	GO:0030036	actin cytoskeleton organization	267	9	6.383	1.5678	0.649	0.120386	0.919423	1	0.354659	1	Slik,WASp,Src42A,Lst8,Pka-R1,Actn,CG10376,Moe,flw	FBgn0035001,FBgn0024273,FBgn0264959,FBgn0264691,FBgn0259243,FBgn0000667,FBgn0032702,FBgn0011661,FBgn0000711
	No HTP GO Biological Processes	GO:0032956	regulation of actin cytoskeleton organization	88	4	2.837	2.1141	1.08	0.120573	0.918749	1	0.354659	1	WASp,CG10376,Moe,Lst8	FBgn0024273,FBgn0032702,FBgn0011661,FBgn0264691
	No HTP GO Biological Processes	GO:0000272	polysaccharide catabolic process	28	2	1.418	3.3222	1.732	0.120812	0.917889	1	0.354659	1	babo,flw	FBgn0011300,FBgn0000711
	No HTP GO Biological Processes	GO:0005980	glycogen catabolic process	28	2	1.418	3.3222	1.732	0.120812	0.917889	1	0.354659	1	flw,babo	FBgn0000711,FBgn0011300
	No HTP GO Biological Processes	GO:0007091	metaphase/anaphase transition of mitotic cell cycle	28	2	1.418	3.3222	1.732	0.120812	0.917889	1	0.354659	1	sgg,Slik	FBgn0003371,FBgn0035001
	No HTP GO Biological Processes	GO:0009251	glucan catabolic process	28	2	1.418	3.3222	1.732	0.120812	0.917889	1	0.354659	1	babo,flw	FBgn0011300,FBgn0000711
	No HTP GO Biological Processes	GO:0035017	cuticle pattern formation	28	2	1.418	3.3222	1.732	0.120812	0.917889	1	0.354659	1	sgg,WASp	FBgn0003371,FBgn0024273
	No HTP GO Biological Processes	GO:0042078	germ-line stem cell division	28	2	1.418	3.3222	1.732	0.120812	0.917889	1	0.354659	1	tkv,chico	FBgn0003716,FBgn0024248
	No HTP GO Biological Processes	GO:0044784	metaphase/anaphase transition of cell cycle	28	2	1.418	3.3222	1.732	0.120812	0.917889	1	0.354659	1	sgg,Slik	FBgn0003371,FBgn0035001
	No HTP GO Biological Processes	GO:0051293	establishment of spindle localization	28	2	1.418	3.3222	1.732	0.120812	0.917889	1	0.354659	1	aurA,Slik	FBgn0000147,FBgn0035001
	No HTP GO Biological Processes	GO:0051653	spindle localization	28	2	1.418	3.3222	1.732	0.120812	0.917889	1	0.354659	1	aurA,Slik	FBgn0000147,FBgn0035001
	No HTP GO Biological Processes	GO:0051301	cell division	193	7	4.965	1.6869	0.754	0.121442	0.915631	1	0.354659	1	flw,asl,WASp,tkv,Cdc14,aurA,chico	FBgn0000711,FBgn0261004,FBgn0024273,FBgn0003716,FBgn0031952,FBgn0000147,FBgn0024248
	No HTP GO Biological Processes	GO:0044770	cell cycle phase transition	122	5	3.546	1.9062	0.931	0.121817	0.914291	1	0.354659	1	Claspin,Cdc14,CG5790,sgg,Slik	FBgn0052251,FBgn0031952,FBgn0032677,FBgn0003371,FBgn0035001
	No HTP GO Biological Processes	GO:0048646	anatomical structure formation involved in morphogenesis	384	12	8.511	1.4535	0.54	0.122316	0.912515	1	0.354659	1	spn-E,tkv,so,aurA,heph,spn-B,pcs,Actn,flw,WASp,Inx2,Moe	FBgn0003483,FBgn0003716,FBgn0003460,FBgn0000147,FBgn0011224,FBgn0003480,FBgn0033988,FBgn0000667,FBgn0000711,FBgn0024273,FBgn0027108,FBgn0011661
	No HTP GO Biological Processes	GO:0016043	cellular component organization	2054	51	36.17	1.1548	0.208	0.123004	0.910082	1	0.356084	1	lsn,Moe,Con,Rfx,asl,DCX-EMAP,Ddr,ttm3,ben,CG3270,pho,Pka-R1,betaTub85D,Grasp65,CG8520,pcs,chico,kud,mbl,heph,Slbp,Slik,flw,CG10376,sgg,Actn,spn-B,CrebB,Rtca,Dscam1,Tao,Chchd3,Prp39,wit,EMC5,kuz,Src42A,DNAlig4,Lst8,aurA,RpS14a,rictor,WASp,Ythdf,tkv,Vha100-1,Ttc19,babo,spn-E,Cdc14,Trpml	FBgn0260940,FBgn0011661,FBgn0005775,FBgn0020379,FBgn0261004,FBgn0259099,FBgn0053531,FBgn0032971,FBgn0000173,FBgn0033093,FBgn0002521,FBgn0259243,FBgn0003889,FBgn0036919,FBgn0033734,FBgn0033988,FBgn0024248,FBgn0036667,FBgn0265487,FBgn0011224,FBgn0041186,FBgn0035001,FBgn0000711,FBgn0032702,FBgn0003371,FBgn0000667,FBgn0003480,FBgn0265784,FBgn0025630,FBgn0033159,FBgn0031030,FBgn0010808,FBgn0039600,FBg…
	No HTP GO Biological Processes	GO:0032970	regulation of actin filament-based process	89	4	2.837	2.0904	1.064	0.124263	0.905659	1	0.359094	1	WASp,Moe,Lst8,CG10376	FBgn0024273,FBgn0011661,FBgn0264691,FBgn0032702
	SLIM2 GO BP	GO:0030036	actin cytoskeleton organization	269	9	6.383	1.5561	0.638	0.124439	0.905045	1	0.359094	1	Slik,WASp,Src42A,Lst8,Pka-R1,CG10376,Actn,Moe,flw	FBgn0035001,FBgn0024273,FBgn0264959,FBgn0264691,FBgn0259243,FBgn0032702,FBgn0000667,FBgn0011661,FBgn0000711
	No HTP GO Biological Processes	GO:0008340	determination of adult lifespan	123	5	3.546	1.8907	0.919	0.124914	0.90339	1	0.359324	1	alpha-Man-Ia,Daxx,babo,mthl4,chico	FBgn0259170,FBgn0031820,FBgn0011300,FBgn0034219,FBgn0024248
	SLIM2 GO BP	GO:0016049	cell growth	123	5	3.546	1.8907	0.919	0.124914	0.90339	1	0.359324	1	Ythdf,kuz,Dscam1,tkv,chico	FBgn0039261,FBgn0259984,FBgn0033159,FBgn0003716,FBgn0024248
	No HTP GO Biological Processes	GO:0050877	nervous system process	232	8	5.674	1.6038	0.681	0.126029	0.899529	1	0.36196	1	DCX-EMAP,Rfx,Dscam1,sgg,CrebB,Pka-R1,chico,nrv3	FBgn0259099,FBgn0020379,FBgn0033159,FBgn0003371,FBgn0265784,FBgn0259243,FBgn0024248,FBgn0032946
	No HTP GO Biological Processes	GO:0051094	positive regulation of developmental process	195	7	4.965	1.6696	0.74	0.126284	0.898651	1	0.361987	1	tkv,Trpml,wit,chico,Nf-YB,babo,rictor	FBgn0003716,FBgn0262516,FBgn0024179,FBgn0024248,FBgn0032816,FBgn0011300,FBgn0031006
	No HTP GO Biological Processes	GO:0006351	DNA-templated transcription	753	21	14.894	1.2971	0.375	0.12648	0.897977	1	0.361987	1	Nf-YB,so,CG43058,Eaf,Hey,CG6511,Rfx,Polr3I,crol,Polr3K,CG14073,Rbp1,CG11710,pho,Lst8,Daxx,CG2202,rictor,da,CrebB,akirin	FBgn0032816,FBgn0003460,FBgn0262360,FBgn0033166,FBgn0027788,FBgn0035923,FBgn0020379,FBgn0030801,FBgn0020309,FBgn0061362,FBgn0036814,FBgn0260944,FBgn0031115,FBgn0002521,FBgn0264691,FBgn0031820,FBgn0030240,FBgn0031006,FBgn0267821,FBgn0265784,FBgn0082598
	No HTP GO Biological Processes	GO:0048523	negative regulation of cellular process	1049	28	19.858	1.2415	0.312	0.126636	0.897444	1	0.361987	1	sgg,CG14073,Pli,adp,Tao,Nf-YB,pho,CG5790,flw,Pka-R1,Ccdc85,CG11263,elav,Ythdf,crol,heph,raskol,asl,Src42A,Claspin,Dora,WASp,chico,Rtca,Adar,spn-E,lqf,babo	FBgn0003371,FBgn0036814,FBgn0025574,FBgn0000057,FBgn0031030,FBgn0032816,FBgn0002521,FBgn0032677,FBgn0000711,FBgn0259243,FBgn0031488,FBgn0036330,FBgn0260400,FBgn0039261,FBgn0020309,FBgn0011224,FBgn0261570,FBgn0261004,FBgn0264959,FBgn0052251,FBgn0085430,FBgn0024273,FBgn0024248,FBgn0025630,FBgn0026086,FBgn0003483,FBgn0028582,FBgn0011300
	No HTP GO Biological Processes	GO:0030003	intracellular monoatomic cation homeostasis	90	4	2.837	2.0671	1.048	0.128	0.892789	1	0.364199	1	EMRE,Vha100-1,Trpml,nrv3	FBgn0062440,FBgn0028671,FBgn0262516,FBgn0032946
	No HTP GO Biological Processes	GO:0001578	microtubule bundle formation	29	2	1.418	3.2076	1.681	0.128011	0.892754	1	0.364199	1	WASp,asl	FBgn0024273,FBgn0261004
	No HTP GO Biological Processes	GO:0072583	clathrin-dependent endocytosis	29	2	1.418	3.2076	1.681	0.128011	0.892754	1	0.364199	1	WASp,lqf	FBgn0024273,FBgn0028582
	No HTP GO Biological Processes	GO:0016319	mushroom body development	58	3	2.128	2.4057	1.266	0.128246	0.891956	1	0.364299	1	Tao,Dscam1,babo	FBgn0031030,FBgn0033159,FBgn0011300
	SLIM2 GO BP	GO:0051301	cell division	196	7	4.965	1.6611	0.732	0.128742	0.890281	1	0.365136	1	asl,WASp,tkv,Cdc14,aurA,chico,flw	FBgn0261004,FBgn0024273,FBgn0003716,FBgn0031952,FBgn0000147,FBgn0024248,FBgn0000711
	No HTP GO Biological Processes	GO:0007049	cell cycle	509	15	10.638	1.3706	0.455	0.130537	0.884265	1	0.369653	1	betaTub85D,flw,Slik,sgg,asl,Cdc14,aurA,CG5790,spn-B,ben,spn-E,Slbp,Claspin,crol,Moe	FBgn0003889,FBgn0000711,FBgn0035001,FBgn0003371,FBgn0261004,FBgn0031952,FBgn0000147,FBgn0032677,FBgn0003480,FBgn0000173,FBgn0003483,FBgn0041186,FBgn0052251,FBgn0020309,FBgn0011661
	No HTP GO Biological Processes	GO:0048732	gland development	125	5	3.546	1.8604	0.896	0.131215	0.882016	1	0.370994	1	so,Src42A,betaTub85D,tkv,kuz	FBgn0003460,FBgn0264959,FBgn0003889,FBgn0003716,FBgn0259984
	No HTP GO Biological Processes	GO:0022414	reproductive process	799	22	15.603	1.2806	0.357	0.131619	0.88068	1	0.371449	1	heph,so,sgg,Tao,lsn,Pka-R1,asl,Moe,spn-B,flw,mbl,WASp,spn-E,pcs,kuz,tkv,da,Adar,elav,chico,Inx2,aurA	FBgn0011224,FBgn0003460,FBgn0003371,FBgn0031030,FBgn0260940,FBgn0259243,FBgn0261004,FBgn0011661,FBgn0003480,FBgn0000711,FBgn0265487,FBgn0024273,FBgn0003483,FBgn0033988,FBgn0259984,FBgn0003716,FBgn0267821,FBgn0026086,FBgn0260400,FBgn0024248,FBgn0027108,FBgn0000147
	No HTP GO Biological Processes	GO:0006873	intracellular monoatomic ion homeostasis	91	4	2.837	2.0444	1.032	0.131785	0.880135	1	0.371449	1	EMRE,Vha100-1,Trpml,nrv3	FBgn0062440,FBgn0028671,FBgn0262516,FBgn0032946
	No HTP GO Biological Processes	GO:0009950	dorsal/ventral axis specification	59	3	2.128	2.3649	1.242	0.133108	0.875795	1	0.374599	1	flw,spn-B,spn-E	FBgn0000711,FBgn0003480,FBgn0003483
	No HTP GO Biological Processes	GO:0006397	mRNA processing	236	8	5.674	1.5766	0.657	0.135106	0.869325	1	0.378445	1	Slbp,CG34313,Rbp1,mbl,Prp39,Srrm234,mdlc,elav	FBgn0041186,FBgn0085342,FBgn0260944,FBgn0265487,FBgn0039600,FBgn0035253,FBgn0038772,FBgn0260400
	No HTP GO Biological Processes	GO:0007472	wing disc morphogenesis	236	8	5.674	1.5766	0.657	0.135106	0.869325	1	0.378445	1	tkv,Grasp65,heph,crol,Src42A,babo,flw,sgg	FBgn0003716,FBgn0036919,FBgn0011224,FBgn0020309,FBgn0264959,FBgn0011300,FBgn0000711,FBgn0003371
	No HTP GO Biological Processes	GO:0030706	germarium-derived oocyte differentiation	30	2	1.418	3.1007	1.633	0.135307	0.868678	1	0.378445	1	spn-B,spn-E	FBgn0003480,FBgn0003483
	No HTP GO Biological Processes	GO:0046330	positive regulation of JNK cascade	30	2	1.418	3.1007	1.633	0.135307	0.868678	1	0.378445	1	ben,Tao	FBgn0000173,FBgn0031030
	No HTP GO Biological Processes	GO:0030029	actin filament-based process	275	9	6.383	1.5222	0.606	0.137033	0.863175	1	0.378527	1	Actn,CG10376,Moe,flw,WASp,Slik,Src42A,Lst8,Pka-R1	FBgn0000667,FBgn0032702,FBgn0011661,FBgn0000711,FBgn0024273,FBgn0035001,FBgn0264959,FBgn0264691,FBgn0259243
	No HTP GO Biological Processes	GO:0007591	molting cycle, chitin-based cuticle	60	3	2.128	2.3255	1.218	0.138034	0.860013	1	0.378527	1	Cht5,sgg,Pka-R1	FBgn0038180,FBgn0003371,FBgn0259243
	No HTP GO Biological Processes	GO:0031123	RNA 3'-end processing	60	3	2.128	2.3255	1.218	0.138034	0.860013	1	0.378527	1	Rbp1,elav,Slbp	FBgn0260944,FBgn0260400,FBgn0041186
	No HTP GO Biological Processes	GO:0042303	molting cycle	60	3	2.128	2.3255	1.218	0.138034	0.860013	1	0.378527	1	Cht5,sgg,Pka-R1	FBgn0038180,FBgn0003371,FBgn0259243
	SLIM2 GO BP	GO:0042303	molting cycle	60	3	2.128	2.3255	1.218	0.138034	0.860013	1	0.378527	1	Cht5,sgg,Pka-R1	FBgn0038180,FBgn0003371,FBgn0259243
	No HTP GO Biological Processes	GO:0006955	immune response	200	7	4.965	1.6279	0.703	0.138812	0.857572	1	0.378527	1	ben,chico,Pli,akirin,Hml,DCX-EMAP,CG30091	FBgn0000173,FBgn0024248,FBgn0025574,FBgn0082598,FBgn0029167,FBgn0259099,FBgn0050091
	No HTP GO Biological Processes	GO:0042461	photoreceptor cell development	93	4	2.837	2.0005	1	0.139491	0.855453	1	0.378527	1	Moe,mbl,Slik,ben	FBgn0011661,FBgn0265487,FBgn0035001,FBgn0000173
	No HTP GO Biological Processes	GO:0051603	proteolysis involved in protein catabolic process	277	9	6.383	1.5112	0.596	0.141375	0.849628	1	0.378527	1	CG7611,CG43058,alpha-Man-Ia,CG8520,Ubc10,sgg,Vsp37A,lsn,Vps2	FBgn0037094,FBgn0262360,FBgn0259170,FBgn0033734,FBgn0026316,FBgn0003371,FBgn0016038,FBgn0260940,FBgn0039402
	No HTP GO Biological Processes	GO:0048872	homeostasis of number of cells	31	2	1.418	3.0007	1.585	0.142695	0.845591	1	0.381172	1	Src42A,Tao	FBgn0264959,FBgn0031030
	No HTP GO Biological Processes	GO:0007274	neuromuscular synaptic transmission	61	3	2.128	2.2874	1.194	0.143022	0.844597	1	0.381172	1	tkv,Pka-R1,wit	FBgn0003716,FBgn0259243,FBgn0024179
	No HTP GO Biological Processes	GO:0007600	sensory perception	94	4	2.837	1.9792	0.985	0.143411	0.843417	1	0.381172	1	nrv3,DCX-EMAP,Rfx,Dscam1	FBgn0032946,FBgn0259099,FBgn0020379,FBgn0033159
	No HTP GO Biological Processes	GO:0050778	positive regulation of immune response	94	4	2.837	1.9792	0.985	0.143411	0.843417	1	0.381172	1	ben,chico,akirin,Pli	FBgn0000173,FBgn0024248,FBgn0082598,FBgn0025574
	No HTP GO Biological Processes	GO:0098609	cell-cell adhesion	94	4	2.837	1.9792	0.985	0.143411	0.843417	1	0.381172	1	tkv,Src42A,Dscam1,Con	FBgn0003716,FBgn0264959,FBgn0033159,FBgn0005775
	No HTP GO Biological Processes	GO:0006974	DNA damage response	202	7	4.965	1.6118	0.689	0.14399	0.841669	1	0.381593	1	Claspin,spn-B,ben,tos,aurA,CG5790,DNAlig4	FBgn0052251,FBgn0003480,FBgn0000173,FBgn0015553,FBgn0000147,FBgn0032677,FBgn0030506
	No HTP GO Biological Processes	GO:0007424	open tracheal system development	202	7	4.965	1.6118	0.689	0.14399	0.841669	1	0.381593	1	tkv,Src42A,Cht5,Moe,Slik,Vha100-1,chico	FBgn0003716,FBgn0264959,FBgn0038180,FBgn0011661,FBgn0035001,FBgn0028671,FBgn0024248
	No HTP GO Biological Processes	GO:0120035	regulation of plasma membrane bounded cell projection organization	129	5	3.546	1.8027	0.85	0.144241	0.84091	1	0.381704	1	Ythdf,rictor,Ddr,Rtca,Dscam1	FBgn0039261,FBgn0031006,FBgn0053531,FBgn0025630,FBgn0033159
	No HTP GO Biological Processes	GO:0001654	eye development	318	10	7.092	1.4626	0.549	0.145811	0.836208	1	0.384181	1	Tao,tkv,so,Moe,Slik,Nf-YB,Src42A,Vha100-1,babo,mbl	FBgn0031030,FBgn0003716,FBgn0003460,FBgn0011661,FBgn0035001,FBgn0032816,FBgn0264959,FBgn0028671,FBgn0011300,FBgn0265487
	No HTP GO Biological Processes	GO:0048880	sensory system development	318	10	7.092	1.4626	0.549	0.145811	0.836208	1	0.384181	1	tkv,Tao,so,Moe,Slik,Nf-YB,Src42A,Vha100-1,mbl,babo	FBgn0003716,FBgn0031030,FBgn0003460,FBgn0011661,FBgn0035001,FBgn0032816,FBgn0264959,FBgn0028671,FBgn0265487,FBgn0011300
	No HTP GO Biological Processes	GO:0150063	visual system development	318	10	7.092	1.4626	0.549	0.145811	0.836208	1	0.384181	1	Slik,Nf-YB,Src42A,Vha100-1,mbl,babo,tkv,Tao,so,Moe	FBgn0035001,FBgn0032816,FBgn0264959,FBgn0028671,FBgn0265487,FBgn0011300,FBgn0003716,FBgn0031030,FBgn0003460,FBgn0011661
	No HTP GO Biological Processes	GO:0050767	regulation of neurogenesis	95	4	2.837	1.9583	0.97	0.147375	0.831577	1	0.387739	1	Ythdf,babo,Hey,aurA	FBgn0039261,FBgn0011300,FBgn0027788,FBgn0000147
	No HTP GO Biological Processes	GO:0002376	immune system process	280	9	6.383	1.495	0.58	0.14802	0.82968	1	0.388873	1	Pli,akirin,CG30091,ben,alpha-Man-Ia,Hml,DCX-EMAP,kuz,chico	FBgn0025574,FBgn0082598,FBgn0050091,FBgn0000173,FBgn0259170,FBgn0029167,FBgn0259099,FBgn0259984,FBgn0024248
	No HTP GO Biological Processes	GO:0030716	oocyte fate determination	32	2	1.418	2.9069	1.539	0.150166	0.823427	1	0.389142	1	spn-B,spn-E	FBgn0003480,FBgn0003483
	No HTP GO Biological Processes	GO:0048167	regulation of synaptic plasticity	32	2	1.418	2.9069	1.539	0.150166	0.823427	1	0.389142	1	Src42A,chico	FBgn0264959,FBgn0024248
	No HTP GO Biological Processes	GO:1903034	regulation of response to wounding	32	2	1.418	2.9069	1.539	0.150166	0.823427	1	0.389142	1	Src42A,Rtca	FBgn0264959,FBgn0025630
	No HTP GO Biological Processes	GO:0071705	nitrogen compound transport	400	12	8.511	1.3953	0.481	0.150943	0.821186	1	0.389142	1	lsn,Vps2,Moe,CG1628,Slbp,Vsp37A,Shawn,CG4789,sgg,WASp,ttm3,Chmp1	FBgn0260940,FBgn0039402,FBgn0011661,FBgn0030218,FBgn0041186,FBgn0016038,FBgn0031039,FBgn0030792,FBgn0003371,FBgn0024273,FBgn0032971,FBgn0036805
	No HTP GO Biological Processes	GO:1901699	cellular response to nitrogen compound	96	4	2.837	1.9379	0.954	0.151381	0.819929	1	0.389142	1	rictor,sgg,chico,Lst8	FBgn0031006,FBgn0003371,FBgn0024248,FBgn0264691
	SLIM2 GO BP	GO:0007600	sensory perception	96	4	2.837	1.9379	0.954	0.151381	0.819929	1	0.389142	1	nrv3,DCX-EMAP,Rfx,Dscam1	FBgn0032946,FBgn0259099,FBgn0020379,FBgn0033159
	No HTP GO Biological Processes	GO:0007163	establishment or maintenance of cell polarity	168	6	4.255	1.6611	0.732	0.152897	0.815602	1	0.389142	1	Pka-R1,heph,Slik,Moe,sgg,aurA	FBgn0259243,FBgn0011224,FBgn0035001,FBgn0011661,FBgn0003371,FBgn0000147
	No HTP GO Biological Processes	GO:0007028	cytoplasm organization	63	3	2.128	2.2148	1.147	0.153174	0.814816	1	0.389142	1	chico,Moe,spn-E	FBgn0024248,FBgn0011661,FBgn0003483
	No HTP GO Biological Processes	GO:0030865	cortical cytoskeleton organization	63	3	2.128	2.2148	1.147	0.153174	0.814816	1	0.389142	1	flw,Moe,Slik	FBgn0000711,FBgn0011661,FBgn0035001
	No HTP GO Biological Processes	GO:0046328	regulation of JNK cascade	63	3	2.128	2.2148	1.147	0.153174	0.814816	1	0.389142	1	flw,ben,Tao	FBgn0000711,FBgn0000173,FBgn0031030
	No HTP GO Biological Processes	GO:0007626	locomotory behavior	132	5	3.546	1.7618	0.817	0.154366	0.811449	1	0.389142	1	DCX-EMAP,sgg,CrebB,ben,Adar	FBgn0259099,FBgn0003371,FBgn0265784,FBgn0000173,FBgn0026086
	No HTP GO Biological Processes	GO:0031344	regulation of cell projection organization	132	5	3.546	1.7618	0.817	0.154366	0.811449	1	0.389142	1	Rtca,Dscam1,Ythdf,rictor,Ddr	FBgn0025630,FBgn0033159,FBgn0039261,FBgn0031006,FBgn0053531
	No HTP GO Biological Processes	GO:0051493	regulation of cytoskeleton organization	132	5	3.546	1.7618	0.817	0.154366	0.811449	1	0.389142	1	sgg,WASp,Moe,Lst8,CG10376	FBgn0003371,FBgn0024273,FBgn0011661,FBgn0264691,FBgn0032702
	SLIM2 GO BP	GO:0007626	locomotory behavior	132	5	3.546	1.7618	0.817	0.154366	0.811449	1	0.389142	1	Adar,DCX-EMAP,sgg,CrebB,ben	FBgn0026086,FBgn0259099,FBgn0003371,FBgn0265784,FBgn0000173
	No HTP GO Biological Processes	GO:0048285	organelle fission	206	7	4.965	1.5805	0.66	0.154619	0.810736	1	0.389142	1	spn-E,Slbp,aurA,Moe,Cdc14,sgg,spn-B	FBgn0003483,FBgn0041186,FBgn0000147,FBgn0011661,FBgn0031952,FBgn0003371,FBgn0003480
	No HTP GO Biological Processes	GO:0031349	positive regulation of defense response	97	4	2.837	1.918	0.94	0.155428	0.80847	1	0.389142	1	Src42A,Pli,ben,akirin	FBgn0264959,FBgn0025574,FBgn0000173,FBgn0082598
	No HTP GO Biological Processes	GO:0048871	multicellular organismal-level homeostasis	97	4	2.837	1.918	0.94	0.155428	0.80847	1	0.389142	1	Moe,Tao,Src42A,chico	FBgn0011661,FBgn0031030,FBgn0264959,FBgn0024248
	No HTP GO Biological Processes	GO:0000077	DNA damage checkpoint signaling	33	2	1.418	2.8188	1.495	0.157715	0.802128	1	0.389142	1	Claspin,CG5790	FBgn0052251,FBgn0032677
	No HTP GO Biological Processes	GO:0006109	regulation of carbohydrate metabolic process	33	2	1.418	2.8188	1.495	0.157715	0.802128	1	0.389142	1	babo,flw	FBgn0011300,FBgn0000711
	No HTP GO Biological Processes	GO:0014016	neuroblast differentiation	33	2	1.418	2.8188	1.495	0.157715	0.802128	1	0.389142	1	da,kuz	FBgn0267821,FBgn0259984
	No HTP GO Biological Processes	GO:0097352	autophagosome maturation	33	2	1.418	2.8188	1.495	0.157715	0.802128	1	0.389142	1	Trpml,Vha100-1	FBgn0262516,FBgn0028671
	No HTP GO Biological Processes	GO:0000165	MAPK cascade	133	5	3.546	1.7485	0.806	0.157806	0.801878	1	0.389142	1	ben,Tao,flw,Nf-YB,Src42A	FBgn0000173,FBgn0031030,FBgn0000711,FBgn0032816,FBgn0264959
	No HTP GO Biological Processes	GO:0042221	response to chemical	485	14	9.929	1.3426	0.425	0.158091	0.801092	1	0.389142	1	Pka-R1,rictor,chico,Dscam1,alpha-Man-Ia,adp,ben,Tao,Con,Clic,Srx,babo,sgg,Lst8	FBgn0259243,FBgn0031006,FBgn0024248,FBgn0033159,FBgn0259170,FBgn0000057,FBgn0000173,FBgn0031030,FBgn0005775,FBgn0030529,FBgn0030876,FBgn0011300,FBgn0003371,FBgn0264691
	No HTP GO Biological Processes	GO:0007052	mitotic spindle organization	64	3	2.128	2.1802	1.124	0.158334	0.800427	1	0.389142	1	Moe,Slik,aurA	FBgn0011661,FBgn0035001,FBgn0000147
	No HTP GO Biological Processes	GO:0007286	spermatid development	64	3	2.128	2.1802	1.124	0.158334	0.800427	1	0.389142	1	heph,WASp,asl	FBgn0011224,FBgn0024273,FBgn0261004
	No HTP GO Biological Processes	GO:0044772	mitotic cell cycle phase transition	98	4	2.837	1.8984	0.925	0.159517	0.797194	1	0.389142	1	sgg,Cdc14,Claspin,Slik	FBgn0003371,FBgn0031952,FBgn0052251,FBgn0035001
	No HTP GO Biological Processes	GO:0002064	epithelial cell development	209	7	4.965	1.5578	0.64	0.162826	0.788276	1	0.395745	1	Tao,tkv,da,WASp,kuz,chico,sgg	FBgn0031030,FBgn0003716,FBgn0267821,FBgn0024273,FBgn0259984,FBgn0024248,FBgn0003371
	No HTP GO Biological Processes	GO:0060541	respiratory system development	209	7	4.965	1.5578	0.64	0.162826	0.788276	1	0.395745	1	Slik,tkv,Src42A,Vha100-1,chico,Cht5,Moe	FBgn0035001,FBgn0003716,FBgn0264959,FBgn0028671,FBgn0024248,FBgn0038180,FBgn0011661
	No HTP GO Biological Processes	GO:0008298	intracellular mRNA localization	65	3	2.128	2.1466	1.102	0.163547	0.786358	1	0.396674	1	lsn,spn-E,spn-B	FBgn0260940,FBgn0003483,FBgn0003480
	No HTP GO Biological Processes	GO:0002684	positive regulation of immune system process	99	4	2.837	1.8792	0.91	0.163644	0.786099	1	0.396674	1	chico,akirin,Pli,ben	FBgn0024248,FBgn0082598,FBgn0025574,FBgn0000173
	No HTP GO Biological Processes	GO:0030951	establishment or maintenance of microtubule cytoskeleton polarity	34	2	1.418	2.7359	1.452	0.165333	0.781641	1	0.39864	1	Pka-R1,heph	FBgn0259243,FBgn0011224
	No HTP GO Biological Processes	GO:0042593	glucose homeostasis	34	2	1.418	2.7359	1.452	0.165333	0.781641	1	0.39864	1	babo,chico	FBgn0011300,FBgn0024248
	No HTP GO Biological Processes	GO:0051647	nucleus localization	34	2	1.418	2.7359	1.452	0.165333	0.781641	1	0.39864	1	flw,kud	FBgn0000711,FBgn0036667
	No HTP GO Biological Processes	GO:1903688	positive regulation of border follicle cell migration	34	2	1.418	2.7359	1.452	0.165333	0.781641	1	0.39864	1	kuz,chico	FBgn0259984,FBgn0024248
	No HTP GO Biological Processes	GO:0007051	spindle organization	100	4	2.837	1.8604	0.896	0.167811	0.77518	1	0.403545	1	Moe,Slik,aurA,sgg	FBgn0011661,FBgn0035001,FBgn0000147,FBgn0003371
	No HTP GO Biological Processes	GO:0032870	cellular response to hormone stimulus	100	4	2.837	1.8604	0.896	0.167811	0.77518	1	0.403545	1	sgg,chico,Lst8,rictor	FBgn0003371,FBgn0024248,FBgn0264691,FBgn0031006
	No HTP GO Biological Processes	GO:0010948	negative regulation of cell cycle process	66	3	2.128	2.1141	1.08	0.168811	0.772599	1	0.40488	1	asl,CG5790,Claspin	FBgn0261004,FBgn0032677,FBgn0052251
	No HTP GO Biological Processes	GO:0060249	anatomical structure homeostasis	66	3	2.128	2.1141	1.08	0.168811	0.772599	1	0.40488	1	chico,Tao,Moe	FBgn0024248,FBgn0031030,FBgn0011661
	No HTP GO Biological Processes	GO:0010634	positive regulation of epithelial cell migration	35	2	1.418	2.6578	1.41	0.173014	0.761918	1	0.409096	1	kuz,chico	FBgn0259984,FBgn0024248
	No HTP GO Biological Processes	GO:0035010	encapsulation of foreign target	35	2	1.418	2.6578	1.41	0.173014	0.761918	1	0.409096	1	DCX-EMAP,alpha-Man-Ia	FBgn0259099,FBgn0259170
	No HTP GO Biological Processes	GO:0061157	mRNA destabilization	35	2	1.418	2.6578	1.41	0.173014	0.761918	1	0.409096	1	Ythdf,spn-E	FBgn0039261,FBgn0003483
	No HTP GO Biological Processes	GO:0006139	nucleobase-containing compound metabolic process	1661	41	29.078	1.1481	0.199	0.173773	0.760018	1	0.409096	1	CG11710,heph,CrebB,Nf-YB,aurA,Prp39,Daxx,Srrm234,da,Hey,Polr3K,CG6511,CG34313,so,Rfx,Polr3I,CG2202,CG11263,DNAlig4,akirin,spn-B,Ythdf,mbl,ben,CG43058,CG14073,Eaf,PolE4,mdlc,pho,Adar,Dora,Rrp47,Lst8,spn-E,elav,Slbp,tos,rictor,crol,Rbp1	FBgn0031115,FBgn0011224,FBgn0265784,FBgn0032816,FBgn0000147,FBgn0039600,FBgn0031820,FBgn0035253,FBgn0267821,FBgn0027788,FBgn0061362,FBgn0035923,FBgn0085342,FBgn0003460,FBgn0020379,FBgn0030801,FBgn0030240,FBgn0036330,FBgn0030506,FBgn0082598,FBgn0003480,FBgn0039261,FBgn0265487,FBgn0000173,FBgn0262360,FBgn0036814,FBgn0033166,FBgn0034726,FBgn0038772,FBgn0002521,FBgn0026086,FBgn0085430,FBgn0030711,FBg…
	No HTP GO Biological Processes	GO:0061061	muscle structure development	175	6	4.255	1.5947	0.673	0.174457	0.75831	1	0.409096	1	Actn,tkv,akirin,WASp,pcs,mbl	FBgn0000667,FBgn0003716,FBgn0082598,FBgn0024273,FBgn0033988,FBgn0265487
	No HTP GO Biological Processes	GO:1901987	regulation of cell cycle phase transition	102	4	2.837	1.8239	0.867	0.176256	0.753855	1	0.409096	1	Claspin,Cdc14,CG5790,sgg	FBgn0052251,FBgn0031952,FBgn0032677,FBgn0003371
	No HTP GO Biological Processes	GO:0140546	defense response to symbiont	176	6	4.255	1.5856	0.665	0.177637	0.750467	1	0.409096	1	akirin,Hml,DCX-EMAP,CG30091,ben,Pli	FBgn0082598,FBgn0029167,FBgn0259099,FBgn0050091,FBgn0000173,FBgn0025574
	SLIM2 GO BP	GO:0061061	muscle structure development	176	6	4.255	1.5856	0.665	0.177637	0.750467	1	0.409096	1	Actn,tkv,akirin,WASp,pcs,mbl	FBgn0000667,FBgn0003716,FBgn0082598,FBgn0024273,FBgn0033988,FBgn0265487
	No HTP GO Biological Processes	GO:0071840	cellular component organization or biogenesis	2204	53	37.589	1.1185	0.162	0.178011	0.749554	1	0.409132	1	spn-B,Rrp47,Slik,CG3270,flw,sgg,Actn,Prp39,chico,CrebB,kud,Dscam1,Tao,Chchd3,Lst8,CG10376,wit,kuz,Src42A,DNAlig4,tkv,Rtca,aurA,rictor,WASp,Ythdf,Trpml,EMC5,Vha100-1,babo,spn-E,Cdc14,RpL34a,lsn,RpS14a,Moe,Rfx,asl,DCX-EMAP,Ddr,ttm3,Ttc19,ben,pho,Pka-R1,betaTub85D,Slbp,Grasp65,CG8520,Con,pcs,mbl,heph	FBgn0003480,FBgn0030711,FBgn0035001,FBgn0033093,FBgn0000711,FBgn0003371,FBgn0000667,FBgn0039600,FBgn0024248,FBgn0265784,FBgn0036667,FBgn0033159,FBgn0031030,FBgn0010808,FBgn0264691,FBgn0032702,FBgn0024179,FBgn0259984,FBgn0264959,FBgn0030506,FBgn0003716,FBgn0025630,FBgn0000147,FBgn0031006,FBgn0024273,FBgn0039261,FBgn0262516,FBgn0032732,FBgn0028671,FBgn0011300,FBgn0003483,FBgn0031952,FBgn0039406,FBg…
	No HTP GO Biological Processes	GO:0098657	import into cell	215	7	4.965	1.5143	0.599	0.179816	0.745172	1	0.410903	1	lqf,Src42A,Moe,Tao,nrv3,Dscam1,WASp	FBgn0028582,FBgn0264959,FBgn0011661,FBgn0031030,FBgn0032946,FBgn0033159,FBgn0024273
	No HTP GO Biological Processes	GO:0009725	response to hormone	103	4	2.837	1.8062	0.853	0.180533	0.743443	1	0.410903	1	sgg,chico,Lst8,rictor	FBgn0003371,FBgn0024248,FBgn0264691,FBgn0031006
	No HTP GO Biological Processes	GO:0006839	mitochondrial transport	36	2	1.418	2.5839	1.37	0.180754	0.742913	1	0.410903	1	CG1628,Shawn	FBgn0030218,FBgn0031039
	No HTP GO Biological Processes	GO:0046620	regulation of organ growth	36	2	1.418	2.5839	1.37	0.180754	0.742913	1	0.410903	1	Tao,chico	FBgn0031030,FBgn0024248
	No HTP GO Biological Processes	GO:0050779	RNA destabilization	36	2	1.418	2.5839	1.37	0.180754	0.742913	1	0.410903	1	Ythdf,spn-E	FBgn0039261,FBgn0003483
	No HTP GO Biological Processes	GO:0061014	positive regulation of mRNA catabolic process	36	2	1.418	2.5839	1.37	0.180754	0.742913	1	0.410903	1	Ythdf,spn-E	FBgn0039261,FBgn0003483
	No HTP GO Biological Processes	GO:0070192	chromosome organization involved in meiotic cell cycle	36	2	1.418	2.5839	1.37	0.180754	0.742913	1	0.410903	1	spn-B,spn-E	FBgn0003480,FBgn0003483
	SLIM2 GO BP	GO:0006839	mitochondrial transport	36	2	1.418	2.5839	1.37	0.180754	0.742913	1	0.410903	1	Shawn,CG1628	FBgn0031039,FBgn0030218
	No HTP GO Biological Processes	GO:0098542	defense response to other organism	177	6	4.255	1.5766	0.657	0.18084	0.742706	1	0.410903	1	ben,Pli,akirin,Hml,DCX-EMAP,CG30091	FBgn0000173,FBgn0025574,FBgn0082598,FBgn0029167,FBgn0259099,FBgn0050091
	No HTP GO Biological Processes	GO:0030163	protein catabolic process	294	9	6.383	1.4238	0.51	0.181041	0.742223	1	0.410903	1	Ubc10,CG7611,alpha-Man-Ia,CG43058,sgg,lsn,Vsp37A,Vps2,CG8520	FBgn0026316,FBgn0037094,FBgn0259170,FBgn0262360,FBgn0003371,FBgn0260940,FBgn0016038,FBgn0039402,FBgn0033734
	No HTP GO Biological Processes	GO:0035295	tube development	178	6	4.255	1.5678	0.649	0.184066	0.735025	1	0.417248	1	Inx2,tkv,da,Moe,Slik,Vha100-1	FBgn0027108,FBgn0003716,FBgn0267821,FBgn0011661,FBgn0035001,FBgn0028671
	No HTP GO Biological Processes	GO:0048515	spermatid differentiation	69	3	2.128	2.0222	1.016	0.184891	0.733085	1	0.418056	1	heph,WASp,asl	FBgn0011224,FBgn0024273,FBgn0261004
	No HTP GO Biological Processes	GO:0006897	endocytosis	179	6	4.255	1.559	0.641	0.187316	0.727425	1	0.418056	1	Dscam1,lqf,WASp,Moe,Tao,Src42A	FBgn0033159,FBgn0028582,FBgn0024273,FBgn0011661,FBgn0031030,FBgn0264959
	SLIM2 GO BP	GO:0030163	protein catabolic process	297	9	6.383	1.4094	0.495	0.188527	0.724628	1	0.418056	1	lsn,Vsp37A,Vps2,CG8520,Ubc10,CG7611,alpha-Man-Ia,CG43058,sgg	FBgn0260940,FBgn0016038,FBgn0039402,FBgn0033734,FBgn0026316,FBgn0037094,FBgn0259170,FBgn0262360,FBgn0003371
	No HTP GO Biological Processes	GO:0007631	feeding behavior	37	2	1.418	2.5141	1.33	0.188544	0.724587	1	0.418056	1	CrebB,Pka-R1	FBgn0265784,FBgn0259243
	No HTP GO Biological Processes	GO:0019216	regulation of lipid metabolic process	37	2	1.418	2.5141	1.33	0.188544	0.724587	1	0.418056	1	chico,adp	FBgn0024248,FBgn0000057
	No HTP GO Biological Processes	GO:0031570	DNA integrity checkpoint signaling	37	2	1.418	2.5141	1.33	0.188544	0.724587	1	0.418056	1	Claspin,CG5790	FBgn0052251,FBgn0032677
	No HTP GO Biological Processes	GO:0042770	signal transduction in response to DNA damage	37	2	1.418	2.5141	1.33	0.188544	0.724587	1	0.418056	1	CG5790,Claspin	FBgn0032677,FBgn0052251
	No HTP GO Biological Processes	GO:0070918	regulatory ncRNA processing	37	2	1.418	2.5141	1.33	0.188544	0.724587	1	0.418056	1	spn-E,CG11263	FBgn0003483,FBgn0036330
	No HTP GO Biological Processes	GO:1903684	regulation of border follicle cell migration	37	2	1.418	2.5141	1.33	0.188544	0.724587	1	0.418056	1	kuz,chico	FBgn0259984,FBgn0024248
	SLIM2 GO BP	GO:0060541	respiratory system development	218	7	4.965	1.4935	0.579	0.188585	0.724492	1	0.418056	1	Cht5,Moe,Slik,tkv,Src42A,Vha100-1,chico	FBgn0038180,FBgn0011661,FBgn0035001,FBgn0003716,FBgn0264959,FBgn0028671,FBgn0024248
	No HTP GO Biological Processes	GO:0007015	actin filament organization	142	5	3.546	1.6377	0.712	0.19012	0.720973	1	0.418056	1	Actn,Src42A,WASp,Pka-R1,CG10376	FBgn0000667,FBgn0264959,FBgn0024273,FBgn0259243,FBgn0032702
	No HTP GO Biological Processes	GO:1901701	cellular response to oxygen-containing compound	142	5	3.546	1.6377	0.712	0.19012	0.720973	1	0.418056	1	chico,babo,sgg,Lst8,rictor	FBgn0024248,FBgn0011300,FBgn0003371,FBgn0264691,FBgn0031006
	No HTP GO Biological Processes	GO:0022416	chaeta development	70	3	2.128	1.9933	0.995	0.190339	0.720471	1	0.418056	1	sgg,da,WASp	FBgn0003371,FBgn0267821,FBgn0024273
	No HTP GO Biological Processes	GO:0048585	negative regulation of response to stimulus	338	10	7.092	1.3761	0.461	0.190394	0.720346	1	0.418056	1	Pka-R1,crol,Rtca,Pli,Adar,raskol,sgg,Src42A,Tao,flw	FBgn0259243,FBgn0020309,FBgn0025630,FBgn0025574,FBgn0026086,FBgn0261570,FBgn0003371,FBgn0264959,FBgn0031030,FBgn0000711
	No HTP GO Biological Processes	GO:0055080	monoatomic cation homeostasis	106	4	2.837	1.7551	0.812	0.193569	0.713165	1	0.418056	1	EMRE,Vha100-1,Trpml,nrv3	FBgn0062440,FBgn0028671,FBgn0262516,FBgn0032946
	No HTP GO Biological Processes	GO:0022603	regulation of anatomical structure morphogenesis	143	5	3.546	1.6262	0.702	0.19385	0.712533	1	0.418056	1	Dscam1,Ythdf,flw,WASp,Moe	FBgn0033159,FBgn0039261,FBgn0000711,FBgn0024273,FBgn0011661
	No HTP GO Biological Processes	GO:0007314	oocyte anterior/posterior axis specification	71	3	2.128	1.9652	0.975	0.195829	0.708123	1	0.418056	1	lsn,Moe,spn-E	FBgn0260940,FBgn0011661,FBgn0003483
	No HTP GO Biological Processes	GO:0008358	maternal determination of anterior/posterior axis, embryo	71	3	2.128	1.9652	0.975	0.195829	0.708123	1	0.418056	1	lsn,Moe,spn-E	FBgn0260940,FBgn0011661,FBgn0003483
	No HTP GO Biological Processes	GO:0031929	TOR signaling	71	3	2.128	1.9652	0.975	0.195829	0.708123	1	0.418056	1	Lst8,rictor,Trpml	FBgn0264691,FBgn0031006,FBgn0262516
	No HTP GO Biological Processes	GO:0034654	nucleobase-containing compound biosynthetic process	1325	33	23.404	1.1584	0.212	0.195886	0.707997	1	0.418056	1	mbl,heph,Adar,CG34313,Rbp1,Lst8,pho,CG11710,Prp39,rictor,Slbp,Daxx,Eaf,CrebB,crol,CG6511,mdlc,da,Nf-YB,CG14073,Rrp47,so,Hey,CG2202,Polr3K,akirin,Rfx,elav,Polr3I,CG43058,Srrm234,CG11263,spn-E	FBgn0265487,FBgn0011224,FBgn0026086,FBgn0085342,FBgn0260944,FBgn0264691,FBgn0002521,FBgn0031115,FBgn0039600,FBgn0031006,FBgn0041186,FBgn0031820,FBgn0033166,FBgn0265784,FBgn0020309,FBgn0035923,FBgn0038772,FBgn0267821,FBgn0032816,FBgn0036814,FBgn0030711,FBgn0003460,FBgn0027788,FBgn0030240,FBgn0061362,FBgn0082598,FBgn0020379,FBgn0260400,FBgn0030801,FBgn0262360,FBgn0035253,FBgn0036330,FBgn0003483
	No HTP GO Biological Processes	GO:0010883	regulation of lipid storage	38	2	1.418	2.4479	1.292	0.196381	0.706901	1	0.418056	1	adp,Grasp65	FBgn0000057,FBgn0036919
	No HTP GO Biological Processes	GO:0035265	organ growth	38	2	1.418	2.4479	1.292	0.196381	0.706901	1	0.418056	1	chico,Tao	FBgn0024248,FBgn0031030
	No HTP GO Biological Processes	GO:0045570	regulation of imaginal disc growth	38	2	1.418	2.4479	1.292	0.196381	0.706901	1	0.418056	1	babo,tkv	FBgn0011300,FBgn0003716
	No HTP GO Biological Processes	GO:0050801	monoatomic ion homeostasis	107	4	2.837	1.7387	0.798	0.197979	0.703381	1	0.420966	1	Vha100-1,Trpml,nrv3,EMRE	FBgn0028671,FBgn0262516,FBgn0032946,FBgn0062440
	No HTP GO Biological Processes	GO:0035120	post-embryonic appendage morphogenesis	261	8	5.674	1.4256	0.512	0.198866	0.701439	1	0.422358	1	Src42A,babo,flw,Grasp65,sgg,tkv,heph,crol	FBgn0264959,FBgn0011300,FBgn0000711,FBgn0036919,FBgn0003371,FBgn0003716,FBgn0011224,FBgn0020309
	No HTP GO Biological Processes	GO:0007409	axonogenesis	262	8	5.674	1.4202	0.506	0.201647	0.695408	1	0.423525	1	ben,Dscam1,Ythdf,WASp,Moe,kuz,Src42A,babo	FBgn0000173,FBgn0033159,FBgn0039261,FBgn0024273,FBgn0011661,FBgn0259984,FBgn0264959,FBgn0011300
	No HTP GO Biological Processes	GO:0032103	positive regulation of response to external stimulus	108	4	2.837	1.7226	0.785	0.20242	0.693747	1	0.423525	1	Src42A,Pli,ben,akirin	FBgn0264959,FBgn0025574,FBgn0000173,FBgn0082598
	No HTP GO Biological Processes	GO:0023052	signaling	1242	31	21.986	1.1609	0.215	0.202715	0.693114	1	0.423525	1	pcs,Pka-R1,Polr3I,CrebB,Slik,Pli,mthl4,Inx2,Lst8,akirin,raskol,CG5790,rictor,Src42A,lqf,Adar,chico,kuz,Claspin,sgg,Ddr,Trpml,Nf-YB,Tao,tkv,babo,ben,flw,wit,CG10376,crol	FBgn0033988,FBgn0259243,FBgn0030801,FBgn0265784,FBgn0035001,FBgn0025574,FBgn0034219,FBgn0027108,FBgn0264691,FBgn0082598,FBgn0261570,FBgn0032677,FBgn0031006,FBgn0264959,FBgn0028582,FBgn0026086,FBgn0024248,FBgn0259984,FBgn0052251,FBgn0003371,FBgn0053531,FBgn0262516,FBgn0032816,FBgn0031030,FBgn0003716,FBgn0011300,FBgn0000173,FBgn0000711,FBgn0024179,FBgn0032702,FBgn0020309
	No HTP GO Biological Processes	GO:0007169	cell surface receptor protein tyrosine kinase signaling pathway	184	6	4.255	1.5167	0.601	0.203895	0.690593	1	0.423525	1	sgg,Src42A,Ddr,chico,Lst8,rictor	FBgn0003371,FBgn0264959,FBgn0053531,FBgn0024248,FBgn0264691,FBgn0031006
	No HTP GO Biological Processes	GO:0007093	mitotic cell cycle checkpoint signaling	39	2	1.418	2.3852	1.254	0.204257	0.689822	1	0.423525	1	CG5790,Claspin	FBgn0032677,FBgn0052251
	No HTP GO Biological Processes	GO:0017145	stem cell division	39	2	1.418	2.3852	1.254	0.204257	0.689822	1	0.423525	1	tkv,chico	FBgn0003716,FBgn0024248
	No HTP GO Biological Processes	GO:0030952	establishment or maintenance of cytoskeleton polarity	39	2	1.418	2.3852	1.254	0.204257	0.689822	1	0.423525	1	Pka-R1,heph	FBgn0259243,FBgn0011224
	No HTP GO Biological Processes	GO:0035006	melanization defense response	39	2	1.418	2.3852	1.254	0.204257	0.689822	1	0.423525	1	DCX-EMAP,Hml	FBgn0259099,FBgn0029167
	No HTP GO Biological Processes	GO:0046532	regulation of photoreceptor cell differentiation	39	2	1.418	2.3852	1.254	0.204257	0.689822	1	0.423525	1	Src42A,Nf-YB	FBgn0264959,FBgn0032816
	No HTP GO Biological Processes	GO:0050770	regulation of axonogenesis	39	2	1.418	2.3852	1.254	0.204257	0.689822	1	0.423525	1	Dscam1,Ythdf	FBgn0033159,FBgn0039261
	No HTP GO Biological Processes	GO:1903313	positive regulation of mRNA metabolic process	39	2	1.418	2.3852	1.254	0.204257	0.689822	1	0.423525	1	spn-E,Ythdf	FBgn0003483,FBgn0039261
	No HTP GO Biological Processes	GO:0005975	carbohydrate metabolic process	109	4	2.837	1.7068	0.771	0.206891	0.684259	1	0.423525	1	sgg,babo,flw,adp	FBgn0003371,FBgn0011300,FBgn0000711,FBgn0000057
	No HTP GO Biological Processes	GO:0007254	JNK cascade	73	3	2.128	1.9114	0.935	0.206923	0.684192	1	0.423525	1	flw,ben,Tao	FBgn0000711,FBgn0000173,FBgn0031030
	No HTP GO Biological Processes	GO:0030334	regulation of cell migration	73	3	2.128	1.9114	0.935	0.206923	0.684192	1	0.423525	1	Dscam1,kuz,chico	FBgn0033159,FBgn0259984,FBgn0024248
	No HTP GO Biological Processes	GO:0045786	negative regulation of cell cycle	73	3	2.128	1.9114	0.935	0.206923	0.684192	1	0.423525	1	Claspin,asl,CG5790	FBgn0052251,FBgn0261004,FBgn0032677
	No HTP GO Biological Processes	GO:0035107	appendage morphogenesis	264	8	5.674	1.4094	0.495	0.207256	0.683493	1	0.423525	1	Src42A,babo,flw,Grasp65,tkv,sgg,heph,crol	FBgn0264959,FBgn0011300,FBgn0000711,FBgn0036919,FBgn0003716,FBgn0003371,FBgn0011224,FBgn0020309
	No HTP GO Biological Processes	GO:0035114	imaginal disc-derived appendage morphogenesis	264	8	5.674	1.4094	0.495	0.207256	0.683493	1	0.423525	1	babo,flw,Grasp65,sgg,tkv,heph,crol,Src42A	FBgn0011300,FBgn0000711,FBgn0036919,FBgn0003371,FBgn0003716,FBgn0011224,FBgn0020309,FBgn0264959
	No HTP GO Biological Processes	GO:0006582	melanin metabolic process	40	2	1.418	2.3255	1.218	0.212169	0.673318	1	0.423525	1	DCX-EMAP,Hml	FBgn0259099,FBgn0029167
	No HTP GO Biological Processes	GO:0006909	phagocytosis	40	2	1.418	2.3255	1.218	0.212169	0.673318	1	0.423525	1	Dscam1,Src42A	FBgn0033159,FBgn0264959
	No HTP GO Biological Processes	GO:0007006	mitochondrial membrane organization	40	2	1.418	2.3255	1.218	0.212169	0.673318	1	0.423525	1	ttm3,Chchd3	FBgn0032971,FBgn0010808
	No HTP GO Biological Processes	GO:0030178	negative regulation of Wnt signaling pathway	40	2	1.418	2.3255	1.218	0.212169	0.673318	1	0.423525	1	sgg,crol	FBgn0003371,FBgn0020309
	No HTP GO Biological Processes	GO:0062012	regulation of small molecule metabolic process	40	2	1.418	2.3255	1.218	0.212169	0.673318	1	0.423525	1	babo,adp	FBgn0011300,FBgn0000057
	No HTP GO Biological Processes	GO:0033036	macromolecule localization	683	18	12.766	1.2258	0.294	0.212237	0.673178	1	0.423525	1	Slbp,sgg,Vsp37A,spn-E,CG4789,ttm3,WASp,Moe,spn-B,Chmp1,lsn,Grasp65,Vps2,aurA,EMC5,Lst8,adp,rictor	FBgn0041186,FBgn0003371,FBgn0016038,FBgn0003483,FBgn0030792,FBgn0032971,FBgn0024273,FBgn0011661,FBgn0003480,FBgn0036805,FBgn0260940,FBgn0036919,FBgn0039402,FBgn0000147,FBgn0032732,FBgn0264691,FBgn0000057,FBgn0031006
	No HTP GO Biological Processes	GO:0008589	regulation of smoothened signaling pathway	74	3	2.128	1.8856	0.915	0.212523	0.672594	1	0.423525	1	Pka-R1,sgg,flw	FBgn0259243,FBgn0003371,FBgn0000711
	No HTP GO Biological Processes	GO:2000145	regulation of cell motility	74	3	2.128	1.8856	0.915	0.212523	0.672594	1	0.423525	1	Dscam1,kuz,chico	FBgn0033159,FBgn0259984,FBgn0024248
	No HTP GO Biological Processes	GO:0007155	cell adhesion	148	5	3.546	1.5713	0.652	0.212883	0.671859	1	0.423525	1	Con,crol,tkv,Src42A,Dscam1	FBgn0005775,FBgn0020309,FBgn0003716,FBgn0264959,FBgn0033159
	No HTP GO Biological Processes	GO:0002009	morphogenesis of an epithelium	266	8	5.674	1.3988	0.484	0.212927	0.671769	1	0.423525	1	Inx2,Grasp65,Vha100-1,flw,tkv,Src42A,Moe,Slik	FBgn0027108,FBgn0036919,FBgn0028671,FBgn0000711,FBgn0003716,FBgn0264959,FBgn0011661,FBgn0035001
	No HTP GO Biological Processes	GO:0007154	cell communication	1250	31	21.986	1.1535	0.206	0.213633	0.670332	1	0.424464	1	Nf-YB,Tao,ben,Trpml,Inx2,flw,tkv,babo,crol,pcs,wit,CG10376,CrebB,Slik,Pka-R1,Polr3I,CG5790,Lst8,Pli,mthl4,rictor,akirin,raskol,Adar,chico,Src42A,lqf,Claspin,sgg,Ddr,kuz	FBgn0032816,FBgn0031030,FBgn0000173,FBgn0262516,FBgn0027108,FBgn0000711,FBgn0003716,FBgn0011300,FBgn0020309,FBgn0033988,FBgn0024179,FBgn0032702,FBgn0265784,FBgn0035001,FBgn0259243,FBgn0030801,FBgn0032677,FBgn0264691,FBgn0025574,FBgn0034219,FBgn0031006,FBgn0082598,FBgn0261570,FBgn0026086,FBgn0024248,FBgn0264959,FBgn0028582,FBgn0052251,FBgn0003371,FBgn0053531,FBgn0259984
	No HTP GO Biological Processes	GO:0030707	follicle cell of egg chamber development	187	6	4.255	1.4923	0.578	0.214094	0.669395	1	0.424916	1	Tao,tkv,da,kuz,chico,sgg	FBgn0031030,FBgn0003716,FBgn0267821,FBgn0259984,FBgn0024248,FBgn0003371
	No HTP GO Biological Processes	GO:0006417	regulation of translation	111	4	2.837	1.6761	0.745	0.215918	0.665711	1	0.428069	1	elav,heph,spn-B,l(3)80Fj	FBgn0260400,FBgn0011224,FBgn0003480,FBgn0287182
	No HTP GO Biological Processes	GO:0035220	wing disc development	308	9	6.383	1.3591	0.443	0.217103	0.663335	1	0.429948	1	Grasp65,heph,crol,Src42A,babo,flw,sgg,CG14073,tkv	FBgn0036919,FBgn0011224,FBgn0020309,FBgn0264959,FBgn0011300,FBgn0000711,FBgn0003371,FBgn0036814,FBgn0003716
	No HTP GO Biological Processes	GO:0042051	compound eye photoreceptor development	75	3	2.128	1.8604	0.896	0.218156	0.661232	1	0.431096	1	Moe,Slik,mbl	FBgn0011661,FBgn0035001,FBgn0265487
	No HTP GO Biological Processes	GO:0045088	regulation of innate immune response	75	3	2.128	1.8604	0.896	0.218156	0.661232	1	0.431096	1	ben,Pli,akirin	FBgn0000173,FBgn0025574,FBgn0082598
	No HTP GO Biological Processes	GO:0006874	intracellular calcium ion homeostasis	41	2	1.418	2.2688	1.182	0.22011	0.65736	1	0.432606	1	EMRE,Trpml	FBgn0062440,FBgn0262516
	No HTP GO Biological Processes	GO:0033500	carbohydrate homeostasis	41	2	1.418	2.2688	1.182	0.22011	0.65736	1	0.432606	1	babo,chico	FBgn0011300,FBgn0024248
	No HTP GO Biological Processes	GO:0043467	regulation of generation of precursor metabolites and energy	41	2	1.418	2.2688	1.182	0.22011	0.65736	1	0.432606	1	flw,babo	FBgn0000711,FBgn0011300
	No HTP GO Biological Processes	GO:0045807	positive regulation of endocytosis	41	2	1.418	2.2688	1.182	0.22011	0.65736	1	0.432606	1	Tao,Moe	FBgn0031030,FBgn0011661
	No HTP GO Biological Processes	GO:0050773	regulation of dendrite development	41	2	1.418	2.2688	1.182	0.22011	0.65736	1	0.432606	1	rictor,Dscam1	FBgn0031006,FBgn0033159
	No HTP GO Biological Processes	GO:0006281	DNA repair	150	5	3.546	1.5504	0.633	0.220661	0.656273	1	0.433221	1	spn-B,ben,tos,aurA,DNAlig4	FBgn0003480,FBgn0000173,FBgn0015553,FBgn0000147,FBgn0030506
	No HTP GO Biological Processes	GO:0048737	imaginal disc-derived appendage development	269	8	5.674	1.3832	0.468	0.221547	0.654535	1	0.43449	1	Src42A,babo,flw,Grasp65,sgg,tkv,heph,crol	FBgn0264959,FBgn0011300,FBgn0000711,FBgn0036919,FBgn0003371,FBgn0003716,FBgn0011224,FBgn0020309
	No HTP GO Biological Processes	GO:0022402	cell cycle process	434	12	8.511	1.286	0.363	0.222206	0.653245	1	0.435312	1	Claspin,Moe,flw,Slik,sgg,asl,Cdc14,aurA,CG5790,spn-B,Slbp,spn-E	FBgn0052251,FBgn0011661,FBgn0000711,FBgn0035001,FBgn0003371,FBgn0261004,FBgn0031952,FBgn0000147,FBgn0032677,FBgn0003480,FBgn0041186,FBgn0003483
	No HTP GO Biological Processes	GO:0000910	cytokinesis	76	3	2.128	1.8359	0.876	0.223821	0.650099	1	0.435544	1	flw,Cdc14,aurA	FBgn0000711,FBgn0031952,FBgn0000147
	No HTP GO Biological Processes	GO:0007431	salivary gland development	76	3	2.128	1.8359	0.876	0.223821	0.650099	1	0.435544	1	tkv,Src42A,betaTub85D	FBgn0003716,FBgn0264959,FBgn0003889
	No HTP GO Biological Processes	GO:0035272	exocrine system development	76	3	2.128	1.8359	0.876	0.223821	0.650099	1	0.435544	1	tkv,Src42A,betaTub85D	FBgn0003716,FBgn0264959,FBgn0003889
	No HTP GO Biological Processes	GO:0060562	epithelial tube morphogenesis	76	3	2.128	1.8359	0.876	0.223821	0.650099	1	0.435544	1	Moe,Slik,Vha100-1	FBgn0011661,FBgn0035001,FBgn0028671
	No HTP GO Biological Processes	GO:0048736	appendage development	270	8	5.674	1.3781	0.463	0.224449	0.648882	1	0.435544	1	crol,Src42A,babo,flw,Grasp65,tkv,sgg,heph	FBgn0020309,FBgn0264959,FBgn0011300,FBgn0000711,FBgn0036919,FBgn0003716,FBgn0003371,FBgn0011224
	No HTP GO Biological Processes	GO:0006511	ubiquitin-dependent protein catabolic process	230	7	4.965	1.4155	0.501	0.225329	0.647182	1	0.435544	1	Vps2,sgg,CG7611,CG43058,Ubc10,Vsp37A,lsn	FBgn0039402,FBgn0003371,FBgn0037094,FBgn0262360,FBgn0026316,FBgn0016038,FBgn0260940
	No HTP GO Biological Processes	GO:0007005	mitochondrion organization	152	5	3.546	1.53	0.614	0.228527	0.641062	1	0.435544	1	CG8520,CG3270,Chchd3,ttm3,Ttc19	FBgn0033734,FBgn0033093,FBgn0010808,FBgn0032971,FBgn0032744
	SLIM2 GO BP	GO:0007005	mitochondrion organization	152	5	3.546	1.53	0.614	0.228527	0.641062	1	0.435544	1	Chchd3,ttm3,Ttc19,CG8520,CG3270	FBgn0010808,FBgn0032971,FBgn0032744,FBgn0033734,FBgn0033093
	SLIM2 GO BP	GO:0007155	cell adhesion	152	5	3.546	1.53	0.614	0.228527	0.641062	1	0.435544	1	crol,tkv,Src42A,Dscam1,Con	FBgn0020309,FBgn0003716,FBgn0264959,FBgn0033159,FBgn0005775
	No HTP GO Biological Processes	GO:0008380	RNA splicing	232	7	4.965	1.4033	0.489	0.23169	0.635093	1	0.438306	1	mdlc,Srrm234,heph,CG34313,Rbp1,mbl,Prp39	FBgn0038772,FBgn0035253,FBgn0011224,FBgn0085342,FBgn0260944,FBgn0265487,FBgn0039600
	No HTP GO Biological Processes	GO:0019941	modification-dependent protein catabolic process	232	7	4.965	1.4033	0.489	0.23169	0.635093	1	0.438306	1	lsn,Vps2,sgg,CG7611,CG43058,Ubc10,Vsp37A	FBgn0260940,FBgn0039402,FBgn0003371,FBgn0037094,FBgn0262360,FBgn0026316,FBgn0016038
	No HTP GO Biological Processes	GO:0050776	regulation of immune response	115	4	2.837	1.6178	0.694	0.234288	0.63025	1	0.44276	1	chico,Pli,akirin,ben	FBgn0024248,FBgn0025574,FBgn0082598,FBgn0000173
	No HTP GO Biological Processes	GO:0043632	modification-dependent macromolecule catabolic process	233	7	4.965	1.3973	0.483	0.234893	0.62913	1	0.44317	1	Ubc10,Vsp37A,lsn,Vps2,sgg,CG7611,CG43058	FBgn0026316,FBgn0016038,FBgn0260940,FBgn0039402,FBgn0003371,FBgn0037094,FBgn0262360
	No HTP GO Biological Processes	GO:0009267	cellular response to starvation	78	3	2.128	1.7889	0.839	0.235236	0.628496	1	0.44317	1	l(3)80Fj,rictor,chico	FBgn0287182,FBgn0031006,FBgn0024248
	No HTP GO Biological Processes	GO:0042462	eye photoreceptor cell development	78	3	2.128	1.7889	0.839	0.235236	0.628496	1	0.44317	1	Slik,Moe,mbl	FBgn0035001,FBgn0011661,FBgn0265487
	No HTP GO Biological Processes	GO:0042391	regulation of membrane potential	43	2	1.418	2.1633	1.113	0.236063	0.626972	1	0.444268	1	Adar,Moe	FBgn0026086,FBgn0011661
	No HTP GO Biological Processes	GO:1901990	regulation of mitotic cell cycle phase transition	79	3	2.128	1.7662	0.821	0.240983	0.618014	1	0.449947	1	sgg,Cdc14,Claspin	FBgn0003371,FBgn0031952,FBgn0052251
	No HTP GO Biological Processes	GO:1902850	microtubule cytoskeleton organization involved in mitosis	79	3	2.128	1.7662	0.821	0.240983	0.618014	1	0.449947	1	Slik,Moe,aurA	FBgn0035001,FBgn0011661,FBgn0000147
	No HTP GO Biological Processes	GO:0017148	negative regulation of translation	44	2	1.418	2.1141	1.08	0.244065	0.612494	1	0.449947	1	elav,heph	FBgn0260400,FBgn0011224
	No HTP GO Biological Processes	GO:0035151	regulation of tube size, open tracheal system	44	2	1.418	2.1141	1.08	0.244065	0.612494	1	0.449947	1	chico,Cht5	FBgn0024248,FBgn0038180
	No HTP GO Biological Processes	GO:0055074	calcium ion homeostasis	44	2	1.418	2.1141	1.08	0.244065	0.612494	1	0.449947	1	Trpml,EMRE	FBgn0262516,FBgn0062440
	No HTP GO Biological Processes	GO:0098742	cell-cell adhesion via plasma-membrane adhesion molecules	44	2	1.418	2.1141	1.08	0.244065	0.612494	1	0.449947	1	Dscam1,Con	FBgn0033159,FBgn0005775
	No HTP GO Biological Processes	GO:0006396	RNA processing	486	13	9.22	1.2441	0.315	0.244676	0.611409	1	0.449947	1	spn-E,CG11263,mbl,CG34313,heph,Srrm234,mdlc,Rbp1,Slbp,Adar,Rrp47,Prp39,elav	FBgn0003483,FBgn0036330,FBgn0265487,FBgn0085342,FBgn0011224,FBgn0035253,FBgn0038772,FBgn0260944,FBgn0041186,FBgn0026086,FBgn0030711,FBgn0039600,FBgn0260400
	No HTP GO Biological Processes	GO:0035152	regulation of tube architecture, open tracheal system	80	3	2.128	1.7441	0.802	0.246753	0.607737	1	0.449947	1	Moe,chico,Cht5	FBgn0011661,FBgn0024248,FBgn0038180
	No HTP GO Biological Processes	GO:0097305	response to alcohol	80	3	2.128	1.7441	0.802	0.246753	0.607737	1	0.449947	1	Pka-R1,Clic,Tao	FBgn0259243,FBgn0030529,FBgn0031030
	SLIM2 GO BP	GO:0006310	DNA recombination	80	3	2.128	1.7441	0.802	0.246753	0.607737	1	0.449947	1	spn-B,DNAlig4,tos	FBgn0003480,FBgn0030506,FBgn0015553
	No HTP GO Biological Processes	GO:0006259	DNA metabolic process	237	7	4.965	1.3737	0.458	0.247854	0.605805	1	0.451501	1	aurA,spn-B,pho,DNAlig4,ben,PolE4,tos	FBgn0000147,FBgn0003480,FBgn0002521,FBgn0030506,FBgn0000173,FBgn0034726,FBgn0015553
	No HTP GO Biological Processes	GO:0009968	negative regulation of signal transduction	320	9	6.383	1.3081	0.387	0.2501	0.601885	1	0.455138	1	sgg,Tao,flw,crol,raskol,Src42A,Pli,Adar,Pka-R1	FBgn0003371,FBgn0031030,FBgn0000711,FBgn0020309,FBgn0261570,FBgn0264959,FBgn0025574,FBgn0026086,FBgn0259243
	No HTP GO Biological Processes	GO:0007224	smoothened signaling pathway	81	3	2.128	1.7226	0.785	0.252545	0.59766	1	0.459128	1	Pka-R1,sgg,flw	FBgn0259243,FBgn0003371,FBgn0000711
	No HTP GO Biological Processes	GO:0031347	regulation of defense response	119	4	2.837	1.5634	0.645	0.253024	0.596838	1	0.459538	1	ben,Pli,akirin,Src42A	FBgn0000173,FBgn0025574,FBgn0082598,FBgn0264959
	No HTP GO Biological Processes	GO:0051179	localization	1457	35	24.823	1.1173	0.16	0.254518	0.594282	1	0.46179	1	spn-B,ttm3,pcs,lqf,Grasp65,EMC5,flw,WASp,Vsp37A,Src42A,Clic,Moe,Chmp1,EMRE,Tao,Inx2,Vps2,lsn,adp,Slik,Lst8,spn-E,kud,Dscam1,aurA,rictor,CG1628,Slbp,Shawn,Trpml,CG4789,Bet5,Vha100-1,sgg,nrv3	FBgn0003480,FBgn0032971,FBgn0033988,FBgn0028582,FBgn0036919,FBgn0032732,FBgn0000711,FBgn0024273,FBgn0016038,FBgn0264959,FBgn0030529,FBgn0011661,FBgn0036805,FBgn0062440,FBgn0031030,FBgn0027108,FBgn0039402,FBgn0260940,FBgn0000057,FBgn0035001,FBgn0264691,FBgn0003483,FBgn0036667,FBgn0033159,FBgn0000147,FBgn0031006,FBgn0030218,FBgn0041186,FBgn0031039,FBgn0262516,FBgn0030792,FBgn0260860,FBgn0028671,FBg…
	No HTP GO Biological Processes	GO:0007560	imaginal disc morphogenesis	322	9	6.383	1.3	0.379	0.255764	0.59216	1	0.463588	1	crol,babo,flw,sgg,tkv,Src42A,Grasp65,Moe,heph	FBgn0020309,FBgn0011300,FBgn0000711,FBgn0003371,FBgn0003716,FBgn0264959,FBgn0036919,FBgn0011661,FBgn0011224
	No HTP GO Biological Processes	GO:0009314	response to radiation	120	4	2.837	1.5504	0.633	0.257758	0.588788	1	0.464816	1	Inx2,Vha100-1,DNAlig4,babo	FBgn0027108,FBgn0028671,FBgn0030506,FBgn0011300
	No HTP GO Biological Processes	GO:0010632	regulation of epithelial cell migration	46	2	1.418	2.0222	1.016	0.260099	0.584861	1	0.464816	1	kuz,chico	FBgn0259984,FBgn0024248
	No HTP GO Biological Processes	GO:0035150	regulation of tube size	46	2	1.418	2.0222	1.016	0.260099	0.584861	1	0.464816	1	chico,Cht5	FBgn0024248,FBgn0038180
	No HTP GO Biological Processes	GO:0015031	protein transport	283	8	5.674	1.3148	0.395	0.263391	0.5794	1	0.465802	1	Chmp1,Vps2,lsn,Vsp37A,sgg,ttm3,CG4789,WASp	FBgn0036805,FBgn0039402,FBgn0260940,FBgn0016038,FBgn0003371,FBgn0032971,FBgn0030792,FBgn0024273
	No HTP GO Biological Processes	GO:0008356	asymmetric cell division	83	3	2.128	1.6811	0.749	0.264189	0.578086	1	0.466153	1	asl,WASp,chico	FBgn0261004,FBgn0024273,FBgn0024248
	No HTP GO Biological Processes	GO:0031669	cellular response to nutrient levels	83	3	2.128	1.6811	0.749	0.264189	0.578086	1	0.466153	1	l(3)80Fj,rictor,chico	FBgn0287182,FBgn0031006,FBgn0024248
	No HTP GO Biological Processes	GO:0010467	gene expression	1870	44	31.206	1.0944	0.13	0.264698	0.577249	1	0.466153	1	da,Hey,heph,Prp39,Slbp,CG34313,so,Rfx,mdlc,Polr3K,Daxx,Pli,akirin,RpL34a,Rrp47,Polr3I,CG6511,CG11263,mbl,CG43058,RpS14a,mRpS28,CG2202,Rbp1,pho,CG32857,Ythdf,Dora,Lst8,spn-E,Adar,Eaf,spn-B,rictor,crol,CG14073,Ccdc85,l(3)80Fj,CrebB,Nf-YB,elav,CG11710,CG1416,Srrm234	FBgn0267821,FBgn0027788,FBgn0011224,FBgn0039600,FBgn0041186,FBgn0085342,FBgn0003460,FBgn0020379,FBgn0038772,FBgn0061362,FBgn0031820,FBgn0025574,FBgn0082598,FBgn0039406,FBgn0030711,FBgn0030801,FBgn0035923,FBgn0036330,FBgn0265487,FBgn0262360,FBgn0004403,FBgn0034361,FBgn0030240,FBgn0260944,FBgn0002521,FBgn0052857,FBgn0039261,FBgn0085430,FBgn0264691,FBgn0003483,FBgn0026086,FBgn0033166,FBgn0003480,FBg…
	No HTP GO Biological Processes	GO:0032101	regulation of response to external stimulus	161	5	3.546	1.4444	0.53	0.264872	0.576965	1	0.466153	1	Rtca,Pli,akirin,Src42A,ben	FBgn0025630,FBgn0025574,FBgn0082598,FBgn0264959,FBgn0000173
	SLIM2 GO BP	GO:0006281	DNA repair	161	5	3.546	1.4444	0.53	0.264872	0.576965	1	0.466153	1	ben,tos,aurA,DNAlig4,spn-B	FBgn0000173,FBgn0015553,FBgn0000147,FBgn0030506,FBgn0003480
	No HTP GO Biological Processes	GO:0016197	endosomal transport	122	4	2.837	1.5249	0.609	0.26728	0.573034	1	0.469936	1	lsn,Chmp1,Moe,Vps2	FBgn0260940,FBgn0036805,FBgn0011661,FBgn0039402
	No HTP GO Biological Processes	GO:0007446	imaginal disc growth	47	2	1.418	1.9792	0.985	0.268123	0.571665	1	0.470056	1	babo,tkv	FBgn0011300,FBgn0003716
	No HTP GO Biological Processes	GO:0061326	renal tubule development	47	2	1.418	1.9792	0.985	0.268123	0.571665	1	0.470056	1	da,tkv	FBgn0267821,FBgn0003716
	No HTP GO Biological Processes	GO:0072002	Malpighian tubule development	47	2	1.418	1.9792	0.985	0.268123	0.571665	1	0.470056	1	da,tkv	FBgn0267821,FBgn0003716
	No HTP GO Biological Processes	GO:0048729	tissue morphogenesis	285	8	5.674	1.3056	0.385	0.269562	0.569341	1	0.472044	1	Moe,Slik,Inx2,Grasp65,Vha100-1,flw,tkv,Src42A	FBgn0011661,FBgn0035001,FBgn0027108,FBgn0036919,FBgn0028671,FBgn0000711,FBgn0003716,FBgn0264959
	No HTP GO Biological Processes	GO:0002252	immune effector process	84	3	2.128	1.6611	0.732	0.270036	0.568578	1	0.472044	1	alpha-Man-Ia,DCX-EMAP,Pli	FBgn0259170,FBgn0259099,FBgn0025574
	No HTP GO Biological Processes	GO:0009266	response to temperature stimulus	84	3	2.128	1.6611	0.732	0.270036	0.568578	1	0.472044	1	Eaf,Adar,CrebB	FBgn0033166,FBgn0026086,FBgn0265784
	No HTP GO Biological Processes	GO:0070727	cellular macromolecule localization	584	15	10.638	1.1946	0.257	0.271958	0.565497	1	0.474948	1	lsn,EMC5,aurA,Vsp37A,Lst8,CG4789,rictor,WASp,sgg,Chmp1,spn-E,Vps2,ttm3,Moe,spn-B	FBgn0260940,FBgn0032732,FBgn0000147,FBgn0016038,FBgn0264691,FBgn0030792,FBgn0031006,FBgn0024273,FBgn0003371,FBgn0036805,FBgn0003483,FBgn0039402,FBgn0032971,FBgn0011661,FBgn0003480
	No HTP GO Biological Processes	GO:0009059	macromolecule biosynthetic process	2013	47	33.333	1.0859	0.119	0.273772	0.56261	1	0.477464	1	elav,CrebB,Nf-YB,Ythdf,Dora,flw,heph,da,Hey,Eaf,spn-B,xit,mdlc,so,Rfx,Ccdc85,l(3)80Fj,CG11710,Rrp47,akirin,RpL34a,CG1416,Srrm234,CG8673,mbl,CG43058,RpS14a,Slbp,CG34313,Prp39,Rbp1,pho,Daxx,Pli,CG32857,Polr3K,Lst8,spn-E,CG6511,CG11263,Adar,Polr3I,rictor,crol,mRpS28,CG2202,CG14073	FBgn0260400,FBgn0265784,FBgn0032816,FBgn0039261,FBgn0085430,FBgn0000711,FBgn0011224,FBgn0267821,FBgn0027788,FBgn0033166,FBgn0003480,FBgn0029906,FBgn0038772,FBgn0003460,FBgn0020379,FBgn0031488,FBgn0287182,FBgn0031115,FBgn0030711,FBgn0082598,FBgn0039406,FBgn0032961,FBgn0035253,FBgn0031986,FBgn0265487,FBgn0262360,FBgn0004403,FBgn0041186,FBgn0085342,FBgn0039600,FBgn0260944,FBgn0002521,FBgn0031820,FBg…
	No HTP GO Biological Processes	GO:0006508	proteolysis	413	11	7.801	1.2388	0.309	0.273925	0.562369	1	0.477464	1	Ubc10,alpha-Man-Ia,CG7611,sgg,CG43058,lsn,DppIII,kuz,Vsp37A,Vps2,CG8520	FBgn0026316,FBgn0259170,FBgn0037094,FBgn0003371,FBgn0262360,FBgn0260940,FBgn0037580,FBgn0259984,FBgn0016038,FBgn0039402,FBgn0033734
	No HTP GO Biological Processes	GO:0008360	regulation of cell shape	48	2	1.418	1.9379	0.954	0.276147	0.55886	1	0.477597	1	Moe,WASp	FBgn0011661,FBgn0024273
	No HTP GO Biological Processes	GO:0018958	phenol-containing compound metabolic process	48	2	1.418	1.9379	0.954	0.276147	0.55886	1	0.477597	1	Hml,DCX-EMAP	FBgn0029167,FBgn0259099
	No HTP GO Biological Processes	GO:0036293	response to decreased oxygen levels	48	2	1.418	1.9379	0.954	0.276147	0.55886	1	0.477597	1	Adar,chico	FBgn0026086,FBgn0024248
	No HTP GO Biological Processes	GO:0045471	response to ethanol	48	2	1.418	1.9379	0.954	0.276147	0.55886	1	0.477597	1	Tao,Pka-R1	FBgn0031030,FBgn0259243
	No HTP GO Biological Processes	GO:0007623	circadian rhythm	124	4	2.837	1.5003	0.585	0.276866	0.557731	1	0.477597	1	sgg,CrebB,so,Adar	FBgn0003371,FBgn0265784,FBgn0003460,FBgn0026086
	No HTP GO Biological Processes	GO:0048511	rhythmic process	124	4	2.837	1.5003	0.585	0.276866	0.557731	1	0.477597	1	CrebB,Adar,sgg,so	FBgn0265784,FBgn0026086,FBgn0003371,FBgn0003460
	SLIM2 GO BP	GO:0007623	circadian rhythm	124	4	2.837	1.5003	0.585	0.276866	0.557731	1	0.477597	1	CrebB,so,Adar,sgg	FBgn0265784,FBgn0003460,FBgn0026086,FBgn0003371
	No HTP GO Biological Processes	GO:0009896	positive regulation of catabolic process	164	5	3.546	1.418	0.504	0.27728	0.557081	1	0.477597	1	sgg,Dora,Ythdf,spn-E,babo	FBgn0003371,FBgn0085430,FBgn0039261,FBgn0003483,FBgn0011300
	No HTP GO Biological Processes	GO:0009056	catabolic process	805	20	14.184	1.1555	0.209	0.277693	0.556436	1	0.477597	1	CG7611,Ubc10,Vsp37A,CG43058,alpha-Man-Ia,lsn,flw,CG8520,Vps2,sgg,Vha100-1,spn-E,Ythdf,Prx6a,Trpml,Cht5,chico,Dora,babo,lqf	FBgn0037094,FBgn0026316,FBgn0016038,FBgn0262360,FBgn0259170,FBgn0260940,FBgn0000711,FBgn0033734,FBgn0039402,FBgn0003371,FBgn0028671,FBgn0003483,FBgn0039261,FBgn0031479,FBgn0262516,FBgn0038180,FBgn0024248,FBgn0085430,FBgn0011300,FBgn0028582
	No HTP GO Biological Processes	GO:0010648	negative regulation of cell communication	331	9	6.383	1.2646	0.339	0.281757	0.550125	1	0.48233	1	crol,raskol,Src42A,Adar,Pli,sgg,Tao,flw,Pka-R1	FBgn0020309,FBgn0261570,FBgn0264959,FBgn0026086,FBgn0025574,FBgn0003371,FBgn0031030,FBgn0000711,FBgn0259243
	No HTP GO Biological Processes	GO:0023057	negative regulation of signaling	331	9	6.383	1.2646	0.339	0.281757	0.550125	1	0.48233	1	flw,Pka-R1,crol,raskol,Src42A,Adar,Pli,sgg,Tao	FBgn0000711,FBgn0259243,FBgn0020309,FBgn0261570,FBgn0264959,FBgn0026086,FBgn0025574,FBgn0003371,FBgn0031030
	No HTP GO Biological Processes	GO:0048878	chemical homeostasis	206	6	4.255	1.3547	0.438	0.2823	0.549289	1	0.482805	1	EMRE,Vha100-1,babo,chico,Trpml,nrv3	FBgn0062440,FBgn0028671,FBgn0011300,FBgn0024248,FBgn0262516,FBgn0032946
	No HTP GO Biological Processes	GO:0008587	imaginal disc-derived wing margin morphogenesis	49	2	1.418	1.8984	0.925	0.284166	0.546428	1	0.484174	1	sgg,heph	FBgn0003371,FBgn0011224
	No HTP GO Biological Processes	GO:0009408	response to heat	49	2	1.418	1.8984	0.925	0.284166	0.546428	1	0.484174	1	Eaf,Adar	FBgn0033166,FBgn0026086
	No HTP GO Biological Processes	GO:0033108	mitochondrial respiratory chain complex assembly	49	2	1.418	1.8984	0.925	0.284166	0.546428	1	0.484174	1	CG3270,Ttc19	FBgn0033093,FBgn0032744
	No HTP GO Biological Processes	GO:0043488	regulation of mRNA stability	49	2	1.418	1.8984	0.925	0.284166	0.546428	1	0.484174	1	Ythdf,spn-E	FBgn0039261,FBgn0003483
	No HTP GO Biological Processes	GO:0035239	tube morphogenesis	127	4	2.837	1.4649	0.551	0.291349	0.535586	1	0.488146	1	Inx2,Moe,Slik,Vha100-1	FBgn0027108,FBgn0011661,FBgn0035001,FBgn0028671
	No HTP GO Biological Processes	GO:0042594	response to starvation	127	4	2.837	1.4649	0.551	0.291349	0.535586	1	0.488146	1	l(3)80Fj,rictor,mthl4,chico	FBgn0287182,FBgn0031006,FBgn0034219,FBgn0024248
	No HTP GO Biological Processes	GO:0001894	tissue homeostasis	50	2	1.418	1.8604	0.896	0.292177	0.534353	1	0.488146	1	Moe,Tao	FBgn0011661,FBgn0031030
	No HTP GO Biological Processes	GO:0007435	salivary gland morphogenesis	50	2	1.418	1.8604	0.896	0.292177	0.534353	1	0.488146	1	betaTub85D,Src42A	FBgn0003889,FBgn0264959
	No HTP GO Biological Processes	GO:0019915	lipid storage	50	2	1.418	1.8604	0.896	0.292177	0.534353	1	0.488146	1	adp,Grasp65	FBgn0000057,FBgn0036919
	No HTP GO Biological Processes	GO:0022612	gland morphogenesis	50	2	1.418	1.8604	0.896	0.292177	0.534353	1	0.488146	1	Src42A,betaTub85D	FBgn0264959,FBgn0003889
	No HTP GO Biological Processes	GO:0032102	negative regulation of response to external stimulus	50	2	1.418	1.8604	0.896	0.292177	0.534353	1	0.488146	1	Rtca,Pli	FBgn0025630,FBgn0025574
	No HTP GO Biological Processes	GO:0061013	regulation of mRNA catabolic process	50	2	1.418	1.8604	0.896	0.292177	0.534353	1	0.488146	1	Ythdf,spn-E	FBgn0039261,FBgn0003483
	No HTP GO Biological Processes	GO:0170062	nutrient storage	50	2	1.418	1.8604	0.896	0.292177	0.534353	1	0.488146	1	adp,Grasp65	FBgn0000057,FBgn0036919
	No HTP GO Biological Processes	GO:0008038	neuron recognition	88	3	2.128	1.5856	0.665	0.293558	0.532306	1	0.488146	1	WASp,Dscam1,Con	FBgn0024273,FBgn0033159,FBgn0005775
	No HTP GO Biological Processes	GO:0030855	epithelial cell differentiation	251	7	4.965	1.2971	0.375	0.294819	0.530445	1	0.489033	1	tkv,chico,kuz,sgg,WASp,da,Tao	FBgn0003716,FBgn0024248,FBgn0259984,FBgn0003371,FBgn0024273,FBgn0267821,FBgn0031030
	No HTP GO Biological Processes	GO:0060284	regulation of cell development	128	4	2.837	1.4535	0.54	0.296202	0.528413	1	0.490879	1	babo,Hey,aurA,Ythdf	FBgn0011300,FBgn0027788,FBgn0000147,FBgn0039261
	No HTP GO Biological Processes	GO:0060811	intracellular mRNA localization involved in anterior/posterior axis specification	51	2	1.418	1.8239	0.867	0.300178	0.522622	1	0.497016	1	spn-E,lsn	FBgn0003483,FBgn0260940
	No HTP GO Biological Processes	GO:0009894	regulation of catabolic process	253	7	4.965	1.2869	0.364	0.301698	0.520428	1	0.498832	1	chico,babo,flw,Ythdf,spn-E,sgg,Dora	FBgn0024248,FBgn0011300,FBgn0000711,FBgn0039261,FBgn0003483,FBgn0003371,FBgn0085430
	No HTP GO Biological Processes	GO:0010629	negative regulation of gene expression	296	8	5.674	1.257	0.33	0.304212	0.516823	1	0.498832	1	spn-E,Ccdc85,elav,heph,Dora,pho,Ythdf,CG11263	FBgn0003483,FBgn0031488,FBgn0260400,FBgn0011224,FBgn0085430,FBgn0002521,FBgn0039261,FBgn0036330
	No HTP GO Biological Processes	GO:0000375	RNA splicing, via transesterification reactions	212	6	4.255	1.3163	0.396	0.30484	0.515928	1	0.498832	1	mbl,Prp39,Srrm234,mdlc,CG34313,Rbp1	FBgn0265487,FBgn0039600,FBgn0035253,FBgn0038772,FBgn0085342,FBgn0260944
	No HTP GO Biological Processes	GO:0000377	RNA splicing, via transesterification reactions with bulged adenosine as nucleophile	212	6	4.255	1.3163	0.396	0.30484	0.515928	1	0.498832	1	Srrm234,mdlc,CG34313,Rbp1,mbl,Prp39	FBgn0035253,FBgn0038772,FBgn0085342,FBgn0260944,FBgn0265487,FBgn0039600
	No HTP GO Biological Processes	GO:0000398	mRNA splicing, via spliceosome	212	6	4.255	1.3163	0.396	0.30484	0.515928	1	0.498832	1	mdlc,CG34313,Rbp1,mbl,Prp39,Srrm234	FBgn0038772,FBgn0085342,FBgn0260944,FBgn0265487,FBgn0039600,FBgn0035253
	SLIM2 GO BP	GO:0048878	chemical homeostasis	212	6	4.255	1.3163	0.396	0.30484	0.515928	1	0.498832	1	EMRE,Vha100-1,babo,chico,Trpml,nrv3	FBgn0062440,FBgn0028671,FBgn0011300,FBgn0024248,FBgn0262516,FBgn0032946
	No HTP GO Biological Processes	GO:0007622	rhythmic behavior	90	3	2.128	1.5504	0.633	0.305376	0.515165	1	0.498832	1	Adar,sgg,CrebB	FBgn0026086,FBgn0003371,FBgn0265784
	No HTP GO Biological Processes	GO:0032880	regulation of protein localization	90	3	2.128	1.5504	0.633	0.305376	0.515165	1	0.498832	1	Moe,aurA,sgg	FBgn0011661,FBgn0000147,FBgn0003371
	No HTP GO Biological Processes	GO:0048512	circadian behavior	90	3	2.128	1.5504	0.633	0.305376	0.515165	1	0.498832	1	CrebB,Adar,sgg	FBgn0265784,FBgn0026086,FBgn0003371
	No HTP GO Biological Processes	GO:0098771	inorganic ion homeostasis	90	3	2.128	1.5504	0.633	0.305376	0.515165	1	0.498832	1	EMRE,Trpml,nrv3	FBgn0062440,FBgn0262516,FBgn0032946
	No HTP GO Biological Processes	GO:0007611	learning or memory	130	4	2.837	1.4311	0.517	0.305937	0.514368	1	0.498832	1	sgg,CrebB,Pka-R1,chico	FBgn0003371,FBgn0265784,FBgn0259243,FBgn0024248
	No HTP GO Biological Processes	GO:0040011	locomotion	171	5	3.546	1.36	0.444	0.30667	0.513329	1	0.498832	1	chico,Con,Dscam1,Clic,kuz	FBgn0024248,FBgn0005775,FBgn0033159,FBgn0030529,FBgn0259984
	No HTP GO Biological Processes	GO:0000075	cell cycle checkpoint signaling	52	2	1.418	1.7889	0.839	0.308164	0.511219	1	0.498832	1	CG5790,Claspin	FBgn0032677,FBgn0052251
	No HTP GO Biological Processes	GO:0009581	detection of external stimulus	52	2	1.418	1.7889	0.839	0.308164	0.511219	1	0.498832	1	Inx2,Dscam1	FBgn0027108,FBgn0033159
	No HTP GO Biological Processes	GO:0009582	detection of abiotic stimulus	52	2	1.418	1.7889	0.839	0.308164	0.511219	1	0.498832	1	Dscam1,Inx2	FBgn0033159,FBgn0027108
	No HTP GO Biological Processes	GO:0019748	secondary metabolic process	52	2	1.418	1.7889	0.839	0.308164	0.511219	1	0.498832	1	Hml,DCX-EMAP	FBgn0029167,FBgn0259099
	No HTP GO Biological Processes	GO:0043487	regulation of RNA stability	52	2	1.418	1.7889	0.839	0.308164	0.511219	1	0.498832	1	Ythdf,spn-E	FBgn0039261,FBgn0003483
	No HTP GO Biological Processes	GO:0061057	peptidoglycan recognition protein signaling pathway	52	2	1.418	1.7889	0.839	0.308164	0.511219	1	0.498832	1	ben,akirin	FBgn0000173,FBgn0082598
	No HTP GO Biological Processes	GO:0007420	brain development	91	3	2.128	1.5333	0.617	0.311294	0.506829	1	0.501269	1	Tao,Dscam1,babo	FBgn0031030,FBgn0033159,FBgn0011300
	No HTP GO Biological Processes	GO:0008037	cell recognition	91	3	2.128	1.5333	0.617	0.311294	0.506829	1	0.501269	1	Con,Dscam1,WASp	FBgn0005775,FBgn0033159,FBgn0024273
	No HTP GO Biological Processes	GO:0009792	embryo development ending in birth or egg hatching	132	4	2.837	1.4094	0.495	0.315707	0.500716	1	0.506815	1	tkv,Src42A,elav,sgg	FBgn0003716,FBgn0264959,FBgn0260400,FBgn0003371
	No HTP GO Biological Processes	GO:0050890	cognition	132	4	2.837	1.4094	0.495	0.315707	0.500716	1	0.506815	1	sgg,CrebB,Pka-R1,chico	FBgn0003371,FBgn0265784,FBgn0259243,FBgn0024248
	SLIM2 GO BP	GO:0050890	cognition	132	4	2.837	1.4094	0.495	0.315707	0.500716	1	0.506815	1	sgg,CrebB,Pka-R1,chico	FBgn0003371,FBgn0265784,FBgn0259243,FBgn0024248
	No HTP GO Biological Processes	GO:0045466	R7 cell differentiation	53	2	1.418	1.7551	0.812	0.316132	0.500131	1	0.506815	1	Nf-YB,Src42A	FBgn0032816,FBgn0264959
	No HTP GO Biological Processes	GO:0060810	intracellular mRNA localization involved in pattern specification process	53	2	1.418	1.7551	0.812	0.316132	0.500131	1	0.506815	1	spn-E,lsn	FBgn0003483,FBgn0260940
	No HTP GO Biological Processes	GO:0006352	DNA-templated transcription initiation	92	3	2.128	1.5167	0.601	0.317216	0.498645	1	0.507657	1	Polr3I,pho,Rbp1	FBgn0030801,FBgn0002521,FBgn0260944
	No HTP GO Biological Processes	GO:0030111	regulation of Wnt signaling pathway	92	3	2.128	1.5167	0.601	0.317216	0.498645	1	0.507657	1	sgg,crol,flw	FBgn0003371,FBgn0020309,FBgn0000711
	No HTP GO Biological Processes	GO:0046907	intracellular transport	517	13	9.22	1.1695	0.226	0.318666	0.496665	1	0.509529	1	Vps2,WASp,Bet5,Shawn,Moe,flw,CG1628,sgg,kud,lsn,Vsp37A,Chmp1,CG4789	FBgn0039402,FBgn0024273,FBgn0260860,FBgn0031039,FBgn0011661,FBgn0000711,FBgn0030218,FBgn0003371,FBgn0036667,FBgn0260940,FBgn0016038,FBgn0036805,FBgn0030792
	No HTP GO Biological Processes	GO:0009416	response to light stimulus	93	3	2.128	1.5003	0.585	0.32314	0.490609	1	0.510177	1	babo,Inx2,Vha100-1	FBgn0011300,FBgn0027108,FBgn0028671
	No HTP GO Biological Processes	GO:0031032	actomyosin structure organization	93	3	2.128	1.5003	0.585	0.32314	0.490609	1	0.510177	1	CG10376,Actn,flw	FBgn0032702,FBgn0000667,FBgn0000711
	No HTP GO Biological Processes	GO:0032886	regulation of microtubule-based process	54	2	1.418	1.7226	0.785	0.324081	0.489347	1	0.510177	1	sgg,Moe	FBgn0003371,FBgn0011661
	No HTP GO Biological Processes	GO:0070482	response to oxygen levels	54	2	1.418	1.7226	0.785	0.324081	0.489347	1	0.510177	1	Adar,chico	FBgn0026086,FBgn0024248
	No HTP GO Biological Processes	GO:0002833	positive regulation of response to biotic stimulus	94	3	2.128	1.4844	0.57	0.329065	0.482718	1	0.517509	1	ben,akirin,Pli	FBgn0000173,FBgn0082598,FBgn0025574
	No HTP GO Biological Processes	GO:0003008	system process	304	8	5.674	1.224	0.292	0.330031	0.481445	1	0.518579	1	DCX-EMAP,Rfx,Pka-R1,chico,sgg,CrebB,Dscam1,nrv3	FBgn0259099,FBgn0020379,FBgn0259243,FBgn0024248,FBgn0003371,FBgn0265784,FBgn0033159,FBgn0032946
	No HTP GO Biological Processes	GO:0016052	carbohydrate catabolic process	55	2	1.418	1.6913	0.758	0.332006	0.478854	1	0.520333	1	babo,flw	FBgn0011300,FBgn0000711
	No HTP GO Biological Processes	GO:0032386	regulation of intracellular transport	55	2	1.418	1.6913	0.758	0.332006	0.478854	1	0.520333	1	sgg,Moe	FBgn0003371,FBgn0011661
	No HTP GO Biological Processes	GO:0042060	wound healing	55	2	1.418	1.6913	0.758	0.332006	0.478854	1	0.520333	1	Hml,Cht5	FBgn0029167,FBgn0038180
	No HTP GO Biological Processes	GO:0070887	cellular response to chemical stimulus	221	6	4.255	1.2627	0.337	0.339226	0.469511	1	0.522798	1	chico,babo,Srx,sgg,Lst8,rictor	FBgn0024248,FBgn0011300,FBgn0030876,FBgn0003371,FBgn0264691,FBgn0031006
	No HTP GO Biological Processes	GO:0022607	cellular component assembly	881	21	14.894	1.1087	0.149	0.339627	0.468998	1	0.522798	1	asl,Src42A,CG3270,spn-E,WASp,ben,rictor,RpS14a,spn-B,tkv,sgg,Cdc14,Trpml,Tao,wit,Ttc19,CG10376,Moe,lsn,Actn,Prp39	FBgn0261004,FBgn0264959,FBgn0033093,FBgn0003483,FBgn0024273,FBgn0000173,FBgn0031006,FBgn0004403,FBgn0003480,FBgn0003716,FBgn0003371,FBgn0031952,FBgn0262516,FBgn0031030,FBgn0024179,FBgn0032744,FBgn0032702,FBgn0011661,FBgn0260940,FBgn0000667,FBgn0039600
	No HTP GO Biological Processes	GO:0007315	pole plasm assembly	56	2	1.418	1.6611	0.732	0.339905	0.468642	1	0.522798	1	spn-E,Moe	FBgn0003483,FBgn0011661
	No HTP GO Biological Processes	GO:0045930	negative regulation of mitotic cell cycle	56	2	1.418	1.6611	0.732	0.339905	0.468642	1	0.522798	1	CG5790,Claspin	FBgn0032677,FBgn0052251
	No HTP GO Biological Processes	GO:0050657	nucleic acid transport	56	2	1.418	1.6611	0.732	0.339905	0.468642	1	0.522798	1	Moe,Slbp	FBgn0011661,FBgn0041186
	No HTP GO Biological Processes	GO:0050658	RNA transport	56	2	1.418	1.6611	0.732	0.339905	0.468642	1	0.522798	1	Moe,Slbp	FBgn0011661,FBgn0041186
	No HTP GO Biological Processes	GO:0010256	endomembrane system organization	179	5	3.546	1.2992	0.378	0.340793	0.46751	1	0.523021	1	Grasp65,EMC5,lsn,Vha100-1,kud	FBgn0036919,FBgn0032732,FBgn0260940,FBgn0028671,FBgn0036667
	No HTP GO Biological Processes	GO:0007351	tripartite regional subdivision	96	3	2.128	1.4535	0.54	0.340913	0.467357	1	0.523021	1	lsn,Moe,spn-E	FBgn0260940,FBgn0011661,FBgn0003483
	No HTP GO Biological Processes	GO:0008595	anterior/posterior axis specification, embryo	96	3	2.128	1.4535	0.54	0.340913	0.467357	1	0.523021	1	lsn,Moe,spn-E	FBgn0260940,FBgn0011661,FBgn0003483
	No HTP GO Biological Processes	GO:0045184	establishment of protein localization	351	9	6.383	1.1926	0.254	0.341885	0.46612	1	0.52407	1	sgg,EMC5,ttm3,CG4789,WASp,Chmp1,lsn,Vps2,Vsp37A	FBgn0003371,FBgn0032732,FBgn0032971,FBgn0030792,FBgn0024273,FBgn0036805,FBgn0260940,FBgn0039402,FBgn0016038
	No HTP GO Biological Processes	GO:0010638	positive regulation of organelle organization	97	3	2.128	1.4385	0.525	0.346833	0.45988	1	0.528558	1	sgg,CG10376,Moe	FBgn0003371,FBgn0032702,FBgn0011661
	No HTP GO Biological Processes	GO:0060341	regulation of cellular localization	139	4	2.837	1.3384	0.421	0.35008	0.455832	1	0.528558	1	Moe,aurA,sgg,spn-E	FBgn0011661,FBgn0000147,FBgn0003371,FBgn0003483
	No HTP GO Biological Processes	GO:0097435	supramolecular fiber organization	224	6	4.255	1.2458	0.317	0.350796	0.454945	1	0.528558	1	Pka-R1,CG10376,WASp,Actn,Src42A,Moe	FBgn0259243,FBgn0032702,FBgn0024273,FBgn0000667,FBgn0264959,FBgn0011661
	No HTP GO Biological Processes	GO:0048707	instar larval or pupal morphogenesis	354	9	6.383	1.1825	0.242	0.35111	0.454557	1	0.528558	1	crol,babo,flw,tkv,sgg,Src42A,Grasp65,heph,Moe	FBgn0020309,FBgn0011300,FBgn0000711,FBgn0003716,FBgn0003371,FBgn0264959,FBgn0036919,FBgn0011224,FBgn0011661
	No HTP GO Biological Processes	GO:0040012	regulation of locomotion	98	3	2.128	1.4238	0.51	0.352748	0.452536	1	0.528558	1	Dscam1,kuz,chico	FBgn0033159,FBgn0259984,FBgn0024248
	No HTP GO Biological Processes	GO:0042335	cuticle development	98	3	2.128	1.4238	0.51	0.352748	0.452536	1	0.528558	1	Cht5,WASp,sgg	FBgn0038180,FBgn0024273,FBgn0003371
	SLIM2 GO BP	GO:0042335	cuticle development	98	3	2.128	1.4238	0.51	0.352748	0.452536	1	0.528558	1	Cht5,WASp,sgg	FBgn0038180,FBgn0024273,FBgn0003371
	No HTP GO Biological Processes	GO:0051656	establishment of organelle localization	140	4	2.837	1.3289	0.41	0.355002	0.449769	1	0.52906	1	Slik,kud,flw,aurA	FBgn0035001,FBgn0036667,FBgn0000711,FBgn0000147
	No HTP GO Biological Processes	GO:0002221	pattern recognition receptor signaling pathway	58	2	1.418	1.6038	0.681	0.355617	0.449018	1	0.52906	1	ben,akirin	FBgn0000173,FBgn0082598
	No HTP GO Biological Processes	GO:0002757	immune response-activating signaling pathway	58	2	1.418	1.6038	0.681	0.355617	0.449018	1	0.52906	1	akirin,ben	FBgn0082598,FBgn0000173
	No HTP GO Biological Processes	GO:0002758	innate immune response-activating signaling pathway	58	2	1.418	1.6038	0.681	0.355617	0.449018	1	0.52906	1	ben,akirin	FBgn0000173,FBgn0082598
	No HTP GO Biological Processes	GO:0002764	immune response-regulating signaling pathway	58	2	1.418	1.6038	0.681	0.355617	0.449018	1	0.52906	1	ben,akirin	FBgn0000173,FBgn0082598
	No HTP GO Biological Processes	GO:0006898	receptor-mediated endocytosis	58	2	1.418	1.6038	0.681	0.355617	0.449018	1	0.52906	1	lqf,WASp	FBgn0028582,FBgn0024273
	No HTP GO Biological Processes	GO:0046467	membrane lipid biosynthetic process	58	2	1.418	1.6038	0.681	0.355617	0.449018	1	0.52906	1	lace,CG2604	FBgn0002524,FBgn0037298
	No HTP GO Biological Processes	GO:0051236	establishment of RNA localization	58	2	1.418	1.6038	0.681	0.355617	0.449018	1	0.52906	1	Moe,Slbp	FBgn0011661,FBgn0041186
	No HTP GO Biological Processes	GO:0000578	embryonic axis specification	99	3	2.128	1.4094	0.495	0.358657	0.44532	1	0.532712	1	lsn,Moe,spn-E	FBgn0260940,FBgn0011661,FBgn0003483
	No HTP GO Biological Processes	GO:0016331	morphogenesis of embryonic epithelium	99	3	2.128	1.4094	0.495	0.358657	0.44532	1	0.532712	1	tkv,Src42A,Inx2	FBgn0003716,FBgn0264959,FBgn0027108
	SLIM2 GO BP	GO:0010256	endomembrane system organization	184	5	3.546	1.2639	0.338	0.362285	0.44095	1	0.537068	1	lsn,Vha100-1,kud,Grasp65,EMC5	FBgn0260940,FBgn0028671,FBgn0036667,FBgn0036919,FBgn0032732
	No HTP GO Biological Processes	GO:0002168	instar larval development	59	2	1.418	1.5766	0.657	0.363424	0.439586	1	0.537068	1	Moe,sgg	FBgn0011661,FBgn0003371
	No HTP GO Biological Processes	GO:0007186	G protein-coupled receptor signaling pathway	100	3	2.128	1.3953	0.481	0.36456	0.438231	1	0.537068	1	Polr3I,mthl4,Pka-R1	FBgn0030801,FBgn0034219,FBgn0259243
	No HTP GO Biological Processes	GO:0009790	embryo development	403	10	7.092	1.1541	0.207	0.366456	0.435978	1	0.537068	1	Src42A,Inx2,WASp,elav,ben,sgg,lsn,Moe,spn-E,tkv	FBgn0264959,FBgn0027108,FBgn0024273,FBgn0260400,FBgn0000173,FBgn0003371,FBgn0260940,FBgn0011661,FBgn0003483,FBgn0003716
	No HTP GO Biological Processes	GO:0007444	imaginal disc development	448	11	7.801	1.142	0.192	0.368735	0.433286	1	0.539308	1	Src42A,babo,tkv,flw,CG14073,lace,sgg,Grasp65,heph,Moe,crol	FBgn0264959,FBgn0011300,FBgn0003716,FBgn0000711,FBgn0036814,FBgn0002524,FBgn0003371,FBgn0036919,FBgn0011224,FBgn0011661,FBgn0020309
	No HTP GO Biological Processes	GO:0031667	response to nutrient levels	143	4	2.837	1.301	0.38	0.369767	0.432072	1	0.540383	1	rictor,chico,l(3)80Fj,mthl4	FBgn0031006,FBgn0024248,FBgn0287182,FBgn0034219
	No HTP GO Biological Processes	GO:0002218	activation of innate immune response	60	2	1.418	1.5504	0.633	0.371196	0.430397	1	0.541601	1	ben,akirin	FBgn0000173,FBgn0082598
	No HTP GO Biological Processes	GO:1900424	regulation of defense response to bacterium	60	2	1.418	1.5504	0.633	0.371196	0.430397	1	0.541601	1	Pli,akirin	FBgn0025574,FBgn0082598
	No HTP GO Biological Processes	GO:0002253	activation of immune response	61	2	1.418	1.5249	0.609	0.378931	0.42144	1	0.546496	1	ben,akirin	FBgn0000173,FBgn0082598
	No HTP GO Biological Processes	GO:0009895	negative regulation of catabolic process	61	2	1.418	1.5249	0.609	0.378931	0.42144	1	0.546496	1	babo,chico	FBgn0011300,FBgn0024248
	No HTP GO Biological Processes	GO:0009886	post-embryonic animal morphogenesis	364	9	6.383	1.15	0.202	0.382099	0.417824	1	0.547568	1	babo,flw,Grasp65,tkv,sgg,heph,Moe,crol,Src42A	FBgn0011300,FBgn0000711,FBgn0036919,FBgn0003716,FBgn0003371,FBgn0011224,FBgn0011661,FBgn0020309,FBgn0264959
	No HTP GO Biological Processes	GO:0030534	adult behavior	103	3	2.128	1.3547	0.438	0.382213	0.417695	1	0.547568	1	DCX-EMAP,ben,Adar	FBgn0259099,FBgn0000173,FBgn0026086
	No HTP GO Biological Processes	GO:0042692	muscle cell differentiation	103	3	2.128	1.3547	0.438	0.382213	0.417695	1	0.547568	1	Actn,WASp,pcs	FBgn0000667,FBgn0024273,FBgn0033988
	No HTP GO Biological Processes	GO:0008104	protein localization	543	13	9.22	1.1135	0.155	0.38465	0.414934	1	0.550625	1	Moe,Vsp37A,aurA,CG4789,Lst8,WASp,rictor,Chmp1,sgg,Vps2,lsn,ttm3,EMC5	FBgn0011661,FBgn0016038,FBgn0000147,FBgn0030792,FBgn0264691,FBgn0024273,FBgn0031006,FBgn0036805,FBgn0003371,FBgn0039402,FBgn0260940,FBgn0032971,FBgn0032732
	No HTP GO Biological Processes	GO:0043062	extracellular structure organization	62	2	1.418	1.5003	0.585	0.386626	0.412709	1	0.552584	1	pcs,flw	FBgn0033988,FBgn0000711
	No HTP GO Biological Processes	GO:0110053	regulation of actin filament organization	62	2	1.418	1.5003	0.585	0.386626	0.412709	1	0.552584	1	CG10376,WASp	FBgn0032702,FBgn0024273
	No HTP GO Biological Processes	GO:0051234	establishment of localization	1268	29	20.567	1.0637	0.089	0.387361	0.411884	1	0.553199	1	Slbp,Inx2,Vps2,Vha100-1,Moe,CG1628,ttm3,Trpml,Bet5,EMC5,Slik,nrv3,Src42A,aurA,Clic,Shawn,lqf,EMRE,Tao,sgg,WASp,lsn,Dscam1,pcs,Vsp37A,kud,CG4789,flw,Chmp1	FBgn0041186,FBgn0027108,FBgn0039402,FBgn0028671,FBgn0011661,FBgn0030218,FBgn0032971,FBgn0262516,FBgn0260860,FBgn0032732,FBgn0035001,FBgn0032946,FBgn0264959,FBgn0000147,FBgn0030529,FBgn0031039,FBgn0028582,FBgn0062440,FBgn0031030,FBgn0003371,FBgn0024273,FBgn0260940,FBgn0033159,FBgn0033988,FBgn0016038,FBgn0036667,FBgn0030792,FBgn0000711,FBgn0036805
	No HTP GO Biological Processes	GO:0051649	establishment of localization in cell	634	15	10.638	1.1004	0.138	0.38786	0.411325	1	0.553477	1	Bet5,WASp,Shawn,Slik,Moe,flw,CG1628,sgg,kud,lsn,aurA,Chmp1,Vsp37A,Vps2,CG4789	FBgn0260860,FBgn0024273,FBgn0031039,FBgn0035001,FBgn0011661,FBgn0000711,FBgn0030218,FBgn0003371,FBgn0036667,FBgn0260940,FBgn0000147,FBgn0036805,FBgn0016038,FBgn0039402,FBgn0030792
	No HTP GO Biological Processes	GO:0007552	metamorphosis	366	9	6.383	1.1437	0.194	0.388329	0.4108	1	0.553711	1	babo,flw,tkv,sgg,Src42A,Grasp65,heph,Moe,crol	FBgn0011300,FBgn0000711,FBgn0003716,FBgn0003371,FBgn0264959,FBgn0036919,FBgn0011224,FBgn0011661,FBgn0020309
	No HTP GO Biological Processes	GO:0048870	cell motility	278	7	4.965	1.1711	0.228	0.389795	0.409164	1	0.555366	1	Src42A,so,chico,kuz,Dscam1,asl,tkv	FBgn0264959,FBgn0003460,FBgn0024248,FBgn0259984,FBgn0033159,FBgn0261004,FBgn0003716
	No HTP GO Biological Processes	GO:0007417	central nervous system development	191	5	3.546	1.2176	0.284	0.392433	0.406234	1	0.556955	1	elav,kuz,Dscam1,Tao,babo	FBgn0260400,FBgn0259984,FBgn0033159,FBgn0031030,FBgn0011300
	No HTP GO Biological Processes	GO:0060322	head development	105	3	2.128	1.3289	0.41	0.393925	0.404586	1	0.556955	1	Tao,Dscam1,babo	FBgn0031030,FBgn0033159,FBgn0011300
	No HTP GO Biological Processes	GO:0007498	mesoderm development	63	2	1.418	1.4765	0.562	0.39428	0.404195	1	0.556955	1	pcs,flw	FBgn0033988,FBgn0000711
	No HTP GO Biological Processes	GO:0050795	regulation of behavior	63	2	1.418	1.4765	0.562	0.39428	0.404195	1	0.556955	1	CrebB,Pka-R1	FBgn0265784,FBgn0259243
	No HTP GO Biological Processes	GO:0070925	organelle assembly	281	7	4.965	1.1586	0.212	0.400498	0.3974	1	0.56333	1	Actn,lsn,asl,RpS14a,Cdc14,rictor,Moe	FBgn0000667,FBgn0260940,FBgn0261004,FBgn0004403,FBgn0031952,FBgn0031006,FBgn0011661
	SLIM2 GO BP	GO:0048870	cell motility	281	7	4.965	1.1586	0.212	0.400498	0.3974	1	0.56333	1	so,chico,kuz,Dscam1,asl,tkv,Src42A	FBgn0003460,FBgn0024248,FBgn0259984,FBgn0033159,FBgn0261004,FBgn0003716,FBgn0264959
	No HTP GO Biological Processes	GO:0006959	humoral immune response	64	2	1.418	1.4535	0.54	0.401892	0.395891	1	0.56333	1	Hml,Pli	FBgn0029167,FBgn0025574
	No HTP GO Biological Processes	GO:0007098	centrosome cycle	64	2	1.418	1.4535	0.54	0.401892	0.395891	1	0.56333	1	asl,aurA	FBgn0261004,FBgn0000147
	No HTP GO Biological Processes	GO:0007219	Notch signaling pathway	64	2	1.418	1.4535	0.54	0.401892	0.395891	1	0.56333	1	lqf,kuz	FBgn0028582,FBgn0259984
	No HTP GO Biological Processes	GO:0022604	regulation of cell morphogenesis	64	2	1.418	1.4535	0.54	0.401892	0.395891	1	0.56333	1	Moe,WASp	FBgn0011661,FBgn0024273
	No HTP GO Biological Processes	GO:0034976	response to endoplasmic reticulum stress	64	2	1.418	1.4535	0.54	0.401892	0.395891	1	0.56333	1	alpha-Man-Ia,kud	FBgn0259170,FBgn0036667
	No HTP GO Biological Processes	GO:0035222	wing disc pattern formation	64	2	1.418	1.4535	0.54	0.401892	0.395891	1	0.56333	1	CG14073,tkv	FBgn0036814,FBgn0003716
	No HTP GO Biological Processes	GO:0045664	regulation of neuron differentiation	64	2	1.418	1.4535	0.54	0.401892	0.395891	1	0.56333	1	Src42A,Nf-YB	FBgn0264959,FBgn0032816
	No HTP GO Biological Processes	GO:1901988	negative regulation of cell cycle phase transition	64	2	1.418	1.4535	0.54	0.401892	0.395891	1	0.56333	1	CG5790,Claspin	FBgn0032677,FBgn0052251
	No HTP GO Biological Processes	GO:0030100	regulation of endocytosis	65	2	1.418	1.4311	0.517	0.409458	0.387791	1	0.568049	1	Moe,Tao	FBgn0011661,FBgn0031030
	No HTP GO Biological Processes	GO:0045089	positive regulation of innate immune response	65	2	1.418	1.4311	0.517	0.409458	0.387791	1	0.568049	1	ben,akirin	FBgn0000173,FBgn0082598
	No HTP GO Biological Processes	GO:0044085	cellular component biogenesis	1052	24	17.021	1.0611	0.086	0.409633	0.387605	1	0.568049	1	asl,RpL34a,Tao,spn-E,Moe,Ttc19,Rrp47,Slik,Prp39,rictor,Actn,CG3270,tkv,Src42A,ben,Trpml,WASp,spn-B,Cdc14,wit,RpS14a,lsn,CG10376,sgg	FBgn0261004,FBgn0039406,FBgn0031030,FBgn0003483,FBgn0011661,FBgn0032744,FBgn0030711,FBgn0035001,FBgn0039600,FBgn0031006,FBgn0000667,FBgn0033093,FBgn0003716,FBgn0264959,FBgn0000173,FBgn0262516,FBgn0024273,FBgn0003480,FBgn0031952,FBgn0024179,FBgn0004403,FBgn0260940,FBgn0032702,FBgn0003371
	No HTP GO Biological Processes	GO:0006915	apoptotic process	196	5	3.546	1.1865	0.247	0.413923	0.38308	1	0.573561	1	Daxx,lsn,Tao,mbl,Nf-YB	FBgn0031820,FBgn0260940,FBgn0031030,FBgn0265487,FBgn0032816
	No HTP GO Biological Processes	GO:0009892	negative regulation of metabolic process	555	13	9.22	1.0894	0.124	0.41572	0.381199	1	0.574263	1	Dora,CG11263,chico,pho,babo,spn-E,CG14073,Ccdc85,crol,elav,Ythdf,heph,adp	FBgn0085430,FBgn0036330,FBgn0024248,FBgn0002521,FBgn0011300,FBgn0003483,FBgn0036814,FBgn0031488,FBgn0020309,FBgn0260400,FBgn0039261,FBgn0011224,FBgn0000057
	No HTP GO Biological Processes	GO:0007617	mating behavior	66	2	1.418	1.4094	0.495	0.416978	0.379887	1	0.574263	1	Adar,mbl	FBgn0026086,FBgn0265487
	SLIM2 GO BP	GO:0007186	G protein-coupled receptor signaling pathway	109	3	2.128	1.2801	0.356	0.417173	0.379683	1	0.574263	1	Polr3I,mthl4,Pka-R1	FBgn0030801,FBgn0034219,FBgn0259243
	No HTP GO Biological Processes	GO:0006886	intracellular protein transport	197	5	3.546	1.1805	0.239	0.41821	0.378605	1	0.574263	1	WASp,lsn,Vsp37A,sgg,CG4789	FBgn0024273,FBgn0260940,FBgn0016038,FBgn0003371,FBgn0030792
	No HTP GO Biological Processes	GO:0007411	axon guidance	197	5	3.546	1.1805	0.239	0.41821	0.378605	1	0.574263	1	Moe,Dscam1,kuz,Src42A,babo	FBgn0011661,FBgn0033159,FBgn0259984,FBgn0264959,FBgn0011300
	No HTP GO Biological Processes	GO:0002682	regulation of immune system process	153	4	2.837	1.216	0.282	0.418751	0.378044	1	0.574263	1	ben,chico,Pli,akirin	FBgn0000173,FBgn0024248,FBgn0025574,FBgn0082598
	No HTP GO Biological Processes	GO:0072594	establishment of protein localization to organelle	153	4	2.837	1.216	0.282	0.418751	0.378044	1	0.574263	1	lsn,Vsp37A,sgg,ttm3	FBgn0260940,FBgn0016038,FBgn0003371,FBgn0032971
	No HTP GO Biological Processes	GO:0016055	Wnt signaling pathway	110	3	2.128	1.2685	0.343	0.422943	0.373718	1	0.578128	1	crol,flw,sgg	FBgn0020309,FBgn0000711,FBgn0003371
	No HTP GO Biological Processes	GO:0042063	gliogenesis	67	2	1.418	1.3884	0.473	0.424451	0.372173	1	0.579753	1	kuz,so	FBgn0259984,FBgn0003460
	No HTP GO Biological Processes	GO:0006643	membrane lipid metabolic process	68	2	1.418	1.368	0.452	0.431874	0.364643	1	0.58349	1	lace,CG2604	FBgn0002524,FBgn0037298
	No HTP GO Biological Processes	GO:0030718	germ-line stem cell population maintenance	68	2	1.418	1.368	0.452	0.431874	0.364643	1	0.58349	1	Inx2,tkv	FBgn0027108,FBgn0003716
	No HTP GO Biological Processes	GO:0051606	detection of stimulus	68	2	1.418	1.368	0.452	0.431874	0.364643	1	0.58349	1	Inx2,Dscam1	FBgn0027108,FBgn0033159
	No HTP GO Biological Processes	GO:0060271	cilium assembly	68	2	1.418	1.368	0.452	0.431874	0.364643	1	0.58349	1	asl,Cdc14	FBgn0261004,FBgn0031952
	No HTP GO Biological Processes	GO:0006811	monoatomic ion transport	201	5	3.546	1.157	0.21	0.435308	0.361204	1	0.587084	1	EMRE,Vha100-1,Clic,Trpml,nrv3	FBgn0062440,FBgn0028671,FBgn0030529,FBgn0262516,FBgn0032946
	No HTP GO Biological Processes	GO:0009890	negative regulation of biosynthetic process	472	11	7.801	1.0839	0.116	0.436248	0.360266	1	0.587916	1	CG14073,crol,spn-E,Ythdf,Ccdc85,adp,CG11263,elav,heph,Dora,pho	FBgn0036814,FBgn0020309,FBgn0003483,FBgn0039261,FBgn0031488,FBgn0000057,FBgn0036330,FBgn0260400,FBgn0011224,FBgn0085430,FBgn0002521
	No HTP GO Biological Processes	GO:0007350	blastoderm segmentation	157	4	2.837	1.185	0.245	0.438134	0.358393	1	0.589525	1	lsn,Moe,spn-E,sgg	FBgn0260940,FBgn0011661,FBgn0003483,FBgn0003371
	No HTP GO Biological Processes	GO:0016567	protein ubiquitination	157	4	2.837	1.185	0.245	0.438134	0.358393	1	0.589525	1	CG4502,Pli,ben,Ubc10	FBgn0031896,FBgn0025574,FBgn0000173,FBgn0026316
	No HTP GO Biological Processes	GO:0031023	microtubule organizing center organization	69	2	1.418	1.3481	0.431	0.439246	0.357292	1	0.589525	1	aurA,asl	FBgn0000147,FBgn0261004
	No HTP GO Biological Processes	GO:0006357	regulation of transcription by RNA polymerase II	520	12	8.511	1.0733	0.102	0.443211	0.353389	1	0.589525	1	crol,Nf-YB,CrebB,Hey,da,Rfx,so,pho,akirin,Rbp1,CG43058,CG14073	FBgn0020309,FBgn0032816,FBgn0265784,FBgn0027788,FBgn0267821,FBgn0020379,FBgn0003460,FBgn0002521,FBgn0082598,FBgn0260944,FBgn0262360,FBgn0036814
	No HTP GO Biological Processes	GO:0002831	regulation of response to biotic stimulus	114	3	2.128	1.224	0.292	0.445823	0.350837	1	0.590443	1	ben,Pli,akirin	FBgn0000173,FBgn0025574,FBgn0082598
	No HTP GO Biological Processes	GO:0010876	lipid localization	70	2	1.418	1.3289	0.41	0.446567	0.350113	1	0.590443	1	Grasp65,adp	FBgn0036919,FBgn0000057
	No HTP GO Biological Processes	GO:0040003	chitin-based cuticle development	70	2	1.418	1.3289	0.41	0.446567	0.350113	1	0.590443	1	Cht5,sgg	FBgn0038180,FBgn0003371
	No HTP GO Biological Processes	GO:0045596	negative regulation of cell differentiation	70	2	1.418	1.3289	0.41	0.446567	0.350113	1	0.590443	1	Ythdf,lqf	FBgn0039261,FBgn0028582
	No HTP GO Biological Processes	GO:0051641	cellular localization	934	21	14.894	1.0457	0.064	0.448477	0.348259	1	0.592538	1	Bet5,rictor,kud,Vsp37A,flw,Chmp1,Vps2,ttm3,Slik,spn-E,EMC5,aurA,spn-B,CG1628,sgg,Shawn,CG4789,Moe,lsn,WASp,Lst8	FBgn0260860,FBgn0031006,FBgn0036667,FBgn0016038,FBgn0000711,FBgn0036805,FBgn0039402,FBgn0032971,FBgn0035001,FBgn0003483,FBgn0032732,FBgn0000147,FBgn0003480,FBgn0030218,FBgn0003371,FBgn0031039,FBgn0030792,FBgn0011661,FBgn0260940,FBgn0024273,FBgn0264691
	No HTP GO Biological Processes	GO:0097485	neuron projection guidance	205	5	3.546	1.1344	0.182	0.452301	0.344573	1	0.596721	1	Moe,Dscam1,kuz,Src42A,babo	FBgn0011661,FBgn0033159,FBgn0259984,FBgn0264959,FBgn0011300
	No HTP GO Biological Processes	GO:0001558	regulation of cell growth	71	2	1.418	1.3102	0.39	0.453835	0.343102	1	0.596721	1	Ythdf,kuz	FBgn0039261,FBgn0259984
	No HTP GO Biological Processes	GO:0042440	pigment metabolic process	71	2	1.418	1.3102	0.39	0.453835	0.343102	1	0.596721	1	Hml,DCX-EMAP	FBgn0029167,FBgn0259099
	No HTP GO Biological Processes	GO:0051146	striated muscle cell differentiation	71	2	1.418	1.3102	0.39	0.453835	0.343102	1	0.596721	1	WASp,Actn	FBgn0024273,FBgn0000667
	No HTP GO Biological Processes	GO:0019098	reproductive behavior	72	2	1.418	1.292	0.37	0.461049	0.336253	1	0.601713	1	Adar,mbl	FBgn0026086,FBgn0265487
	SLIM2 GO BP	GO:0019098	reproductive behavior	72	2	1.418	1.292	0.37	0.461049	0.336253	1	0.601713	1	Adar,mbl	FBgn0026086,FBgn0265487
	No HTP GO Biological Processes	GO:0140694	membraneless organelle assembly	162	4	2.837	1.1484	0.2	0.462105	0.335259	1	0.602659	1	asl,RpS14a,rictor,Actn	FBgn0261004,FBgn0004403,FBgn0031006,FBgn0000667
	No HTP GO Biological Processes	GO:0016050	vesicle organization	117	3	2.128	1.1926	0.254	0.462751	0.334652	1	0.603069	1	lsn,WASp,Vha100-1	FBgn0260940,FBgn0024273,FBgn0028671
	No HTP GO Biological Processes	GO:0016477	cell migration	254	6	4.255	1.0987	0.136	0.46677	0.330897	1	0.607689	1	Src42A,so,chico,kuz,Dscam1,tkv	FBgn0264959,FBgn0003460,FBgn0024248,FBgn0259984,FBgn0033159,FBgn0003716
	No HTP GO Biological Processes	GO:0042330	taxis	73	2	1.418	1.2743	0.35	0.468207	0.329562	1	0.607689	1	Con,Clic	FBgn0005775,FBgn0030529
	No HTP GO Biological Processes	GO:0032879	regulation of localization	302	7	4.965	1.0781	0.108	0.475004	0.323303	1	0.615559	1	aurA,sgg,Moe,spn-E,Grasp65,Tao,adp	FBgn0000147,FBgn0003371,FBgn0011661,FBgn0003483,FBgn0036919,FBgn0031030,FBgn0000057
	No HTP GO Biological Processes	GO:0006310	DNA recombination	74	2	1.418	1.257	0.33	0.47531	0.323023	1	0.615559	1	spn-B,tos	FBgn0003480,FBgn0015553
	No HTP GO Biological Processes	GO:0006486	protein glycosylation	75	2	1.418	1.2403	0.311	0.482355	0.316633	1	0.61755	1	xit,CG8673	FBgn0029906,FBgn0031986
	No HTP GO Biological Processes	GO:0043413	macromolecule glycosylation	75	2	1.418	1.2403	0.311	0.482355	0.316633	1	0.61755	1	xit,CG8673	FBgn0029906,FBgn0031986
	No HTP GO Biological Processes	GO:0044782	cilium organization	75	2	1.418	1.2403	0.311	0.482355	0.316633	1	0.61755	1	asl,Cdc14	FBgn0261004,FBgn0031952
	No HTP GO Biological Processes	GO:0033043	regulation of organelle organization	259	6	4.255	1.0775	0.108	0.485752	0.313586	1	0.620344	1	sgg,Moe,WASp,Lst8,Slik,CG10376	FBgn0003371,FBgn0011661,FBgn0024273,FBgn0264691,FBgn0035001,FBgn0032702
	No HTP GO Biological Processes	GO:0006810	transport	1184	26	18.44	1.0213	0.03	0.487122	0.312363	1	0.620344	1	kud,pcs,Vsp37A,Slbp,flw,Chmp1,Vha100-1,Inx2,Vps2,CG1628,ttm3,Moe,Bet5,Clic,Trpml,Src42A,Tao,nrv3,EMRE,Dscam1,Shawn,lqf,lsn,CG4789,sgg,WASp	FBgn0036667,FBgn0033988,FBgn0016038,FBgn0041186,FBgn0000711,FBgn0036805,FBgn0028671,FBgn0027108,FBgn0039402,FBgn0030218,FBgn0032971,FBgn0011661,FBgn0260860,FBgn0030529,FBgn0262516,FBgn0264959,FBgn0031030,FBgn0032946,FBgn0062440,FBgn0033159,FBgn0031039,FBgn0028582,FBgn0260940,FBgn0030792,FBgn0003371,FBgn0024273
	No HTP GO Biological Processes	GO:0019538	protein metabolic process	1185	26	18.44	1.0205	0.029	0.489024	0.310669	1	0.620344	1	lsn,CG7611,mRpS28,Ubc10,ttm3,CG43058,kuz,spn-B,CG32857,elav,l(3)80Fj,DppIII,heph,Vsp37A,CG8673,CG8520,Vps2,ben,CG1416,RpL34a,CG4502,Pli,xit,RpS14a,alpha-Man-Ia,sgg	FBgn0260940,FBgn0037094,FBgn0034361,FBgn0026316,FBgn0032971,FBgn0262360,FBgn0259984,FBgn0003480,FBgn0052857,FBgn0260400,FBgn0287182,FBgn0037580,FBgn0011224,FBgn0016038,FBgn0031986,FBgn0033734,FBgn0039402,FBgn0000173,FBgn0032961,FBgn0039406,FBgn0031896,FBgn0025574,FBgn0029906,FBgn0004403,FBgn0259170,FBgn0003371
	SLIM2 GO BP	GO:0044782	cilium organization	76	2	1.418	1.224	0.292	0.489342	0.310387	1	0.620344	1	asl,Cdc14	FBgn0261004,FBgn0031952
	No HTP GO Biological Processes	GO:0006401	RNA catabolic process	123	3	2.128	1.1344	0.182	0.49592	0.304588	1	0.625673	1	Dora,spn-E,Ythdf	FBgn0085430,FBgn0003483,FBgn0039261
	No HTP GO Biological Processes	GO:0006261	DNA-templated DNA replication	77	2	1.418	1.2081	0.273	0.496271	0.304281	1	0.625673	1	DNAlig4,PolE4	FBgn0030506,FBgn0034726
	No HTP GO Biological Processes	GO:0015931	nucleobase-containing compound transport	77	2	1.418	1.2081	0.273	0.496271	0.304281	1	0.625673	1	Slbp,Moe	FBgn0041186,FBgn0011661
	No HTP GO Biological Processes	GO:0007268	chemical synaptic transmission	217	5	3.546	1.0717	0.1	0.502395	0.298954	1	0.631206	1	chico,Src42A,tkv,Pka-R1,wit	FBgn0024248,FBgn0264959,FBgn0003716,FBgn0259243,FBgn0024179
	No HTP GO Biological Processes	GO:0098916	anterograde trans-synaptic signaling	217	5	3.546	1.0717	0.1	0.502395	0.298954	1	0.631206	1	tkv,Pka-R1,wit,chico,Src42A	FBgn0003716,FBgn0259243,FBgn0024179,FBgn0024248,FBgn0264959
	No HTP GO Biological Processes	GO:0007349	cellularization	78	2	1.418	1.1926	0.254	0.50314	0.298311	1	0.631269	1	heph,aurA	FBgn0011224,FBgn0000147
	No HTP GO Biological Processes	GO:0061982	meiosis I cell cycle process	78	2	1.418	1.1926	0.254	0.50314	0.298311	1	0.631269	1	spn-E,spn-B	FBgn0003483,FBgn0003480
	No HTP GO Biological Processes	GO:0009880	embryonic pattern specification	171	4	2.837	1.088	0.122	0.504324	0.29729	1	0.631703	1	spn-E,sgg,lsn,Moe	FBgn0003483,FBgn0003371,FBgn0260940,FBgn0011661
	No HTP GO Biological Processes	GO:0008219	cell death	264	6	4.255	1.0571	0.08	0.504529	0.297114	1	0.631703	1	lsn,Tao,mbl,Nf-YB,ben,Daxx	FBgn0260940,FBgn0031030,FBgn0265487,FBgn0032816,FBgn0000173,FBgn0031820
	No HTP GO Biological Processes	GO:0012501	programmed cell death	264	6	4.255	1.0571	0.08	0.504529	0.297114	1	0.631703	1	lsn,Tao,mbl,Nf-YB,ben,Daxx	FBgn0260940,FBgn0031030,FBgn0265487,FBgn0032816,FBgn0000173,FBgn0031820
	SLIM2 GO BP	GO:0006811	monoatomic ion transport	218	5	3.546	1.0668	0.093	0.506496	0.295424	1	0.63373	1	EMRE,Vha100-1,Clic,Trpml,nrv3	FBgn0062440,FBgn0028671,FBgn0030529,FBgn0262516,FBgn0032946
	No HTP GO Biological Processes	GO:0008610	lipid biosynthetic process	172	4	2.837	1.0816	0.113	0.508929	0.293342	1	0.635463	1	CG2604,lace,CG33116,adp	FBgn0037298,FBgn0002524,FBgn0053116,FBgn0000057
	No HTP GO Biological Processes	GO:0051248	negative regulation of protein metabolic process	79	2	1.418	1.1775	0.236	0.50995	0.292473	1	0.635463	1	elav,heph	FBgn0260400,FBgn0011224
	No HTP GO Biological Processes	GO:0001700	embryonic development via the syncytial blastoderm	126	3	2.128	1.1074	0.147	0.512125	0.290624	1	0.635463	1	tkv,sgg,Src42A	FBgn0003716,FBgn0003371,FBgn0264959
	No HTP GO Biological Processes	GO:0042127	regulation of cell population proliferation	173	4	2.837	1.0754	0.105	0.513516	0.289446	1	0.635948	1	chico,babo,Moe,Slik	FBgn0024248,FBgn0011300,FBgn0011661,FBgn0035001
	No HTP GO Biological Processes	GO:0009058	biosynthetic process	2360	51	36.17	1.0051	0.007	0.513877	0.28914	1	0.635963	1	Dora,Rrp47,da,Hey,CG2604,Ythdf,spn-B,mbl,so,Rfx,xit,Eaf,l(3)80Fj,Rbp1,akirin,RpL34a,CG11710,Ccdc85,Srrm234,lace,CG43058,RpS14a,CG8673,CG1416,CG34313,CG33116,pho,CG32857,Prp39,Slbp,elav,Pli,Lst8,spn-E,Adar,Polr3K,Daxx,CG6511,heph,adp,rictor,crol,CG14073,Polr3I,CG2202,mdlc,CG11263,CrebB,Nf-YB,flw,mRpS28	FBgn0085430,FBgn0030711,FBgn0267821,FBgn0027788,FBgn0037298,FBgn0039261,FBgn0003480,FBgn0265487,FBgn0003460,FBgn0020379,FBgn0029906,FBgn0033166,FBgn0287182,FBgn0260944,FBgn0082598,FBgn0039406,FBgn0031115,FBgn0031488,FBgn0035253,FBgn0002524,FBgn0262360,FBgn0004403,FBgn0031986,FBgn0032961,FBgn0085342,FBgn0053116,FBgn0002521,FBgn0052857,FBgn0039600,FBgn0041186,FBgn0260400,FBgn0025574,FBgn0264691,FBg…
	No HTP GO Biological Processes	GO:0032984	protein-containing complex disassembly	80	2	1.418	1.1628	0.218	0.516698	0.286763	1	0.639019	1	Vha100-1,Trpml	FBgn0028671,FBgn0262516
	SLIM2 GO BP	GO:0006401	RNA catabolic process	127	3	2.128	1.0987	0.136	0.517466	0.286118	1	0.639533	1	Ythdf,Dora,spn-E	FBgn0039261,FBgn0085430,FBgn0003483
	No HTP GO Biological Processes	GO:0099537	trans-synaptic signaling	222	5	3.546	1.0475	0.067	0.522766	0.281692	1	0.641183	1	tkv,Pka-R1,wit,chico,Src42A	FBgn0003716,FBgn0259243,FBgn0024179,FBgn0024248,FBgn0264959
	SLIM2 GO BP	GO:0008219	cell death	269	6	4.255	1.0374	0.053	0.523067	0.281443	1	0.641183	1	ben,Daxx,lsn,Tao,mbl,Nf-YB	FBgn0000173,FBgn0031820,FBgn0260940,FBgn0031030,FBgn0265487,FBgn0032816
	No HTP GO Biological Processes	GO:0048565	digestive tract development	81	2	1.418	1.1484	0.2	0.523386	0.281178	1	0.641183	1	Inx2,da	FBgn0027108,FBgn0267821
	No HTP GO Biological Processes	GO:0055123	digestive system development	81	2	1.418	1.1484	0.2	0.523386	0.281178	1	0.641183	1	Inx2,da	FBgn0027108,FBgn0267821
	No HTP GO Biological Processes	GO:0060828	regulation of canonical Wnt signaling pathway	81	2	1.418	1.1484	0.2	0.523386	0.281178	1	0.641183	1	flw,sgg	FBgn0000711,FBgn0003371
	No HTP GO Biological Processes	GO:0070085	glycosylation	81	2	1.418	1.1484	0.2	0.523386	0.281178	1	0.641183	1	CG8673,xit	FBgn0031986,FBgn0029906
	No HTP GO Biological Processes	GO:0007610	behavior	363	8	5.674	1.025	0.036	0.523932	0.280725	1	0.641419	1	Adar,CrebB,ben,sgg,DCX-EMAP,Pka-R1,chico,mbl	FBgn0026086,FBgn0265784,FBgn0000173,FBgn0003371,FBgn0259099,FBgn0259243,FBgn0024248,FBgn0265487
	No HTP GO Biological Processes	GO:0141188	nucleic acid catabolic process	129	3	2.128	1.0816	0.113	0.528055	0.277321	1	0.646033	1	Dora,spn-E,Ythdf	FBgn0085430,FBgn0003483,FBgn0039261
	No HTP GO Biological Processes	GO:0006812	monoatomic cation transport	177	4	2.837	1.0511	0.072	0.531665	0.274362	1	0.650011	1	Vha100-1,nrv3,EMRE,Trpml	FBgn0028671,FBgn0032946,FBgn0062440,FBgn0262516
	No HTP GO Biological Processes	GO:0006366	transcription by RNA polymerase II	601	13	9.22	1.0061	0.009	0.534247	0.272258	1	0.650979	1	da,Nf-YB,so,Hey,akirin,Rfx,CG43058,Rbp1,Eaf,CG14073,pho,CrebB,crol	FBgn0267821,FBgn0032816,FBgn0003460,FBgn0027788,FBgn0082598,FBgn0020379,FBgn0262360,FBgn0260944,FBgn0033166,FBgn0036814,FBgn0002521,FBgn0265784,FBgn0020309
	No HTP GO Biological Processes	GO:0006367	transcription initiation at RNA polymerase II promoter	83	2	1.418	1.1207	0.164	0.536575	0.27037	1	0.652504	1	pho,Rbp1	FBgn0002521,FBgn0260944
	No HTP GO Biological Processes	GO:0015711	organic anion transport	83	2	1.418	1.1207	0.164	0.536575	0.27037	1	0.652504	1	Shawn,CG1628	FBgn0031039,FBgn0030218
	No HTP GO Biological Processes	GO:0022618	protein-RNA complex assembly	83	2	1.418	1.1207	0.164	0.536575	0.27037	1	0.652504	1	RpS14a,Prp39	FBgn0004403,FBgn0039600
	No HTP GO Biological Processes	GO:0099536	synaptic signaling	226	5	3.546	1.029	0.041	0.53881	0.268565	1	0.654783	1	Src42A,tkv,Pka-R1,wit,chico	FBgn0264959,FBgn0003716,FBgn0259243,FBgn0024179,FBgn0024248
	No HTP GO Biological Processes	GO:0045944	positive regulation of transcription by RNA polymerase II	227	5	3.546	1.0245	0.035	0.542783	0.265374	1	0.655019	1	da,so,akirin,CG43058,CrebB	FBgn0267821,FBgn0003460,FBgn0082598,FBgn0262360,FBgn0265784
	No HTP GO Biological Processes	GO:0006302	double-strand break repair	84	2	1.418	1.1074	0.147	0.543076	0.26514	1	0.655019	1	spn-B,DNAlig4	FBgn0003480,FBgn0030506
	No HTP GO Biological Processes	GO:0090150	establishment of protein localization to membrane	84	2	1.418	1.1074	0.147	0.543076	0.26514	1	0.655019	1	Vsp37A,EMC5	FBgn0016038,FBgn0032732
	No HTP GO Biological Processes	GO:0032446	protein modification by small protein conjugation	180	4	2.837	1.0336	0.048	0.545061	0.263555	1	0.655804	1	Ubc10,CG4502,Pli,ben	FBgn0026316,FBgn0031896,FBgn0025574,FBgn0000173
	No HTP GO Biological Processes	GO:0051640	organelle localization	180	4	2.837	1.0336	0.048	0.545061	0.263555	1	0.655804	1	flw,kud,aurA,Slik	FBgn0000711,FBgn0036667,FBgn0000147,FBgn0035001
	No HTP GO Biological Processes	GO:0010558	negative regulation of macromolecule biosynthetic process	465	10	7.092	1.0002	0	0.547708	0.261451	1	0.658554	1	spn-E,Ythdf,Ccdc85,CG11263,elav,heph,Dora,pho,CG14073,crol	FBgn0003483,FBgn0039261,FBgn0031488,FBgn0036330,FBgn0260400,FBgn0011224,FBgn0085430,FBgn0002521,FBgn0036814,FBgn0020309
	No HTP GO Biological Processes	GO:0098662	inorganic cation transmembrane transport	134	3	2.128	1.0413	0.058	0.553961	0.256521	1	0.661696	1	EMRE,Vha100-1,nrv3	FBgn0062440,FBgn0028671,FBgn0032946
	No HTP GO Biological Processes	GO:1903046	meiotic cell cycle process	134	3	2.128	1.0413	0.058	0.553961	0.256521	1	0.661696	1	spn-B,sgg,spn-E	FBgn0003480,FBgn0003371,FBgn0003483
	No HTP GO Biological Processes	GO:0007391	dorsal closure	86	2	1.418	1.0816	0.113	0.555889	0.255012	1	0.663127	1	tkv,Src42A	FBgn0003716,FBgn0264959
	No HTP GO Biological Processes	GO:0071826	protein-RNA complex organization	86	2	1.418	1.0816	0.113	0.555889	0.255012	1	0.663127	1	RpS14a,Prp39	FBgn0004403,FBgn0039600
	No HTP GO Biological Processes	GO:0007447	imaginal disc pattern formation	87	2	1.418	1.0692	0.097	0.5622	0.250109	1	0.665307	1	CG14073,tkv	FBgn0036814,FBgn0003716
	No HTP GO Biological Processes	GO:0002165	instar larval or pupal development	423	9	6.383	0.9896	-0.015	0.563047	0.249455	1	0.665307	1	sgg,heph,Moe,crol,Src42A,babo,flw,Grasp65,tkv	FBgn0003371,FBgn0011224,FBgn0011661,FBgn0020309,FBgn0264959,FBgn0011300,FBgn0000711,FBgn0036919,FBgn0003716
	No HTP GO Biological Processes	GO:0002164	larval development	137	3	2.128	1.0185	0.026	0.5691	0.244812	1	0.6708	1	Moe,sgg,akirin	FBgn0011661,FBgn0003371,FBgn0082598
	No HTP GO Biological Processes	GO:0098655	monoatomic cation transmembrane transport	137	3	2.128	1.0185	0.026	0.5691	0.244812	1	0.6708	1	EMRE,Vha100-1,nrv3	FBgn0062440,FBgn0028671,FBgn0032946
	No HTP GO Biological Processes	GO:0016192	vesicle-mediated transport	473	10	7.092	0.9833	-0.024	0.57005	0.244087	1	0.6708	1	Vps2,Src42A,Moe,Tao,lqf,WASp,Bet5,Dscam1,lsn,Chmp1	FBgn0039402,FBgn0264959,FBgn0011661,FBgn0031030,FBgn0028582,FBgn0024273,FBgn0260860,FBgn0033159,FBgn0260940,FBgn0036805
	No HTP GO Biological Processes	GO:0061024	membrane organization	236	5	3.546	0.9854	-0.021	0.577808	0.238216	1	0.674672	1	kud,ttm3,Chchd3,EMC5,WASp	FBgn0036667,FBgn0032971,FBgn0010808,FBgn0032732,FBgn0024273
	No HTP GO Biological Processes	GO:0035282	segmentation	188	4	2.837	0.9896	-0.015	0.579803	0.236719	1	0.674672	1	sgg,lsn,Moe,spn-E	FBgn0003371,FBgn0260940,FBgn0011661,FBgn0003483
	No HTP GO Biological Processes	GO:0006260	DNA replication	90	2	1.418	1.0336	0.048	0.58075	0.236011	1	0.674672	1	DNAlig4,PolE4	FBgn0030506,FBgn0034726
	No HTP GO Biological Processes	GO:1902903	regulation of supramolecular fiber organization	90	2	1.418	1.0336	0.048	0.58075	0.236011	1	0.674672	1	WASp,CG10376	FBgn0024273,FBgn0032702
	SLIM2 GO BP	GO:0061024	membrane organization	238	5	3.546	0.9771	-0.033	0.585402	0.232546	1	0.678305	1	ttm3,Chchd3,EMC5,WASp,kud	FBgn0032971,FBgn0010808,FBgn0032732,FBgn0024273,FBgn0036667
	No HTP GO Biological Processes	GO:0043067	regulation of programmed cell death	191	4	2.837	0.974	-0.038	0.592443	0.227354	1	0.682523	1	Daxx,lsn,ben,Nf-YB	FBgn0031820,FBgn0260940,FBgn0000173,FBgn0032816
	No HTP GO Biological Processes	GO:0006402	mRNA catabolic process	92	2	1.418	1.0111	0.016	0.592796	0.227095	1	0.682523	1	spn-E,Ythdf	FBgn0003483,FBgn0039261
	No HTP GO Biological Processes	GO:0045597	positive regulation of cell differentiation	92	2	1.418	1.0111	0.016	0.592796	0.227095	1	0.682523	1	babo,Nf-YB	FBgn0011300,FBgn0032816
	No HTP GO Biological Processes	GO:0016236	macroautophagy	142	3	2.128	0.9826	-0.025	0.593625	0.226488	1	0.683045	1	lqf,Trpml,Vha100-1	FBgn0028582,FBgn0262516,FBgn0028671
	No HTP GO Biological Processes	GO:0008283	cell population proliferation	241	5	3.546	0.965	-0.051	0.596656	0.224276	1	0.685665	1	chico,Inx2,babo,Moe,Slik	FBgn0024248,FBgn0027108,FBgn0011300,FBgn0011661,FBgn0035001
	SLIM2 GO BP	GO:0008283	cell population proliferation	241	5	3.546	0.965	-0.051	0.596656	0.224276	1	0.685665	1	Slik,chico,Inx2,babo,Moe	FBgn0035001,FBgn0024248,FBgn0027108,FBgn0011300,FBgn0011661
	No HTP GO Biological Processes	GO:0009791	post-embryonic development	484	10	7.092	0.961	-0.057	0.600023	0.221832	1	0.687326	1	crol,Src42A,babo,flw,sgg,Grasp65,heph,Moe,akirin,tkv	FBgn0020309,FBgn0264959,FBgn0011300,FBgn0000711,FBgn0003371,FBgn0036919,FBgn0011224,FBgn0011661,FBgn0082598,FBgn0003716
	No HTP GO Biological Processes	GO:0051246	regulation of protein metabolic process	242	5	3.546	0.961	-0.057	0.600371	0.221581	1	0.687326	1	l(3)80Fj,sgg,elav,heph,spn-B	FBgn0287182,FBgn0003371,FBgn0260400,FBgn0011224,FBgn0003480
	No HTP GO Biological Processes	GO:0009101	glycoprotein biosynthetic process	94	2	1.418	0.9896	-0.015	0.604585	0.218543	1	0.690292	1	xit,CG8673	FBgn0029906,FBgn0031986
	No HTP GO Biological Processes	GO:0060070	canonical Wnt signaling pathway	94	2	1.418	0.9896	-0.015	0.604585	0.218543	1	0.690292	1	flw,sgg	FBgn0000711,FBgn0003371
	SLIM2 GO BP	GO:0006260	DNA replication	94	2	1.418	0.9896	-0.015	0.604585	0.218543	1	0.690292	1	DNAlig4,PolE4	FBgn0030506,FBgn0034726
	No HTP GO Biological Processes	GO:0006914	autophagy	194	4	2.837	0.959	-0.06	0.604859	0.218346	1	0.690292	1	Vha100-1,lqf,babo,Trpml	FBgn0028671,FBgn0028582,FBgn0011300,FBgn0262516
	No HTP GO Biological Processes	GO:0061919	process utilizing autophagic mechanism	194	4	2.837	0.959	-0.06	0.604859	0.218346	1	0.690292	1	Trpml,Vha100-1,lqf,babo	FBgn0262516,FBgn0028671,FBgn0028582,FBgn0011300
	SLIM2 GO BP	GO:0016192	vesicle-mediated transport	486	10	7.092	0.957	-0.063	0.60537	0.217979	1	0.690441	1	Tao,lqf,WASp,Bet5,Dscam1,lsn,Chmp1,Vps2,Src42A,Moe	FBgn0031030,FBgn0028582,FBgn0024273,FBgn0260860,FBgn0033159,FBgn0260940,FBgn0036805,FBgn0039402,FBgn0264959,FBgn0011661
	No HTP GO Biological Processes	GO:0051321	meiotic cell cycle	146	3	2.128	0.9557	-0.065	0.612593	0.212828	1	0.695624	1	spn-B,sgg,spn-E	FBgn0003480,FBgn0003371,FBgn0003483
	SLIM2 GO BP	GO:0051321	meiotic cell cycle	146	3	2.128	0.9557	-0.065	0.612593	0.212828	1	0.695624	1	spn-B,sgg,spn-E	FBgn0003480,FBgn0003371,FBgn0003483
	SLIM2 GO BP	GO:0006914	autophagy	196	4	2.837	0.9492	-0.075	0.613011	0.212532	1	0.695664	1	Trpml,Vha100-1,lqf,babo	FBgn0262516,FBgn0028671,FBgn0028582,FBgn0011300
	No HTP GO Biological Processes	GO:0043603	amide metabolic process	96	2	1.418	0.969	-0.045	0.616116	0.210337	1	0.696194	1	GstO3,lace	FBgn0035904,FBgn0002524
	No HTP GO Biological Processes	GO:0036211	protein modification process	346	7	4.965	0.941	-0.088	0.621035	0.206884	1	0.699992	1	CG4502,Pli,Ubc10,xit,ttm3,CG8673,ben	FBgn0031896,FBgn0025574,FBgn0026316,FBgn0029906,FBgn0032971,FBgn0031986,FBgn0000173
	No HTP GO Biological Processes	GO:0070647	protein modification by small protein conjugation or removal	198	4	2.837	0.9396	-0.09	0.62106	0.206867	1	0.699992	1	Pli,Ubc10,ben,CG4502	FBgn0025574,FBgn0026316,FBgn0000173,FBgn0031896
	No HTP GO Biological Processes	GO:0031507	heterochromatin formation	97	2	1.418	0.959	-0.06	0.621785	0.20636	1	0.700375	1	spn-E,pho	FBgn0003483,FBgn0002521
	No HTP GO Biological Processes	GO:0015980	energy derivation by oxidation of organic compounds	149	3	2.128	0.9365	-0.095	0.626429	0.203128	1	0.702559	1	babo,sgg,flw	FBgn0011300,FBgn0003371,FBgn0000711
	No HTP GO Biological Processes	GO:0098660	inorganic ion transmembrane transport	151	3	2.128	0.9241	-0.114	0.635465	0.196908	1	0.707889	1	EMRE,Vha100-1,nrv3	FBgn0062440,FBgn0028671,FBgn0032946
	No HTP GO Biological Processes	GO:0140013	meiotic nuclear division	102	2	1.418	0.912	-0.133	0.649171	0.187641	1	0.720948	1	spn-B,sgg	FBgn0003480,FBgn0003371
	No HTP GO Biological Processes	GO:0050804	modulation of chemical synaptic transmission	103	2	1.418	0.9031	-0.147	0.654457	0.184119	1	0.725932	1	chico,Src42A	FBgn0024248,FBgn0264959
	No HTP GO Biological Processes	GO:0099177	regulation of trans-synaptic signaling	103	2	1.418	0.9031	-0.147	0.654457	0.184119	1	0.725932	1	chico,Src42A	FBgn0024248,FBgn0264959
	No HTP GO Biological Processes	GO:0010498	proteasomal protein catabolic process	207	4	2.837	0.8988	-0.154	0.655975	0.183112	1	0.726579	1	CG7611,CG43058,alpha-Man-Ia,sgg	FBgn0037094,FBgn0262360,FBgn0259170,FBgn0003371
	No HTP GO Biological Processes	GO:0043687	post-translational protein modification	207	4	2.837	0.8988	-0.154	0.655975	0.183112	1	0.726579	1	Ubc10,ben,CG4502,Pli	FBgn0026316,FBgn0000173,FBgn0031896,FBgn0025574
	No HTP GO Biological Processes	GO:0006412	translation	359	7	4.965	0.9069	-0.141	0.659829	0.180569	1	0.729665	1	l(3)80Fj,mRpS28,elav,heph,RpL34a,RpS14a,spn-B	FBgn0287182,FBgn0034361,FBgn0260400,FBgn0011224,FBgn0039406,FBgn0004403,FBgn0003480
	No HTP GO Biological Processes	GO:0006629	lipid metabolic process	310	6	4.255	0.9002	-0.152	0.662657	0.178711	1	0.732347	1	CG2059,adp,CG2604,lace,CG33116,chico	FBgn0029942,FBgn0000057,FBgn0037298,FBgn0002524,FBgn0053116,FBgn0024248
	No HTP GO Biological Processes	GO:0043412	macromolecule modification	410	8	5.674	0.9075	-0.14	0.663576	0.178109	1	0.73258	1	ttm3,CG8673,ben,CG4502,Pli,Ubc10,Adar,xit	FBgn0032971,FBgn0031986,FBgn0000173,FBgn0031896,FBgn0025574,FBgn0026316,FBgn0026086,FBgn0029906
	No HTP GO Biological Processes	GO:0010605	negative regulation of macromolecule metabolic process	510	10	7.092	0.912	-0.133	0.666766	0.176026	1	0.735101	1	CG14073,crol,spn-E,Ythdf,Ccdc85,CG11263,elav,heph,Dora,pho	FBgn0036814,FBgn0020309,FBgn0003483,FBgn0039261,FBgn0031488,FBgn0036330,FBgn0260400,FBgn0011224,FBgn0085430,FBgn0002521
	No HTP GO Biological Processes	GO:0034220	monoatomic ion transmembrane transport	159	3	2.128	0.8776	-0.188	0.670092	0.173866	1	0.736586	1	EMRE,Vha100-1,nrv3	FBgn0062440,FBgn0028671,FBgn0032946
	No HTP GO Biological Processes	GO:0007298	border follicle cell migration	108	2	1.418	0.8613	-0.215	0.679947	0.167525	1	0.741538	1	kuz,chico	FBgn0259984,FBgn0024248
	No HTP GO Biological Processes	GO:0022411	cellular component disassembly	108	2	1.418	0.8613	-0.215	0.679947	0.167525	1	0.741538	1	Trpml,Vha100-1	FBgn0262516,FBgn0028671
	No HTP GO Biological Processes	GO:0055085	transmembrane transport	316	6	4.255	0.8831	-0.179	0.680849	0.166949	1	0.742076	1	EMRE,Vha100-1,Shawn,CG1628,ttm3,nrv3	FBgn0062440,FBgn0028671,FBgn0031039,FBgn0030218,FBgn0032971,FBgn0032946
	No HTP GO Biological Processes	GO:0034655	nucleobase-containing compound catabolic process	162	3	2.128	0.8613	-0.215	0.682447	0.165931	1	0.742633	1	spn-E,Dora,Ythdf	FBgn0003483,FBgn0085430,FBgn0039261
	No HTP GO Biological Processes	GO:0042981	regulation of apoptotic process	162	3	2.128	0.8613	-0.215	0.682447	0.165931	1	0.742633	1	Daxx,lsn,Nf-YB	FBgn0031820,FBgn0260940,FBgn0032816
	No HTP GO Biological Processes	GO:0006913	nucleocytoplasmic transport	109	2	1.418	0.8534	-0.229	0.684859	0.164399	1	0.742633	1	Moe,sgg	FBgn0011661,FBgn0003371
	No HTP GO Biological Processes	GO:0051169	nuclear transport	109	2	1.418	0.8534	-0.229	0.684859	0.164399	1	0.742633	1	Moe,sgg	FBgn0011661,FBgn0003371
	No HTP GO Biological Processes	GO:0051253	negative regulation of RNA metabolic process	217	4	2.837	0.8573	-0.222	0.692199	0.159769	1	0.748682	1	CG14073,crol,pho,elav	FBgn0036814,FBgn0020309,FBgn0002521,FBgn0260400
	No HTP GO Biological Processes	GO:0010927	cellular component assembly involved in morphogenesis	111	2	1.418	0.838	-0.255	0.694498	0.158329	1	0.748872	1	spn-E,Actn	FBgn0003483,FBgn0000667
	No HTP GO Biological Processes	GO:0032989	cellular anatomical entity morphogenesis	111	2	1.418	0.838	-0.255	0.694498	0.158329	1	0.748872	1	spn-E,Actn	FBgn0003483,FBgn0000667
	No HTP GO Biological Processes	GO:0045814	negative regulation of gene expression, epigenetic	111	2	1.418	0.838	-0.255	0.694498	0.158329	1	0.748872	1	spn-E,pho	FBgn0003483,FBgn0002521
	No HTP GO Biological Processes	GO:0051050	positive regulation of transport	111	2	1.418	0.838	-0.255	0.694498	0.158329	1	0.748872	1	Moe,Tao	FBgn0011661,FBgn0031030
	No HTP GO Biological Processes	GO:0060627	regulation of vesicle-mediated transport	111	2	1.418	0.838	-0.255	0.694498	0.158329	1	0.748872	1	Moe,Tao	FBgn0011661,FBgn0031030
	No HTP GO Biological Processes	GO:0010628	positive regulation of gene expression	166	3	2.128	0.8406	-0.251	0.698388	0.155903	1	0.750853	1	Dora,pho,Pli	FBgn0085430,FBgn0002521,FBgn0025574
	No HTP GO Biological Processes	GO:0002181	cytoplasmic translation	112	2	1.418	0.8305	-0.268	0.699227	0.155382	1	0.750853	1	RpL34a,RpS14a	FBgn0039406,FBgn0004403
	SLIM2 GO BP	GO:0002181	cytoplasmic translation	112	2	1.418	0.8305	-0.268	0.699227	0.155382	1	0.750853	1	RpL34a,RpS14a	FBgn0039406,FBgn0004403
	SLIM2 GO BP	GO:0006913	nucleocytoplasmic transport	112	2	1.418	0.8305	-0.268	0.699227	0.155382	1	0.750853	1	sgg,Moe	FBgn0003371,FBgn0011661
	SLIM2 GO BP	GO:0070647	protein modification by small protein conjugation or removal	220	4	2.837	0.8456	-0.242	0.702529	0.153336	1	0.753954	1	Pli,Ubc10,ben,CG4502	FBgn0025574,FBgn0026316,FBgn0000173,FBgn0031896
	No HTP GO Biological Processes	GO:0007297	follicle cell of egg chamber migration	114	2	1.418	0.816	-0.293	0.708504	0.149658	1	0.757694	1	kuz,chico	FBgn0259984,FBgn0024248
	No HTP GO Biological Processes	GO:0006091	generation of precursor metabolites and energy	169	3	2.128	0.8256	-0.276	0.709945	0.148775	1	0.757694	1	babo,sgg,flw	FBgn0011300,FBgn0003371,FBgn0000711
	No HTP GO Biological Processes	GO:0007267	cell-cell signaling	275	5	3.546	0.8456	-0.242	0.711566	0.147785	1	0.757694	1	tkv,Pka-R1,wit,chico,Src42A	FBgn0003716,FBgn0259243,FBgn0024179,FBgn0024248,FBgn0264959
	No HTP GO Biological Processes	GO:0009100	glycoprotein metabolic process	115	2	1.418	0.8089	-0.306	0.713052	0.146879	1	0.758356	1	CG8673,xit	FBgn0031986,FBgn0029906
	No HTP GO Biological Processes	GO:0043161	proteasome-mediated ubiquitin-dependent protein catabolic process	170	3	2.128	0.8208	-0.285	0.713722	0.146471	1	0.758356	1	sgg,CG7611,CG43058	FBgn0003371,FBgn0037094,FBgn0262360
	SLIM2 GO BP	GO:0006091	generation of precursor metabolites and energy	170	3	2.128	0.8208	-0.285	0.713722	0.146471	1	0.758356	1	babo,sgg,flw	FBgn0011300,FBgn0003371,FBgn0000711
	SLIM2 GO BP	GO:0006629	lipid metabolic process	329	6	4.255	0.8482	-0.238	0.718075	0.14383	1	0.762115	1	CG2604,lace,CG33116,chico,CG2059,adp	FBgn0037298,FBgn0002524,FBgn0053116,FBgn0024248,FBgn0029942,FBgn0000057
	No HTP GO Biological Processes	GO:0046486	glycerolipid metabolic process	117	2	1.418	0.7951	-0.331	0.721973	0.141479	1	0.765334	1	CG33116,chico	FBgn0053116,FBgn0024248
	SLIM2 GO BP	GO:0009100	glycoprotein metabolic process	117	2	1.418	0.7951	-0.331	0.721973	0.141479	1	0.765334	1	xit,CG8673	FBgn0029906,FBgn0031986
	No HTP GO Biological Processes	GO:0048598	embryonic morphogenesis	173	3	2.128	0.8065	-0.31	0.724827	0.139766	1	0.766125	1	tkv,Src42A,Inx2	FBgn0003716,FBgn0264959,FBgn0027108
	No HTP GO Biological Processes	GO:0045934	negative regulation of nucleobase-containing compound metabolic process	229	4	2.837	0.8124	-0.3	0.732029	0.135472	1	0.771943	1	CG14073,crol,pho,elav	FBgn0036814,FBgn0020309,FBgn0002521,FBgn0260400
	No HTP GO Biological Processes	GO:0043933	protein-containing complex organization	390	7	4.965	0.8348	-0.26	0.742273	0.129436	1	0.780366	1	RpS14a,Ttc19,Prp39,CG3270,Trpml,Vha100-1,WASp	FBgn0004403,FBgn0032744,FBgn0039600,FBgn0033093,FBgn0262516,FBgn0028671,FBgn0024273
	No HTP GO Biological Processes	GO:0042254	ribosome biogenesis	178	3	2.128	0.7839	-0.351	0.742593	0.129249	1	0.780366	1	RpS14a,RpL34a,Rrp47	FBgn0004403,FBgn0039406,FBgn0030711
	No HTP GO Biological Processes	GO:0120031	plasma membrane bounded cell projection assembly	122	2	1.418	0.7625	-0.391	0.743264	0.128857	1	0.780621	1	Cdc14,asl	FBgn0031952,FBgn0261004
	No HTP GO Biological Processes	GO:0022613	ribonucleoprotein complex biogenesis	239	4	2.837	0.7784	-0.361	0.762206	0.117928	1	0.796374	1	RpL34a,Rrp47,Prp39,RpS14a	FBgn0039406,FBgn0030711,FBgn0039600,FBgn0004403
	SLIM2 GO BP	GO:0042254	ribosome biogenesis	188	3	2.128	0.7422	-0.43	0.775402	0.110473	1	0.808303	1	RpL34a,Rrp47,RpS14a	FBgn0039406,FBgn0030711,FBgn0004403
	No HTP GO Biological Processes	GO:0030031	cell projection assembly	131	2	1.418	0.7101	-0.494	0.778101	0.108964	1	0.810207	1	Cdc14,asl	FBgn0031952,FBgn0261004
	No HTP GO Biological Processes	GO:1902532	negative regulation of intracellular signal transduction	133	2	1.418	0.6994	-0.516	0.785262	0.104985	1	0.815775	1	raskol,flw	FBgn0261570,FBgn0000711
	No HTP GO Biological Processes	GO:1901137	carbohydrate derivative biosynthetic process	193	3	2.128	0.723	-0.468	0.790491	0.102103	1	0.820269	1	CG2604,xit,CG8673	FBgn0037298,FBgn0029906,FBgn0031986
	No HTP GO Biological Processes	GO:0030001	metal ion transport	137	2	1.418	0.679	-0.559	0.798982	0.0974628	1	0.825782	1	EMRE,nrv3	FBgn0062440,FBgn0032946
	No HTP GO Biological Processes	GO:0072657	protein localization to membrane	137	2	1.418	0.679	-0.559	0.798982	0.0974628	1	0.825782	1	Vsp37A,EMC5	FBgn0016038,FBgn0032732
	No HTP GO Biological Processes	GO:0040029	epigenetic regulation of gene expression	139	2	1.418	0.6692	-0.579	0.805549	0.0939078	1	0.832007	1	spn-E,pho	FBgn0003483,FBgn0002521
	No HTP GO Biological Processes	GO:0065003	protein-containing complex assembly	312	5	3.546	0.7454	-0.424	0.808442	0.0923511	1	0.834136	1	Prp39,CG3270,WASp,RpS14a,Ttc19	FBgn0039600,FBgn0033093,FBgn0024273,FBgn0004403,FBgn0032744
	No HTP GO Biological Processes	GO:0010631	epithelial cell migration	141	2	1.418	0.6597	-0.6	0.811926	0.0904834	1	0.836781	1	kuz,chico	FBgn0259984,FBgn0024248
	No HTP GO Biological Processes	GO:0090132	epithelium migration	142	2	1.418	0.6551	-0.61	0.815045	0.0888184	1	0.839044	1	kuz,chico	FBgn0259984,FBgn0024248
	No HTP GO Biological Processes	GO:0044283	small molecule biosynthetic process	143	2	1.418	0.6505	-0.62	0.818118	0.0871843	1	0.841455	1	lace,adp	FBgn0002524,FBgn0000057
	No HTP GO Biological Processes	GO:0045892	negative regulation of DNA-templated transcription	206	3	2.128	0.6773	-0.562	0.825846	0.083101	1	0.847763	1	crol,pho,CG14073	FBgn0020309,FBgn0002521,FBgn0036814
	No HTP GO Biological Processes	GO:1902679	negative regulation of RNA biosynthetic process	206	3	2.128	0.6773	-0.562	0.825846	0.083101	1	0.847763	1	crol,pho,CG14073	FBgn0020309,FBgn0002521,FBgn0036814
	No HTP GO Biological Processes	GO:0090130	tissue migration	146	2	1.418	0.6371	-0.65	0.827065	0.0824603	1	0.848535	1	kuz,chico	FBgn0259984,FBgn0024248
	No HTP GO Biological Processes	GO:0001667	ameboidal-type cell migration	149	2	1.418	0.6243	-0.68	0.835618	0.0779922	1	0.855379	1	kuz,chico	FBgn0259984,FBgn0024248
	No HTP GO Biological Processes	GO:1901135	carbohydrate derivative metabolic process	282	4	2.837	0.6597	-0.6	0.862928	0.0640255	1	0.88135	1	CG2604,xit,Cht5,CG8673	FBgn0037298,FBgn0029906,FBgn0038180,FBgn0031986
	No HTP GO Biological Processes	GO:0051049	regulation of transport	228	3	2.128	0.612	-0.708	0.87416	0.0584091	1	0.89132	1	sgg,Moe,Tao	FBgn0003371,FBgn0011661,FBgn0031030
	No HTP GO Biological Processes	GO:0051668	localization within membrane	171	2	1.418	0.544	-0.878	0.887555	0.0518048	1	0.902447	1	EMC5,Vsp37A	FBgn0032732,FBgn0016038
	No HTP GO Biological Processes	GO:0051604	protein maturation	198	2	1.418	0.4698	-1.09	0.93058	0.0312462	1	0.941455	1	CG1416,CG32857	FBgn0032961,FBgn0052857
	SLIM2 GO BP	GO:0051604	protein maturation	208	2	1.418	0.4472	-1.161	0.942164	0.0258737	1	0.949475	1	CG1416,CG32857	FBgn0032961,FBgn0052857
	No HTP GO Biological Processes	GO:0006338	chromatin remodeling	215	2	1.418	0.4327	-1.209	0.94916	0.0226607	1	0.955996	1	spn-E,pho	FBgn0003483,FBgn0002521
	No HTP GO Biological Processes	GO:0006325	chromatin organization	249	2	1.418	0.3736	-1.42	0.973147	0.0118215	1	0.977989	1	spn-E,pho	FBgn0003483,FBgn0002521
	No HTP GO Biological Processes	GO:0006793	phosphorus metabolic process	336	2	1.418	0.2768	-1.853	0.99513	0.00212006	1	0.996226	1	CG33116,ttm3	FBgn0053116,FBgn0032971
	No HTP GO Biological Processes	GO:0006796	phosphate-containing compound metabolic process	336	2	1.418	0.2768	-1.853	0.99513	0.00212006	1	0.996226	1	CG33116,ttm3	FBgn0053116,FBgn0032971
	No HTP GO Biological Processes	GO:0044281	small molecule metabolic process	444	3	2.128	0.3143	-1.67	0.996997	0.0013063	1	0.997545	1	babo,lace,adp	FBgn0011300,FBgn0002524,FBgn0000057

## Sheet: TF-FONF-PANGEA-GOslim2MF
enrichment_2026-04-06 14:29:30
[Select]	Gene Set Category	Gene Set ID	Gene Set Name	Gene Set Size	Count Overlap Gene	Percentage Genes in Gene Set	Fold Enrichment	log2 fold	P value	P value calc log_10	Bonferroni	Benjamini & Hochberg	Benjamini & Yekutieli	Overlaping Gene Symbols	Overlapping Gene IDs
	SLIM2 GO MF	GO:0016773	phosphotransferase activity, alcohol group as acceptor	248	10	7.092	1.8754	0.907	0.0405055	1.39249	1	0.657781	1	Slik,Src42A,aurA,tkv,Ddr,wit,sgg,Tao,CG5790,babo	FBgn0035001,FBgn0264959,FBgn0000147,FBgn0003716,FBgn0053531,FBgn0024179,FBgn0003371,FBgn0031030,FBgn0032677,FBgn0011300
	SLIM2 GO MF	GO:0038023	signaling receptor activity	156	7	4.965	2.087	1.061	0.0504738	1.29693	1	0.657781	1	babo,Ddr,Vha100-1,Dscam1,mthl4,tkv,wit	FBgn0011300,FBgn0053531,FBgn0028671,FBgn0033159,FBgn0034219,FBgn0003716,FBgn0024179
	SLIM2 GO MF	GO:0016301	kinase activity	272	10	7.092	1.7099	0.774	0.067486	1.17079	1	0.657781	1	tkv,Ddr,wit,sgg,Tao,CG5790,babo,Slik,Src42A,aurA	FBgn0003716,FBgn0053531,FBgn0024179,FBgn0003371,FBgn0031030,FBgn0032677,FBgn0011300,FBgn0035001,FBgn0264959,FBgn0000147
	SLIM2 GO MF	GO:0045182	translation regulator activity	21	2	1.418	4.4296	2.147	0.0738664	1.13155	1	0.657781	1	elav,heph	FBgn0260400,FBgn0011224
	SLIM2 GO MF	GO:0016791	phosphatase activity	110	5	3.546	2.1141	1.08	0.087647	1.05726	1	0.657781	1	flw,CG13197,Cdc14,CG10376,ttm3	FBgn0000711,FBgn0062449,FBgn0031952,FBgn0032702,FBgn0032971
	SLIM2 GO MF	GO:0019787	ubiquitin-like protein transferase activity	149	6	4.255	1.8729	0.905	0.101197	0.994832	1	0.657781	1	ben,CG4502,Ubc10,Pli,mdlc,CG43058	FBgn0000173,FBgn0031896,FBgn0026316,FBgn0025574,FBgn0038772,FBgn0262360
	SLIM2 GO MF	GO:0008061	chitin binding	28	2	1.418	3.3222	1.732	0.120812	0.917889	1	0.673097	1	Hml,Cht5	FBgn0029167,FBgn0038180
	SLIM2 GO MF	GO:0003700	DNA-binding transcription factor activity	292	9	6.383	1.4335	0.52	0.176129	0.75417	1	0.762344	1	Nf-YB,so,Hey,Rfx,CG2202,pho,CrebB,da,crol	FBgn0032816,FBgn0003460,FBgn0027788,FBgn0020379,FBgn0030240,FBgn0002521,FBgn0265784,FBgn0267821,FBgn0020309
	SLIM2 GO MF	GO:0016746	acyltransferase activity	258	8	5.674	1.4422	0.528	0.190622	0.719826	1	0.762344	1	lace,ben,CG4502,Ubc10,mdlc,CG43058,CG34348,Pli	FBgn0002524,FBgn0000173,FBgn0031896,FBgn0026316,FBgn0038772,FBgn0262360,FBgn0085377,FBgn0025574
	SLIM2 GO MF	GO:0016798	hydrolase activity, acting on glycosyl bonds	48	2	1.418	1.9379	0.954	0.276147	0.55886	1	0.879672	1	Cht5,alpha-Man-Ia	FBgn0038180,FBgn0259170
	SLIM2 GO MF	GO:0052689	carboxylic ester hydrolase activity	55	2	1.418	1.6913	0.758	0.332006	0.478854	1	0.879672	1	CG5068,CG2059	FBgn0035951,FBgn0029942
	SLIM2 GO MF	GO:0003677	DNA binding	585	14	9.929	1.1131	0.155	0.377715	0.422836	1	0.879672	1	so,CG15336,Hey,crol,Rfx,spn-B,DNAlig4,pho,Rrp47,da,CrebB,CG2202,tos,Nf-YB	FBgn0003460,FBgn0030009,FBgn0027788,FBgn0020309,FBgn0020379,FBgn0003480,FBgn0030506,FBgn0002521,FBgn0030711,FBgn0267821,FBgn0265784,FBgn0030240,FBgn0015553,FBgn0032816
	SLIM2 GO MF	GO:0016874	ligase activity	110	3	2.128	1.2685	0.343	0.422943	0.373718	1	0.879672	1	DNAlig4,CG17486,Rtca	FBgn0030506,FBgn0032997,FBgn0025630
	SLIM2 GO MF	GO:0008289	lipid binding	161	4	2.837	1.1555	0.209	0.457337	0.339764	1	0.879672	1	Moe,Trpml,lqf,Clic	FBgn0011661,FBgn0262516,FBgn0028582,FBgn0030529
	SLIM2 GO MF	GO:0005085	guanyl-nucleotide exchange factor activity	78	2	1.418	1.1926	0.254	0.50314	0.298311	1	0.879672	1	pcs,Bet5	FBgn0033988,FBgn0260860
	SLIM2 GO MF	GO:0022857	transmembrane transporter activity	404	9	6.383	1.0361	0.051	0.506256	0.295629	1	0.879672	1	Shawn,EMC5,EMRE,hoe1,Clic,Inx2,Vha100-1,Trpml,CG1628	FBgn0031039,FBgn0032732,FBgn0062440,FBgn0041150,FBgn0030529,FBgn0027108,FBgn0028671,FBgn0262516,FBgn0030218
	SLIM2 GO MF	GO:0030234	enzyme regulator activity	341	7	4.965	0.9548	-0.067	0.605506	0.217882	1	0.879672	1	pcs,Pka-R1,raskol,Bet5,Pli,rictor,l(3)80Fj	FBgn0033988,FBgn0259243,FBgn0261570,FBgn0260860,FBgn0025574,FBgn0031006,FBgn0287182
	SLIM2 GO MF	GO:0016757	glycosyltransferase activity	95	2	1.418	0.9792	-0.03	0.610383	0.214398	1	0.879672	1	xit,CG8673	FBgn0029906,FBgn0031986
	SLIM2 GO MF	GO:0003712	transcription coregulator activity	146	3	2.128	0.9557	-0.065	0.612593	0.212828	1	0.879672	1	Daxx,akirin,CG14073	FBgn0031820,FBgn0082598,FBgn0036814
	SLIM2 GO MF	GO:0004518	nuclease activity	96	2	1.418	0.969	-0.045	0.616116	0.210337	1	0.879672	1	tos,CG11263	FBgn0015553,FBgn0036330
	SLIM2 GO MF	GO:0003735	structural constituent of ribosome	150	3	2.128	0.9302	-0.104	0.630966	0.199994	1	0.879672	1	mRpS28,RpL34a,RpS14a	FBgn0034361,FBgn0039406,FBgn0004403
	SLIM2 GO MF	GO:0008092	cytoskeletal protein binding	251	5	3.546	0.9265	-0.11	0.632929	0.198645	1	0.879672	1	Actn,Moe,DCX-EMAP,WASp,RpL34a	FBgn0000667,FBgn0011661,FBgn0259099,FBgn0024273,FBgn0039406
	SLIM2 GO MF	GO:0003723	RNA binding	556	11	7.801	0.9202	-0.12	0.659401	0.18085	1	0.879672	1	Slbp,mbl,heph,CG11263,elav,spn-E,Prp39,Ythdf,Adar,Rbp1,Rrp47	FBgn0041186,FBgn0265487,FBgn0011224,FBgn0036330,FBgn0260400,FBgn0003483,FBgn0039600,FBgn0039261,FBgn0026086,FBgn0260944,FBgn0030711
	SLIM2 GO MF	GO:0003924	GTPase activity	110	2	1.418	0.8456	-0.242	0.689709	0.161334	1	0.879672	1	CG4789,betaTub85D	FBgn0030792,FBgn0003889
	SLIM2 GO MF	GO:0008134	transcription factor binding	112	2	1.418	0.8305	-0.268	0.699227	0.155382	1	0.879672	1	so,da	FBgn0003460,FBgn0267821
	SLIM2 GO MF	GO:0016491	oxidoreductase activity	281	5	3.546	0.8276	-0.273	0.729284	0.137103	1	0.880847	1	GstO3,Prx6a,CG5946,Clic,Srx	FBgn0035904,FBgn0031479,FBgn0036211,FBgn0030529,FBgn0030876
	SLIM2 GO MF	GO:0046872	metal ion binding	605	11	7.801	0.8456	-0.242	0.76426	0.116759	1	0.880847	1	alpha-Man-Ia,mdlc,Clic,Dora,Polr3K,CG32857,tos,mbl,CG2202,Actn,CG11710	FBgn0259170,FBgn0038772,FBgn0030529,FBgn0085430,FBgn0061362,FBgn0052857,FBgn0015553,FBgn0265487,FBgn0030240,FBgn0000667,FBgn0031115
	SLIM2 GO MF	GO:0008233	peptidase activity	241	4	2.837	0.772	-0.373	0.767918	0.114685	1	0.880847	1	CG30091,CG2059,DppIII,kuz	FBgn0050091,FBgn0029942,FBgn0037580,FBgn0259984
	SLIM2 GO MF	GO:0003682	chromatin binding	154	2	1.418	0.604	-0.727	0.849033	0.0710757	1	0.926862	1	CG12081,pho	FBgn0030053,FBgn0002521
	SLIM2 GO MF	GO:0019899	enzyme binding	338	5	3.546	0.688	-0.54	0.859779	0.0656131	1	0.926862	1	Ubc10,Vha100-1,Pka-R1,WASp,ben	FBgn0026316,FBgn0028671,FBgn0259243,FBgn0024273,FBgn0000173
	SLIM2 GO MF	GO:0060090	molecular adaptor activity	350	5	3.546	0.6644	-0.59	0.87933	0.055848	1	0.926862	1	Ythdf,Daxx,akirin,Dora,CG14073	FBgn0039261,FBgn0031820,FBgn0082598,FBgn0085430,FBgn0036814

## Sheet: TF-FONF-PANGEA-FlyBasePathway
enrichment_2026-04-06 14:34:06
[Select]	Gene Set Category	Gene Set ID	Gene Set Name	Gene Set Size	Count Overlap Gene	Percentage Genes in Gene Set	Fold Enrichment	log2 fold	P value	P value calc log_10	Bonferroni	Benjamini & Hochberg	Benjamini & Yekutieli	Overlaping Gene Symbols	Overlapping Gene IDs
	FlyBase signaling pathway (experimental evidence)	FBgg0001092	Activin Signaling Pathway Core Components	7	2	1.418	13.2888	3.732	0.00898013	2.04672	0.305325	0.127214	0.523895	babo,wit	FBgn0011300,FBgn0024179
	FlyBase signaling pathway (experimental evidence)	FBgg0001085	BMP Signaling Pathway Core Components	8	2	1.418	11.6277	3.539	0.0118057	1.92791	0.401394	0.127214	0.523895	tkv,wit	FBgn0003716,FBgn0024179
	FlyBase signaling pathway (experimental evidence)	FBgg0001086	BMP Signaling Pathway	42	4	2.837	4.4296	2.147	0.0121731	1.9146	0.413886	0.127214	0.523895	Tao,tkv,wit,lqf	FBgn0031030,FBgn0003716,FBgn0024179,FBgn0028582
	FlyBase signaling pathway (experimental evidence)	FBgg0001093	Activin Signaling Pathway	9	2	1.418	10.3357	3.37	0.0149664	1.82488	0.508857	0.127214	0.523895	babo,wit	FBgn0011300,FBgn0024179
	FlyBase signaling pathway (experimental evidence)	FBgg0000898	Positive Regulators of Insulin-like Receptor Signaling Pathway	18	2	1.418	5.1678	2.37	0.0560943	1.25108	1	0.312575	1	rictor,Lst8	FBgn0031006,FBgn0264691
	FlyBase signaling pathway (experimental evidence)	FBgg0000910	Insulin-like Receptor Signaling Pathway	68	4	2.837	2.7359	1.452	0.0579795	1.23673	1	0.312575	1	chico,rictor,Lst8,sgg	FBgn0024248,FBgn0031006,FBgn0264691,FBgn0003371
	FlyBase signaling pathway (experimental evidence)	FBgg0000980	Negative Regulators of Hedgehog Signaling Pathway	43	3	2.128	3.2449	1.698	0.0643537	1.19143	1	0.312575	1	sgg,flw,Pka-R1	FBgn0003371,FBgn0000711,FBgn0259243
	FlyBase signaling pathway (experimental evidence)	FBgg0000978	Hedgehog Signaling Pathway	77	3	2.128	1.8121	0.858	0.229515	0.639189	1	0.552711	1	sgg,flw,Pka-R1	FBgn0003371,FBgn0000711,FBgn0259243
	FlyBase signaling pathway (experimental evidence)	FBgg0001194	Imd Signaling Pathway	46	2	1.418	2.0222	1.016	0.260099	0.584861	1	0.552711	1	ben,akirin	FBgn0000173,FBgn0082598
	FlyBase signaling pathway (experimental evidence)	FBgg0001068	Notch Signaling Pathway	56	2	1.418	1.6611	0.732	0.339905	0.468642	1	0.597049	1	kuz,lqf	FBgn0259984,FBgn0028582
	FlyBase signaling pathway (experimental evidence)	FBgg0000889	Wnt-TCF Signaling Pathway	80	2	1.418	1.1628	0.218	0.516698	0.286763	1	0.605784	1	flw,sgg	FBgn0000711,FBgn0003371

## Sheet: TF-FONF-PANGEA-FlyBasePheno
enrichment_2026-04-06 14:30:55
[Select]	Gene Set Category	Gene Set ID	Gene Set Name	Gene Set Size	Count Overlap Gene	Percentage Genes in Gene Set	Fold Enrichment	log2 fold	P value	P value calc log_10	Bonferroni	Benjamini & Hochberg	Benjamini & Yekutieli	Overlaping Gene Symbols	Overlapping Gene IDs
	FlyBase phenotype for classical alleles	FBcv:0000668	abnormal cell adhesion	59	6	4.255	4.7299	2.242	0.00156808	2.80463	0.112902	0.066835	0.324872	Rfx,Slik,CG33096,raskol,Src42A,babo	FBgn0020379,FBgn0035001,FBgn0053096,FBgn0261570,FBgn0264959,FBgn0011300
	FlyBase phenotype for classical alleles	FBcv:0000420	abnormal grooming behavior	12	3	2.128	11.6277	3.539	0.00185653	2.7313	0.13367	0.066835	0.324872	ben,Adar,DCX-EMAP	FBgn0000173,FBgn0026086,FBgn0259099
	FlyBase phenotype for classical alleles	FBcv:0000681	abnormal sensory perception	143	9	6.383	2.9272	1.55	0.00353352	2.45179	0.254413	0.0741395	0.360378	sgg,raskol,Moe,Rfx,Inx2,Vha100-1,nrv3,Dscam1,DCX-EMAP	FBgn0003371,FBgn0261570,FBgn0011661,FBgn0020379,FBgn0027108,FBgn0028671,FBgn0032946,FBgn0033159,FBgn0259099
	FlyBase phenotype for classical alleles	FBcv:0000357	abnormal size	1127	37	26.241	1.527	0.611	0.00411886	2.38522	0.296558	0.0741395	0.360378	lsn,tkv,Inx2,Slik,aurA,Lst8,betaTub85D,Vha100-1,Srrm234,ben,Src42A,Chchd3,xit,kud,Actn,mbl,babo,rictor,Chmp1,flw,CrebB,Moe,Tao,Cht5,lace,Vps2,l(3)80Fj,wit,Prx6a,sgg,Slbp,chico,CG3270,Pka-R1,so,WASp,pcs	FBgn0260940,FBgn0003716,FBgn0027108,FBgn0035001,FBgn0000147,FBgn0264691,FBgn0003889,FBgn0028671,FBgn0035253,FBgn0000173,FBgn0264959,FBgn0010808,FBgn0029906,FBgn0036667,FBgn0000667,FBgn0265487,FBgn0011300,FBgn0031006,FBgn0036805,FBgn0000711,FBgn0265784,FBgn0011661,FBgn0031030,FBgn0038180,FBgn0002524,FBgn0039402,FBgn0287182,FBgn0024179,FBgn0031479,FBgn0003371,FBgn0041186,FBgn0024248,FBgn0033093,FBg…
	FlyBase phenotype for classical alleles	FBcv:0000411	abnormal visual behavior	56	5	3.546	4.1527	2.054	0.00678215	2.16863	0.488315	0.097663	0.474721	so,Inx2,Ttc19,nrv3,elav	FBgn0003460,FBgn0027108,FBgn0032744,FBgn0032946,FBgn0260400
	FlyBase phenotype for classical alleles	FBcv:0000387	abnormal behavior	1155	35	24.823	1.4094	0.495	0.0183106	1.7373	1	0.203527	0.989304	WASp,Dscam1,kuz,sgg,Adar,Srrm234,elav,so,Inx2,CG5946,asl,tkv,Clic,Ythdf,raskol,heph,Tao,EMRE,Trpml,Actn,Moe,Cdc14,Dora,mbl,flw,crol,Ttc19,DCX-EMAP,CrebB,adp,Rfx,chico,nrv3,Pka-R1,ben	FBgn0024273,FBgn0033159,FBgn0259984,FBgn0003371,FBgn0026086,FBgn0035253,FBgn0260400,FBgn0003460,FBgn0027108,FBgn0036211,FBgn0261004,FBgn0003716,FBgn0030529,FBgn0039261,FBgn0261570,FBgn0011224,FBgn0031030,FBgn0062440,FBgn0262516,FBgn0000667,FBgn0011661,FBgn0031952,FBgn0085430,FBgn0265487,FBgn0000711,FBgn0020309,FBgn0032744,FBgn0259099,FBgn0265784,FBgn0000057,FBgn0020379,FBgn0024248,FBgn0032946,FBg…
	FlyBase phenotype for classical alleles	FBcv:0000683	abnormal temperature response	100	6	4.255	2.7906	1.481	0.0203075	1.69234	1	0.203527	0.989304	crol,Adar,Vha100-1,rictor,nrv3,Pka-R1	FBgn0020309,FBgn0026086,FBgn0028671,FBgn0031006,FBgn0032946,FBgn0259243
	FlyBase phenotype for classical alleles	FBcv:0000404	abnormal smell perception	76	5	3.546	3.0599	1.613	0.0233578	1.63157	1	0.203527	0.989304	sgg,Moe,Rfx,Inx2,raskol	FBgn0003371,FBgn0011661,FBgn0020379,FBgn0027108,FBgn0261570
	FlyBase phenotype for classical alleles	FBcv:0000434	abnormal neurophysiology	512	18	12.766	1.6351	0.709	0.0254408	1.59447	1	0.203527	0.989304	Inx2,elav,ben,Vha100-1,Trpml,sgg,Shawn,CrebB,tkv,EMC5,Rfx,nrv3,wit,Dscam1,chico,DCX-EMAP,Adar,Pka-R1	FBgn0027108,FBgn0260400,FBgn0000173,FBgn0028671,FBgn0262516,FBgn0003371,FBgn0031039,FBgn0265784,FBgn0003716,FBgn0032732,FBgn0020379,FBgn0032946,FBgn0024179,FBgn0033159,FBgn0024248,FBgn0259099,FBgn0026086,FBgn0259243
	FlyBase phenotype for classical alleles	FBcv:0000378	grandchildless	14	2	1.418	6.6444	2.732	0.0352713	1.45258	1	0.253953	1	Moe,pcs	FBgn0011661,FBgn0033988
	FlyBase phenotype for classical alleles	FBcv:0000450	abnormal developmental rate	464	16	11.348	1.6038	0.681	0.04	1.39794	1	0.255753	1	wit,mbl,Actn,chico,lace,lqf,sgg,rictor,spn-E,Slik,Chchd3,Grasp65,babo,Pka-R1,Moe,Trpml	FBgn0024179,FBgn0265487,FBgn0000667,FBgn0024248,FBgn0002524,FBgn0028582,FBgn0003371,FBgn0031006,FBgn0003483,FBgn0035001,FBgn0010808,FBgn0036919,FBgn0011300,FBgn0259243,FBgn0011661,FBgn0262516
	FlyBase phenotype for classical alleles	FBcv:0000721	abnormal mating behavior	119	6	4.255	2.3451	1.23	0.0426255	1.37033	1	0.255753	1	elav,mbl,CrebB,Moe,Adar,Pka-R1	FBgn0260400,FBgn0265487,FBgn0265784,FBgn0011661,FBgn0026086,FBgn0259243
	FlyBase phenotype for classical alleles	FBcv:0006006	decreased occurrence of cell division	259	10	7.092	1.7958	0.845	0.0517347	1.28622	1	0.279513	1	da,tkv,Chchd3,babo,crol,chico,Ubc10,Inx2,Src42A,aurA	FBgn0267821,FBgn0003716,FBgn0010808,FBgn0011300,FBgn0020309,FBgn0024248,FBgn0026316,FBgn0027108,FBgn0264959,FBgn0000147
	FlyBase phenotype for classical alleles	FBcv:0000708	abnormal starvation stress response	192	8	5.674	1.9379	0.954	0.0543498	1.2648	1	0.279513	1	lace,crol,chico,Cdc14,nrv3,Grasp65,CrebB,adp	FBgn0002524,FBgn0020309,FBgn0024248,FBgn0031952,FBgn0032946,FBgn0036919,FBgn0265784,FBgn0000057
	FlyBase phenotype for classical alleles	FBcv:0000400	abnormal mating	131	6	4.255	2.1303	1.091	0.0625335	1.20389	1	0.300161	1	Adar,Pka-R1,elav,mbl,CrebB,Moe	FBgn0026086,FBgn0259243,FBgn0260400,FBgn0265487,FBgn0265784,FBgn0011661
	FlyBase phenotype for classical alleles	FBcv:0000408	abnormal stress response	825	24	17.021	1.353	0.436	0.0736481	1.13284	1	0.315611	1	Grasp65,aurA,Polr3I,Cht5,ben,rictor,Dora,lace,Tao,lsn,crol,Prx6a,Src42A,chico,Daxx,mbl,Adar,Cdc14,CrebB,Ubc10,nrv3,CG8520,adp,Vha100-1	FBgn0036919,FBgn0000147,FBgn0030801,FBgn0038180,FBgn0000173,FBgn0031006,FBgn0085430,FBgn0002524,FBgn0031030,FBgn0260940,FBgn0020309,FBgn0031479,FBgn0264959,FBgn0024248,FBgn0031820,FBgn0265487,FBgn0026086,FBgn0031952,FBgn0265784,FBgn0026316,FBgn0032946,FBgn0033734,FBgn0000057,FBgn0028671
	FlyBase phenotype for classical alleles	FBcv:0000427	abnormal cell growth	75	4	2.837	2.4806	1.311	0.0773201	1.11171	1	0.315611	1	pho,so,babo,Rtca	FBgn0002521,FBgn0003460,FBgn0011300,FBgn0025630
	FlyBase phenotype for classical alleles	FBcv:0000414	abnormal locomotor behavior	833	24	17.021	1.34	0.422	0.0803073	1.09524	1	0.315611	1	ben,Adar,Pka-R1,Actn,Clic,elav,flw,Ttc19,asl,sgg,Dscam1,raskol,heph,Srrm234,Trpml,Moe,EMRE,mbl,crol,Dora,CrebB,adp,Rfx,DCX-EMAP	FBgn0000173,FBgn0026086,FBgn0259243,FBgn0000667,FBgn0030529,FBgn0260400,FBgn0000711,FBgn0032744,FBgn0261004,FBgn0003371,FBgn0033159,FBgn0261570,FBgn0011224,FBgn0035253,FBgn0262516,FBgn0011661,FBgn0062440,FBgn0265487,FBgn0020309,FBgn0085430,FBgn0265784,FBgn0000057,FBgn0020379,FBgn0259099
	FlyBase phenotype for classical alleles	FBcv:0000403	abnormal chemosensitive behavior	50	3	2.128	2.7906	1.481	0.0918923	1.03672	1	0.329001	1	tkv,Tao,Cdc14	FBgn0003716,FBgn0031030,FBgn0031952
	FlyBase phenotype for classical alleles	FBcv:0000429	abnormal cell shape	147	6	4.255	1.8984	0.925	0.0963866	1.01598	1	0.329001	1	sgg,tkv,WASp,Inx2,Dora,flw	FBgn0003371,FBgn0003716,FBgn0024273,FBgn0027108,FBgn0085430,FBgn0000711
	FlyBase phenotype for classical alleles	FBcv:0000413	abnormal phototaxis	52	3	2.128	2.6833	1.424	0.100528	0.997713	1	0.329001	1	babo,Vha100-1,so	FBgn0011300,FBgn0028671,FBgn0003460
	FlyBase phenotype for classical alleles	FBcv:0000365	semi-sterile	454	14	9.929	1.4342	0.52	0.10847	0.96469	1	0.339558	1	chico,Inx2,aurA,Cdc14,flw,CG10376,spn-B,Ttc19,spn-E,Slik,tkv,CG13197,babo,Src42A	FBgn0024248,FBgn0027108,FBgn0000147,FBgn0031952,FBgn0000711,FBgn0032702,FBgn0003480,FBgn0032744,FBgn0003483,FBgn0035001,FBgn0003716,FBgn0062449,FBgn0011300,FBgn0264959
	FlyBase phenotype for classical alleles	FBcv:0000448	abnormal immune response	227	8	5.674	1.6391	0.713	0.115154	0.938721	1	0.34446	1	alpha-Man-Ia,Trpml,tkv,Pli,Hml,Camp,akirin,DCX-EMAP	FBgn0259170,FBgn0262516,FBgn0003716,FBgn0025574,FBgn0029167,FBgn0034210,FBgn0082598,FBgn0259099
	FlyBase phenotype for classical alleles	FBcv:0000665	abnormal body size	346	11	7.801	1.4787	0.564	0.124337	0.905399	1	0.34446	1	Slik,Srrm234,kud,Actn,Pka-R1,flw,Lst8,chico,CrebB,Inx2,rictor	FBgn0035001,FBgn0035253,FBgn0036667,FBgn0000667,FBgn0259243,FBgn0000711,FBgn0264691,FBgn0024248,FBgn0265784,FBgn0027108,FBgn0031006
	FlyBase phenotype for classical alleles	FBcv:0000364	sterile	835	23	16.312	1.2811	0.357	0.124388	0.905221	1	0.34446	1	aurA,Moe,Grasp65,pho,chico,Slbp,sgg,WASp,elav,spn-B,Rtca,lsn,spn-E,Adar,asl,tkv,Inx2,da,betaTub85D,Tao,l(3)80Fj,heph,Srrm234	FBgn0000147,FBgn0011661,FBgn0036919,FBgn0002521,FBgn0024248,FBgn0041186,FBgn0003371,FBgn0024273,FBgn0260400,FBgn0003480,FBgn0025630,FBgn0260940,FBgn0003483,FBgn0026086,FBgn0261004,FBgn0003716,FBgn0027108,FBgn0267821,FBgn0003889,FBgn0031030,FBgn0287182,FBgn0011224,FBgn0035253
	FlyBase phenotype for classical alleles	FBcv:0000449	abnormal planar polarity	160	6	4.255	1.7441	0.802	0.12985	0.886559	1	0.346266	1	sgg,spn-B,Chmp1,ND-B8,Src42A,mbl	FBgn0003371,FBgn0003480,FBgn0036805,FBgn0040705,FBgn0264959,FBgn0265487
	FlyBase phenotype for classical alleles	FBcv:0000394	abnormal circadian rhythm	205	7	4.965	1.5882	0.667	0.151928	0.818363	1	0.390672	1	CrebB,sgg,so,tkv,wit,Adar,kuz	FBgn0265784,FBgn0003371,FBgn0003460,FBgn0003716,FBgn0024179,FBgn0026086,FBgn0259984
	FlyBase phenotype for classical alleles	FBcv:0000397	abnormal learning	100	4	2.837	1.8604	0.896	0.167811	0.77518	1	0.416634	1	heph,chico,Pka-R1,CrebB	FBgn0011224,FBgn0024248,FBgn0259243,FBgn0265784
	FlyBase phenotype for classical alleles	FBcv:0000424	abnormal cell death	538	15	10.638	1.2968	0.375	0.179149	0.746785	1	0.429424	1	aurA,Slik,so,kud,tkv,Vps2,Moe,lsn,crol,Trpml,Inx2,Src42A,Daxx,da,Nf-YB	FBgn0000147,FBgn0035001,FBgn0003460,FBgn0036667,FBgn0003716,FBgn0039402,FBgn0011661,FBgn0260940,FBgn0020309,FBgn0262516,FBgn0027108,FBgn0264959,FBgn0031820,FBgn0267821,FBgn0032816
	FlyBase phenotype for classical alleles	FBcv:0000410	abnormal heat stress response	69	3	2.128	2.0222	1.016	0.184891	0.733085	1	0.429424	1	Vha100-1,rictor,Adar	FBgn0028671,FBgn0031006,FBgn0026086
	FlyBase phenotype for classical alleles	FBcv:0000440	chemical sensitive	183	6	4.255	1.5249	0.609	0.200536	0.697807	1	0.445652	1	Pka-R1,CrebB,ben,sgg,Claspin,alpha-Man-Ia	FBgn0259243,FBgn0265784,FBgn0000173,FBgn0003371,FBgn0052251,FBgn0259170
	FlyBase phenotype for classical alleles	FBcv:0000407	abnormal auditory perception	39	2	1.418	2.3852	1.254	0.204257	0.689822	1	0.445652	1	nrv3,DCX-EMAP	FBgn0032946,FBgn0259099
	FlyBase phenotype for classical alleles	FBcv:0000442	radiation sensitive	77	3	2.128	1.8121	0.858	0.229515	0.639189	1	0.486032	1	DNAlig4,spn-B,chico	FBgn0030506,FBgn0003480,FBgn0024248
	FlyBase phenotype for classical alleles	FBcv:0000385	short lived	969	24	17.021	1.152	0.204	0.256081	0.591622	1	0.49282	1	Chmp1,ben,Adar,EMRE,lace,Ubc10,Dora,sgg,Inx2,elav,tkv,Daxx,EMC5,lsn,babo,Ttc19,asl,Moe,Dscam1,CrebB,crol,Srrm234,da,chico	FBgn0036805,FBgn0000173,FBgn0026086,FBgn0062440,FBgn0002524,FBgn0026316,FBgn0085430,FBgn0003371,FBgn0027108,FBgn0260400,FBgn0003716,FBgn0031820,FBgn0032732,FBgn0260940,FBgn0011300,FBgn0032744,FBgn0261004,FBgn0011661,FBgn0033159,FBgn0265784,FBgn0020309,FBgn0035253,FBgn0267821,FBgn0024248
	FlyBase phenotype for classical alleles	FBcv:0000716	abnormal cell migration	159	5	3.546	1.4626	0.549	0.256674	0.590619	1	0.49282	1	raskol,babo,Dscam1,CG33096,kuz	FBgn0261570,FBgn0011300,FBgn0033159,FBgn0053096,FBgn0259984
	FlyBase phenotype for classical alleles	FBcv:0000421	abnormal touch response	46	2	1.418	2.0222	1.016	0.260099	0.584861	1	0.49282	1	Dscam1,Cdc14	FBgn0033159,FBgn0031952
	FlyBase phenotype for classical alleles	FBcv:0006002	decreased fecundity	162	5	3.546	1.4355	0.522	0.268993	0.570258	1	0.496603	1	spn-E,betaTub85D,chico,Daxx,da	FBgn0003483,FBgn0003889,FBgn0024248,FBgn0031820,FBgn0267821
	FlyBase phenotype for classical alleles	FBcv:0000393	abnormal pain response	377	10	7.092	1.2337	0.303	0.291816	0.534891	1	0.507484	1	Tao,Prx6a,nrv3,CG8520,Dora,Ubc10,lsn,Vha100-1,Src42A,Polr3I	FBgn0031030,FBgn0031479,FBgn0032946,FBgn0033734,FBgn0085430,FBgn0026316,FBgn0260940,FBgn0028671,FBgn0264959,FBgn0030801
	FlyBase phenotype for classical alleles	FBcv:0000709	abnormal cell number	769	19	13.475	1.1492	0.201	0.29334	0.532629	1	0.507484	1	chico,kuz,WASp,lsn,aurA,flw,Inx2,Src42A,lace,Tao,da,sgg,Ccdc85,so,EMC5,tkv,Slik,babo,Vps2	FBgn0024248,FBgn0259984,FBgn0024273,FBgn0260940,FBgn0000147,FBgn0000711,FBgn0027108,FBgn0264959,FBgn0002524,FBgn0031030,FBgn0267821,FBgn0003371,FBgn0031488,FBgn0003460,FBgn0032732,FBgn0003716,FBgn0035001,FBgn0011300,FBgn0039402
	FlyBase phenotype for classical alleles	FBcv:0000435	abnormal neuroanatomy	1485	35	24.823	1.0962	0.133	0.296032	0.528661	1	0.507484	1	da,crol,Vha100-1,Claspin,lace,wit,rictor,Polr3G,sgg,Pka-R1,chico,Tao,so,kuz,WASp,Shawn,tkv,elav,Pli,Dscam1,Con,Trpml,Adar,Slik,aurA,Src42A,babo,Ubc10,mdlc,ben,CrebB,Moe,Hey,Ythdf,pho	FBgn0267821,FBgn0020309,FBgn0028671,FBgn0052251,FBgn0002524,FBgn0024179,FBgn0031006,FBgn0053051,FBgn0003371,FBgn0259243,FBgn0024248,FBgn0031030,FBgn0003460,FBgn0259984,FBgn0024273,FBgn0031039,FBgn0003716,FBgn0260400,FBgn0025574,FBgn0033159,FBgn0005775,FBgn0262516,FBgn0026086,FBgn0035001,FBgn0000147,FBgn0264959,FBgn0011300,FBgn0026316,FBgn0038772,FBgn0000173,FBgn0265784,FBgn0011661,FBgn0027788,FBg…
	FlyBase phenotype for classical alleles	FBcv:0000366	female sterile	602	15	10.638	1.1589	0.213	0.312387	0.505307	1	0.521085	1	tkv,asl,chico,da,Inx2,aurA,Tao,pho,Srrm234,sgg,Grasp65,spn-B,Slbp,spn-E,lsn	FBgn0003716,FBgn0261004,FBgn0024248,FBgn0267821,FBgn0027108,FBgn0000147,FBgn0031030,FBgn0002521,FBgn0035253,FBgn0003371,FBgn0036919,FBgn0003480,FBgn0041186,FBgn0003483,FBgn0260940
	FlyBase phenotype for classical alleles	FBcv:0000390	hypoactive	95	3	2.128	1.4688	0.555	0.33499	0.474968	1	0.521085	1	Actn,WASp,DCX-EMAP	FBgn0000667,FBgn0024273,FBgn0259099
	FlyBase phenotype for classical alleles	FBcv:0000367	female semi-sterile	354	9	6.383	1.1825	0.242	0.35111	0.454557	1	0.521085	1	Slik,CG13197,aurA,Src42A,flw,tkv,babo,Cdc14,CG10376	FBgn0035001,FBgn0062449,FBgn0000147,FBgn0264959,FBgn0000711,FBgn0003716,FBgn0011300,FBgn0031952,FBgn0032702
	FlyBase phenotype for classical alleles	FBcv:0000428	abnormal cell size	269	7	4.965	1.2103	0.275	0.357766	0.446401	1	0.521085	1	Tao,kud,Dora,Lst8,lace,tkv,chico	FBgn0031030,FBgn0036667,FBgn0085430,FBgn0264691,FBgn0002524,FBgn0003716,FBgn0024248
	FlyBase phenotype for classical alleles	FBcv:0000451	abnormal wound healing	59	2	1.418	1.5766	0.657	0.363424	0.439586	1	0.521085	1	Cht5,Src42A	FBgn0038180,FBgn0264959
	FlyBase phenotype for classical alleles	FBcv:0000671	abnormal cell cycle	450	11	7.801	1.1369	0.185	0.374323	0.426753	1	0.521085	1	spn-B,spn-E,tkv,betaTub85D,Nf-YB,aurA,Slik,flw,mdlc,sgg,asl	FBgn0003480,FBgn0003483,FBgn0003716,FBgn0003889,FBgn0032816,FBgn0000147,FBgn0035001,FBgn0000711,FBgn0038772,FBgn0003371,FBgn0261004
	FlyBase phenotype for classical alleles	FBcv:0000419	abnormal feeding behavior	102	3	2.128	1.368	0.452	0.376339	0.424421	1	0.521085	1	Inx2,Cdc14,Pka-R1	FBgn0027108,FBgn0031952,FBgn0259243
	FlyBase phenotype for classical alleles	FBcv:0000705	abnormal sleep	147	4	2.837	1.2656	0.34	0.389424	0.409578	1	0.523323	1	Pka-R1,CrebB,Srrm234,Ddr	FBgn0259243,FBgn0265784,FBgn0035253,FBgn0053531
	FlyBase phenotype for classical alleles	FBcv:0000430	abnormal cell polarity	106	3	2.128	1.3163	0.396	0.399761	0.3982	1	0.523323	1	flw,sgg,asl	FBgn0000711,FBgn0003371,FBgn0261004
	FlyBase phenotype for classical alleles	FBcv:0000389	paralytic	110	3	2.128	1.2685	0.343	0.422943	0.373718	1	0.534244	1	Adar,Ttc19,Srrm234	FBgn0026086,FBgn0032744,FBgn0035253
	FlyBase phenotype for classical alleles	FBcv:0000417	abnormal flight	625	14	9.929	1.0418	0.059	0.47776	0.32079	1	0.593081	1	lace,elav,babo,Bet5,crol,CG42675,Adar,mbl,Nf-YB,Dscam1,Actn,DCX-EMAP,flw,alpha-Man-Ia	FBgn0002524,FBgn0260400,FBgn0011300,FBgn0260860,FBgn0020309,FBgn0261561,FBgn0026086,FBgn0265487,FBgn0032816,FBgn0033159,FBgn0000667,FBgn0259099,FBgn0000711,FBgn0259170
	FlyBase phenotype for classical alleles	FBcv:0000371	male semi-sterile	82	2	1.418	1.1344	0.182	0.530011	0.275715	1	0.646793	1	spn-E,chico	FBgn0003483,FBgn0024248
	FlyBase phenotype for classical alleles	FBcv:0000370	male sterile	298	6	4.255	0.9365	-0.095	0.624434	0.204513	1	0.749321	1	spn-E,betaTub85D,heph,WASp,Rtca,asl	FBgn0003483,FBgn0003889,FBgn0011224,FBgn0024273,FBgn0025630,FBgn0261004
	FlyBase phenotype for classical alleles	FBcv:0000679	abnormal circadian behavior	151	3	2.128	0.9241	-0.114	0.635465	0.196908	1	0.750057	1	Adar,CrebB,sgg	FBgn0026086,FBgn0265784,FBgn0003371
	FlyBase phenotype for classical alleles	FBcv:0000725	abnormal oxidative stress response	112	2	1.418	0.8305	-0.268	0.699227	0.155382	1	0.78663	1	ben,Daxx	FBgn0000173,FBgn0031820
	FlyBase phenotype for classical alleles	FBcv:0000008	modifier of variegation	127	2	1.418	0.7325	-0.449	0.763155	0.117387	1	0.832533	1	spn-E,crol	FBgn0003483,FBgn0020309
	FlyBase phenotype for classical alleles	FBcv:0000356	abnormal body color	277	4	2.837	0.6716	-0.574	0.85344	0.0688268	1	0.903643	1	Prx6a,CG4502,EMRE,Ubc10	FBgn0031479,FBgn0031896,FBgn0062440,FBgn0026316
	FlyBase phenotype for classical alleles	FBcv:0000398	abnormal memory	179	2	1.418	0.5197	-0.944	0.90236	0.0446202	1	0.939775	1	Ythdf,CrebB	FBgn0039261,FBgn0265784

## Sheet: QueryList
FBgn
FBgn0000057
FBgn0000147
FBgn0000173
FBgn0000667
FBgn0000711
FBgn0002521
FBgn0002524
FBgn0003371
FBgn0003460
FBgn0003480
FBgn0003483
FBgn0003716
FBgn0003889
FBgn0004403
FBgn0005775
FBgn0010808
FBgn0011224
FBgn0011300
FBgn0011661
FBgn0015553
FBgn0016038
FBgn0020309
FBgn0020379
FBgn0024179
FBgn0024248
FBgn0024273
FBgn0025574
FBgn0025630
FBgn0026086
FBgn0026141
FBgn0026316
FBgn0027108
FBgn0027376
FBgn0027788
FBgn0028327
FBgn0028582
FBgn0028671
FBgn0029167
FBgn0029906
FBgn0029942
FBgn0030009
FBgn0030053
FBgn0030218
FBgn0030240
FBgn0030506
FBgn0030529
FBgn0030711
FBgn0030792
FBgn0030801
FBgn0030876
FBgn0031006
FBgn0031030
FBgn0031039
FBgn0031115
FBgn0031479
FBgn0031488
FBgn0031675
FBgn0031820
FBgn0031896
FBgn0031952
FBgn0031986
FBgn0032677
FBgn0032702
FBgn0032732
FBgn0032744
FBgn0032798
FBgn0032816
FBgn0032946
FBgn0032961
FBgn0032971
FBgn0032997
FBgn0033093
FBgn0033159
FBgn0033166
FBgn0033471
FBgn0033566
FBgn0033734
FBgn0033988
FBgn0034210
FBgn0034219
FBgn0034361
FBgn0034726
FBgn0035001
FBgn0035253
FBgn0035904
FBgn0035923
FBgn0035951
FBgn0036211
FBgn0036330
FBgn0036667
FBgn0036805
FBgn0036814
FBgn0036919
FBgn0037094
FBgn0037298
FBgn0037580
FBgn0038180
FBgn0038586
FBgn0038772
FBgn0039261
FBgn0039402
FBgn0039406
FBgn0039600
FBgn0040705
FBgn0041150
FBgn0041186
FBgn0043069
FBgn0050091
FBgn0052251
FBgn0052857
FBgn0053051
FBgn0053096
FBgn0053116
FBgn0053531
FBgn0061362
FBgn0062440
FBgn0062449
FBgn0082598
FBgn0085260
FBgn0085342
FBgn0085377
FBgn0085430
FBgn0259099
FBgn0259170
FBgn0259243
FBgn0259984
FBgn0260400
FBgn0260860
FBgn0260940
FBgn0260944
FBgn0261004
FBgn0261561
FBgn0261570
FBgn0262360
FBgn0262516
FBgn0264691
FBgn0264959
FBgn0265487
FBgn0265784
FBgn0267821
FBgn0287182

## Sheet: Background correct list
FBgn
FBgn0000008
FBgn0000014
FBgn0000015
FBgn0000017
FBgn0000018
FBgn0000022
FBgn0000022
FBgn0000024
FBgn0000032
FBgn0000036
FBgn0000037
FBgn0000038
FBgn0000043
FBgn0000043
FBgn0000052
FBgn0000053
FBgn0000057
FBgn0000061
FBgn0000063
FBgn0000063
FBgn0000064
FBgn0000077
FBgn0000078
FBgn0000097
FBgn0000097
FBgn0000100
FBgn0000108
FBgn0000109
FBgn0000115
FBgn0000116
FBgn0000117
FBgn0000119
FBgn0000121
FBgn0000139
FBgn0000140
FBgn0000140
FBgn0000146
FBgn0000147
FBgn0000147
FBgn0000147
FBgn0000150
FBgn0000150
FBgn0000150
FBgn0000157
FBgn0000163
FBgn0000173
FBgn0000179
FBgn0000179
FBgn0000179
FBgn0000180
FBgn0000181
FBgn0000182
FBgn0000183
FBgn0000212
FBgn0000221
FBgn0000221
FBgn0000221
FBgn0000228
FBgn0000229
FBgn0000239
FBgn0000244
FBgn0000247
FBgn0000250
FBgn0000251
FBgn0000253
FBgn0000253
FBgn0000253
FBgn0000256
FBgn0000256
FBgn0000257
FBgn0000259
FBgn0000261
FBgn0000273
FBgn0000287
FBgn0000287
FBgn0000303
FBgn0000307
FBgn0000308
FBgn0000316
FBgn0000317
FBgn0000318
FBgn0000319
FBgn0000320
FBgn0000330
FBgn0000337
FBgn0000370
FBgn0000376
FBgn0000377
FBgn0000382
FBgn0000384
FBgn0000394
FBgn0000395
FBgn0000395
FBgn0000395
FBgn0000404
FBgn0000404
FBgn0000404
FBgn0000404
FBgn0000404
FBgn0000404
FBgn0000404
FBgn0000404
FBgn0000404
FBgn0000404
FBgn0000404
FBgn0000404
FBgn0000404
FBgn0000404
FBgn0000405
FBgn0000405
FBgn0000405
FBgn0000414
FBgn0000416
FBgn0000422
FBgn0000426
FBgn0000439
FBgn0000448
FBgn0000454
FBgn0000455
FBgn0000463
FBgn0000464
FBgn0000464
FBgn0000464
FBgn0000473
FBgn0000473
FBgn0000473
FBgn0000473
FBgn0000477
FBgn0000477
FBgn0000477
FBgn0000479
FBgn0000482
FBgn0000489
FBgn0000490
FBgn0000492
FBgn0000492
FBgn0000499
FBgn0000504
FBgn0000504
FBgn0000504
FBgn0000524
FBgn0000527
FBgn0000533
FBgn0000536
FBgn0000541
FBgn0000542
FBgn0000543
FBgn0000546
FBgn0000552
FBgn0000552
FBgn0000559
FBgn0000562
FBgn0000565
FBgn0000566
FBgn0000566
FBgn0000567
FBgn0000568
FBgn0000575
FBgn0000576
FBgn0000577
FBgn0000578
FBgn0000579
FBgn0000581
FBgn0000611
FBgn0000617
FBgn0000617
FBgn0000618
FBgn0000618
FBgn0000625
FBgn0000629
FBgn0000633
FBgn0000635
FBgn0000658
FBgn0000659
FBgn0000662
FBgn0000667
FBgn0000709
FBgn0000711
FBgn0000721
FBgn0000723
FBgn0000964
FBgn0000996
FBgn0000996
FBgn0001075
FBgn0001078
FBgn0001083
FBgn0001083
FBgn0001084
FBgn0001084
FBgn0001085
FBgn0001085
FBgn0001086
FBgn0001087
FBgn0001091
FBgn0001098
FBgn0001099
FBgn0001108
FBgn0001124
FBgn0001125
FBgn0001138
FBgn0001139
FBgn0001139
FBgn0001145
FBgn0001145
FBgn0001148
FBgn0001149
FBgn0001149
FBgn0001149
FBgn0001149
FBgn0001168
FBgn0001168
FBgn0001168
FBgn0001179
FBgn0001180
FBgn0001186
FBgn0001197
FBgn0001202
FBgn0001208
FBgn0001218
FBgn0001220
FBgn0001222
FBgn0001224
FBgn0001224
FBgn0001228
FBgn0001230
FBgn0001230
FBgn0001230
FBgn0001230
FBgn0001230
FBgn0001230
FBgn0001230
FBgn0001230
FBgn0001230
FBgn0001230
FBgn0001230
FBgn0001233
FBgn0001235
FBgn0001247
FBgn0001248
FBgn0001248
FBgn0001248
FBgn0001250
FBgn0001257
FBgn0001259
FBgn0001276
FBgn0001280
FBgn0001280
FBgn0001285
FBgn0001296
FBgn0001296
FBgn0001297
FBgn0001301
FBgn0001308
FBgn0001311
FBgn0001311
FBgn0001316
FBgn0001321
FBgn0001324
FBgn0001325
FBgn0001325
FBgn0001325
FBgn0001330
FBgn0001341
FBgn0001404
FBgn0001491
FBgn0001565
FBgn0001612
FBgn0001624
FBgn0001942
FBgn0001942
FBgn0001961
FBgn0001965
FBgn0001970
FBgn0001977
FBgn0001978
FBgn0001981
FBgn0001986
FBgn0001987
FBgn0001989
FBgn0001991
FBgn0001992
FBgn0001992
FBgn0001992
FBgn0001992
FBgn0001992
FBgn0001994
FBgn0001995
FBgn0002022
FBgn0002044
FBgn0002069
FBgn0002174
FBgn0002183
FBgn0002283
FBgn0002283
FBgn0002283
FBgn0002283
FBgn0002284
FBgn0002306
FBgn0002354
FBgn0002413
FBgn0002431
FBgn0002466
FBgn0002466
FBgn0002521
FBgn0002522
FBgn0002524
FBgn0002525
FBgn0002525
FBgn0002525
FBgn0002525
FBgn0002525
FBgn0002525
FBgn0002525
FBgn0002526
FBgn0002526
FBgn0002526
FBgn0002534
FBgn0002542
FBgn0002552
FBgn0002566
FBgn0002567
FBgn0002567
FBgn0002577
FBgn0002579
FBgn0002590
FBgn0002593
FBgn0002622
FBgn0002626
FBgn0002638
FBgn0002643
FBgn0002673
FBgn0002707
FBgn0002716
FBgn0002719
FBgn0002723
FBgn0002723
FBgn0002736
FBgn0002772
FBgn0002773
FBgn0002773
FBgn0002774
FBgn0002775
FBgn0002778
FBgn0002783
FBgn0002783
FBgn0002787
FBgn0002789
FBgn0002789
FBgn0002789
FBgn0002791
FBgn0002791
FBgn0002872
FBgn0002873
FBgn0002878
FBgn0002887
FBgn0002891
FBgn0002891
FBgn0002899
FBgn0002905
FBgn0002906
FBgn0002906
FBgn0002909
FBgn0002914
FBgn0002917
FBgn0002921
FBgn0002922
FBgn0002924
FBgn0002924
FBgn0002924
FBgn0002924
FBgn0002924
FBgn0002924
FBgn0002924
FBgn0002924
FBgn0002924
FBgn0002926
FBgn0002931
FBgn0002932
FBgn0002937
FBgn0002937
FBgn0002937
FBgn0002938
FBgn0002941
FBgn0002945
FBgn0002962
FBgn0002973
FBgn0002985
FBgn0002989
FBgn0003002
FBgn0003008
FBgn0003011
FBgn0003016
FBgn0003016
FBgn0003023
FBgn0003028
FBgn0003041
FBgn0003042
FBgn0003044
FBgn0003048
FBgn0003053
FBgn0003057
FBgn0003057
FBgn0003062
FBgn0003067
FBgn0003067
FBgn0003068
FBgn0003071
FBgn0003074
FBgn0003076
FBgn0003079
FBgn0003089
FBgn0003090
FBgn0003090
FBgn0003091
FBgn0003093
FBgn0003093
FBgn0003114
FBgn0003117
FBgn0003117
FBgn0003118
FBgn0003124
FBgn0003124
FBgn0003124
FBgn0003129
FBgn0003130
FBgn0003137
FBgn0003139
FBgn0003141
FBgn0003149
FBgn0003162
FBgn0003165
FBgn0003169
FBgn0003174
FBgn0003175
FBgn0003187
FBgn0003187
FBgn0003189
FBgn0003204
FBgn0003205
FBgn0003206
FBgn0003209
FBgn0003210
FBgn0003218
FBgn0003227
FBgn0003231
FBgn0003256
FBgn0003257
FBgn0003261
FBgn0003268
FBgn0003270
FBgn0003274
FBgn0003275
FBgn0003277
FBgn0003278
FBgn0003279
FBgn0003285
FBgn0003292
FBgn0003301
FBgn0003312
FBgn0003317
FBgn0003319
FBgn0003321
FBgn0003326
FBgn0003330
FBgn0003334
FBgn0003339
FBgn0003345
FBgn0003346
FBgn0003353
FBgn0003360
FBgn0003360
FBgn0003366
FBgn0003371
FBgn0003380
FBgn0003386
FBgn0003386
FBgn0003388
FBgn0003390
FBgn0003392
FBgn0003396
FBgn0003401
FBgn0003410
FBgn0003415
FBgn0003416
FBgn0003423
FBgn0003429
FBgn0003430
FBgn0003435
FBgn0003444
FBgn0003447
FBgn0003449
FBgn0003449
FBgn0003460
FBgn0003462
FBgn0003463
FBgn0003464
FBgn0003475
FBgn0003479
FBgn0003480
FBgn0003482
FBgn0003483
FBgn0003495
FBgn0003499
FBgn0003502
FBgn0003511
FBgn0003513
FBgn0003514
FBgn0003514
FBgn0003517
FBgn0003520
FBgn0003545
FBgn0003557
FBgn0003559
FBgn0003567
FBgn0003567
FBgn0003567
FBgn0003567
FBgn0003567
FBgn0003575
FBgn0003612
FBgn0003638
FBgn0003638
FBgn0003651
FBgn0003656
FBgn0003676
FBgn0003687
FBgn0003687
FBgn0003714
FBgn0003716
FBgn0003721
FBgn0003731
FBgn0003733
FBgn0003742
FBgn0003744
FBgn0003751
FBgn0003862
FBgn0003862
FBgn0003863
FBgn0003863
FBgn0003863
FBgn0003863
FBgn0003863
FBgn0003863
FBgn0003863
FBgn0003884
FBgn0003884
FBgn0003884
FBgn0003885
FBgn0003886
FBgn0003889
FBgn0003889
FBgn0003889
FBgn0003889
FBgn0003891
FBgn0003891
FBgn0003891
FBgn0003891
FBgn0003892
FBgn0003892
FBgn0003896
FBgn0003900
FBgn0003941
FBgn0003943
FBgn0003944
FBgn0003950
FBgn0003963
FBgn0003964
FBgn0003965
FBgn0003969
FBgn0003977
FBgn0003978
FBgn0003984
FBgn0004003
FBgn0004049
FBgn0004050
FBgn0004050
FBgn0004050
FBgn0004050
FBgn0004050
FBgn0004050
FBgn0004050
FBgn0004050
FBgn0004050
FBgn0004050
FBgn0004057
FBgn0004066
FBgn0004087
FBgn0004087
FBgn0004101
FBgn0004102
FBgn0004103
FBgn0004106
FBgn0004106
FBgn0004107
FBgn0004108
FBgn0004117
FBgn0004132
FBgn0004167
FBgn0004167
FBgn0004169
FBgn0004170
FBgn0004177
FBgn0004179
FBgn0004197
FBgn0004198
FBgn0004198
FBgn0004227
FBgn0004227
FBgn0004227
FBgn0004237
FBgn0004242
FBgn0004360
FBgn0004363
FBgn0004367
FBgn0004369
FBgn0004370
FBgn0004373
FBgn0004378
FBgn0004379
FBgn0004380
FBgn0004380
FBgn0004380
FBgn0004381
FBgn0004387
FBgn0004390
FBgn0004391
FBgn0004394
FBgn0004395
FBgn0004396
FBgn0004397
FBgn0004401
FBgn0004403
FBgn0004406
FBgn0004407
FBgn0004419
FBgn0004419
FBgn0004425
FBgn0004432
FBgn0004436
FBgn0004449
FBgn0004449
FBgn0004449
FBgn0004449
FBgn0004456
FBgn0004463
FBgn0004465
FBgn0004507
FBgn0004509
FBgn0004510
FBgn0004511
FBgn0004512
FBgn0004514
FBgn0004556
FBgn0004567
FBgn0004569
FBgn0004574
FBgn0004575
FBgn0004577
FBgn0004580
FBgn0004581
FBgn0004584
FBgn0004587
FBgn0004587
FBgn0004587
FBgn0004587
FBgn0004597
FBgn0004598
FBgn0004606
FBgn0004607
FBgn0004611
FBgn0004619
FBgn0004622
FBgn0004622
FBgn0004636
FBgn0004638
FBgn0004643
FBgn0004644
FBgn0004646
FBgn0004647
FBgn0004648
FBgn0004649
FBgn0004650
FBgn0004654
FBgn0004655
FBgn0004656
FBgn0004657
FBgn0004657
FBgn0004666
FBgn0004687
FBgn0004698
FBgn0004777
FBgn0004777
FBgn0004777
FBgn0004777
FBgn0004782
FBgn0004782
FBgn0004782
FBgn0004795
FBgn0004797
FBgn0004811
FBgn0004828
FBgn0004832
FBgn0004837
FBgn0004838
FBgn0004839
FBgn0004841
FBgn0004841
FBgn0004842
FBgn0004842
FBgn0004852
FBgn0004852
FBgn0004852
FBgn0004852
FBgn0004855
FBgn0004856
FBgn0004859
FBgn0004861
FBgn0004862
FBgn0004863
FBgn0004864
FBgn0004865
FBgn0004867
FBgn0004868
FBgn0004872
FBgn0004875
FBgn0004876
FBgn0004878
FBgn0004882
FBgn0004885
FBgn0004888
FBgn0004889
FBgn0004892
FBgn0004893
FBgn0004896
FBgn0004901
FBgn0004907
FBgn0004908
FBgn0004910
FBgn0004913
FBgn0004914
FBgn0004915
FBgn0004919
FBgn0004924
FBgn0004926
FBgn0004957
FBgn0005198
FBgn0005278
FBgn0005322
FBgn0005355
FBgn0005386
FBgn0005390
FBgn0005411
FBgn0005427
FBgn0005533
FBgn0005536
FBgn0005561
FBgn0005585
FBgn0005586
FBgn0005593
FBgn0005596
FBgn0005612
FBgn0005613
FBgn0005616
FBgn0005617
FBgn0005624
FBgn0005624
FBgn0005624
FBgn0005624
FBgn0005624
FBgn0005624
FBgn0005624
FBgn0005626
FBgn0005631
FBgn0005631
FBgn0005631
FBgn0005631
FBgn0005632
FBgn0005632
FBgn0005636
FBgn0005638
FBgn0005640
FBgn0005648
FBgn0005649
FBgn0005654
FBgn0005655
FBgn0005658
FBgn0005659
FBgn0005666
FBgn0005666
FBgn0005671
FBgn0005672
FBgn0005674
FBgn0005677
FBgn0005695
FBgn0005696
FBgn0005771
FBgn0005775
FBgn0005775
FBgn0005775
FBgn0005775
FBgn0005775
FBgn0005775
FBgn0005775
FBgn0005775
FBgn0005775
FBgn0005775
FBgn0005775
FBgn0005775
FBgn0005775
FBgn0005775
FBgn0005775
FBgn0005775
FBgn0005775
FBgn0005775
FBgn0005775
FBgn0005775
FBgn0005775
FBgn0005775
FBgn0005775
FBgn0005775
FBgn0005775
FBgn0005775
FBgn0005775
FBgn0005775
FBgn0005775
FBgn0005775
FBgn0005775
FBgn0005777
FBgn0008635
FBgn0008646
FBgn0010042
FBgn0010042
FBgn0010051
FBgn0010052
FBgn0010053
FBgn0010078
FBgn0010100
FBgn0010100
FBgn0010109
FBgn0010113
FBgn0010114
FBgn0010114
FBgn0010114
FBgn0010114
FBgn0010114
FBgn0010173
FBgn0010194
FBgn0010197
FBgn0010198
FBgn0010213
FBgn0010215
FBgn0010217
FBgn0010220
FBgn0010222
FBgn0010225
FBgn0010226
FBgn0010226
FBgn0010226
FBgn0010226
FBgn0010226
FBgn0010226
FBgn0010226
FBgn0010226
FBgn0010226
FBgn0010226
FBgn0010226
FBgn0010235
FBgn0010238
FBgn0010240
FBgn0010246
FBgn0010246
FBgn0010247
FBgn0010265
FBgn0010269
FBgn0010278
FBgn0010280
FBgn0010280
FBgn0010280
FBgn0010282
FBgn0010287
FBgn0010288
FBgn0010292
FBgn0010300
FBgn0010303
FBgn0010315
FBgn0010317
FBgn0010323
FBgn0010328
FBgn0010333
FBgn0010339
FBgn0010340
FBgn0010341
FBgn0010348
FBgn0010350
FBgn0010352
FBgn0010355
FBgn0010356
FBgn0010379
FBgn0010380
FBgn0010382
FBgn0010383
FBgn0010383
FBgn0010383
FBgn0010387
FBgn0010389
FBgn0010391
FBgn0010395
FBgn0010398
FBgn0010399
FBgn0010406
FBgn0010406
FBgn0010407
FBgn0010408
FBgn0010409
FBgn0010411
FBgn0010412
FBgn0010414
FBgn0010414
FBgn0010415
FBgn0010416
FBgn0010417
FBgn0010421
FBgn0010422
FBgn0010434
FBgn0010438
FBgn0010441
FBgn0010441
FBgn0010452
FBgn0010452
FBgn0010453
FBgn0010470
FBgn0010473
FBgn0010482
FBgn0010488
FBgn0010504
FBgn0010516
FBgn0010520
FBgn0010531
FBgn0010548
FBgn0010551
FBgn0010583
FBgn0010590
FBgn0010591
FBgn0010602
FBgn0010607
FBgn0010607
FBgn0010607
FBgn0010607
FBgn0010607
FBgn0010607
FBgn0010607
FBgn0010607
FBgn0010607
FBgn0010607
FBgn0010607
FBgn0010607
FBgn0010611
FBgn0010612
FBgn0010621
FBgn0010638
FBgn0010651
FBgn0010660
FBgn0010741
FBgn0010741
FBgn0010747
FBgn0010750
FBgn0010762
FBgn0010768
FBgn0010768
FBgn0010770
FBgn0010772
FBgn0010774
FBgn0010803
FBgn0010808
FBgn0010812
FBgn0010825
FBgn0010877
FBgn0010905
FBgn0010909
FBgn0010926
FBgn0011016
FBgn0011020
FBgn0011202
FBgn0011205
FBgn0011206
FBgn0011206
FBgn0011207
FBgn0011211
FBgn0011211
FBgn0011217
FBgn0011217
FBgn0011224
FBgn0011225
FBgn0011230
FBgn0011230
FBgn0011232
FBgn0011259
FBgn0011259
FBgn0011260
FBgn0011272
FBgn0011276
FBgn0011278
FBgn0011284
FBgn0011286
FBgn0011288
FBgn0011289
FBgn0011290
FBgn0011291
FBgn0011294
FBgn0011296
FBgn0011300
FBgn0011305
FBgn0011327
FBgn0011336
FBgn0011361
FBgn0011455
FBgn0011474
FBgn0011476
FBgn0011481
FBgn0011509
FBgn0011566
FBgn0011570
FBgn0011573
FBgn0011582
FBgn0011584
FBgn0011586
FBgn0011589
FBgn0011591
FBgn0011592
FBgn0011604
FBgn0011606
FBgn0011606
FBgn0011638
FBgn0011640
FBgn0011640
FBgn0011642
FBgn0011648
FBgn0011653
FBgn0011655
FBgn0011656
FBgn0011656
FBgn0011659
FBgn0011660
FBgn0011660
FBgn0011661
FBgn0011672
FBgn0011674
FBgn0011676
FBgn0011692
FBgn0011703
FBgn0011704
FBgn0011708
FBgn0011710
FBgn0011715
FBgn0011723
FBgn0011723
FBgn0011725
FBgn0011726
FBgn0011737
FBgn0011739
FBgn0011740
FBgn0011741
FBgn0011742
FBgn0011745
FBgn0011746
FBgn0011754
FBgn0011758
FBgn0011758
FBgn0011762
FBgn0011763
FBgn0011766
FBgn0011766
FBgn0011768
FBgn0011769
FBgn0011770
FBgn0011771
FBgn0011774
FBgn0011785
FBgn0011787
FBgn0011802
FBgn0011817
FBgn0011818
FBgn0011824
FBgn0011828
FBgn0011829
FBgn0011834
FBgn0011834
FBgn0011834
FBgn0011836
FBgn0011837
FBgn0012034
FBgn0012036
FBgn0012036
FBgn0012036
FBgn0012036
FBgn0012037
FBgn0012037
FBgn0012037
FBgn0012037
FBgn0012037
FBgn0012051
FBgn0012051
FBgn0012058
FBgn0013269
FBgn0013303
FBgn0013303
FBgn0013303
FBgn0013305
FBgn0013307
FBgn0013308
FBgn0013325
FBgn0013334
FBgn0013342
FBgn0013343
FBgn0013343
FBgn0013343
FBgn0013347
FBgn0013348
FBgn0013432
FBgn0013432
FBgn0013435
FBgn0013469
FBgn0013469
FBgn0013469
FBgn0013469
FBgn0013469
FBgn0013531
FBgn0013548
FBgn0013563
FBgn0013576
FBgn0013576
FBgn0013717
FBgn0013718
FBgn0013720
FBgn0013726
FBgn0013726
FBgn0013726
FBgn0013733
FBgn0013746
FBgn0013749
FBgn0013750
FBgn0013751
FBgn0013753
FBgn0013756
FBgn0013759
FBgn0013762
FBgn0013763
FBgn0013764
FBgn0013770
FBgn0013770
FBgn0013770
FBgn0013772
FBgn0013772
FBgn0013799
FBgn0013953
FBgn0013954
FBgn0013972
FBgn0013973
FBgn0013973
FBgn0013981
FBgn0013987
FBgn0013995
FBgn0013997
FBgn0014006
FBgn0014007
FBgn0014009
FBgn0014010
FBgn0014018
FBgn0014020
FBgn0014020
FBgn0014023
FBgn0014024
FBgn0014026
FBgn0014028
FBgn0014029
FBgn0014032
FBgn0014032
FBgn0014032
FBgn0014032
FBgn0014032
FBgn0014032
FBgn0014032
FBgn0014037
FBgn0014075
FBgn0014092
FBgn0014127
FBgn0014133
FBgn0014135
FBgn0014141
FBgn0014163
FBgn0014179
FBgn0014184
FBgn0014189
FBgn0014189
FBgn0014189
FBgn0014269
FBgn0014340
FBgn0014342
FBgn0014343
FBgn0014366
FBgn0014388
FBgn0014411
FBgn0014411
FBgn0014427
FBgn0014455
FBgn0014859
FBgn0014861
FBgn0014863
FBgn0014868
FBgn0014868
FBgn0014869
FBgn0014870
FBgn0014877
FBgn0014879
FBgn0014930
FBgn0014949
FBgn0015000
FBgn0015019
FBgn0015024
FBgn0015024
FBgn0015031
FBgn0015032
FBgn0015032
FBgn0015032
FBgn0015032
FBgn0015032
FBgn0015032
FBgn0015032
FBgn0015032
FBgn0015032
FBgn0015032
FBgn0015033
FBgn0015033
FBgn0015039
FBgn0015039
FBgn0015039
FBgn0015039
FBgn0015039
FBgn0015040
FBgn0015040
FBgn0015040
FBgn0015040
FBgn0015040
FBgn0015075
FBgn0015218
FBgn0015230
FBgn0015239
FBgn0015240
FBgn0015245
FBgn0015247
FBgn0015268
FBgn0015269
FBgn0015270
FBgn0015271
FBgn0015277
FBgn0015278
FBgn0015279
FBgn0015279
FBgn0015282
FBgn0015283
FBgn0015286
FBgn0015286
FBgn0015288
FBgn0015295
FBgn0015295
FBgn0015296
FBgn0015298
FBgn0015299
FBgn0015320
FBgn0015321
FBgn0015331
FBgn0015338
FBgn0015359
FBgn0015359
FBgn0015360
FBgn0015371
FBgn0015371
FBgn0015376
FBgn0015379
FBgn0015381
FBgn0015391
FBgn0015396
FBgn0015399
FBgn0015402
FBgn0015477
FBgn0015509
FBgn0015513
FBgn0015521
FBgn0015522
FBgn0015527
FBgn0015544
FBgn0015546
FBgn0015553
FBgn0015558
FBgn0015582
FBgn0015589
FBgn0015589
FBgn0015589
FBgn0015602
FBgn0015609
FBgn0015609
FBgn0015614
FBgn0015615
FBgn0015618
FBgn0015621
FBgn0015622
FBgn0015623
FBgn0015625
FBgn0015664
FBgn0015664
FBgn0015664
FBgn0015664
FBgn0015664
FBgn0015737
FBgn0015754
FBgn0015756
FBgn0015766
FBgn0015770
FBgn0015772
FBgn0015773
FBgn0015776
FBgn0015777
FBgn0015777
FBgn0015778
FBgn0015781
FBgn0015789
FBgn0015789
FBgn0015791
FBgn0015793
FBgn0015794
FBgn0015795
FBgn0015797
FBgn0015799
FBgn0015799
FBgn0015803
FBgn0015805
FBgn0015818
FBgn0015828
FBgn0015829
FBgn0015834
FBgn0015838
FBgn0015872
FBgn0015904
FBgn0015905
FBgn0015919
FBgn0015924
FBgn0015924
FBgn0015925
FBgn0015925
FBgn0015926
FBgn0015929
FBgn0016013
FBgn0016031
FBgn0016031
FBgn0016031
FBgn0016034
FBgn0016034
FBgn0016038
FBgn0016041
FBgn0016047
FBgn0016054
FBgn0016061
FBgn0016061
FBgn0016070
FBgn0016078
FBgn0016081
FBgn0016119
FBgn0016120
FBgn0016122
FBgn0016122
FBgn0016122
FBgn0016126
FBgn0016131
FBgn0016641
FBgn0016650
FBgn0016672
FBgn0016687
FBgn0016691
FBgn0016693
FBgn0016694
FBgn0016696
FBgn0016697
FBgn0016698
FBgn0016701
FBgn0016715
FBgn0016726
FBgn0016754
FBgn0016756
FBgn0016762
FBgn0016794
FBgn0016797
FBgn0016917
FBgn0016919
FBgn0016920
FBgn0016926
FBgn0016930
FBgn0016970
FBgn0016975
FBgn0016977
FBgn0016978
FBgn0016983
FBgn0017414
FBgn0017414
FBgn0017414
FBgn0017414
FBgn0017414
FBgn0017414
FBgn0017414
FBgn0017414
FBgn0017414
FBgn0017414
FBgn0017414
FBgn0017414
FBgn0017414
FBgn0017414
FBgn0017414
FBgn0017414
FBgn0017414
FBgn0017414
FBgn0017414
FBgn0017414
FBgn0017414
FBgn0017414
FBgn0017414
FBgn0017414
FBgn0017414
FBgn0017414
FBgn0017414
FBgn0017414
FBgn0017414
FBgn0017414
FBgn0017418
FBgn0017429
FBgn0017430
FBgn0017457
FBgn0017482
FBgn0017545
FBgn0017550
FBgn0017561
FBgn0017566
FBgn0017567
FBgn0017572
FBgn0017577
FBgn0017578
FBgn0017579
FBgn0017581
FBgn0019624
FBgn0019637
FBgn0019644
FBgn0019644
FBgn0019650
FBgn0019650
FBgn0019662
FBgn0019686
FBgn0019830
FBgn0019890
FBgn0019925
FBgn0019932
FBgn0019936
FBgn0019938
FBgn0019949
FBgn0019952
FBgn0019952
FBgn0019957
FBgn0019960
FBgn0019968
FBgn0019972
FBgn0019972
FBgn0019972
FBgn0019982
FBgn0019985
FBgn0019990
FBgn0020018
FBgn0020018
FBgn0020018
FBgn0020224
FBgn0020235
FBgn0020236
FBgn0020238
FBgn0020248
FBgn0020249
FBgn0020251
FBgn0020255
FBgn0020257
FBgn0020261
FBgn0020269
FBgn0020270
FBgn0020272
FBgn0020278
FBgn0020279
FBgn0020294
FBgn0020299
FBgn0020304
FBgn0020305
FBgn0020306
FBgn0020307
FBgn0020307
FBgn0020309
FBgn0020309
FBgn0020312
FBgn0020312
FBgn0020369
FBgn0020370
FBgn0020376
FBgn0020378
FBgn0020378
FBgn0020379
FBgn0020385
FBgn0020386
FBgn0020388
FBgn0020389
FBgn0020391
FBgn0020392
FBgn0020407
FBgn0020412
FBgn0020440
FBgn0020443
FBgn0020445
FBgn0020493
FBgn0020496
FBgn0020497
FBgn0020503
FBgn0020508
FBgn0020508
FBgn0020510
FBgn0020513
FBgn0020521
FBgn0020545
FBgn0020545
FBgn0020616
FBgn0020618
FBgn0020618
FBgn0020620
FBgn0020621
FBgn0020621
FBgn0020622
FBgn0020626
FBgn0020633
FBgn0020641
FBgn0020641
FBgn0020642
FBgn0020647
FBgn0020653
FBgn0020653
FBgn0020655
FBgn0020660
FBgn0020767
FBgn0020880
FBgn0020880
FBgn0020880
FBgn0020880
FBgn0020880
FBgn0020887
FBgn0020907
FBgn0020907
FBgn0020908
FBgn0020909
FBgn0020910
FBgn0020930
FBgn0021742
FBgn0021742
FBgn0021750
FBgn0021760
FBgn0021761
FBgn0021764
FBgn0021765
FBgn0021767
FBgn0021768
FBgn0021795
FBgn0021796
FBgn0021814
FBgn0021825
FBgn0021847
FBgn0021856
FBgn0021872
FBgn0021874
FBgn0021875
FBgn0021895
FBgn0021906
FBgn0021944
FBgn0021967
FBgn0021979
FBgn0021979
FBgn0021995
FBgn0022023
FBgn0022027
FBgn0022029
FBgn0022069
FBgn0022069
FBgn0022097
FBgn0022153
FBgn0022160
FBgn0022213
FBgn0022213
FBgn0022238
FBgn0022238
FBgn0022288
FBgn0022338
FBgn0022343
FBgn0022344
FBgn0022361
FBgn0022382
FBgn0022699
FBgn0022700
FBgn0022709
FBgn0022710
FBgn0022724
FBgn0022764
FBgn0022768
FBgn0022774
FBgn0022774
FBgn0022774
FBgn0022786
FBgn0022787
FBgn0022800
FBgn0022800
FBgn0022936
FBgn0022942
FBgn0022943
FBgn0022959
FBgn0022959
FBgn0022959
FBgn0022960
FBgn0022987
FBgn0023001
FBgn0023023
FBgn0023023
FBgn0023081
FBgn0023083
FBgn0023091
FBgn0023094
FBgn0023096
FBgn0023097
FBgn0023129
FBgn0023143
FBgn0023167
FBgn0023169
FBgn0023171
FBgn0023172
FBgn0023174
FBgn0023175
FBgn0023177
FBgn0023179
FBgn0023181
FBgn0023212
FBgn0023213
FBgn0023214
FBgn0023215
FBgn0023388
FBgn0023407
FBgn0023416
FBgn0023441
FBgn0023458
FBgn0023477
FBgn0023479
FBgn0023506
FBgn0023507
FBgn0023508
FBgn0023509
FBgn0023510
FBgn0023511
FBgn0023512
FBgn0023513
FBgn0023514
FBgn0023515
FBgn0023516
FBgn0023517
FBgn0023518
FBgn0023519
FBgn0023520
FBgn0023521
FBgn0023522
FBgn0023527
FBgn0023528
FBgn0023529
FBgn0023530
FBgn0023531
FBgn0023535
FBgn0023536
FBgn0023537
FBgn0023540
FBgn0023542
FBgn0023545
FBgn0023549
FBgn0024150
FBgn0024179
FBgn0024182
FBgn0024183
FBgn0024187
FBgn0024188
FBgn0024189
FBgn0024191
FBgn0024194
FBgn0024194
FBgn0024196
FBgn0024222
FBgn0024230
FBgn0024232
FBgn0024234
FBgn0024236
FBgn0024236
FBgn0024238
FBgn0024245
FBgn0024245
FBgn0024248
FBgn0024251
FBgn0024273
FBgn0024277
FBgn0024285
FBgn0024288
FBgn0024289
FBgn0024291
FBgn0024294
FBgn0024314
FBgn0024315
FBgn0024320
FBgn0024320
FBgn0024321
FBgn0024326
FBgn0024329
FBgn0024330
FBgn0024352
FBgn0024362
FBgn0024364
FBgn0024365
FBgn0024432
FBgn0024491
FBgn0024509
FBgn0024509
FBgn0024510
FBgn0024542
FBgn0024555
FBgn0024556
FBgn0024558
FBgn0024689
FBgn0024698
FBgn0024728
FBgn0024733
FBgn0024734
FBgn0024754
FBgn0024804
FBgn0024806
FBgn0024811
FBgn0024814
FBgn0024833
FBgn0024833
FBgn0024836
FBgn0024841
FBgn0024846
FBgn0024887
FBgn0024889
FBgn0024909
FBgn0024912
FBgn0024913
FBgn0024920
FBgn0024921
FBgn0024941
FBgn0024944
FBgn0024945
FBgn0024945
FBgn0024947
FBgn0024956
FBgn0024957
FBgn0024963
FBgn0024963
FBgn0024973
FBgn0024973
FBgn0024985
FBgn0024992
FBgn0024993
FBgn0024994
FBgn0024994
FBgn0024994
FBgn0024996
FBgn0024998
FBgn0025109
FBgn0025109
FBgn0025186
FBgn0025334
FBgn0025334
FBgn0025335
FBgn0025336
FBgn0025352
FBgn0025352
FBgn0025366
FBgn0025366
FBgn0025373
FBgn0025381
FBgn0025382
FBgn0025388
FBgn0025391
FBgn0025394
FBgn0025454
FBgn0025455
FBgn0025457
FBgn0025463
FBgn0025469
FBgn0025519
FBgn0025525
FBgn0025549
FBgn0025558
FBgn0025571
FBgn0025574
FBgn0025582
FBgn0025592
FBgn0025595
FBgn0025595
FBgn0025608
FBgn0025615
FBgn0025621
FBgn0025624
FBgn0025624
FBgn0025625
FBgn0025630
FBgn0025630
FBgn0025631
FBgn0025633
FBgn0025634
FBgn0025634
FBgn0025635
FBgn0025637
FBgn0025638
FBgn0025639
FBgn0025640
FBgn0025641
FBgn0025674
FBgn0025678
FBgn0025681
FBgn0025682
FBgn0025683
FBgn0025683
FBgn0025684
FBgn0025686
FBgn0025693
FBgn0025700
FBgn0025709
FBgn0025709
FBgn0025709
FBgn0025709
FBgn0025712
FBgn0025716
FBgn0025720
FBgn0025724
FBgn0025725
FBgn0025726
FBgn0025740
FBgn0025740
FBgn0025741
FBgn0025742
FBgn0025743
FBgn0025777
FBgn0025781
FBgn0025800
FBgn0025802
FBgn0025807
FBgn0025808
FBgn0025809
FBgn0025815
FBgn0025820
FBgn0025825
FBgn0025830
FBgn0025832
FBgn0025833
FBgn0025836
FBgn0025837
FBgn0025839
FBgn0025864
FBgn0025865
FBgn0025879
FBgn0025885
FBgn0025936
FBgn0026015
FBgn0026056
FBgn0026058
FBgn0026059
FBgn0026060
FBgn0026060
FBgn0026077
FBgn0026080
FBgn0026084
FBgn0026086
FBgn0026086
FBgn0026088
FBgn0026088
FBgn0026089
FBgn0026090
FBgn0026141
FBgn0026143
FBgn0026144
FBgn0026148
FBgn0026148
FBgn0026148
FBgn0026148
FBgn0026148
FBgn0026148
FBgn0026148
FBgn0026148
FBgn0026149
FBgn0026150
FBgn0026160
FBgn0026179
FBgn0026181
FBgn0026189
FBgn0026189
FBgn0026192
FBgn0026196
FBgn0026199
FBgn0026206
FBgn0026207
FBgn0026238
FBgn0026239
FBgn0026250
FBgn0026252
FBgn0026259
FBgn0026261
FBgn0026262
FBgn0026313
FBgn0026316
FBgn0026317
FBgn0026319
FBgn0026323
FBgn0026326
FBgn0026369
FBgn0026371
FBgn0026371
FBgn0026371
FBgn0026371
FBgn0026371
FBgn0026372
FBgn0026373
FBgn0026374
FBgn0026375
FBgn0026376
FBgn0026378
FBgn0026379
FBgn0026379
FBgn0026380
FBgn0026400
FBgn0026401
FBgn0026402
FBgn0026403
FBgn0026404
FBgn0026409
FBgn0026411
FBgn0026417
FBgn0026418
FBgn0026427
FBgn0026428
FBgn0026428
FBgn0026430
FBgn0026431
FBgn0026432
FBgn0026433
FBgn0026438
FBgn0026438
FBgn0026439
FBgn0026441
FBgn0026479
FBgn0026479
FBgn0026533
FBgn0026562
FBgn0026565
FBgn0026566
FBgn0026573
FBgn0026576
FBgn0026577
FBgn0026582
FBgn0026597
FBgn0026597
FBgn0026598
FBgn0026616
FBgn0026619
FBgn0026620
FBgn0026630
FBgn0026634
FBgn0026666
FBgn0026679
FBgn0026679
FBgn0026702
FBgn0026713
FBgn0026721
FBgn0026722
FBgn0026737
FBgn0026741
FBgn0026751
FBgn0026761
FBgn0026777
FBgn0026778
FBgn0026787
FBgn0026869
FBgn0026873
FBgn0026876
FBgn0027052
FBgn0027053
FBgn0027054
FBgn0027055
FBgn0027057
FBgn0027066
FBgn0027066
[truncated: 6,792 more rows]

## Sheet: MetaData
TF-FONF = Tick Fitness gene subset with Fly Orthologs and for which the fly ortholog is Not a Fitness gene in S2R+ cells
PANGEA with background correction using the full set of fly orthologs of genes screened'
Default settings
Access date: April 6, 2026
Gene sets queried: for I. scapularis, GO
