# Supplementary material for: Genome-wide CRISPR knockout cell screening platform for the disease vector tick species Ixodes scapularis
Source: bioRxiv. 2026 May 7:2026.05.05.721418. Preprint. [Version 1] doi: 10.64898/2026.05.05.721418 (PMC13174539; doi:10.64898/2026.05.05.721418)
Supplement: Supplement 6 [file media-6.xlsx]

## Sheet: PANGEA-IsBP
enrichment_2026-04-07 10:19:47
[Select]	Gene Set Category	Gene Set ID	Gene Set Name	Gene Set Size	Count Overlap Gene	Percentage Genes in Gene Set	Fold Enrichment	log2 fold	P value	P value calc log_10	Bonferroni	Benjamini & Hochberg	Benjamini & Yekutieli	Overlaping Gene Symbols	Overlapping Gene IDs
	Direct GO Biological Processes	GO:0002098	tRNA wobble uridine modification	9	2	1.681	49.8599	5.64	0.000694768	3.15816	0.0465494	0.0426592	0.20431	LOC8028581,LOC8043616	ISCP_036020,ISCP_015361
	Direct GO Biological Processes	GO:0006749	glutathione metabolic process	63	3	2.521	10.6843	3.417	0.00282142	2.54953	0.189035	0.0426592	0.20431	LOC8032803,LOC8034797,LOC8041378	ISCP_029299,ISCP_021266,ISCP_028651
	Direct GO Biological Processes	GO:0033209	tumor necrosis factor-mediated signaling pathway	74	2	1.681	6.064	2.6	0.0432094	1.36442	1	0.10041	0.480898	LOC8031173,LOC8053923	ISCP_032926,ISCP_028003
	Direct GO Biological Processes	GO:0046330	positive regulation of JNK cascade	74	2	1.681	6.064	2.6	0.0432094	1.36442	1	0.10041	0.480898	LOC8031173,LOC8053923	ISCP_032926,ISCP_028003
	Direct GO Biological Processes	GO:0070534	protein K63-linked ubiquitination	74	2	1.681	6.064	2.6	0.0432094	1.36442	1	0.10041	0.480898	LOC8031173,LOC8053923	ISCP_032926,ISCP_028003
	Direct GO Biological Processes	GO:0043122	regulation of canonical NF-kappaB signal transduction	75	2	1.681	5.9832	2.581	0.0442668	1.35392	1	0.10041	0.480898	LOC8031173,LOC8053923	ISCP_032926,ISCP_028003
	Direct GO Biological Processes	GO:0055085	transmembrane transport	584	6	5.042	2.3052	1.205	0.0469079	1.32875	1	0.10041	0.480898	LOC8025045,LOC115331192,LOC8027270,LOC121832987,LOC115310421,LOC121832990	ISCP_021374,ISCP_032552,ISCP_035009,ISCP_022988,ISCP_011504,ISCP_033927
	Direct GO Biological Processes	GO:0006509	membrane protein ectodomain proteolysis	134	2	1.681	3.3488	1.744	0.120354	0.919538	1	0.182764	0.87532	LOC120838147,LOC115311278	ISCP_020384,ISCP_026086
	Direct GO Biological Processes	GO:0006355	regulation of DNA-templated transcription	156	2	1.681	2.8765	1.524	0.153613	0.813573	1	0.214418	1	LOC8036709,LOC120836425	ISCP_026053,ISCP_006028
	Direct GO Biological Processes	GO:0007165	signal transduction	162	2	1.681	2.77	1.47	0.162973	0.787885	1	0.22284	1	Gprk2,LOC8039379	ISCP_019307,ISCP_005550
	Direct GO Biological Processes	GO:0016485	protein processing	230	2	1.681	1.951	0.964	0.273522	0.563007	1	0.321509	1	LOC121046722,LOC115326480	ISCP_003643,ISCP_004944
	Direct GO Biological Processes	GO:0006508	proteolysis	654	3	2.521	1.0292	0.042	0.560539	0.251394	1	0.596128	1	LOC115325687,LOC115309196,LOC115322735	ISCP_026322,ISCP_034448,ISCP_024332
	Direct GO Biological Processes	GO:0006357	regulation of transcription by RNA polymerase II	710	2	1.681	0.632	-0.662	0.828617	0.0816461	1	0.841172	1	LOC8039678,LOC115319352	ISCP_026120,ISCP_036953

## Sheet: PANGEA-IsMF
enrichment_2026-04-07 10:25:52
[Select]	Gene Set Category	Gene Set ID	Gene Set Name	Gene Set Size	Count Overlap Gene	Percentage Genes in Gene Set	Fold Enrichment	log2 fold	P value	P value calc log_10	Bonferroni	Benjamini & Hochberg	Benjamini & Yekutieli	Overlaping Gene Symbols	Overlapping Gene IDs
	Direct GO Molecular Function	GO:0004364	glutathione transferase activity	59	3	2.521	11.4086	3.512	0.00233974	2.63083	0.198878	0.0540003	0.271391	LOC8041378,LOC8032803,LOC8034797	ISCP_028651,ISCP_029299,ISCP_021266
	Direct GO Molecular Function	GO:0051287	NAD binding	23	2	1.681	19.5104	4.286	0.00468759	2.32905	0.398445	0.0540003	0.271391	LOC8040557,LOC8052675	ISCP_036805,ISCP_011131
	Direct GO Molecular Function	GO:0003779	actin binding	28	2	1.681	16.0264	4.002	0.00690268	2.16098	0.586728	0.0540003	0.271391	LOC8051108,LOC8029880	ISCP_000759,ISCP_026583
	Direct GO Molecular Function	GO:0008028	monocarboxylic acid transmembrane transporter activity	128	3	2.521	5.2587	2.395	0.0196933	1.70568	1	0.0727797	0.365772	LOC8025045,LOC8027270,LOC121832990	ISCP_021374,ISCP_035009,ISCP_033927
	Direct GO Molecular Function	GO:0003924	GTPase activity	167	3	2.521	4.0306	2.011	0.0388657	1.41043	1	0.117985	0.592963	LOC8043616,LOC120839105,waw	ISCP_015361,-,ISCP_014060
	Direct GO Molecular Function	GO:0016747	acyltransferase activity, transferring groups other than amino-acyl groups	72	2	1.681	6.2325	2.64	0.0411238	1.38591	1	0.119804	0.602103	LOC121837395,LOC120841359	ISCP_024181,ISCP_035532
	Direct GO Molecular Function	GO:0005525	GTP binding	185	3	2.521	3.6384	1.863	0.0500131	1.30092	1	0.123254	0.619445	LOC8043616,LOC120839105,waw	ISCP_015361,-,ISCP_014060
	Direct GO Molecular Function	GO:0004222	metalloendopeptidase activity	471	5	4.202	2.3818	1.252	0.0599504	1.22221	1	0.1341	0.673949	LOC115325687,LOC121046722,LOC115326480,LOC115311278,LOC120838147	ISCP_026322,ISCP_003643,ISCP_004944,ISCP_026086,ISCP_020384
	Direct GO Molecular Function	GO:0061630	ubiquitin protein ligase activity	101	2	1.681	4.443	2.152	0.0748266	1.12594	1	0.1564	0.786028	LOC8039894,LOC8043501	ISCP_022230,ISCP_013830
	Direct GO Molecular Function	GO:0005515	protein binding	1423	10	8.403	1.5767	0.657	0.10312	0.986658	1	0.190547	0.957641	LOC8028601,LOC121835661,LOC8035717,LOC121833793,LOC8031738,LOC121837287,LOC8043616,LOC121835633,LOC8033429,LOC115327650	ISCP_031772,ISCP_018017,ISCP_021310,ISCP_023724,ISCP_025938,ISCP_025937,ISCP_015361,ISCP_006021,ISCP_019890,ISCP_034549
	Direct GO Molecular Function	GO:0000981	DNA-binding transcription factor activity, RNA polymerase II-specific	454	3	2.521	1.4826	0.568	0.329721	0.481853	1	0.467105	1	LOC120836425,LOC8039678,LOC115319352	ISCP_006028,ISCP_026120,ISCP_036953
	Direct GO Molecular Function	GO:0004252	serine-type endopeptidase activity	286	2	1.681	1.569	0.65	0.364918	0.437805	1	0.50029	1	LOC115309196,LOC115322735	ISCP_034448,ISCP_024332
	Direct GO Molecular Function	GO:0005506	iron ion binding	330	2	1.681	1.3598	0.443	0.433687	0.362824	1	0.55856	1	LOC120836821,LOC8034756	ISCP_020418,ISCP_018985
	Direct GO Molecular Function	GO:0020037	heme binding	348	2	1.681	1.2895	0.367	0.460687	0.336594	1	0.577706	1	LOC8034756,LOC120836821	ISCP_018985,ISCP_020418
	Direct GO Molecular Function	GO:0003723	RNA binding	349	2	1.681	1.2858	0.363	0.462165	0.335203	1	0.577706	1	LOC8033429,LOC8051277	ISCP_019890,ISCP_024899
	Direct GO Molecular Function	GO:0000978	RNA polymerase II cis-regulatory region sequence-specific DNA binding	484	2	1.681	0.9271	-0.109	0.638143	0.195082	1	0.714046	1	LOC120836425,LOC115319352	ISCP_006028,ISCP_036953
	Direct GO Molecular Function	GO:0008270	zinc ion binding	1592	6	5.042	0.8456	-0.242	0.719898	0.142729	1	0.764891	1	LOC8043501,LOC115325687,LOC8053923,LOC115331884,LOC115324921,LOC120843638	ISCP_013830,ISCP_026322,ISCP_028003,ISCP_004131,ISCP_021611,ISCP_023183
	Direct GO Molecular Function	GO:0005524	ATP binding	861	3	2.521	0.7818	-0.355	0.742508	0.129299	1	0.769673	1	LOC115308258,LOC121832987,Gprk2	ISCP_012732,ISCP_022988,ISCP_019307
	Direct GO Molecular Function	GO:0003676	nucleic acid binding	2051	3	2.521	0.3282	-1.607	0.995656	0.00189081	1	0.995656	1	LOC120843638,LOC115315131,LOC115324921	ISCP_023183,ISCP_011498,ISCP_021611

## Sheet: PANGEA-FlyOrtho-BP-MF-Pheno
enrichment_2026-04-07 11:07:02
[Select]	Gene Set Category	Gene Set ID	Gene Set Name	Gene Set Size	Count Overlap Gene	Percentage Genes in Gene Set	Fold Enrichment	log2 fold	P value	P value calc log_10	Bonferroni	Benjamini & Hochberg	Benjamini & Yekutieli	Overlaping Gene Symbols	Overlapping Gene IDs
	SLIM2 GO MF	GO:0016810	hydrolase activity, acting on carbon-nitrogen (but not peptide) bonds	50	3	5.556	7.2867	2.865	0.0078728	2.10387	1	0.758999	1	NitFhit,HINT1,Cda9	FBgn0024945,FBgn0031459,FBgn0034197
	FlyBase signaling pathway (experimental evidence)	FBgg0001057	Positive Regulators of Toll-NF-kappaB Signaling Pathway	20	2	3.704	12.1444	3.602	0.0115	1.9393	1	0.758999	1	Gprk2,Traf6	FBgn0261988,FBgn0265464
	SLIM2 GO MF	GO:0016765	transferase activity, transferring alkyl or aryl (other than methyl) groups	34	2	3.704	7.1438	2.837	0.0315585	1.50088	1	0.813806	1	GstS1,GstE3	FBgn0010226,FBgn0063497
	FlyBase phenotype for classical alleles	FBcv:0006002	decreased fecundity	162	4	7.407	2.9986	1.584	0.0436768	1.35975	1	0.813806	1	Lnk,Hsl,Gale,Gprk2	FBgn0028717,FBgn0034491,FBgn0035147,FBgn0261988
	SLIM2 GO BP	GO:0042221	response to chemical	493	8	14.815	1.9707	0.979	0.0469711	1.32817	1	0.813806	1	aru,Idh3b,Dh44-R2,Lnk,Trc8,Con,Traf6,Cyp18a1	FBgn0029095,FBgn0038922,FBgn0033744,FBgn0028717,FBgn0039668,FBgn0005775,FBgn0265464,FBgn0010383
	FlyBase signaling pathway (experimental evidence)	FBgg0001059	Toll Signaling Pathway	44	2	3.704	5.5202	2.465	0.0505241	1.2965	1	0.813806	1	Gprk2,Traf6	FBgn0261988,FBgn0265464
	SLIM2 GO BP	GO:0000226	microtubule cytoskeleton organization	248	5	9.259	2.4485	1.292	0.0522324	1.28206	1	0.813806	1	armi,mad2,CG45105,Elp5,CG30259	FBgn0041164,FBgn0035640,FBgn0266566,FBgn0015359,FBgn0050259
	SLIM2 GO MF	GO:0003924	GTPase activity	110	3	5.556	3.3121	1.728	0.0615121	1.21104	1	0.813806	1	CG18528,waw,Rap2l	FBgn0039189,FBgn0024182,FBgn0283666
	SLIM2 GO BP	GO:0006066	alcohol metabolic process	51	2	3.704	4.7625	2.252	0.0656775	1.18258	1	0.813806	1	Idh3b,Hsl	FBgn0038922,FBgn0034491
	SLIM2 GO BP	GO:0006399	tRNA metabolic process	123	3	5.556	2.9621	1.567	0.0801476	1.09611	1	0.813806	1	CG6550,CG18528,Elp5	FBgn0034214,FBgn0039189,FBgn0015359
	SLIM2 GO BP	GO:0006955	immune response	231	4	7.407	2.1029	1.072	0.121442	0.915632	1	0.990101	1	Gprk2,Traf6,CG5255,Spn42Da	FBgn0261988,FBgn0265464,FBgn0038485,FBgn0265137
	SLIM2 GO BP	GO:0044782	cilium organization	76	2	3.704	3.1959	1.676	0.129192	0.888766	1	0.990101	1	CG30259,Cc2d2a	FBgn0050259,FBgn0263113
	SLIM2 GO BP	GO:0006790	sulfur compound metabolic process	82	2	3.704	2.9621	1.567	0.146038	0.835533	1	0.990101	1	GstS1,GstE3	FBgn0010226,FBgn0063497
	FlyBase phenotype for classical alleles	FBcv:0000371	male semi-sterile	82	2	3.704	2.9621	1.567	0.146038	0.835533	1	0.990101	1	armi,CG30259	FBgn0041164,FBgn0050259
	SLIM2 GO MF	GO:0016757	glycosyltransferase activity	95	2	3.704	2.5567	1.354	0.183915	0.735382	1	0.990101	1	FucTA,r-l	FBgn0036485,FBgn0003257
	SLIM2 GO BP	GO:0048870	cell motility	281	4	7.407	1.7287	0.79	0.199703	0.699615	1	0.990101	1	Rap2l,CG30259,Cerk,CG45105	FBgn0283666,FBgn0050259,FBgn0037315,FBgn0266566
	SLIM2 GO MF	GO:0016491	oxidoreductase activity	281	4	7.407	1.7287	0.79	0.199703	0.699615	1	0.990101	1	Cyp18a1,CG31674,GstS1,Kua	FBgn0010383,FBgn0051674,FBgn0010226,FBgn0032850
	SLIM2 GO MF	GO:0016853	isomerase activity	191	3	5.556	1.9075	0.932	0.207473	0.683038	1	0.990101	1	armi,Gale,GstS1	FBgn0041164,FBgn0035147,FBgn0010226
	SLIM2 GO BP	GO:0055086	nucleobase-containing small molecule metabolic process	193	3	5.556	1.8877	0.917	0.211762	0.674152	1	0.990101	1	r-l,Gale,HINT1	FBgn0003257,FBgn0035147,FBgn0031459
	SLIM2 GO MF	GO:0046872	metal ion binding	605	7	12.963	1.4051	0.491	0.226989	0.643994	1	0.990101	1	Cyp18a1,CG4733,Traf6,CG6696,CG1231,CG6813,Trc8	FBgn0010383,FBgn0038744,FBgn0265464,FBgn0030947,FBgn0035134,FBgn0037923,FBgn0039668
	FlyBase phenotype for classical alleles	FBcv:0000725	abnormal oxidative stress response	112	2	3.704	2.1687	1.117	0.235258	0.628456	1	0.990101	1	Lnk,form3	FBgn0028717,FBgn0053556
	FlyBase phenotype for classical alleles	FBcv:0000446	melanotic mass phenotype	125	2	3.704	1.9431	0.958	0.275117	0.560483	1	0.990101	1	Cyp18a1,Gprk2	FBgn0010383,FBgn0261988
	SLIM2 GO BP	GO:0050890	cognition	132	2	3.704	1.8401	0.88	0.296592	0.527841	1	0.990101	1	aru,armi	FBgn0029095,FBgn0041164
	SLIM2 GO BP	GO:0009605	response to external stimulus	446	5	9.259	1.3615	0.445	0.304795	0.515992	1	0.990101	1	Gprk2,Con,Traf6,Cerk,CG5255	FBgn0261988,FBgn0005775,FBgn0265464,FBgn0037315,FBgn0038485
	SLIM2 GO MF	GO:0008233	peptidase activity	241	3	5.556	1.5118	0.596	0.318941	0.496289	1	0.990101	1	CG6696,CG5255,alphaTry	FBgn0030947,FBgn0038485,FBgn0003863
	SLIM2 GO MF	GO:0019787	ubiquitin-like protein transferase activity	149	2	3.704	1.6301	0.705	0.348309	0.458036	1	0.990101	1	Traf6,Trc8	FBgn0265464,FBgn0039668
	SLIM2 GO MF	GO:0016746	acyltransferase activity	258	3	5.556	1.4121	0.498	0.357702	0.446478	1	0.990101	1	CG42329,Traf6,Trc8	FBgn0259229,FBgn0265464,FBgn0039668
	SLIM2 GO BP	GO:0005975	carbohydrate metabolic process	154	2	3.704	1.5772	0.657	0.363318	0.439714	1	0.990101	1	Gale,Cda9	FBgn0035147,FBgn0034197
	SLIM2 GO BP	GO:0035556	intracellular signal transduction	604	6	11.111	1.2064	0.271	0.378925	0.421447	1	0.990101	1	aru,Rap2l,Lnk,armi,mad2,Traf6	FBgn0029095,FBgn0283666,FBgn0028717,FBgn0041164,FBgn0035640,FBgn0265464
	FlyBase phenotype for classical alleles	FBcv:0000428	abnormal cell size	269	3	5.556	1.3544	0.438	0.382685	0.417158	1	0.990101	1	Lnk,form3,Traf6	FBgn0028717,FBgn0053556,FBgn0265464
	FlyBase phenotype for classical alleles	FBcv:0000417	abnormal flight	625	6	11.111	1.1659	0.221	0.410919	0.386244	1	0.990101	1	CG30259,Rap2l,Cyp18a1,Lnk,Idh3b,armi	FBgn0050259,FBgn0283666,FBgn0010383,FBgn0028717,FBgn0038922,FBgn0041164
	FlyBase phenotype for classical alleles	FBcv:0000398	abnormal memory	179	2	3.704	1.3569	0.44	0.436253	0.360261	1	0.990101	1	aru,armi	FBgn0029095,FBgn0041164
	FlyBase phenotype for classical alleles	FBcv:0000440	chemical sensitive	183	2	3.704	1.3273	0.408	0.447533	0.349175	1	0.990101	1	aru,Gale	FBgn0029095,FBgn0035147
	FlyBase phenotype for classical alleles	FBcv:0000708	abnormal starvation stress response	192	2	3.704	1.265	0.339	0.472461	0.325634	1	0.990101	1	Lnk,Dh44-R2	FBgn0028717,FBgn0033744
	SLIM2 GO BP	GO:0060429	epithelium development	437	4	7.407	1.1116	0.153	0.489298	0.310427	1	0.990101	1	Gprk2,Traf6,form3,Cyp18a1	FBgn0261988,FBgn0265464,FBgn0053556,FBgn0010383
	SLIM2 GO BP	GO:0006629	lipid metabolic process	329	3	5.556	1.1074	0.147	0.513738	0.289258	1	0.990101	1	Hsl,Cyp18a1,Cerk	FBgn0034491,FBgn0010383,FBgn0037315
	SLIM2 GO MF	GO:0030234	enzyme regulator activity	341	3	5.556	1.0684	0.095	0.538321	0.268959	1	0.990101	1	Idh3b,CG4733,Spn42Da	FBgn0038922,FBgn0038744,FBgn0265137
	SLIM2 GO BP	GO:0070647	protein modification by small protein conjugation or removal	220	2	3.704	1.104	0.143	0.545654	0.263083	1	0.990101	1	Traf6,Trc8	FBgn0265464,FBgn0039668
	SLIM2 GO MF	GO:0060090	molecular adaptor activity	350	3	5.556	1.041	0.058	0.556311	0.254682	1	0.990101	1	Lnk,CG5446,Traf6	FBgn0028717,FBgn0032429,FBgn0265464
	FlyBase phenotype for classical alleles	FBcv:0000448	abnormal immune response	227	2	3.704	1.07	0.098	0.562854	0.249604	1	0.990101	1	Gprk2,Traf6	FBgn0261988,FBgn0265464
	SLIM2 GO BP	GO:0006950	response to stress	893	7	12.963	0.952	-0.071	0.616315	0.210197	1	0.990101	1	Dh44-R2,Traf6,CG5255,Gprk2,armi,Trc8,CG5446	FBgn0033744,FBgn0265464,FBgn0038485,FBgn0261988,FBgn0041164,FBgn0039668,FBgn0032429
	SLIM2 GO MF	GO:0008092	cytoskeletal protein binding	251	2	3.704	0.9677	-0.047	0.618349	0.208767	1	0.990101	1	aru,form3	FBgn0029095,FBgn0053556
	SLIM2 GO BP	GO:0007166	cell surface receptor signaling pathway	532	4	7.407	0.9131	-0.131	0.648409	0.188151	1	0.990101	1	Gprk2,Dh44-R2,Lnk,Traf6	FBgn0261988,FBgn0033744,FBgn0028717,FBgn0265464
	SLIM2 GO MF	GO:0022857	transmembrane transporter activity	404	3	5.556	0.9018	-0.149	0.655346	0.183529	1	0.990101	1	CG8850,CG14196,CG8389	FBgn0033708,FBgn0031002,FBgn0034063
	SLIM2 GO BP	GO:0008219	cell death	269	2	3.704	0.9029	-0.147	0.656413	0.182823	1	0.990101	1	Idh3b,Traf6	FBgn0038922,FBgn0265464
	FlyBase phenotype for classical alleles	FBcv:0000424	abnormal cell death	538	4	7.407	0.9029	-0.147	0.657348	0.182205	1	0.990101	1	Six4,mad2,Cerk,Idh3b	FBgn0027364,FBgn0035640,FBgn0037315,FBgn0038922
	SLIM2 GO MF	GO:0016301	kinase activity	272	2	3.704	0.893	-0.163	0.662463	0.178839	1	0.990101	1	Gprk2,Cerk	FBgn0261988,FBgn0037315
	FlyBase phenotype for classical alleles	FBcv:0000356	abnormal body color	277	2	3.704	0.8769	-0.19	0.67236	0.172398	1	0.990101	1	Gale,CG4733	FBgn0035147,FBgn0038744
	SLIM2 GO MF	GO:0003700	DNA-binding transcription factor activity	292	2	3.704	0.8318	-0.266	0.700684	0.154478	1	0.990101	1	Six4,CG6813	FBgn0027364,FBgn0037923
	FlyBase phenotype for classical alleles	FBcv:0000365	semi-sterile	454	3	5.556	0.8025	-0.317	0.732505	0.135189	1	0.990101	1	CG30259,Gprk2,armi	FBgn0050259,FBgn0261988,FBgn0041164
	FlyBase phenotype for classical alleles	FBcv:0000450	abnormal developmental rate	464	3	5.556	0.7852	-0.349	0.746248	0.127117	1	0.990101	1	Cyp18a1,mad2,Idh3b	FBgn0010383,FBgn0035640,FBgn0038922
	FlyBase phenotype for classical alleles	FBcv:0000665	abnormal body size	346	2	3.704	0.702	-0.51	0.786584	0.104255	1	0.990101	1	Gale,Lnk	FBgn0035147,FBgn0028717
	FlyBase phenotype for classical alleles	FBcv:0000367	female semi-sterile	354	2	3.704	0.6861	-0.544	0.79733	0.0983622	1	0.990101	1	armi,Gprk2	FBgn0041164,FBgn0261988
	SLIM2 GO BP	GO:0016071	mRNA metabolic process	355	2	3.704	0.6842	-0.548	0.798639	0.0976493	1	0.990101	1	armi,CG7102	FBgn0041164,FBgn0031961
	FlyBase phenotype for classical alleles	FBcv:0000434	abnormal neurophysiology	512	3	5.556	0.7116	-0.491	0.804726	0.0943518	1	0.990101	1	Gale,Cerk,Gprk2	FBgn0035147,FBgn0037315,FBgn0261988
	SLIM2 GO BP	GO:0000278	mitotic cell cycle	371	2	3.704	0.6547	-0.611	0.818623	0.086916	1	0.990101	1	mad2,Elp5	FBgn0035640,FBgn0015359
	SLIM2 GO BP	GO:0030154	cell differentiation	1229	8	14.815	0.7905	-0.339	0.819206	0.0866071	1	0.990101	1	mad2,Gale,armi,Six4,CG45105,Con,Gprk2,Cyp18a1	FBgn0035640,FBgn0035147,FBgn0041164,FBgn0027364,FBgn0266566,FBgn0005775,FBgn0261988,FBgn0010383
	FlyBase phenotype for classical alleles	FBcv:0000393	abnormal pain response	377	2	3.704	0.6443	-0.634	0.825658	0.0831995	1	0.990101	1	Gale,Spn42Da	FBgn0035147,FBgn0265137
	FlyBase phenotype for classical alleles	FBcv:0000408	abnormal stress response	825	5	9.259	0.736	-0.442	0.826806	0.0825963	1	0.990101	1	Lnk,Dh44-R2,Gale,form3,Spn42Da	FBgn0028717,FBgn0033744,FBgn0035147,FBgn0053556,FBgn0265137
	FlyBase phenotype for classical alleles	FBcv:0000364	sterile	835	5	9.259	0.7272	-0.46	0.83496	0.0783343	1	0.990101	1	Gprk2,GstS1,Lnk,Gale,armi	FBgn0261988,FBgn0010226,FBgn0028717,FBgn0035147,FBgn0041164
	SLIM2 GO MF	GO:0003723	RNA binding	556	3	5.556	0.6553	-0.61	0.848229	0.0714867	1	0.990852	1	armi,Elp5,CG13124	FBgn0041164,FBgn0015359,FBgn0032156
	FlyBase phenotype for classical alleles	FBcv:0000366	female sterile	602	3	5.556	0.6052	-0.725	0.884676	0.0532157	1	0.998209	1	Gprk2,Lnk,armi	FBgn0261988,FBgn0028717,FBgn0041164
	FlyBase phenotype for classical alleles	FBcv:0000671	abnormal cell cycle	450	2	3.704	0.5398	-0.89	0.893834	0.0487432	1	0.998209	1	mad2,Idh3b	FBgn0035640,FBgn0038922
	FlyBase phenotype for classical alleles	FBcv:0000387	abnormal behavior	1155	6	11.111	0.6309	-0.665	0.932329	0.0304308	1	0.998209	1	Dh44-R2,Gale,Idh3b,armi,CG30259,aru	FBgn0033744,FBgn0035147,FBgn0038922,FBgn0041164,FBgn0050259,FBgn0029095
	SLIM2 GO BP	GO:0007399	nervous system development	866	4	7.407	0.5609	-0.834	0.938865	0.027397	1	0.998209	1	Con,Trc8,FucTA,CG45105	FBgn0005775,FBgn0039668,FBgn0036485,FBgn0266566
	SLIM2 GO MF	GO:0003677	DNA binding	585	2	3.704	0.4152	-1.268	0.960076	0.0176942	1	0.998209	1	CG6813,Six4	FBgn0037923,FBgn0027364
	FlyBase phenotype for classical alleles	FBcv:0000414	abnormal locomotor behavior	833	3	5.556	0.4374	-1.193	0.974898	0.011041	1	0.998209	1	Gale,Idh3b,CG30259	FBgn0035147,FBgn0038922,FBgn0050259
	FlyBase phenotype for classical alleles	FBcv:0000357	abnormal size	1127	4	7.407	0.431	-1.214	0.989061	0.00477675	1	0.998209	1	Lnk,Gale,Trc8,Traf6	FBgn0028717,FBgn0035147,FBgn0039668,FBgn0265464
	FlyBase phenotype for classical alleles	FBcv:0000709	abnormal cell number	769	2	3.704	0.3159	-1.662	0.99049	0.00414986	1	0.998209	1	Six4,Lnk	FBgn0027364,FBgn0028717
	FlyBase phenotype for classical alleles	FBcv:0000435	abnormal neuroanatomy	1485	6	11.111	0.4907	-1.027	0.990811	0.00400927	1	0.998209	1	Con,Six4,Gale,FucTA,form3,Rap2l	FBgn0005775,FBgn0027364,FBgn0035147,FBgn0036485,FBgn0053556,FBgn0283666
	SLIM2 GO BP	GO:0006351	DNA-templated transcription	785	2	3.704	0.3094	-1.692	0.991646	0.00364343	1	0.998209	1	Six4,CG6813	FBgn0027364,FBgn0037923
	FlyBase phenotype for classical alleles	FBcv:0000385	short lived	969	2	3.704	0.2507	-1.996	0.998209	0.000778446	1	0.998209	1	Lnk,Gale	FBgn0028717,FBgn0035147

## Sheet: MetaData
PANGEA-BP tab
PANGEA output file
Accessed on April 7, 2026
Species: Black-legged tick
Query gene set: GO Ontology sets > Directo GO term only > Direct GO Biological Process
Input gene list: Minimum score in all three replicates is > or = 1.3
PANGEA-MF tab
PANGEA output file
Accessed on April 7, 2026
Species: Black-legged tick
Query gene set: GO Ontology sets > Directo GO term only > Direct GO Molecular Function
Input gene list: Minimum score in all three replicates is > or = 1.3
PANGEA-FlyOrtho-Combined tab
PANGEA output file
Accessed on April 7, 2026
Query species: Drosophila
Query gene set: Fly GO SLIM2 BP and MF, FlyBase signaling pathway (experimental evidence), and FlyBase phenotype for classical alleles
Input gene list: Drosophila orthologs of I. scapularis genes for which minimum score in all three replicates is > or = 1.3

## Sheet: full dataset by MIN
Original ID	sgRNA_initial	sgRNA_without_SNPs	Cell_pool_1a	Cell_pool_1b	Cell_pool_2	Max	Min	FDR 5pct?	Rank	GeneID	Symbol	Gene name	VectorBase_ID	ISCW	ISE18 (Avg S9-12)	Best Fly ortholog	FBgn	Fly gene name	Tick2fly DIOPT score	Fly fitness gene?	Best human ortholog	Human gene name	Human gene other ID	Tick2human DIOPT score
LOC120840267	7	6	1.7106	1.6885	1.6588	1.7106	1.6588		14548	120840267	LOC120840267	hemicentin-2	ISCP_012478		0.589275
LOC120849126	7	7	1.7234	1.6084	1.6151	1.7234	1.6084		15160	120849126	LOC120849126	Golgi-associated plant pathogenesis-related protein 1-like	ISCP_021304		1.09163	CG16995	FBgn0031412	uncharacterized protein	1
LOC115312031	7	7	1.6306	1.6015	1.6658	1.6658	1.6015		14989	115312031	r-l	uridine 5'-monophosphate synthase	ISCP_030873		42.2875	r-l	FBgn0003257	rudimentary-like	7	Yes (5pct FDR)	UMPS	uridine monophosphate synthetase	HGNC:12563	7
LOC8028697	7	7	1.5805	1.6152	1.8033	1.8033	1.5805		14925	8028697	LOC8028697	leukocyte elastase inhibitor	ISCP_008227		0.0106525	Spn42Da	FBgn0265137	Serpin 42Da	4		SERPINB6	serpin family B member 6	HGNC:8950	5
LOC120847913	7	7	1.5791	1.5749	1.5981	1.5981	1.5749		14768	120847913	LOC120847913	piggyBac transposable element-derived protein 3-like	ISCP_011581		0.23635
LOC8036709	7	7	1.5686	1.847	1.5746	1.847	1.5686		15253	8036709	LOC8036709	glutathione hydrolase-like YwrD proenzyme	ISCP_026053		0.0779675						GGT7	gamma-glutamyltransferase 7	HGNC:4259	1
LOC115333113	7	6	1.5858	1.548	1.6064	1.6064	1.548		15105	115333113	LOC115333113	uncharacterized LOC115333113	ISCP_011971		2.0845
LOC8026237	7	7	1.5475	1.63	1.5447	1.63	1.5447		14911	8026237	LOC8026237	P2X purinoceptor 7	ISCP_026094	ISCW016639	39.79
LOC120851145	7	7	1.7045	1.541	1.6144	1.7045	1.541		15137	120851145	LOC120851145	uncharacterized LOC120851145	ISCP_027583		0.63505
LOC121835633	7	7	1.5266	1.5759	1.8341	1.8341	1.5266		14733	121835633	LOC121835633	connectin-like	ISCP_006021		0.0469935	Con	FBgn0005775	Connectin	2
LOC120840259	7	7	1.5224	1.7934	1.7564	1.7934	1.5224		15226	120840259	LOC120840259	UDP-glucose 4-epimerase-like	ISCP_009727		2.11575	Gale	FBgn0035147	UDP-galactose 4'-epimerase	5	Yes (5pct FDR)	GALE	UDP-galactose-4-epimerase	HGNC:4116	5
LOC8043501	7	7	1.5893	1.6354	1.5216	1.6354	1.5216		14993	8043501	LOC8043501	ankyrin repeat and IBR domain-containing protein 1	ISCP_013830		28.405						ANKIB1	ankyrin repeat and IBR domain containing 1	HGNC:22215	7
LOC8036945	7	6	1.5178	1.5745	1.6699	1.6699	1.5178		15184	8036945	LOC8036945	uncharacterized HIT-like protein Synpcc7942_1390	ISCP_019286		41.7875	HINT1	FBgn0031459	histidine triad nucleotide binding protein 1	2		HINT2	histidine triad nucleotide binding protein 2	HGNC:18344	7
LOC8028892	7	6	1.5386	1.5148	1.7942	1.7942	1.5148		15104	8028892	LOC8028892	chitin deacetylase 7	ISCP_028040		0.04875	Cda9	FBgn0034197	Chitin deacetylase-like 9	3
LOC8043616	7	6	1.6462	1.5803	1.5119	1.6462	1.5119		14728	8043616	LOC8043616	tRNA modification GTPase GTPBP3, mitochondrial	ISCP_015361		3.31725	CG18528	FBgn0039189	uncharacterized protein	7	Yes (5pct FDR)	GTPBP3	GTP binding protein 3, mitochondrial	HGNC:14880	7
LOC121833793	7	6	1.5114	1.5975	1.549	1.5975	1.5114		12063	121833793	LOC121833793	titin-like	ISCP_023724		4.58925	CG42232	FBgn0250754	uncharacterized protein	1	Yes (5pct FDR)
LOC8031738	7	6	1.5314	1.5616	1.5099	1.5616	1.5099		9308	8031738	LOC8031738	fibronectin	ISCP_025938		0.4528
LOC8041922	7	7	1.6982	1.8603	1.5006	1.8603	1.5006		15262	8041922	LOC8041922	sodium-coupled monocarboxylate transporter 1	ISCP_010060		0.102875
LOC115332836	7	7	1.4978	1.5997	1.5703	1.5997	1.4978		14845	115332836	LOC115332836	uncharacterized LOC115332836	ISCP_008500		0.17814
LOC8050522	7	7	1.4971	1.5201	1.7104	1.7104	1.4971		14498	8050522	LOC8050522	glycoprotein 3-alpha-L-fucosyltransferase A	ISCP_023818		0.0963325	FucTA	FBgn0036485	alpha1,3-fucosyltransferase A	7		FUT6	fucosyltransferase 6	HGNC:4017	5
LOC115331884	7	6	1.561	1.4854	1.5355	1.561	1.4854		14961	115331884	LOC115331884	zinc finger RNA-binding protein	ISCP_004131		32.5025	CG1231	FBgn0035134	uncharacterized protein	1		ZMAT4	zinc finger matrin-type 4	HGNC:25844	1
LOC8032803	7	6	1.4839	1.847	1.4839	1.847	1.4839		15283	8032803	LOC8032803	glutathione S-transferase Mu 4	ISCP_029299		111	GstS1	FBgn0010226	Glutathione S transferase S1	1		GSTM4	glutathione S-transferase mu 4	HGNC:4636	2
LOC120841359	7	7	1.7979	1.5949	1.483	1.7979	1.483		15229	120841359	LOC120841359	nose resistant to fluoxetine protein 6-like	ISCP_035532		0.98855	CG42329	FBgn0259229	uncharacterized protein	4
LOC115318452	7	7	1.4802	1.6299	1.5437	1.6299	1.4802		14981	115318452	LOC115318452	piggyBac transposable element-derived protein 3-like	ISCP_014908		0.11436
LOC8033429	7	7	1.5485	1.5456	1.4797	1.5485	1.4797		14667	8033429	LOC8033429	MIF4G domain-containing protein A	ISCP_019890		30.2475	CG13124	FBgn0032156	uncharacterized protein	5
LOC8028581	7	7	1.4792	1.5186	1.7323	1.7323	1.4792		14578	8028581	LOC8028581	elongator complex protein 5	ISCP_036020		7.88	Elp5	FBgn0015359	Elongator complex protein 5	2	Yes (5pct FDR)	ELP5	elongator acetyltransferase complex subunit 5	HGNC:30617	5
LOC121835367	7	7	1.5391	1.6125	1.4777	1.6125	1.4777		14949	121835367	LOC121835367	uncharacterized LOC121835367	ISCP_028230		0.127117
LOC8031954	7	7	1.848	1.6347	1.477	1.848	1.477		15260	8031954	Kua	plasmanylethanolamine desaturase	ISCP_034162		16.49	Kua	FBgn0032850	Kua	7		PEDS1	plasmanylethanolamine desaturase 1	HGNC:16735	7
LOC120836650	7	7	1.5671	1.7329	1.476	1.7329	1.476		15178	120836650	LOC120836650	heat shock factor-binding protein 1	ISCP_004895		42.3475	CG5446	FBgn0032429	uncharacterized protein	2		HSBP1	heat shock factor binding protein 1	HGNC:5203	2
LOC8031173	7	7	1.489	1.4758	1.5807	1.5807	1.4758		14409	8031173	LOC8031173	uncharacterized LOC8031173	ISCP_032926		0.0304475	Traf6	FBgn0265464	TNF-receptor-associated factor 6	1
LOC120836821	7	7	1.4842	1.4727	1.7069	1.7069	1.4727		14436	120836821	LOC120836821	cytochrome P450 2U1	ISCP_020418
LOC8033215	7	7	1.751	1.7908	1.4666	1.7908	1.4666		15230	8033215	LOC8033215	ceramide kinase	ISCP_020666		9.1015	Cerk	FBgn0037315	Ceramide kinase	5		CERK	ceramide kinase	HGNC:19256	6
LOC120842521	7	7	1.4657	1.476	1.6226	1.6226	1.4657		14353	120842521	LOC120842521	uncharacterized LOC120842521	ISCP_002995		0.611175
LOC8052675	7	7	1.6185	1.4655	1.5151	1.6185	1.4655		14956	8052675	LOC8052675	probable isocitrate dehydrogenase [NAD] subunit beta, mitochondrial	ISCP_011131		35.82	Idh3b	FBgn0038922	Isocitrate dehydrogenase 3b	7		IDH3B	isocitrate dehydrogenase (NAD(+)) 3 non-catalytic subunit beta	HGNC:5385	7
LOC121835661	7	5	1.4926	1.4872	1.4532	1.4926	1.4532		15147	121835661	LOC121835661	transient-receptor-potential-like protein	ISCP_018017
LOC121833540	7	7	1.5675	1.4484	1.7617	1.7617	1.4484		14770	121833540	LOC121833540	centrosomal protein of 83 kDa-like	ISCP_021431			CG30259	FBgn0050259	uncharacterized protein	2		TCHP	trichoplein keratin filament binding	HGNC:28135	1
LOC8039894	7	6	1.5927	1.5111	1.4406	1.5927	1.4406		15095	8039894	LOC8039894	RING finger protein 145	ISCP_022230		9.88625	Trc8	FBgn0039668	TRC8 ring finger protein	1		RNF145	ring finger protein 145	HGNC:20853	7
LOC120843402	7	7	1.44	1.4513	1.5418	1.5418	1.44		14156	120843402	LOC120843402	diuretic hormone receptor-like	ISCP_013597		0.357825	Dh44-R2	FBgn0033744	Diuretic hormone 44 receptor 2	5		CRHR2	corticotropin releasing hormone receptor 2	HGNC:2358	5
LOC8042934	7	6	1.4255	1.4953	1.497	1.497	1.4255		12251	8042934	LOC8042934	sodium-dependent nutrient amino acid transporter 1	ISCP_008043		0.00965025	CG8850	FBgn0033708	uncharacterized protein	4
LOC120851114	7	5	1.6037	1.5426	1.4254	1.6037	1.4254		14258	120851114	LOC120851114	zinc finger MYM-type protein 1-like	ISCP_005876		0.108275
LOC8030789	7	7	1.5125	1.4239	1.6937	1.6937	1.4239		14479	8030789	LOC8030789	myosin-14	ISCP_005076		9.06675	CG45105	FBgn0266566	uncharacterized protein	1		SCLT1	sodium channel and clathrin linker 1	HGNC:26406	3
LOC120836879	7	7	1.4215	1.6305	1.5303	1.6305	1.4215		14968	120836879	LOC120836879	piggyBac transposable element-derived protein 4-like	ISCP_007690		5.595						PGBD4	piggyBac transposable element derived 4	HGNC:19401	1
LOC8023166	7	6	1.4211	1.4834	1.6951	1.6951	1.4211		14547	8023166	LOC8023166	uncharacterized LOC8023166	ISCP_003545		23.8825	CG14229	FBgn0031059	uncharacterized protein	1
LOC120843638	7	7	1.5414	1.4205	1.7584	1.7584	1.4205		14626	120843638	LOC120843638	uncharacterized LOC120843638	ISCP_023183		0.005738						RTL1	retrotransposon Gag like 1	HGNC:14665	1
LOC120839105	7	7	1.4505	1.4204	1.4223	1.4505	1.4204		14229	120839105	LOC120839105	ras-related protein Rap-2c	-		6.453	Rap2l	FBgn0283666	Ras-associated protein 2-like	7		RAP2C	RAP2C, member of RAS oncogene family	HGNC:21165	7
LOC120838147	7	7	1.4186	1.5324	1.5011	1.5324	1.4186		14474	120838147	LOC120838147	A disintegrin and metalloproteinase with thrombospondin motifs 7-like	ISCP_020384		0.51835
LOC121046313	7	6	1.4176	1.4326	1.546	1.546	1.4176		14545	121046313	LOC121046313	RNA-binding protein 25-like	ISCP_021959		0.131942
LOC8052428	7	7	1.4158	1.4317	1.481	1.481	1.4158		14138	8052428	LOC8052428	androgen-dependent TFPI-regulating protein	ISCP_011305	ISCW018681	2.98525	CG3625	FBgn0031245	uncharacterized protein	7		ADTRP	androgen dependent TFPI regulating protein	HGNC:21214	6
LOC121046722	5	5	1.452	1.4127	1.5684	1.5684	1.4127		14242	121046722	LOC121046722	uncharacterized LOC121046722	ISCP_003643		0.750875
LOC8025045	7	7	1.5692	1.4796	1.4127	1.5692	1.4127		14782	8025045	LOC8025045	monocarboxylate transporter 12	ISCP_021374	ISCW015877	0.9054	CG8389	FBgn0034063	uncharacterized protein	2
LOC8036283	7	7	1.7169	1.6772	1.4119	1.7169	1.4119		15159	8036283	LOC8036283	uncharacterized LOC8036283	ISCP_016790		17.4125
LOC121832987	7	7	1.4761	1.5055	1.4089	1.5055	1.4089		14435	121832987	LOC121832987	multidrug resistance-associated protein 1-like	ISCP_022988		0.0143175
LOC120849437	7	7	1.4089	1.5292	1.6411	1.6411	1.4089		14574	120849437	LOC120849437	uncharacterized LOC120849437	ISCP_006949		0.8559
LOC120836425	7	7	1.4088	1.5908	1.6809	1.6809	1.4088		14721	120836425	LOC120836425	gastrula zinc finger protein XlCGF71.1-like	ISCP_006028		0.019205						LOC107984126	zinc finger protein 658B-like	-:-	1
LOC8025590	7	7	1.5373	1.5954	1.4079	1.5954	1.4079		14857	8025590	LOC8025590	uncharacterized LOC8025590	ISCP_007116		15.8125
LOC120836244	7	6	1.5495	1.5049	1.4066	1.5495	1.4066		12791	120836244	LOC120836244	calcium-activated chloride channel regulator 1	ISCP_007236		0.0578125						CLCA4	chloride channel accessory 4	HGNC:2018	7
LOC115327650	7	7	1.4066	1.6296	1.5504	1.6296	1.4066		14927	115327650	LOC115327650	connectin-like	ISCP_034549		0.0044525	Con	FBgn0005775	Connectin	2
LOC8028601	7	7	1.965	1.938	1.4063	1.965	1.4063		15281	8028601	LOC8028601	sorting nexin-8	ISCP_031772	ISCW004847	21.7825						SNX8	sorting nexin 8	HGNC:14972	7
LOC8051643	7	7	1.6733	1.6341	1.4002	1.6733	1.4002		15076	8051643	Gprk2	G protein-coupled receptor kinase 2	ISCP_019307		32.525	Gprk2	FBgn0261988	G protein-coupled receptor kinase 2	7		GRK5	G protein-coupled receptor kinase 5	HGNC:4544	7
LOC8053923	7	7	1.5383	1.3996	1.7131	1.7131	1.3996		14662	8053923	LOC8053923	TNF receptor-associated factor 5	ISCP_028003		2.83475						TRAF6	TNF receptor associated factor 6	HGNC:12036	1
LOC115319352	7	6	1.6053	1.5066	1.3877	1.6053	1.3877		15191	115319352	LOC115319352	homeobox protein six1-like	ISCP_036953		0.318302	Six4	FBgn0027364	Six4	5		SIX4	SIX homeobox 4	HGNC:10890	3
LOC120840811	7	7	1.4459	1.3859	1.557	1.557	1.3859		14188	120840811	LOC120840811	uncharacterized LOC120840811	ISCP_023644
LOC8039379	7	7	1.7989	1.6878	1.3846	1.7989	1.3846		15235	8039379	LOC8039379	rho GTPase-activating protein 45	ISCP_005550		4.342						ARHGAP45	Rho GTPase activating protein 45	HGNC:17102	7
LOC115309196	7	7	1.4946	1.3949	1.3839	1.4946	1.3839		14447	115309196	LOC115309196	chymotrypsinogen B	ISCP_034448		0.147177	CG5255	FBgn0038485	uncharacterized protein	2		TPSD1	tryptase delta 1	HGNC:14118	1
LOC8029880	7	6	1.4337	1.3823	1.6085	1.6085	1.3823		13738	8029880	LOC8029880	inverted formin-2	ISCP_026583		1.05323	form3	FBgn0053556	formin 3	4		INF2	inverted formin 2	HGNC:23791	6
LOC8051893	7	5	1.3805	1.4164	1.5275	1.5275	1.3805		15119	8051893	LOC8051893	hormone-sensitive lipase	ISCP_018115		22.5375	Hsl	FBgn0034491	Hormone-sensitive lipase	7		LIPE	lipase E, hormone sensitive type	HGNC:6621	7
LOC120849657	7	7	1.3796	1.4691	1.6167	1.6167	1.3796		14337	120849657	LOC120849657	uncharacterized LOC120849657	ISCP_005532		0.161708
LOC115317080	7	6	1.3795	1.4541	1.4753	1.4753	1.3795		14742	115317080	LOC115317080	uncharacterized LOC115317080	ISCP_000723		0.143905
LOC115308352	7	6	1.3909	1.3779	1.4266	1.4266	1.3779		13377	115308352	LOC115308352	sulfotransferase ssu-1	ISCP_011385		1.36075						SULT6B1	sulfotransferase family 6B member 1	HGNC:33433	1
LOC8041902	7	6	1.3999	1.4669	1.3709	1.4669	1.3709		14801	8041902	LOC8041902	arylsulfatase B-like	ISCP_038304		0.265425	CG8646	FBgn0033763	uncharacterized protein	1		ARSB	arylsulfatase B	HGNC:714	4
LOC115326480	7	7	1.3701	1.5111	1.397	1.5111	1.3701		14502	115326480	LOC115326480	membrane metallo-endopeptidase-like 1	ISCP_004944
LOC8040557	7	7	1.7284	1.63	1.3693	1.7284	1.3693		15177	8040557	LOC8040557	glyoxylate reductase/hydroxypyruvate reductase-like	ISCP_036805	ISCW022039	0.0451875	CG31674	FBgn0051674	uncharacterized protein	2		GRHPR	glyoxylate and hydroxypyruvate reductase	HGNC:4570	2
LOC8050629	7	6	1.3676	1.4223	1.3783	1.4223	1.3676		14832	8050629	LOC8050629	serine/threonine-protein phosphatase 2A regulatory subunit B'' subunit beta-like	ISCP_012304		0.10191	CG4733	FBgn0038744	uncharacterized protein	1		PPP2R3A	protein phosphatase 2 regulatory subunit B''alpha	HGNC:9307	1
LOC8051637	7	7	1.5318	1.4046	1.3653	1.5318	1.3653		14604	8051637	Lnk	SH2B adapter protein 1	ISCP_029305		27.405	Lnk	FBgn0028717	Lnk	7		SH2B2	SH2B adaptor protein 2	HGNC:17381	5
LOC115331192	7	7	1.4247	1.3644	1.5594	1.5594	1.3644		14055	115331192	LOC115331192	solute carrier family 22 member 21-like	ISCP_032552		0.0175975
LOC120846818	7	6	1.7305	1.3621	1.7836	1.7836	1.3621		15218	120846818	LOC120846818	uncharacterized LOC120846818	ISCP_017535		0.130035
LOC8051277	7	6	1.3579	1.3934	1.5524	1.5524	1.3579		14418	8051277	LOC8051277	helicase MOV-10	ISCP_024899		39.66	armi	FBgn0041164	armitage	5	Yes (5pct FDR)	MOV10	Mov10 RNA helicase	HGNC:7200	5
LOC115315131	7	7	1.4	1.3553	1.4575	1.4575	1.3553		13980	115315131	LOC115315131	uncharacterized LOC115315131	ISCP_011498
LOC115310421	7	5	1.4435	1.3549	1.5645	1.5645	1.3549		14319	115310421	LOC115310421	potassium/sodium hyperpolarization-activated cyclic nucleotide-gated channel 1	ISCP_011504		1.15125
LOC120846131	7	6	1.4276	1.4503	1.3541	1.4503	1.3541		12329	120846131	LOC120846131	uncharacterized LOC120846131	ISCP_010236		0.345942
LOC115309268	7	7	1.6063	1.5474	1.3467	1.6063	1.3467		14912	115309268	LOC115309268	uncharacterized LOC115309268	ISCP_002738		0.14865
LOC115311278	7	7	1.4171	1.4297	1.346	1.4297	1.346		14085	115311278	LOC115311278	uncharacterized LOC115311278	ISCP_026086
LOC8051108	7	6	1.5399	1.7227	1.3452	1.7227	1.3452		14623	8051108	LOC8051108	epidermal growth factor receptor kinase substrate 8-like protein 1	ISCP_000759		2.11325	aru	FBgn0029095	arouser	6		EPS8	EGFR pathway substrate 8, signaling adaptor	HGNC:3420	7
LOC115324438	7	5	1.4811	1.5644	1.3442	1.5644	1.3442		15190	115324438	LOC115324438	uncharacterized LOC115324438	ISCP_004739		7.59975
LOC115309528	7	6	1.3922	1.4262	1.3424	1.4262	1.3424		14561	115309528	LOC115309528	uncharacterized LOC115309528	ISCP_025777		10.3048	CG8516	FBgn0037757	uncharacterized protein	2
LOC120837763	7	7	1.3783	1.3413	1.518	1.518	1.3413		13787	120837763	LOC120837763	uncharacterized LOC120837763	ISCP_024715
LOC8029985	7	7	1.3753	1.3413	1.7247	1.7247	1.3413		13796	8029985	waw	translation factor GUF1 homolog, mitochondrial	ISCP_014060	ISCW003920	7.388	waw	FBgn0024182	waclaw	7		GUF1	GTP binding elongation factor GUF1	HGNC:25799	7
LOC121832990	7	7	1.3412	1.3567	1.5326	1.5326	1.3412		13616	121832990	LOC121832990	monocarboxylate transporter 10-like	ISCP_033927			CG14196	FBgn0031002	uncharacterized protein	2		SLC16A14	solute carrier family 16 member 14	HGNC:26417	1
LOC8034950	7	7	1.4674	1.34	1.4791	1.4791	1.34		14330	8034950	LOC8034950	nitrilase and fragile histidine triad fusion protein NitFhit	ISCP_037269		6.13625	NitFhit	FBgn0024945	Nitrilase and fragile histidine triad fusion protein	7		NIT1	nitrilase 1	HGNC:7828	5
LOC8035717	7	7	1.3398	1.4065	1.5818	1.5818	1.3398		13915	8035717	LOC8035717	BTB/POZ domain-containing protein 19	ISCP_021310		21.2825	CG7102	FBgn0031961	uncharacterized protein	7		BTBD19	BTB domain containing 19	HGNC:27145	2
LOC8038523	7	5	1.3373	1.3967	1.4176	1.4176	1.3373		15185	8038523	LOC8038523	methyltransferase-like protein 7B	ISCP_022667		0.0327975						TMT1A	thiol methyltransferase 1A	HGNC:24550	2
LOC115325687	7	5	1.4239	1.3373	1.3995	1.4239	1.3373		14193	115325687	LOC115325687	zinc metalloproteinase nas-14	ISCP_026322		0.733425	CG6696	FBgn0030947	uncharacterized protein	3		ASTL	astacin like metalloendopeptidase	HGNC:31704	3
LOC120843496	7	7	1.4605	1.3979	1.3368	1.4605	1.3368		14270	120843496	LOC120843496	uncharacterized LOC120843496	ISCP_010360		0.17285						POGK	pogo transposable element derived with KRAB domain	HGNC:18800	2
LOC121837395	7	6	1.5075	1.5835	1.3292	1.5835	1.3292		15192	121837395	LOC121837395	nose resistant to fluoxetine protein 6-like	ISCP_024181		0.028035
LOC115322735	7	7	1.3266	1.3407	1.4938	1.4938	1.3266		13569	115322735	LOC115322735	trypsin-1-like	ISCP_024332			alphaTry	FBgn0003863	alphaTrypsin	2	Yes (5pct FDR)
LOC8034756	7	6	1.3235	1.4914	1.3662	1.4914	1.3235		15060	8034756	LOC8034756	cytochrome P450 18a1	ISCP_018985		0.106002	Cyp18a1	FBgn0010383	Cytochrome P450 18a1	5		CYP1A2	cytochrome P450 family 1 subfamily A member 2	HGNC:2596	1
LOC8034797	7	7	1.3228	1.3286	1.4549	1.4549	1.3228		13551	8034797	LOC8034797	glutathione S-transferase 1	ISCP_021266			GstE3	FBgn0063497	Glutathione S transferase E3	4		GSTT2	glutathione S-transferase theta 2 (gene/pseudogene)	HGNC:4642	3
LOC115308258	7	7	1.4355	1.3902	1.3214	1.4355	1.3214		14179	115308258	LOC115308258	DNA replication licensing factor mcm2	ISCP_012732		5.95875						MCM2	minichromosome maintenance complex component 2	HGNC:6944	1
LOC115314654	7	7	1.5889	1.6026	1.3212	1.6026	1.3212		14895	115314654	LOC115314654	uncharacterized LOC115314654	ISCP_025536		0.289575
LOC8036958	7	6	1.4949	1.4891	1.3199	1.4949	1.3199		9711	8036958	LOC8036958	uncharacterized LOC8036958	ISCP_019654	ISCW010782	1.78025
LOC8023542	7	7	1.3991	1.4365	1.3178	1.4365	1.3178		14152	8023542	mad2	mitotic spindle assembly checkpoint protein MAD2A	ISCP_037327		173.425	mad2	FBgn0035640	mad2	7	Yes (5pct FDR)	MAD2L1	mitotic arrest deficient 2 like 1	HGNC:6763	7
LOC8030341	7	7	1.4716	1.6801	1.3175	1.6801	1.3175		15087	8030341	LOC8030341	threonylcarbamoyladenosine tRNA methylthiotransferase	ISCP_011051		13.895	CG6550	FBgn0034214	uncharacterized protein	7		CDKAL1	CDK5 regulatory subunit associated protein 1 like 1	HGNC:21050	7
LOC115324921	7	5	1.3162	1.3553	1.4152	1.4152	1.3162		15013	115324921	LOC115324921	uncharacterized LOC115324921	ISCP_021611		0.0733875
LOC8032357	7	7	1.6638	1.5129	1.3158	1.6638	1.3158		15047	8032357	LOC8032357	acetylcholinesterase	ISCP_012881
LOC121837287	7	7	1.3162	1.3153	1.6161	1.6161	1.3153		13457	121837287	LOC121837287	low-density lipoprotein receptor-related protein 12-like	ISCP_025937		1.19883
LOC120841137	7	7	1.6976	1.6566	1.3137	1.6976	1.3137		15129	120841137	LOC120841137	uncharacterized LOC120841137	ISCP_014843
LOC120839224	7	7	1.428	1.4073	1.3132	1.428	1.3132		14097	120839224	LOC120839224	PC-esterase domain-containing protein 1A-like	ISCP_036333		1.76915						PCED1B	PC-esterase domain containing 1B	HGNC:28255	6
LOC115319384	7	6	1.308	1.3755	1.6502	1.6502	1.308		14559	115319384	LOC115319384	uncharacterized LOC115319384	ISCP_021655		2.50475
LOC8025638	7	7	1.4767	1.3071	1.6815	1.6815	1.3071		14349	8025638	LOC8025638	histidine protein methyltransferase 1 homolog	ISCP_023122		19.01	CG17219	FBgn0031494	uncharacterized protein	7		METTL18	methyltransferase 18, RPL3 N3(tau)-histidine	HGNC:28793	6
LOC115321349	7	7	1.6831	1.4893	1.3067	1.6831	1.3067		15086	115321349	LOC115321349	uncharacterized LOC115321349	ISCP_011690		1.41425
LOC8039678	7	5	1.3046	1.5108	1.3333	1.5108	1.3046		14920	8039678	LOC8039678	putative zinc finger protein 286B	ISCP_026120		3.41475	CG6813	FBgn0037923	uncharacterized protein	1
LOC120842123	7	7	1.608	1.7133	1.3035	1.7133	1.3035		15139	120842123	LOC120842123	uncharacterized LOC120842123	ISCP_033296		0.29495
LOC8031181	7	7	1.5836	1.5848	1.3032	1.5848	1.3032		14838	8031181	LOC8031181	arylsulfatase B	ISCP_021767								ARSB	arylsulfatase B	HGNC:714	1
LOC8034879	7	6	1.5066	1.6347	1.3029	1.6347	1.3029		11023	8034879	Cc2d2a	coiled-coil and C2 domain-containing protein 2A	ISCP_015067		17.6425	Cc2d2a	FBgn0263113	Coiled-coil and C2 domain containing 2A	3		CC2D2B	coiled-coil and C2 domain containing 2B	HGNC:31666	5
LOC8034369	7	7	1.3868	1.3022	1.5812	1.5812	1.3022		13909	8034369	LOC8034369	transmembrane protein 41A	ISCP_007370		51.3825						TMEM41A	transmembrane protein 41A	HGNC:30544	7
LOC8041378	7	6	1.5336	1.5361	1.302	1.5361	1.302		14763	8041378	LOC8041378	glutathione S-transferase Mu 2	ISCP_028651	ISCW013757	0.417525	GstS1	FBgn0010226	Glutathione S transferase S1	2		GSTM4	glutathione S-transferase mu 4	HGNC:4636	2
LOC8027270	7	7	1.4989	1.5355	1.3017	1.5355	1.3017		14600	8027270	LOC8027270	monocarboxylate transporter 9	ISCP_035009		0.4645	CG8389	FBgn0034063	uncharacterized protein	2		SLC16A14	solute carrier family 16 member 14	HGNC:26417	1
LOC8043229	7	6	1.4935	1.6991	1.3011	1.6991	1.3011		15255	8043229	LOC8043229	uncharacterized LOC8043229	ISCP_017504		0.598075
LOC8036448	7	7	1.3	1.5541	1.37	1.5541	1.3		14635	8036448	LOC8036448	uncharacterized LOC8036448	ISCP_002048		0.0395275
LOC115313152	7	6	1.2999	1.3712	1.3159	1.3712	1.2999		12795	115313152	LOC115313152	2-iminobutanoate/2-iminopropanoate deaminase-like	ISCP_017079		4.22875	UK114	FBgn0086691	UK114	3
LOC120846608	7	7	1.6484	1.2998	1.5845	1.6484	1.2998		15019	120846608	LOC120846608	uncharacterized LOC120846608	ISCP_015382		8.76225
LOC120848540	4	4	1.3089	1.3071	1.2992	1.3089	1.2992		13434	120848540	LOC120848540	protein phosphatase inhibitor 2-like	-		0.131605	I-2	FBgn0028429	Inhibitor-2	4		PPP1R2	protein phosphatase 1 regulatory inhibitor subunit 2	HGNC:9288	6
LOC121835769	7	7	1.4366	1.393	1.2987	1.4366	1.2987		14180	121835769	LOC121835769	probable ATP-dependent DNA helicase HFM1	ISCP_016686		0.148775						HFM1	helicase for meiosis 1	HGNC:20193	1
LOC8027749	7	7	1.4009	1.4327	1.2977	1.4327	1.2977		14145	8027749	LOC8027749	uncharacterized LOC8027749	ISCP_001113	ISCW017431	0.34265
LOC120844844	7	7	1.3091	1.3954	1.2972	1.3954	1.2972		13873	120844844	LOC120844844	uncharacterized LOC120844844	ISCP_019097		56.815
LOC8023898	7	6	1.3935	1.2949	1.409	1.409	1.2949		14315	8023898	Cph	B-cell lymphoma/leukemia 11B	ISCP_010658		6.7305	Cph	FBgn0029939	Chronophage	6		BCL11B	BCL11 transcription factor B	HGNC:13222	7
LOC8052599	7	6	1.2939	1.5109	1.3734	1.5109	1.2939		14213	8052599	LOC8052599	zinc transporter 6	ISCP_032083		16.1025						SLC30A6	solute carrier family 30 member 6	HGNC:19305	7
LOC8037032	7	6	1.2933	1.3187	1.3388	1.3388	1.2933		14298	8037032	LOC8037032	uncharacterized LOC8037032	ISCP_022946		8.86225
LOC8043303	7	7	1.2904	1.3553	1.3854	1.3854	1.2904		13657	8043303	LOC8043303	uncharacterized LOC8043303	ISCP_033957		0.05629						SPPL2B	signal peptide peptidase like 2B	HGNC:30627	1
LOC8025551	7	6	1.2888	1.355	1.5274	1.5274	1.2888		14285	8025551	LOC8025551	stromal cell-derived factor 2	ISCP_038592		74.3575	CG11999	FBgn0037312	uncharacterized protein	7	Yes (5pct FDR)	SDF2L1	stromal cell derived factor 2 like 1	HGNC:10676	7
LOC121837032	7	7	1.5558	1.5639	1.2883	1.5639	1.2883		14761	121837032	LOC121837032	uncharacterized protein K02A2.6-like	ISCP_033843		0.0042125						RTL1	retrotransposon Gag like 1	HGNC:14665	1
LOC8053393	7	7	1.2882	1.3582	1.5568	1.5568	1.2882		13671	8053393	cpx	complexin	ISCP_034340		0.113925	cpx	FBgn0041605	complexin	6	Yes (5pct FDR)	CPLX2	complexin 2	HGNC:2310	5
LOC115314624	7	5	1.3866	1.3172	1.2879	1.3866	1.2879		14454	115314624	LOC115314624	oocyte zinc finger protein XlCOF6	ISCP_012547		1.2875
LOC8039673	7	6	1.2868	1.3247	1.5121	1.5121	1.2868		11283	8039673	LOC8039673	zinc finger and SCAN domain-containing protein 12-like	ISCP_007369		10.3438						PRDM9	PR/SET domain 9	HGNC:13994	1
LOC8034774	7	6	1.2858	1.3476	1.4177	1.4177	1.2858		13359	8034774	Sra-1	cytoplasmic FMR1-interacting protein	ISCP_031452		41.4325	Cyfip	FBgn0038320	Cytoplasmic FMR1 interacting protein	7	Yes (5pct FDR)	CYFIP1	cytoplasmic FMR1 interacting protein 1	HGNC:13759	7
LOC8024707	7	5	1.4026	1.3637	1.2853	1.4026	1.2853		14820	8024707	LOC8024707	acid-sensing ion channel 4-B	ISCP_017382		0.1423
LOC8028952	7	7	1.404	1.2852	1.6495	1.6495	1.2852		13953	8028952	OSCP1	protein OSCP1	ISCP_014944		0.425127	OSCP1	FBgn0033685	Organic solute carrier partner 1	5		OSCP1	organic solute carrier partner 1	HGNC:29971	6
LOC120839263	5	5	1.5193	1.4176	1.2847	1.5193	1.2847		14511	120839263	LOC120839263	uncharacterized LOC120839263	ISCP_028407		0.765775
LOC120841714	7	5	1.44	1.2841	1.5847	1.5847	1.2841		15098	120841714	LOC120841714	polycomb group protein Psc-like	ISCP_013793		0.4891	CG8042	FBgn0027554	uncharacterized protein	1		CRACDL	CRACD like	HGNC:33454	1
LOC8023908	7	7	1.3768	1.6425	1.2834	1.6425	1.2834		15023	8023908	LOC8023908	dystrophin	ISCP_015982		53.4875	Dys	FBgn0260003	Dystrophin	6		DMD	dystrophin	HGNC:2928	7
LOC121832899	7	6	1.2832	1.466	1.5274	1.5274	1.2832		14919	121832899	LOC121832899	choline O-acetyltransferase-like	ISCP_035864		0.0512175
LOC8052600	7	7	1.5989	1.2802	1.5879	1.5989	1.2802		14873	8052600	LOC8052600	monocarboxylate transporter 12	ISCP_008539			CG14196	FBgn0031002	uncharacterized protein	2
LOC121835950	7	7	1.4552	1.2801	1.5894	1.5894	1.2801		14233	121835950	LOC121835950	uncharacterized LOC121835950	ISCP_002124
LOC121832869	7	4	1.3548	1.2785	1.3947	1.3947	1.2785		12944	121832869	LOC121832869	tigger transposable element-derived protein 6-like	ISCP_014045		27.5575	cag	FBgn0017414	cag	1
LOC120842309	4	4	1.2778	1.3801	1.3967	1.3967	1.2778		13839	120842309	LOC120842309	monocarboxylate transporter 2	ISCP_014062		0.0061475
LOC8030389	7	5	1.3229	1.2773	1.4608	1.4608	1.2773		14885	8030389	LOC8030389	SWI/SNF-related matrix-associated actin-dependent regulator of chromatin subfamily A containing DEAD/H box 1	ISCP_032061		28.0975	Etl1	FBgn0032157	Etl1	7	Yes (5pct FDR)	SMARCAD1	SWI/SNF-related, matrix-associated actin-dependent regulator of chromatin, subfamily a, containing DEAD/H box 1	HGNC:18398	7
LOC8039178	7	7	1.608	1.2771	1.4943	1.608	1.2771		14899	8039178	LOC8039178	slowpoke-binding protein	ISCP_036204		14.3125	Slob	FBgn0264087	Slowpoke binding protein	3		PXK	PX domain containing serine/threonine kinase like	HGNC:23326	1
LOC8031210	7	6	1.4405	1.5555	1.2739	1.5555	1.2739		14918	8031210	LOC8031210	UDP-N-acetylglucosamine transporter	ISCP_009644		7.90025	Ugalt	FBgn0024994	UDP-galactose transporter	1		SLC35A3	solute carrier family 35 member A3	HGNC:11023	7
LOC8037277	7	7	1.2736	1.5204	1.6751	1.6751	1.2736		14522	8037277	LOC8037277	ubiquitin carboxyl-terminal hydrolase MINDY-2	ISCP_013559		25.9125						MINDY2	MINDY lysine 48 deubiquitinase 2	HGNC:26954	6
LOC8052758	7	6	1.3821	1.2727	1.796	1.796	1.2727		12199	8052758	LOC8052758	sodium/hydrogen exchanger 9B2	ISCP_021272		3.28625	Nha1	FBgn0031865	Na[+]/H[+] hydrogen antiporter 1	5		SLC9B2	solute carrier family 9 member B2	HGNC:25143	7
LOC8038438	7	6	1.3841	1.3072	1.2726	1.3841	1.2726		13149	8038438	LOC8038438	succinyl-CoA:3-ketoacid coenzyme A transferase 1, mitochondrial	ISCP_011830		0.0293725	SCOT	FBgn0035298	Succinyl-CoA:3-ketoacid CoA transferase	2	Yes (5pct FDR)	OXCT2	3-oxoacid CoA-transferase 2	HGNC:18606	1
LOC8051680	7	7	1.4377	1.2726	1.2968	1.4377	1.2726		13971	8051680	INPP5E	inositol polyphosphate 5-phosphatase E	ISCP_015405		3.38925	INPP5E	FBgn0036273	Inositol polyphosphate 5-phosphatase E	6		INPP5E	inositol polyphosphate-5-phosphatase E	HGNC:21474	6
LOC120838943	7	7	1.341	1.4086	1.272	1.4086	1.272		13982	120838943	LOC120838943	uncharacterized LOC120838943	ISCP_020905		0.90655
LOC8027180	7	7	1.3515	1.2706	1.4766	1.4766	1.2706		13611	8027180	LOC8027180	polycomb group protein Psc	ISCP_003286		1.41975	Psc	FBgn0005624	Posterior sex combs	2
LOC8051179	7	6	1.4918	1.3915	1.2678	1.4918	1.2678		15032	8051179	LOC8051179	protein BTG2	ISCP_016800		124.8	Tob	FBgn0028397	Transducer of ERBB2	1		BTG1	BTG anti-proliferation factor 1	HGNC:1130	5
LOC121835173	7	7	1.3887	1.4889	1.264	1.4889	1.264		14415	121835173	LOC121835173	vicilin-like seed storage protein At2g18540	ISCP_022894		1.15752
LOC115318301	7	7	1.4122	1.4295	1.2637	1.4295	1.2637		14090	115318301	LOC115318301	chymotrypsin-like protease CTRL-1	ISCP_035144		0.345825	CG11911	FBgn0031249	uncharacterized protein	1		TPSD1	tryptase delta 1	HGNC:14118	1
LOC8052182	7	5	1.2635	1.276	1.4056	1.4056	1.2635		14301	8052182	LOC8052182	uncharacterized LOC8052182	ISCP_032927		3.86775	CG13532	FBgn0034788	uncharacterized protein	5
LOC121836128	7	7	1.2609	1.2693	1.2674	1.2693	1.2609		13178	121836128	LOC121836128	uncharacterized LOC121836128	ISCP_004621		0.010855
LOC8051903	7	5	1.2963	1.2601	1.5713	1.5713	1.2601		13742	8051903	LOC8051903	potassium channel subfamily K member 1	ISCP_021438		15.0075						KCNK1	potassium two pore domain channel subfamily K member 1	HGNC:6272	7
LOC115332131	7	7	1.2594	1.3422	1.5647	1.5647	1.2594		13587	115332131	LOC115332131	lysosomal protective protein	ISCP_014823		0.136293	CG4572	FBgn0038738	uncharacterized protein	1		CTSA	cathepsin A	HGNC:9251	6
LOC115315708	7	6	1.5408	1.5984	1.2589	1.5984	1.2589		15212	115315708	LOC115315708	uncharacterized LOC115315708	ISCP_022537		0.0542625
LOC8033160	7	5	1.543	1.6456	1.2584	1.6456	1.2584		15057	8033160	LOC8033160	glutathione S-transferase 1	ISCP_026112		0.0063125	GstS1	FBgn0010226	Glutathione S transferase S1	3		GSTA1	glutathione S-transferase alpha 1	HGNC:4626	4
LOC115321080	7	7	1.4785	1.2578	1.3704	1.4785	1.2578		14302	115321080	LOC115321080	uncharacterized LOC115321080	ISCP_023149		4.49725
LOC8030358	7	5	1.5556	1.4226	1.2576	1.5556	1.2576		11226	8030358	LOC8030358	chymotrypsin-like elastase family member 2A	ISCP_029405		0.023845	CG6592	FBgn0035669	uncharacterized protein	2		CELA2A	chymotrypsin like elastase 2A	HGNC:24609	1
LOC115331448	7	5	1.3578	1.2565	1.5087	1.5087	1.2565		14343	115331448	LOC115331448	sulfotransferase 1C2	ISCP_026529		0.103027
LOC8029816	7	6	1.5649	1.3222	1.2565	1.5649	1.2565		15157	8029816	LOC8029816	23 kDa integral membrane protein	ISCP_013386		269.15	Tsp29Fa	FBgn0032074	Tetraspanin 29Fa	4		CD63	CD63 molecule	HGNC:1692	6
LOC115324203	7	7	1.5608	1.8274	1.2559	1.8274	1.2559		15250	115324203	LOC115324203	uncharacterized LOC115324203	ISCP_025276		24.5375
LOC120837648	7	7	1.3132	1.2555	1.3487	1.3487	1.2555		13376	120837648	LOC120837648	uncharacterized LOC120837648	ISCP_004254
LOC8024639	7	4	1.4207	1.2764	1.2541	1.4207	1.2541		15243	8024639	LOC8024639	uncharacterized LOC8024639	ISCP_007268			CG3246	FBgn0031538	uncharacterized protein	4
LOC115324635	7	6	1.38	1.608	1.2538	1.608	1.2538		13881	115324635	LOC115324635	chitinase-3-like protein 1	ISCP_012921		0.0198925	Idgf6	FBgn0013763	Imaginal disc growth factor 6	1
LOC8027843	7	7	1.2516	1.2622	1.6153	1.6153	1.2516		12989	8027843	LOC8027843	cholinesterase-like	ISCP_022737			CG6414	FBgn0029690	uncharacterized protein	1		CES2	carboxylesterase 2	HGNC:1864	1
LOC121048534	7	7	1.5404	1.2483	1.4138	1.5404	1.2483		14630	121048534	LOC121048534	TNF receptor-associated factor 6-like	ISCP_012698		0.01898						TRAF3	TNF receptor associated factor 3	HGNC:12033	1
LOC8039240	7	7	1.2471	1.2562	1.6521	1.6521	1.2471		12987	8039240	sim	single-minded homolog 2	ISCP_035964		0.370575	sim	FBgn0004666	single-minded	5		SIM1	SIM bHLH transcription factor 1	HGNC:10882	6
LOC115323249	7	5	1.277	1.2469	1.5442	1.5442	1.2469		12307	115323249	LOC115323249	amine sulfotransferase	ISCP_030141		0.21156						SULT6B1	sulfotransferase family 6B member 1	HGNC:33433	2
LOC121047817	7	6	1.3028	1.4009	1.2458	1.4009	1.2458		14737	121047817	LOC121047817	zinc metalloproteinase/disintegrin-like	ISCP_028188		0.11271
LOC8028602	7	6	1.2603	1.2448	1.6008	1.6008	1.2448		14043	8028602	LOC8028602	thymidine kinase, cytosolic	ISCP_013564		105.95						TK1	thymidine kinase 1	HGNC:11830	7
LOC120836257	7	7	1.6575	1.6252	1.2446	1.6575	1.2446		15059	120836257	LOC120836257	cytochrome P450 3A41	ISCP_008529		0.678025	Cyp9f2	FBgn0038037	Cytochrome P450 9f2	4		CYP3A7	cytochrome P450 family 3 subfamily A member 7	HGNC:2640	2
LOC115310917	7	7	1.2444	1.2635	1.6873	1.6873	1.2444		13002	115310917	LOC115310917	venom metalloproteinase antarease-like TfasMP_A	ISCP_013607		0.010635
LOC8029152	7	4	1.2747	1.2591	1.242	1.2747	1.242		15052	8029152	LOC8029152	4-hydroxy-2-oxoglutarate aldolase, mitochondrial	ISCP_008640		4.58275						HOGA1	4-hydroxy-2-oxoglutarate aldolase 1	HGNC:25155	7
LOC120838707	7	7	1.2416	1.5346	1.5367	1.5367	1.2416		14558	120838707	LOC120838707	uncharacterized LOC120838707	ISCP_020608		0.0448975
LOC8036510	7	6	1.2706	1.2413	1.247	1.2706	1.2413		14109	8036510	LOC8036510	DAZ-associated protein 2-like	ISCP_008199	ISCW021400	9.33925	CG34125	FBgn0083961	uncharacterized protein	2		DAZAP2	DAZ associated protein 2	HGNC:2684	1
LOC8034285	7	6	1.2408	1.3225	1.6201	1.6201	1.2408		13920	8034285	LOC8034285	mite group 2 allergen-like Ixo r 2	ISCP_009858		0.0105575
LOC115324476	7	7	1.4876	1.2406	1.5537	1.5537	1.2406		14364	115324476	LOC115324476	transforming growth factor-beta-induced protein ig-h3-like	ISCP_018213		3.0015	mfas	FBgn0260745	midline fasciclin	2		TGFBI	transforming growth factor beta induced	HGNC:11771	7
LOC121835803	7	7	1.4705	1.2402	1.2739	1.4705	1.2402		14273	121835803	LOC121835803	uncharacterized LOC121835803	ISCP_016966		3.84275
LOC120849681	7	7	1.239	1.4083	1.5242	1.5242	1.239		13960	120849681	LOC120849681	cathepsin B-like	ISCP_030657		0.74955	CtsB	FBgn0030521	Cathepsin B	1
LOC8052578	7	7	1.2905	1.2389	1.2706	1.2905	1.2389		13267	8052578	Eip93F	mushroom body large-type Kenyon cell-specific protein 1	ISCP_031979		5.96975	Eip93F	FBgn0264490	Ecdysone-induced protein 93F	2		LCORL	ligand dependent nuclear receptor corepressor like	HGNC:30776	1
LOC121045697	7	6	1.499	1.5408	1.2386	1.5408	1.2386		15097	121045697	LOC121045697	sodium-dependent low-affinity dicarboxylate transporter 1-like	ISCP_018121		0.0381525
LOC121047617	7	6	1.43	1.2358	1.2976	1.43	1.2358		14756	121047617	LOC121047617	tigger transposable element-derived protein 6-like	ISCP_030137		0.17855	cag	FBgn0017414	cag	2		TIGD6	tigger transposable element derived 6	HGNC:18332	2
LOC121838236	7	6	1.3013	1.2351	1.2746	1.3013	1.2351		14108	121838236	LOC121838236	oviduct-specific glycoprotein-like	ISCP_037496		1.11833
LOC120842912	6	6	1.4962	1.3662	1.2348	1.4962	1.2348		14355	120842912	LOC120842912	enteropeptidase-like	ISCP_018820		0.14184	CG9737	FBgn0039758	uncharacterized protein	1
LOC115308597	7	6	1.2348	1.2496	1.5531	1.5531	1.2348		13911	115308597	LOC115308597	uncharacterized LOC115308597	ISCP_029104		0.0130828
LOC8039073	7	5	1.3154	1.2326	1.3518	1.3518	1.2326		14468	8039073	LOC8039073	XK-related protein 6	ISCP_010296		2.66225						XKR6	XK related 6	HGNC:27806	1
LOC115311905	7	6	1.4224	1.2324	1.305	1.4224	1.2324		14822	115311905	LOC115311905	transmembrane protein 17-like	ISCP_012589		5.2905	CG15642	FBgn0030642	uncharacterized protein	1		TMEM17	transmembrane protein 17	HGNC:26623	4
LOC8040319	7	7	1.4076	1.2318	1.3795	1.4076	1.2318		13899	8040319	LOC8040319	protein SCAI	ISCP_001514		3.885	CG13293	FBgn0035677	uncharacterized protein	7		SCAI	suppressor of cancer cell invasion	HGNC:26709	7
LOC8040114	7	7	1.2308	1.2723	1.2486	1.2723	1.2308		13047	8040114	LOC8040114	uncharacterized LOC8040114	ISCP_018866		2.82	CG34109	FBgn0083945	uncharacterized protein	4
LOC8038964	7	6	1.2293	1.2966	1.6489	1.6489	1.2293		14284	8038964	LOC8038964	uncharacterized LOC8038964	ISCP_012529		20.1425	pot	FBgn0250871	papillote	6
LOC8033440	7	5	1.2292	1.2316	1.3474	1.3474	1.2292		9574	8033440	LOC8033440	visual system homeobox 2-like	ISCP_026175			Vsx2	FBgn0263512	Visual system homeobox 2	2		VSX2	visual system homeobox 2	HGNC:1975	4
LOC8033971	7	7	1.312	1.2287	1.6889	1.6889	1.2287		13360	8033971	LOC8033971	monocarboxylate transporter 13	ISCP_031962			CG8389	FBgn0034063	uncharacterized protein	2
LOC121046828	7	7	1.264	1.2277	1.6162	1.6162	1.2277		13090	121046828	LOC121046828	uncharacterized LOC121046828	ISCP_023133		0.223115
LOC8033946	7	7	1.5564	1.2276	1.4217	1.5564	1.2276		14652	8033946	EndoA	endophilin-A	ISCP_025202		7.12275	EndoA	FBgn0038659	Endophilin A	7		SH3GL1	SH3 domain containing GRB2 like 1, endophilin A2	HGNC:10830	7
LOC115327870	7	7	1.4535	1.2267	1.2619	1.4535	1.2267		14263	115327870	LOC115327870	uncharacterized LOC115327870	ISCP_036810		5.946						PWWP3B	PWWP domain containing 3B	HGNC:26583	1
LOC121837319	5	5	1.3925	1.4863	1.2239	1.4863	1.2239		14440	121837319	LOC121837319	uncharacterized LOC121837319	ISCP_025336		0.0741275
LOC115332282	7	7	1.7709	1.6842	1.2238	1.7709	1.2238		15215	115332282	LOC115332282	uncharacterized LOC115332282	ISCP_000867
LOC8042689	7	7	1.6684	1.643	1.2222	1.6684	1.2222		15063	8042689	LOC8042689	uncharacterized LOC8042689	ISCP_001793
LOC8034046	7	4	1.2219	1.5272	1.4109	1.5272	1.2219		15073	8034046	LOC8034046	serpin B3	ISCP_032618	ISCW009616	73.2375	Spn38F	FBgn0028986	Serpin 38F	5		SERPINB8	serpin family B member 8	HGNC:8952	5
LOC115318000	7	6	1.2218	1.4134	1.4066	1.4134	1.2218		14050	115318000	LOC115318000	cytochrome P450 2F3	ISCP_016386		0.0584875	Cyp305a1	FBgn0036910	Cytochrome P450 305a1	1		CYP2F1	cytochrome P450 family 2 subfamily F member 1	HGNC:2632	5
LOC115319401	6	6	1.2211	1.3912	1.3954	1.3954	1.2211		13863	115319401	LOC115319401	4 kDa defensin	ISCP_012419		0.031525
LOC8040389	7	7	1.3622	1.3555	1.2199	1.3622	1.2199		13677	8040389	fliI	protein flightless-1	ISCP_018644		14.2875	fliI	FBgn0000709	flightless I	7	Yes (5pct FDR)	FLII	FLII actin remodeling protein	HGNC:3750	7
LOC8025100	7	7	1.4162	1.5697	1.219	1.5697	1.219		14785	8025100	LOC8025100	uncharacterized LOC8025100	ISCP_036425	ISCW000778	41.14
LOC8037017	7	6	1.4459	1.2175	1.6568	1.6568	1.2175		14314	8037017	LOC8037017	solute carrier organic anion transporter family member 74D	ISCP_028112		0.02013	Oatp58Da	FBgn0050277	Organic anion transporting polypeptide 58Da	2
LOC115315636	7	7	1.46	1.217	1.4339	1.46	1.217		14124	115315636	LOC115315636	uncharacterized LOC115315636	ISCP_038534		0.130535
LOC8025980	7	6	1.6924	1.6145	1.2148	1.6924	1.2148		15234	8025980	LOC8025980	elongation of very long chain fatty acids protein AAEL008004	ISCP_028942	ISCW003067		CG5326	FBgn0038983	uncharacterized protein	1
LOC8040861	7	5	1.2498	1.2147	1.3849	1.3849	1.2147		10983	8040861	LOC8040861	vitellogenin-1-like	ISCP_022904		0.0936975	cv-d	FBgn0265048	crossveinless d	1
LOC115321470	7	7	1.2218	1.2146	1.5073	1.5073	1.2146		12700	115321470	LOC115321470	uncharacterized LOC115321470	ISCP_022141		1.50375
LOC120844050	5	5	1.3183	1.2144	1.3418	1.3418	1.2144		13502	120844050	LOC120844050	uncharacterized LOC120844050	ISCP_018344		1.10635
LOC8032629	7	7	1.2291	1.2449	1.214	1.2449	1.214		13022	8032629	LOC8032629	cytochrome P450 3A6-like	ISCP_037292		0.77365	Cyp6a19	FBgn0033979	Cytochrome P450 6a19	3		CYP3A5	cytochrome P450 family 3 subfamily A member 5	HGNC:2638	1
LOC115331648	7	7	1.4871	1.6153	1.2138	1.6153	1.2138		14931	115331648	LOC115331648	uncharacterized LOC115331648	ISCP_034090		38.21
LOC115308514	7	5	1.2154	1.2175	1.2137	1.2175	1.2137		13933	115308514	LOC115308514	uncharacterized LOC115308514	-		0.129075
LOC8050525	7	7	1.2118	1.3524	1.3895	1.3895	1.2118		13544	8050525	LOC8050525	calcium-activated chloride channel regulator 2-like	ISCP_010316		3.5725
LOC115322471	7	5	1.2118	1.2712	1.2111	1.2712	1.2111		8979	115322471	LOC115322471	tigger transposable element-derived protein 4	ISCP_014805		20.63	cag	FBgn0017414	cag	1
LOC115327018	7	6	1.2104	1.3032	1.6208	1.6208	1.2104		14019	115327018	LOC115327018	uncharacterized LOC115327018	ISCP_004652		0.0240075
LOC115309613	7	5	1.2667	1.2825	1.2101	1.2825	1.2101		13746	115309613	LOC115309613	glycoprotein 3-alpha-L-fucosyltransferase A	ISCP_007204		2.73025						FUT9	fucosyltransferase 9	HGNC:4020	5
LOC8036544	7	6	1.4181	1.4556	1.2089	1.4556	1.2089		14866	8036544	Nt5c	5'-nucleotidase domain-containing protein 3	ISCP_034350		18.285	Nt5c	FBgn0033426	5' nucleotidase C	7		NT5DC3	5'-nucleotidase domain containing 3	HGNC:30826	7
LOC8035623	7	4	1.3135	1.2274	1.2084	1.3135	1.2084		12789	8035623	LOC8035623	calcium-activated chloride channel regulator 2	ISCP_013909		1.48525						CLCA4	chloride channel accessory 4	HGNC:2018	1
LOC8023939	7	4	1.4696	1.2522	1.2068	1.4696	1.2068		12505	8023939	LOC8023939	LIM and SH3 domain protein Lasp	ISCP_021006		71.4625	Lasp	FBgn0063485	lasp	5	Yes (5pct FDR)	LASP1	LIM and SH3 protein 1	HGNC:6513	7
LOC120836034	6	6	1.7355	1.6611	1.2049	1.7355	1.2049		15170	120836034	LOC120836034	uncharacterized LOC120836034	ISCP_005388		0.043485
LOC8024115	7	4	1.2528	1.2048	1.3913	1.3913	1.2048		7073	8024115	LOC8024115	centrosome-associated protein 350	ISCP_030682		10.5725	CG43078	FBgn0262508	uncharacterized protein	1		CEP350	centrosomal protein 350	HGNC:24238	2
LOC115325873	7	5	1.2034	1.2422	1.335	1.335	1.2034		13460	115325873	LOC115325873	ATP-dependent RNA helicase DEAH12, chloroplastic	ISCP_016130		19.855
LOC8053537	7	6	1.3048	1.4343	1.2033	1.4343	1.2033		14693	8053537	LOC8053537	E2F-associated phosphoprotein	ISCP_005086		11.375						EAPP	E2F associated phosphoprotein	HGNC:19312	6
LOC8038590	7	7	1.2022	1.3172	1.3935	1.3935	1.2022		13422	8038590	LOC8038590	enteropeptidase	ISCP_029078			CG18636	FBgn0032551	uncharacterized protein	1		TPSG1	tryptase gamma 1	HGNC:14134	1
LOC115317488	7	5	1.2491	1.2414	1.2014	1.2491	1.2014		8967	115317488	LOC115317488	uncharacterized LOC115317488	ISCP_029219
LOC120839107	6	6	1.244	1.2007	1.3157	1.3157	1.2007		12953	120839107	LOC120839107	uncharacterized LOC120839107	ISCP_034896
LOC115330370	7	7	1.4274	1.245	1.2007	1.4274	1.2007		14011	115330370	LOC115330370	uncharacterized LOC115330370	ISCP_022097		3.034
LOC120838544	7	5	1.2623	1.2418	1.1989	1.2623	1.1989		13004	120838544	LOC120838544	calcineurin-binding protein cabin-1	ISCP_015571		29.5025						CABIN1	calcineurin binding protein 1	HGNC:24187	6
LOC120838826	7	7	1.3738	1.3554	1.1981	1.3738	1.1981		13797	120838826	LOC120838826	vitamin K-dependent gamma-carboxylase-like	ISCP_017825		0.06539	GC	FBgn0035245	gamma-glutamyl carboxylase	3		GGCX	gamma-glutamyl carboxylase	HGNC:4247	3
LOC8035926	7	4	1.3139	1.1975	1.2027	1.3139	1.1975		10907	8035926	LOC8035926	ecdysone 20-monooxygenase	ISCP_019800	ISCW021011	1.6405	shd	FBgn0003388	shade	7
LOC121835030	7	7	1.2067	1.207	1.1964	1.207	1.1964		12737	121835030	LOC121835030	serine/threonine-protein kinase ULK3-like	ISCP_029427		1.7235	Aduk	FBgn0037679	Another Drosophila Unc-51-like kinase	7	Yes (5pct FDR)	ULK3	unc-51 like kinase 3	HGNC:19703	7
LOC8025333	7	6	1.4024	1.1956	1.4099	1.4099	1.1956		14853	8025333	EndoB	endophilin-B1	ISCP_032533		34.0775	EndoB	FBgn0034433	Endophilin B	7		SH3GLB1	SH3 domain containing GRB2 like, endophilin B1	HGNC:10833	7
LOC8043048	7	7	1.1953	1.2809	1.5986	1.5986	1.1953		13186	8043048	LOC8043048	uncharacterized LOC8043048	ISCP_031326		0.348925
LOC8030083	7	7	1.6946	1.7158	1.1948	1.7158	1.1948		15162	8030083	dx	probable E3 ubiquitin-protein ligase DTX2	ISCP_023219		98.5475	dx	FBgn0000524	deltex	4		DTX2	deltex E3 ubiquitin ligase 2	HGNC:15973	6
LOC8043520	7	6	1.39	1.5507	1.1945	1.5507	1.1945		12114	8043520	LOC8043520	aquaporin-9	ISCP_012752		5.29125						AQP9	aquaporin 9	HGNC:643	5
LOC115331491	7	7	1.255	1.583	1.1933	1.583	1.1933		14799	115331491	LOC115331491	transmembrane protein 241	ISCP_000217		0.007563						TMEM241	transmembrane protein 241	HGNC:31723	6
LOC115331601	7	7	1.1895	1.2076	1.3938	1.3938	1.1895		12747	115331601	ytr	U4/U6.U5 small nuclear ribonucleoprotein 27 kDa protein	ISCP_013437		55.2075	ytr	FBgn0021895	yantar	5	Yes (5pct FDR)	SNRNP27	small nuclear ribonucleoprotein U4/U6.U5 subunit 27	HGNC:30240	4
LOC121837339	7	7	1.3131	1.2511	1.1893	1.3131	1.1893		13391	121837339	LOC121837339	uncharacterized LOC121837339	ISCP_017792		0.1801
LOC120847768	7	5	1.1892	1.4269	1.1886	1.4269	1.1886		15141	120847768	LOC120847768	chitinase-3-like protein 1	ISCP_012842		0.0513125	Cht4	FBgn0022700	Chitinase 4	3		CHI3L1	chitinase 3 like 1	HGNC:1932	4
LOC120848871	7	7	1.7237	1.7232	1.1882	1.7237	1.1882		15171	120848871	LOC120848871	TNF receptor-associated factor 6-A-like	ISCP_037828		0.2157
LOC8036518	7	5	1.5217	1.561	1.188	1.561	1.188		14966	8036518	LOC8036518	uncharacterized LOC8036518	ISCP_020786		23.2575						THAP7	THAP domain containing 7	HGNC:23190	1
LOC121048331	7	7	1.3739	1.1879	1.4847	1.4847	1.1879		13727	121048331	LOC121048331	monocarboxylate transporter 5	ISCP_017204
LOC120842841	7	7	1.1878	1.4418	1.5626	1.5626	1.1878		14130	120842841	LOC120842841	uncharacterized LOC120842841	ISCP_030192		0.11203
LOC120838977	7	6	1.2921	1.1875	1.4876	1.4876	1.1875		13947	120838977	LOC120838977	uncharacterized LOC120838977	ISCP_013358		0.870425
LOC115320730	7	7	1.1871	1.548	1.757	1.757	1.1871		14617	115320730	LOC115320730	uncharacterized LOC115320730	ISCP_017199		0.01678
LOC120836363	7	7	1.3942	1.5474	1.1866	1.5474	1.1866		14646	120836363	LOC120836363	probable ATP-dependent RNA helicase DHX34	ISCP_001410		1.10335	CG32533	FBgn0052533	uncharacterized protein	7		DHX34	DExH-box helicase 34	HGNC:16719	7
LOC120843233	7	5	1.2306	1.1865	1.2177	1.2306	1.1865		9169	120843233	LOC120843233	BEN domain-containing protein 5-like	ISCP_036803		0.011265						BEND5	BEN domain containing 5	HGNC:25668	2
LOC115315277	7	5	1.4578	1.5403	1.1865	1.5403	1.1865		13845	115315277	LOC115315277	uncharacterized LOC115315277	ISCP_008234		2.98975
LOC8033123	7	7	1.2573	1.2968	1.1862	1.2968	1.1862		13201	8033123	LOC8033123	GPI inositol-deacylase	ISCP_034275		5.77525	PGAP1	FBgn0029789	Post-GPI attachment to proteins 1	7		PGAP1	post-GPI attachment to proteins inositol deacylase 1	HGNC:25712	7
LOC120841507	7	6	1.5743	1.186	1.3893	1.5743	1.186		14745	120841507	Miga	mitoguardin	ISCP_021867		11.33	Miga	FBgn0030037	Mitoguardin	7	Yes (5pct FDR)	MIGA2	mitoguardin 2	HGNC:23621	6
LOC8031025	7	7	1.3285	1.1859	1.473	1.473	1.1859		13487	8031025	LOC8031025	uncharacterized LOC8031025	ISCP_023323	ISCW008479
LOC115321787	7	4	1.2295	1.1855	1.3101	1.3101	1.1855		14922	115321787	LOC115321787	uncharacterized LOC115321787	ISCP_010170
LOC8040038	7	7	1.4036	1.1867	1.1852	1.4036	1.1852		13875	8040038	LOC8040038	neural-cadherin	ISCP_027945		8.561	CadN2	FBgn0262018	Cadherin-N2	6		CDH7	cadherin 7	HGNC:1766	2
LOC115327533	7	5	1.3678	1.1865	1.1844	1.3678	1.1844		15203	115327533	LOC115327533	neuronal acetylcholine receptor subunit alpha-9-II	ISCP_019587		0.01137
LOC115311606	7	6	1.1834	1.2869	1.6015	1.6015	1.1834		13987	115311606	LOC115311606	intraflagellar transport protein 22 homolog	ISCP_036064		34.0725						IFT22	intraflagellar transport 22	HGNC:21895	7
LOC8033200	7	7	1.5458	1.7612	1.1828	1.7612	1.1828		15196	8033200	LOC8033200	uncharacterized LOC8033200	ISCP_019314	ISCW010028
LOC115316502	7	7	1.1827	1.2983	1.4969	1.4969	1.1827		13314	115316502	LOC115316502	coiled-coil domain-containing protein R3HCC1L	ISCP_005503		15.1525	CG2162	FBgn0035388	uncharacterized protein	3	Yes (5pct FDR)	R3HCC1L	R3H domain and coiled-coil containing 1 like	HGNC:23512	3
LOC120838523	7	7	1.3511	1.2633	1.1824	1.3511	1.1824		13681	120838523	LOC120838523	uncharacterized LOC120838523	ISCP_000500		0.0093575
LOC115328112	7	5	1.1819	1.1868	1.2575	1.2575	1.1819		13370	115328112	LOC115328112	DNA repair protein SWI5 homolog	ISCP_025233		10.22	CG14104	FBgn0040786	uncharacterized protein	1		SWI5	SWI5 homologous recombination repair protein	HGNC:31412	4
LOC121048281	7	4	1.2612	1.2747	1.1819	1.2747	1.1819		11497	121048281	LOC121048281	uncharacterized LOC121048281	ISCP_023116		8.74525						MFSD6L	major facilitator superfamily domain containing 6 like	HGNC:26656	1
LOC8024682	7	7	1.5116	1.7091	1.1812	1.7091	1.1812		15148	8024682	LOC8024682	zinc finger CCCH domain-containing protein 15	ISCP_019522		116.375	CG8635	FBgn0033317	uncharacterized protein	7		ZC3H15	zinc finger CCCH-type containing 15	HGNC:29528	7
LOC115310493	7	7	1.1811	1.202	1.6204	1.6204	1.1811		12639	115310493	LOC115310493	uncharacterized LOC115310493	ISCP_025696		0.1463
LOC115333099	7	6	1.4612	1.1789	1.3524	1.4612	1.1789		13758	115333099	LOC115333099	organic cation transporter 1-like	ISCP_037945		0.0753	CG17751	FBgn0038717	uncharacterized protein	2	Yes (5pct FDR)	SLC22A3	solute carrier family 22 member 3	HGNC:10967	1
LOC8035134	7	5	1.1788	1.303	1.3511	1.3511	1.1788		10197	8035134	bark	protein bark beetle	ISCP_027715		5.59775	bark	FBgn0031571	bark beetle	7
LOC115325846	7	5	1.1915	1.1786	1.2695	1.2695	1.1786		12822	115325846	LOC115325846	uncharacterized LOC115325846	ISCP_000479		1.30232
LOC121833510	6	6	1.2439	1.3165	1.1784	1.3165	1.1784		13444	121833510	LOC121833510	piggyBac transposable element-derived protein 4-like	ISCP_021228		0.0341125						PGBD4	piggyBac transposable element derived 4	HGNC:19401	1
LOC115315018	7	7	1.1783	1.2214	1.7574	1.7574	1.1783		12892	115315018	LOC115315018	putative nuclease HARBI1	ISCP_003546		0.461525	CG43088	FBgn0262534	uncharacterized protein	1		HARBI1	harbinger transposase derived 1	HGNC:26522	1
LOC115332219	7	7	1.1778	1.2564	1.3125	1.3125	1.1778		13016	115332219	LOC115332219	venom metalloproteinase antarease-like TtrivMP_A	ISCP_018894		0.55565						ADAMDEC1	ADAM like decysin 1	HGNC:16299	1
LOC8028891	7	6	1.2597	1.1776	1.5041	1.5041	1.1776		14052	8028891	LOC8028891	ras-like GTP-binding protein rhoA	ISCP_004942		0.0273138
LOC121837674	7	7	1.2888	1.3363	1.1772	1.3363	1.1772		13491	121837674	LOC121837674	uncharacterized LOC121837674	ISCP_037894
LOC121833528	7	5	1.1756	1.3724	1.2699	1.3724	1.1756		9109	121833528	LOC121833528	high mobility group protein HMG-I/HMG-Y-like	ISCP_017986		514.75
LOC115325717	7	5	1.1755	1.1938	1.3879	1.3879	1.1755		14346	115325717	LOC115325717	nicotinamide N-methyltransferase-like	ISCP_026982		0.06914						INMT	indolethylamine N-methyltransferase	HGNC:6069	5
LOC8025085	7	7	1.2911	1.1752	1.6211	1.6211	1.1752		13213	8025085	LOC8025085	protein cycle	ISCP_018315		16.24	cyc	FBgn0023094	cycle	7		BMAL1	basic helix-loop-helix ARNT like 1	HGNC:701	7
LOC8054024	7	5	1.511	1.5718	1.1749	1.5718	1.1749		15245	8054024	BckdhA	2-oxoisovalerate dehydrogenase subunit alpha, mitochondrial	ISCP_032532	ISCW018614	33.8025	BckdhA	FBgn0037709	Branched chain keto acid dehydrogenase E1 subunit alpha	7		BCKDHA	branched chain keto acid dehydrogenase E1 subunit alpha	HGNC:986	7
LOC8039111	7	6	1.5335	1.1744	1.7425	1.7425	1.1744		15109	8039111	ZC3H3	zinc finger CCCH domain-containing protein 3	ISCP_005411		21.175	ZC3H3	FBgn0035900	ZC3H3	1	Yes (5pct FDR)	ZC3H3	zinc finger CCCH-type containing 3	HGNC:28972	2
LOC8039626	7	7	1.609	1.493	1.1742	1.609	1.1742		14923	8039626	LOC8039626	MAM and LDL-receptor class A domain-containing protein 2	ISCP_007531		0.02285						MAMDC4	MAM domain containing 4	HGNC:24083	4
LOC8040957	7	7	1.402	1.3886	1.1741	1.402	1.1741		13912	8040957	LOC8040957	beta,beta-carotene 9',10'-oxygenase	ISCP_005025		0.0969225	ninaB	FBgn0002937	neither inactivation nor afterpotential B	3		RPE65	retinoid isomerohydrolase RPE65	HGNC:10294	7
LOC120848689	7	7	1.2064	1.1733	1.3179	1.3179	1.1733		12653	120848689	LOC120848689	trifunctional enzyme subunit alpha, mitochondrial	ISCP_013972		23.4775	Mtpalpha	FBgn0028479	Mitochondrial trifunctional protein alpha subunit	7	Yes (5pct FDR)	HADHA	hydroxyacyl-CoA dehydrogenase trifunctional multienzyme complex subunit alpha	HGNC:4801	7
LOC8023900	7	7	1.4184	1.1725	1.8427	1.8427	1.1725		14005	8023900	LOC8023900	uncharacterized LOC8023900	ISCP_003718	ISCW016415	47.6625						HYLS1	HYLS1 centriolar and ciliogenesis associated	HGNC:26558	3
LOC115308652	7	6	1.1714	1.4804	1.4904	1.4904	1.1714		15008	115308652	LOC115308652	myelin transcription factor 1-like protein	ISCP_028211		60.745
LOC115332001	7	6	1.1755	1.171	1.3668	1.3668	1.171		12396	115332001	LOC115332001	uncharacterized LOC115332001	ISCP_035052		0.0810675
LOC115315854	7	5	1.197	1.1707	1.395	1.395	1.1707		13810	115315854	LOC115315854	uncharacterized LOC115315854	ISCP_029226		0.733375
LOC115329081	7	4	1.1707	1.18	1.4186	1.4186	1.1707		13221	115329081	LOC115329081	growth/differentiation factor 8	ISCP_003695		21.11	daw	FBgn0031461	dawdle	7		INHBA	inhibin subunit beta A	HGNC:6066	2
LOC8037471	7	7	1.1705	1.2378	1.7123	1.7123	1.1705		12874	8037471	LOC8037471	uncharacterized LOC8037471	ISCP_016238								ADAMTSL5	ADAMTS like 5	HGNC:27912	4
LOC121837849	4	4	1.2113	1.169	1.2051	1.2113	1.169		12833	121837849	LOC121837849	uncharacterized LOC121837849	ISCP_027827		0.11841
LOC8036220	7	5	1.169	1.1884	1.3984	1.3984	1.169		14972	8036220	LOC8036220	uncharacterized LOC8036220	ISCP_019241	ISCW021851	12.7625	MBD-R2	FBgn0038016	MBD-R2	1	Yes (5pct FDR)	THAP6	THAP domain containing 6	HGNC:23189	1
LOC8054050	7	7	1.1685	1.1862	1.3481	1.3481	1.1685		12582	8054050	LOC8054050	minor histocompatibility antigen H13	ISCP_028509		92.035	Spp	FBgn0031260	Signal peptide peptidase	7		HM13	histocompatibility minor 13	HGNC:16435	7
LOC8031589	7	7	1.1663	1.2136	1.5252	1.5252	1.1663		12778	8031589	LOC8031589	craniofacial development protein 1	ISCP_033020		91.1025	Yeti	FBgn0267398	yeti	6	Yes (5pct FDR)	CFDP1	craniofacial development protein 1	HGNC:1873	6
LOC115319187	7	5	1.1661	1.2006	1.2571	1.2571	1.1661		14408	115319187	LOC115319187	uncharacterized LOC115319187	ISCP_023398		2.7835
LOC8039817	7	6	1.1652	1.287	1.2491	1.287	1.1652		14181	8039817	LOC8039817	major facilitator superfamily domain-containing protein 6	ISCP_011787		44.1325	CG15706	FBgn0034093	uncharacterized protein	2
LOC115313063	7	6	1.3401	1.365	1.1644	1.365	1.1644		12467	115313063	LOC115313063	uncharacterized LOC115313063	ISCP_024401		0.053245
LOC8035630	7	6	1.2649	1.1621	1.2064	1.2649	1.1621		14182	8035630	LOC8035630	urocanate hydratase	ISCP_031566		7.6505						UROC1	urocanate hydratase 1	HGNC:26444	7
LOC8026208	7	6	1.4615	1.1725	1.1618	1.4615	1.1618		14717	8026208	LOC8026208	uncharacterized LOC8026208	ISCP_017578	ISCW017384	0.106385
LOC121834427	7	7	1.1618	1.1793	1.5001	1.5001	1.1618		12421	121834427	LOC121834427	uncharacterized LOC121834427	ISCP_008751		0.4902
LOC115321571	6	6	1.1617	1.3611	1.6725	1.6725	1.1617		13703	115321571	LOC115321571	connectin-like	ISCP_017226			Con	FBgn0005775	Connectin	2
LOC115310742	7	7	1.1927	1.2701	1.1616	1.2701	1.1616		13077	115310742	LOC115310742	uncharacterized LOC115310742	ISCP_019810		0.0602175
LOC8039247	7	7	1.7588	1.6058	1.1615	1.7588	1.1615		15194	8039247	Rpi	ribose-5-phosphate isomerase	ISCP_020034		58.7825	Rpi	FBgn0050410	Ribose-5-phosphate isomerase	7	Yes (5pct FDR)	RPIA	ribose 5-phosphate isomerase A	HGNC:10297	7
LOC8029185	7	7	1.1614	1.4015	1.6461	1.6461	1.1614		13856	8029185	LOC8029185	COMM domain-containing protein 10	ISCP_006461		14.1775	Vlet	FBgn0030323	Valette	3		COMMD10	COMM domain containing 10	HGNC:30201	7
LOC8026933	7	6	1.258	1.1605	1.2818	1.2818	1.1605		12950	8026933	elm	calcineurin B homologous protein 1	ISCP_030355	ISCW017170	98.165	elm	FBgn0037358	ethanol sensitive with low memory	7	Yes (5pct FDR)	CHP1	calcineurin like EF-hand protein 1	HGNC:17433	7
LOC115320161	7	7	1.3678	1.5573	1.1575	1.5573	1.1575		14655	115320161	LOC115320161	uncharacterized LOC115320161	ISCP_017463		0.086655
LOC120841742	6	5	1.1586	1.1574	1.3431	1.3431	1.1574		13249	120841742	LOC120841742	uncharacterized LOC120841742	ISCP_034527		0.014435
LOC8038899	7	6	1.3346	1.2816	1.1572	1.3346	1.1572		12328	8038899	LOC8038899	cytochrome P450 4c3	ISCP_028054		0.15517	Cyp4c3	FBgn0015032	Cytochrome P450 4c3	1		CYP4V2	cytochrome P450 family 4 subfamily V member 2	HGNC:23198	2
LOC115325794	7	7	1.2709	1.1559	1.756	1.756	1.1559		13124	115325794	LOC115325794	G2/mitotic-specific cyclin-A-like	ISCP_006501		1.113	CycA	FBgn0000404	Cyclin A	6	Yes (5pct FDR)	CCNA2	cyclin A2	HGNC:1578	6
LOC120838763	7	6	1.1552	1.2682	1.5358	1.5358	1.1552		14017	120838763	LOC120838763	RNA-binding protein Rsf1	ISCP_007014		136.71	Rsf1	FBgn0011305	Repressor splicing factor 1	2
LOC120850713	7	7	1.8625	1.4055	1.1552	1.8625	1.1552		15266	120850713	LOC120850713	chitin deacetylase 8	ISCP_037250			Cda9	FBgn0034197	Chitin deacetylase-like 9	2
LOC8024171	7	7	1.4782	1.5293	1.1546	1.5293	1.1546		14504	8024171	LOC8024171	uncharacterized LOC8024171	ISCP_009247		4.63625						SOCS2	suppressor of cytokine signaling 2	HGNC:19382	4
LOC8029178	7	5	1.1704	1.1526	1.4775	1.4775	1.1526		13386	8029178	dsh	segment polarity protein dishevelled homolog DVL-3	ISCP_008987		30.95	dsh	FBgn0000499	dishevelled	6		DVL2	dishevelled segment polarity protein 2	HGNC:3086	6
LOC121838492	7	7	1.5337	1.1516	1.7454	1.7454	1.1516		14602	121838492	LOC121838492	uncharacterized LOC121838492	ISCP_021166		0.0621875
LOC115331134	7	7	1.1506	1.2731	1.2705	1.2731	1.1506		12934	115331134	Enoph	enolase-phosphatase E1	ISCP_025965		33.0475	Enoph	FBgn0037305	Enolase-phosphatase	7		ENOPH1	enolase-phosphatase 1	HGNC:24599	7
LOC8029881	7	7	1.4396	1.4424	1.15	1.4424	1.15		14189	8029881	LOC8029881	4-coumarate--CoA ligase 3	ISCP_009538		0.01303	hll	FBgn0286723	heimdall	1
LOC120838181	7	6	1.284	1.1493	1.6428	1.6428	1.1493		14201	120838181	Bcat	branched-chain-amino-acid aminotransferase, cytosolic	ISCP_034517		17.475	Bcat	FBgn0030482	Branched chain amino acid transaminase	7		BCAT1	branched chain amino acid transaminase 1	HGNC:976	7
LOC121047110	7	7	1.1491	1.2576	1.2614	1.2614	1.1491		12936	121047110	LOC121047110	uncharacterized LOC121047110	ISCP_004283		0.015205
LOC121833563	7	7	1.5191	1.1489	1.4775	1.5191	1.1489		14526	121833563	LOC121833563	integumentary mucin C.1-like	ISCP_000164			ChLD3	FBgn0032598	Chitin and LDLR binding deacetylase 3	1
LOC8025742	7	5	1.1802	1.1489	1.5462	1.5462	1.1489		12061	8025742	LOC8025742	alpha-crystallin B chain	ISCP_009301		7.23975						HSPB8	heat shock protein family B (small) member 8	HGNC:30171	2
LOC120842616	7	7	1.1486	1.2306	1.4174	1.4174	1.1486		12875	120842616	LOC120842616	zinc finger protein 239-like	ISCP_006331		0.156883	CG11398	FBgn0040366	uncharacterized protein	1		PRDM7	PR/SET domain 7	HGNC:9351	2
LOC8037695	7	7	1.4958	1.4803	1.1482	1.4958	1.1482		14441	8037695	LOC8037695	protein RER1	-	ISCW011502	18.285	CG11857	FBgn0039303	uncharacterized protein	7	Yes (5pct FDR)	RER1	retention in endoplasmic reticulum sorting receptor 1	HGNC:30309	7
LOC120851186	7	6	1.2191	1.1481	1.5162	1.5162	1.1481		13925	120851186	LOC120851186	uncharacterized LOC120851186	ISCP_003115
LOC8037778	7	6	1.148	1.1922	1.1732	1.1922	1.148		11879	8037778	Csas	N-acylneuraminate cytidylyltransferase A	ISCP_033402		5.67825	Csas	FBgn0052220	CMP-sialic acid synthase	7		CMAS	cytidine monophosphate N-acetylneuraminic acid synthetase	HGNC:18290	6
LOC115319569	7	7	1.3211	1.4105	1.1458	1.4105	1.1458		13949	115319569	LOC115319569	protein ALP1-like	ISCP_032827		0.353925
LOC115315553	7	4	1.1697	1.3393	1.1456	1.3393	1.1456		13527	115315553	LOC115315553	uncharacterized LOC115315553	ISCP_016268		14.79
LOC115325339	7	7	1.614	1.3961	1.1454	1.614	1.1454		14943	115325339	LOC115325339	uncharacterized LOC115325339	ISCP_036367		0.847625
LOC120844575	7	7	1.1749	1.145	1.636	1.636	1.145		12560	120844575	LOC120844575	uncharacterized LOC120844575	ISCP_003921		0.00469
LOC8036224	7	6	1.1446	1.1746	1.3286	1.3286	1.1446		13161	8036224	LOC8036224	quinone oxidoreductase-like protein 1	ISCP_025758		12.93						CRYZL1	crystallin zeta like 1	HGNC:2420	6
LOC121837455	7	6	1.1432	1.2102	1.2647	1.2647	1.1432		11295	121837455	LOC121837455	uncharacterized LOC121837455	ISCP_013639		0.25195
LOC115332423	7	7	1.2841	1.6097	1.1422	1.6097	1.1422		14909	115332423	LOC115332423	gastrula zinc finger protein XlCGF17.1	ISCP_031651		23.4275	CG2202	FBgn0030240	uncharacterized protein	1		ZNF146	zinc finger protein 146	HGNC:12931	1
LOC121836788	7	4	1.2193	1.1421	1.4415	1.4415	1.1421		14967	121836788	LOC121836788	uncharacterized LOC121836788	ISCP_018774		0.0857975
LOC8053962	7	6	1.142	1.2303	1.2415	1.2415	1.142		9853	8053962	Paf-AHalpha	platelet-activating factor acetylhydrolase IB subunit alpha1	ISCP_034810	ISCW006386	57.5875	Paf-AHalpha	FBgn0025809	Platelet-activating factor acetylhydrolase alpha	7		PAFAH1B3	platelet activating factor acetylhydrolase 1b catalytic subunit 3	HGNC:8576	7
LOC8025460	7	7	1.2399	1.1839	1.1414	1.2399	1.1414		12977	8025460	LOC8025460	uncharacterized LOC8025460	ISCP_013136		0.645825
LOC8035467	7	5	1.1406	1.2366	1.5439	1.5439	1.1406		5850	8035467	LOC8035467	DNA damage-regulated autophagy modulator protein 2	ISCP_005018		27.445	CG4025	FBgn0025624	uncharacterized protein	7		DRAM2	DNA damage regulated autophagy modulator 2	HGNC:28769	7
LOC120843154	7	6	1.1898	1.1396	1.183	1.1898	1.1396		13666	120843154	LOC120843154	uncharacterized LOC120843154	ISCP_036843
LOC8023321	7	7	1.4264	1.3868	1.1387	1.4264	1.1387		14114	8023321	LOC8023321	long-chain fatty acid transport protein 1	ISCP_016486		9.992	Fatp1	FBgn0267828	Fatty acid transport protein 1	5		SLC27A1	solute carrier family 27 member 1	HGNC:10995	2
LOC120848696	7	7	1.1948	1.1382	1.1466	1.1948	1.1382		12709	120848696	LOC120848696	uncharacterized LOC120848696	ISCP_003282		0.617475
LOC8051405	7	6	1.2236	1.138	1.4887	1.4887	1.138		13189	8051405	LOC8051405	endochitinase	ISCP_019041		2.42125						OVGP1	oviductal glycoprotein 1	HGNC:8524	1
LOC120837904	7	4	1.1648	1.1378	1.3449	1.3449	1.1378		15018	120837904	LOC120837904	peroxynitrite isomerase THAP4	ISCP_034475		9.505
LOC8023353	7	6	1.564	1.4163	1.1345	1.564	1.1345		15038	8023353	LOC8023353	bolA-like protein 2	ISCP_014465	ISCW016115	85.4	CG33672	FBgn0061360	uncharacterized protein	6	Yes (5pct FDR)	BOLA2B	bolA family member 2B	HGNC:32479	6
LOC8041554	7	6	1.1341	1.3947	1.1362	1.3947	1.1341		10606	8041554	LOC8041554	uncharacterized protein KIAA1143 homolog	ISCP_016280		27.5675	CG42245	FBgn0250911	uncharacterized protein	3		KIAA1143	KIAA1143	HGNC:29198	4
LOC115312744	7	6	1.1352	1.134	1.649	1.649	1.134		13158	115312744	LOC115312744	spindle pole body component 110	ISCP_020700		0.103965						BEND5	BEN domain containing 5	HGNC:25668	2
LOC8023066	7	5	1.2246	1.1339	1.1379	1.2246	1.1339		14696	8023066	LOC8023066	uncharacterized LOC8023066	ISCP_014703	ISCW001398	0.035175
LOC8032766	7	6	1.6765	1.1338	1.5093	1.6765	1.1338		14222	8032766	LOC8032766	uncharacterized LOC8032766	ISCP_011388	ISCW020484	3.88675
LOC121836532	7	4	1.1869	1.1933	1.1328	1.1933	1.1328		9623	121836532	LOC121836532	uncharacterized LOC121836532	ISCP_032961		0.03619
LOC8024599	7	6	1.162	1.469	1.1327	1.469	1.1327		14908	8024599	ras	inosine-5'-monophosphate dehydrogenase 1	ISCP_023087		18.54	ras	FBgn0003204	raspberry	7	Yes (5pct FDR)	IMPDH1	inosine monophosphate dehydrogenase 1	HGNC:6052	7
LOC8038135	7	6	1.1607	1.1299	1.3566	1.3566	1.1299		11872	8038135	LOC8038135	sorting nexin-32	ISCP_026279		1.55175
LOC115328414	7	5	1.129	1.159	1.2236	1.2236	1.129		12729	115328414	LOC115328414	cytochrome P450 4c3	ISCP_001666		0.603625	Cyp4c3	FBgn0015032	Cytochrome P450 4c3	1
LOC121832844	7	6	1.1699	1.128	1.5158	1.5158	1.128		13338	121832844	LOC121832844	chymotrypsinogen B-like	ISCP_023985		0.25648	CG5255	FBgn0038485	uncharacterized protein	2		TPSD1	tryptase delta 1	HGNC:14118	1
LOC8053589	7	6	1.3273	1.2245	1.1277	1.3273	1.1277		14131	8053589	LOC8053589	uncharacterized LOC8053589	ISCP_000451		3.92775
LOC8051147	7	7	1.1544	1.3666	1.1277	1.3666	1.1277		13717	8051147	LOC8051147	protein kinase C and casein kinase substrate in neurons protein 1	ISCP_024829		9.2435	Synd	FBgn0053094	Syndapin	6	Yes (5pct FDR)	PACSIN1	protein kinase C and casein kinase substrate in neurons 1	HGNC:8570	7
LOC8030984	7	6	1.2872	1.2086	1.1275	1.2872	1.1275		12628	8030984	LOC8030984	T-box protein 2	ISCP_031624	ISCW019283	0.4138	bi	FBgn0000179	bifid	2		TBX2	T-box transcription factor 2	HGNC:11597	4
LOC120842217	6	6	1.127	1.5131	1.1952	1.5131	1.127		14477	120842217	LOC120842217	uncharacterized LOC120842217	ISCP_001014		0.0113975
LOC8053273	7	6	1.1262	1.3441	1.3966	1.3966	1.1262		13336	8053273	p130CAS	breast cancer anti-estrogen resistance protein 1	ISCP_009885		44.38	p130CAS	FBgn0035101	p130CAS	6		BCAR1	BCAR1 scaffold protein, Cas family member	HGNC:971	7
LOC8023555	7	7	1.3704	1.1261	1.3855	1.3855	1.1261		13689	8023555	LOC8023555	cuticle protein 16.8-like	ISCP_025134		4.86225	Ccp84Ab	FBgn0004782	Ccp84Ab	3	Yes (5pct FDR)
LOC8028618	7	5	1.1526	1.126	1.2652	1.2652	1.126		11743	8028618	LOC8028618	uncharacterized LOC8028618	ISCP_015912		26.515
LOC8029013	7	7	1.1718	1.4118	1.1253	1.4118	1.1253		13956	8029013	LOC8029013	hydroxyacid oxidase 1	ISCP_008502		0.401475	Hao	FBgn0061356	Hydroxyacid oxidase	7		HAO1	hydroxyacid oxidase 1	HGNC:4809	4
LOC121838176	7	6	1.1241	1.1583	1.494	1.494	1.1241		12636	121838176	LOC121838176	uncharacterized LOC121838176	ISCP_027901		0.021985
LOC115315687	7	7	1.2979	1.5394	1.1239	1.5394	1.1239		14598	115315687	LOC115315687	venom metalloproteinase antarease-like TtrivMP_A	ISCP_017498
LOC115319975	7	7	1.4747	1.2601	1.1235	1.4747	1.1235		14294	115319975	LOC115319975	trihelix transcription factor GT-4	ISCP_017173			CG13896	FBgn0035159	uncharacterized protein	3		MSANTD7	Myb/SANT DNA binding domain containing 7	HGNC:56248	1
LOC8042591	7	6	1.4198	1.1347	1.1223	1.4198	1.1223		14634	8042591	LOC8042591	serine/threonine-protein phosphatase Pgam5, mitochondrial	ISCP_028288		26.9675	Pgam5	FBgn0023517	Phosphoglycerate mutase 5	7		PGAM5	PGAM family member 5, mitochondrial serine/threonine protein phosphatase	HGNC:28763	6
LOC8034948	7	7	1.423	1.1223	1.1555	1.423	1.1223		13944	8034948	LOC8034948	neurotrophin 1-like	ISCP_037170		0.301173
LOC8026920	7	5	1.4074	1.3107	1.1202	1.4074	1.1202		15174	8026920	LOC8026920	probable methylmalonate-semialdehyde dehydrogenase [acylating], mitochondrial	ISCP_028182		199.575	CG17896	FBgn0023537	uncharacterized protein	7		ALDH6A1	aldehyde dehydrogenase 6 family member A1	HGNC:7179	7
LOC120848891	7	5	1.21	1.1176	1.2117	1.2117	1.1176		14095	120848891	LOC120848891	protein sidekick-1	ISCP_006714		0.203725						FN1	fibronectin 1	HGNC:3778	1
LOC8028797	7	5	1.1419	1.1168	1.4608	1.4608	1.1168		14089	8028797	LOC8028797	cysteine-rich venom protein 6	ISCP_006454	ISCW005023		CG45546	FBgn0267106	uncharacterized protein	2
LOC8041886	7	7	1.5789	1.458	1.1167	1.5789	1.1167		14789	8041886	LOC8041886	monocarboxylate transporter 9	ISCP_035932		0.0139675	CG8051	FBgn0031012	uncharacterized protein	3		SLC16A14	solute carrier family 16 member 14	HGNC:26417	1
LOC121836783	7	6	1.4236	1.1166	1.5092	1.5092	1.1166		13805	121836783	LOC121836783	uncharacterized LOC121836783	ISCP_030757		0.071695
LOC8036196	7	5	1.1163	1.1391	1.3204	1.3204	1.1163		13403	8036196	LOC8036196	beta-ureidopropionase	ISCP_036029		33.25	pyd3	FBgn0037513	pyd3	7		UPB1	beta-ureidopropionase 1	HGNC:16297	7
LOC8041616	7	5	1.4011	1.4274	1.1157	1.4274	1.1157		13631	8041616	LOC8041616	acid-sensing ion channel 4-A	ISCP_001013		0.334125	ppk16	FBgn0065108	pickpocket 16	4		ASIC4	acid sensing ion channel subunit family member 4	HGNC:21263	5
LOC8033033	7	6	1.3265	1.4218	1.115	1.4218	1.115		14730	8033033	LOC8033033	multidrug resistance-associated protein 1	ISCP_003940		0.641225
LOC120835932	7	6	1.2317	1.2233	1.1145	1.2317	1.1145		14025	120835932	Tace	ADAM 17-like protease	ISCP_015592		30.0875	Tace	FBgn0039734	tace	7		ADAM17	ADAM metallopeptidase domain 17	HGNC:195	7
LOC8024631	7	7	1.1433	1.1141	1.2662	1.2662	1.1141		12228	8024631	LOC8024631	transmembrane 6 superfamily member 2	ISCP_009799		15.0875						TM6SF2	transmembrane 6 superfamily member 2	HGNC:11861	4
LOC8024653	7	7	1.2045	1.114	1.5266	1.5266	1.114		12670	8024653	LOC8024653	uncharacterized LOC8024653	ISCP_006165		4.333	CG32982	FBgn0052982	uncharacterized protein	2
LOC120836559	7	7	1.4776	1.1139	1.3782	1.4776	1.1139		14283	120836559	LOC120836559	DET1- and DDB1-associated protein 1	ISCP_019791		56.0675	CG31855	FBgn0051855	uncharacterized protein	6	Yes (5pct FDR)	DDA1	DET1 and DDB1 associated 1	HGNC:28360	6
LOC8025807	7	7	1.472	1.1948	1.1131	1.472	1.1131		14345	8025807	LOC8025807	succinate dehydrogenase assembly factor 2-A, mitochondrial	ISCP_025082	ISCW001947	3.32175	CG14757	FBgn0033274	uncharacterized protein	7		SDHAF2	succinate dehydrogenase complex assembly factor 2	HGNC:26034	6
LOC120849024	7	7	1.3208	1.1127	1.5698	1.5698	1.1127		13450	120849024	LOC120849024	zinc finger protein 543-like	ISCP_026446		0.12658	phol	FBgn0035997	pleiohomeotic like	1	Yes (5pct FDR)	ZFP42	ZFP42 zinc finger protein	HGNC:30949	1
LOC8028472	7	6	1.5431	1.6781	1.1126	1.6781	1.1126		14686	8028472	LOC8028472	solute carrier organic anion transporter family member 74D	ISCP_006115		0.0877375	Oatp58Db	FBgn0034715	Organic anion transporting polypeptide 58Db	7		SLCO2B1	solute carrier organic anion transporter family member 2B1	HGNC:10962	1
LOC120851185	4	4	1.2076	1.1124	1.2729	1.2729	1.1124		12735	120851185	LOC120851185	uncharacterized LOC120851185	ISCP_009964		0.0312425
LOC121837099	7	6	1.4552	1.4049	1.1124	1.4552	1.1124		14535	121837099	LOC121837099	uncharacterized LOC121837099	ISCP_031355		0.082905
LOC8026050	7	5	1.112	1.1489	1.3286	1.3286	1.112		13496	8026050	L2HGDH	L-2-hydroxyglutarate dehydrogenase, mitochondrial	ISCP_009914		0.0328675	L2HGDH	FBgn0032729	L-2-hydroxyglutarate dehydrogenase	7		L2HGDH	L-2-hydroxyglutarate dehydrogenase	HGNC:20499	7
LOC8037708	7	7	1.4621	1.1119	1.2232	1.4621	1.1119		14251	8037708	LOC8037708	synaptophysin	ISCP_014373		5.92675						SYP	synaptophysin	HGNC:11506	7
LOC8024825	7	5	1.1442	1.1117	1.4103	1.4103	1.1117		14248	8024825	LOC8024825	solute carrier family 41 member 1	ISCP_033008		0.0694375	CG33181	FBgn0053181	uncharacterized protein	1		SLC41A1	solute carrier family 41 member 1	HGNC:19429	1
LOC8051514	7	6	1.2584	1.2514	1.1109	1.2584	1.1109		13641	8051514	LOC8051514	INO80 complex subunit D	ISCP_012884		6.32425	l(3)L1231	FBgn0086686	lethal (3) L1231	3		INO80D	INO80 complex subunit D	HGNC:25997	3
LOC115328275	7	6	1.3162	1.1098	1.1851	1.3162	1.1098		10940	115328275	LOC115328275	mucin-5AC	ISCP_011647		13.8275						POM121	POM121 transmembrane nucleoporin	HGNC:19702	3
LOC8034628	6	6	1.2509	1.5413	1.1085	1.5413	1.1085		14628	8034628	LOC8034628	uncharacterized LOC8034628	ISCP_028613		0.004825
LOC121048703	7	5	1.1078	1.1196	1.5306	1.5306	1.1078		14309	121048703	LOC121048703	endothelin-converting enzyme-like 1	ISCP_000287		0.10911
LOC8027227	7	7	1.1063	1.2421	1.3552	1.3552	1.1063		12954	8027227	LOC8027227	uncharacterized LOC8027227	ISCP_020495		19.2075
LOC120836292	7	7	1.188	1.8791	1.1056	1.8791	1.1056		15267	120836292	LOC120836292	solute carrier family 22 member 13	ISCP_023841		0.6943	CG17751	FBgn0038717	uncharacterized protein	1	Yes (5pct FDR)	SLC22A7	solute carrier family 22 member 7	HGNC:10971	1
LOC8027750	7	6	1.1371	1.2544	1.1051	1.2544	1.1051		13790	8027750	LOC8027750	kelch-like protein 10	ISCP_021186		0.0591375	klhl10	FBgn0040038	kelch like family member 10	1		KLHL10	kelch like family member 10	HGNC:18829	1
LOC115311846	7	6	1.3919	1.4161	1.105	1.4161	1.105		14706	115311846	Parp1	poly [ADP-ribose] polymerase 1	ISCP_024205		69.1575	Parp1	FBgn0010247	Poly-(ADP-ribose) polymerase 1	7	Yes (5pct FDR)	PARP1	poly(ADP-ribose) polymerase 1	HGNC:270	7
LOC8052563	7	6	1.1745	1.1043	1.5683	1.5683	1.1043		13256	8052563	LOC8052563	acetylcholinesterase-1-like	ISCP_011773
LOC8029617	7	5	1.2496	1.141	1.1041	1.2496	1.1041		13850	8029617	LOC8029617	brefeldin A-inhibited guanine nucleotide-exchange protein 3	ISCP_034131		0.98135	CG5937	FBgn0029834	uncharacterized protein	7		ARFGEF3	ARFGEF family member 3	HGNC:21213	7
LOC121836758	7	7	1.4866	1.1038	1.4879	1.4879	1.1038		14348	121836758	LOC121836758	disintegrin and metalloproteinase domain-containing protein 10-like	ISCP_029342		0.028395
LOC8023646	7	6	1.2409	1.1037	1.3085	1.3085	1.1037		12847	8023646	LOC8023646	protein tramtrack	ISCP_012135		12.24	lolal	FBgn0022238	lola like	1	Yes (5pct FDR)	ZBTB14	zinc finger and BTB domain containing 14	HGNC:12860	1
LOC121835840	7	5	1.1938	1.2254	1.1031	1.2254	1.1031		14286	121835840	LOC121835840	piggyBac transposable element-derived protein 2-like	ISCP_008457		0.441875	CG9839	FBgn0037633	uncharacterized protein	1	Yes (5pct FDR)
LOC115316796	7	7	1.1605	1.1028	1.2264	1.2264	1.1028		12355	115316796	LOC115316796	uncharacterized LOC115316796	ISCP_006477		1.33343
LOC8038619	7	7	1.1116	1.1496	1.1022	1.1496	1.1022		12332	8038619	LOC8038619	SEC14-like protein 3	ISCP_025168		0.0627475	CG13893	FBgn0035146	uncharacterized protein	5		SEC14L2	SEC14 like lipid binding 2	HGNC:10699	3
LOC121833250	7	7	1.2737	1.3897	1.1022	1.3897	1.1022		13650	121833250	LOC121833250	gametocyte-specific factor 1 homolog	-		16.8625	arx	FBgn0036826	asterix	2		GTSF1	gametocyte specific factor 1	HGNC:26565	1
LOC8039344	7	5	1.1178	1.1021	1.1168	1.1178	1.1021		13983	8039344	nompA	uncharacterized LOC8039344	ISCP_019158		0.79505	nompA	FBgn0016047	no mechanoreceptor potential A	6
LOC121835595	7	6	1.3213	1.4808	1.1021	1.4808	1.1021		13550	121835595	LOC121835595	uncharacterized LOC121835595	ISCP_007608		60.865	CG13532	FBgn0034788	uncharacterized protein	5
LOC115328424	7	7	1.1018	1.2916	1.3018	1.3018	1.1018		13133	115328424	LOC115328424	uncharacterized LOC115328424	ISCP_036624		0.14991						RTL1	retrotransposon Gag like 1	HGNC:14665	1
LOC120850512	7	7	1.3762	1.5133	1.1014	1.5133	1.1014		14463	120850512	LOC120850512	uncharacterized LOC120850512	ISCP_002221
LOC115324441	7	6	1.3981	1.2395	1.1009	1.3981	1.1009		14672	115324441	LOC115324441	uncharacterized LOC115324441	ISCP_027559		34.8775	CG16787	FBgn0034940	uncharacterized protein	4	Yes (5pct FDR)	C6orf136	chromosome 6 open reading frame 136	HGNC:21301	4
LOC8029989	7	7	1.1007	1.2844	1.6217	1.6217	1.1007		13179	8029989	LOC8029989	isobutyryl-CoA dehydrogenase, mitochondrial-like	ISCP_008062	ISCW003911	33.89						ACAD8	acyl-CoA dehydrogenase family member 8	HGNC:87	7
LOC8031468	7	7	1.473	1.1738	1.1004	1.473	1.1004		14373	8031468	LOC8031468	diphthine methyltransferase	ISCP_004138		29.82	CG3184	FBgn0029892	uncharacterized protein	6	Yes (5pct FDR)	DPH7	diphthamide biosynthesis 7	HGNC:25199	6
LOC8026326	7	7	1.1003	1.3676	1.1933	1.3676	1.1003		13619	8026326	pod1	coronin-7	ISCP_015765		24.25	pod1	FBgn0029903	pod1 coronin	6		CORO7	coronin 7	HGNC:26161	6
LOC120838440	7	6	1.3	1.0978	1.5393	1.5393	1.0978		13305	120838440	LOC120838440	uncharacterized LOC120838440	ISCP_028328		0.2093
LOC115308177	7	4	1.1512	1.0977	1.1639	1.1639	1.0977		11928	115308177	Phyhd1	phytanoyl-CoA dioxygenase domain-containing protein 1	ISCP_020521		7.9785	Phyhd1	FBgn0037819	Phytanoyl-CoA dioxygenase domain containing 1	7		PHYHD1	phytanoyl-CoA dioxygenase domain containing 1	HGNC:23396	4
LOC120847354	7	7	1.2436	1.0972	1.6524	1.6524	1.0972		12937	120847354	LOC120847354	putative nuclease HARBI1	ISCP_037466		0.140712
LOC8042927	7	6	1.2728	1.0968	1.1338	1.2728	1.0968		12312	8042927	LOC8042927	glucose-6-phosphate exchanger SLC37A4	ISCP_017735		1.11985						SLC37A4	solute carrier family 37 member 4	HGNC:4061	6
LOC8050484	7	6	1.0966	1.0992	1.2464	1.2464	1.0966		12768	8050484	LOC8050484	tetratricopeptide repeat protein 5	ISCP_003207		24.925						TTC5	tetratricopeptide repeat domain 5	HGNC:19274	7
LOC115312065	7	5	1.3884	1.3763	1.0957	1.3884	1.0957		14947	115312065	LOC115312065	uncharacterized LOC115312065	ISCP_018490		0.063105
LOC121833007	7	6	1.3979	1.3208	1.0956	1.3979	1.0956		14753	121833007	LOC121833007	probable cytochrome P450 9f2	ISCP_003629
LOC8027495	7	6	1.1517	1.1176	1.095	1.1517	1.095		11886	8027495	Pino	protein pinocchio	ISCP_016006	ISCW002533	74.9225	Pino	FBgn0016926	Pinocchio	3
LOC115329017	7	5	1.0938	1.1514	1.2561	1.2561	1.0938		11185	115329017	LOC115329017	estradiol 17-beta-dehydrogenase 8	ISCP_004308		0.07828
LOC120836147	7	7	1.2397	1.0938	1.2706	1.2706	1.0938		12912	120836147	LOC120836147	cytochrome P450 2J4	ISCP_004288			Cyp305a1	FBgn0036910	Cytochrome P450 305a1	1		CYP2F1	cytochrome P450 family 2 subfamily F member 1	HGNC:2632	5
LOC120849132	7	5	1.1659	1.175	1.0925	1.175	1.0925		13513	120849132	LOC120849132	uncharacterized LOC120849132	ISCP_034812		0.111683
LOC120843191	7	6	1.5535	1.4291	1.0922	1.5535	1.0922		11966	120843191	Syt4	synaptotagmin-4	ISCP_019720		0.44365	Syt4	FBgn0028400	Synaptotagmin 4	6		SYT4	synaptotagmin 4	HGNC:11512	6
LOC120849587	7	4	1.0918	1.101	1.5092	1.5092	1.0918		9420	120849587	LOC120849587	piggyBac transposable element-derived protein 3-like	ISCP_001538		0.29445
LOC8052636	7	5	1.0913	1.1264	1.3366	1.3366	1.0913		13549	8052636	LOC8052636	centrosomal protein of 19 kDa	ISCP_025098		1.1465						CEP19	centrosomal protein 19	HGNC:28209	7
LOC121046893	7	7	1.3172	1.0912	1.5121	1.5121	1.0912		13289	121046893	LOC121046893	uncharacterized LOC121046893	ISCP_022258								RTL1	retrotransposon Gag like 1	HGNC:14665	1
LOC120842163	7	5	1.4039	1.4356	1.0908	1.4356	1.0908		14719	120842163	LOC120842163	FGGY carbohydrate kinase domain-containing protein	ISCP_020285		49.125	CG11594	FBgn0035484	uncharacterized protein	7		FGGY	FGGY carbohydrate kinase domain containing	HGNC:25610	7
LOC115330318	7	5	1.443	1.4709	1.0898	1.4709	1.0898		13857	115330318	LOC115330318	uncharacterized LOC115330318	ISCP_012587		1.82275
LOC120836043	7	7	1.3433	1.3483	1.0887	1.3483	1.0887		13621	120836043	LOC120836043	connectin-like	ISCP_013250		0.0241025	Con	FBgn0005775	Connectin	2
LOC121836710	7	6	1.4296	1.3469	1.0884	1.4296	1.0884		14849	121836710	LOC121836710	uncharacterized LOC121836710	ISCP_000433		2.6205
LOC8025114	7	7	1.0872	1.3337	1.1232	1.3337	1.0872		13525	8025114	LOC8025114	endoribonuclease Dicer	ISCP_016317		8.096	Dcr-2	FBgn0034246	Dicer-2	2	Yes (5pct FDR)	DICER1	dicer 1, ribonuclease III	HGNC:17098	3
LOC120843298	7	7	1.5316	1.4587	1.087	1.5316	1.087		14577	120843298	LOC120843298	uncharacterized LOC120843298	ISCP_008771		0.13932
LOC115313983	7	6	1.3612	1.0868	1.3236	1.3612	1.0868		14569	115313983	LOC115313983	uncharacterized LOC115313983	ISCP_019155		0.1389
LOC120842010	7	7	1.0865	1.3991	1.4749	1.4749	1.0865		13876	120842010	LOC120842010	uncharacterized LOC120842010	ISCP_030846		0.128875
LOC121836817	7	4	1.0847	1.2056	1.0905	1.2056	1.0847		14126	121836817	LOC121836817	protein ABHD13-like	-		20.8525	Bem46	FBgn0025109	Bem46	7		ABHD13	abhydrolase domain containing 13	HGNC:20293	7
LOC8028864	7	7	1.1734	1.083	1.1045	1.1734	1.083		12442	8028864	nmo	serine/threonine-protein kinase NLK	ISCP_008035		14.355	nmo	FBgn0011817	nemo	7		NLK	nemo like kinase	HGNC:29858	7
LOC121833424	7	6	1.1857	1.312	1.083	1.312	1.083		13076	121833424	LOC121833424	major facilitator superfamily domain-containing protein 3-like	ISCP_015053		0.11246						MFSD3	major facilitator superfamily domain containing 3	HGNC:25157	6
LOC115319170	7	6	1.082	1.1774	1.1845	1.1845	1.082		13539	115319170	LOC115319170	uncharacterized LOC115319170	ISCP_008437		0.6288
LOC115310910	7	7	1.133	1.3194	1.082	1.3194	1.082		13418	115310910	LOC115310910	uncharacterized LOC115310910	ISCP_001694		0.18405						PROK1	prokineticin 1	HGNC:18454	2
LOC120846575	7	6	1.5078	1.081	1.6211	1.6211	1.081		15080	120846575	LOC120846575	axin	ISCP_025844		9.67825	Axn	FBgn0026597	Axin	5	Yes (5pct FDR)	AXIN1	axin 1	HGNC:903	6
LOC8043745	7	4	1.1159	1.0802	1.112	1.1159	1.0802		13251	8043745	LOC8043745	Meckel syndrome type 1 protein	ISCP_016544		6.77525	Mks1	FBgn0030395	Meckel syndrome, type 1	1		MKS1	MKS transition zone complex subunit 1	HGNC:7121	2
LOC115319358	7	4	1.1257	1.0785	1.3308	1.3308	1.0785		13651	115319358	LOC115319358	uncharacterized LOC115319358	ISCP_016417		0.26866
LOC120844457	7	6	1.0992	1.1484	1.0782	1.1484	1.0782		11791	120844457	LOC120844457	protein O-glucosyltransferase 1	ISCP_014780		30.63	rumi	FBgn0086253	rumi	7		POGLUT1	protein O-glucosyltransferase 1	HGNC:22954	7
LOC121046593	7	5	1.226	1.1952	1.0775	1.226	1.0775		14361	121046593	LOC121046593	uncharacterized LOC121046593	ISCP_025805		0.0108275
LOC121046967	4	4	1.1788	1.0775	1.2615	1.2615	1.0775		12522	121046967	LOC121046967	polycomb complex protein BMI-1-like	ISCP_032880		0.76775	l(3)73Ah	FBgn0002283	lethal (3) 73Ah	1		COMMD3-BMI1	COMMD3-BMI1 readthrough	HGNC:48326	1
LOC8052249	7	6	1.2756	1.0773	1.3437	1.3437	1.0773		13962	8052249	LOC8052249	tubulin epsilon and delta complex protein 1	ISCP_009354	ISCW019029	29.3325						TEDC1	tubulin epsilon and delta complex 1	HGNC:20127	1
LOC115310035	7	7	1.412	1.1714	1.0771	1.412	1.0771		14003	115310035	LOC115310035	uncharacterized LOC115310035	ISCP_037386
LOC120844665	7	6	1.5062	1.5822	1.0769	1.5822	1.0769		11926	120844665	LOC120844665	uncharacterized LOC120844665	ISCP_017254
LOC115314092	7	5	1.3068	1.0768	1.328	1.328	1.0768		14831	115314092	LOC115314092	hepatoma-derived growth factor-related protein 2-like	ISCP_010080		0.010345
LOC8052836	7	6	1.0767	1.1284	1.2353	1.2353	1.0767		13145	8052836	Mhcl	unconventional myosin-XVIIIa	ISCP_028199		13.8522	Mhcl	FBgn0026059	Myosin heavy chain-like	6		MYO18A	myosin XVIIIA	HGNC:31104	6
LOC8040087	7	4	1.1801	1.1873	1.0766	1.1873	1.0766		15081	8040087	LOC8040087	transmembrane protein 98	ISCP_038204		6.76975						TMEM98	transmembrane protein 98	HGNC:24529	7
LOC8034893	7	5	1.0757	1.0871	1.3298	1.3298	1.0757		13199	8034893	LOC8034893	cyclic GMP-AMP synthase	ISCP_026371		8.5605	cGlr1	FBgn0034047	cGAS-like receptor 1	4		CGAS	cyclic GMP-AMP synthase	HGNC:21367	3
LOC8040321	7	5	1.0755	1.1864	1.3781	1.3781	1.0755		12783	8040321	LOC8040321	mitochondrial mRNA pseudouridine synthase Trub2	ISCP_013897	ISCW022660	12.8525	CG7849	FBgn0033060	uncharacterized protein	7	Yes (5pct FDR)	TRUB2	TruB pseudouridine synthase family member 2	HGNC:17170	7
LOC8041074	7	6	1.4835	1.0747	1.0921	1.4835	1.0747		14044	8041074	LOC8041074	spermatogenesis-associated serine-rich protein 2	ISCP_016700		64.55						SPATS2	spermatogenesis associated serine rich 2	HGNC:18650	6
LOC115328560	7	5	1.1071	1.0741	1.734	1.734	1.0741		14117	115328560	LOC115328560	serine dehydratase-like	ISCP_025120		0.1894	Srr	FBgn0037684	Serine racemase	3		SDSL	serine dehydratase like	HGNC:30404	7
LOC115325326	7	7	1.3325	1.1153	1.0731	1.3325	1.0731		13455	115325326	LOC115325326	uncharacterized LOC115325326	ISCP_033369		0.066265
LOC8032622	7	6	1.0731	1.1454	1.374	1.374	1.0731		12599	8032622	LOC8032622	zinc finger protein 776	ISCP_005897		26.9475
LOC8039865	7	5	1.4682	1.1879	1.072	1.4682	1.072		15128	8039865	LOC8039865	uncharacterized LOC8039865	ISCP_007944		1.65525						RNH1	ribonuclease/angiogenin inhibitor 1	HGNC:10074	1
LOC8042942	7	7	1.3151	1.5559	1.0715	1.5559	1.0715		14711	8042942	LOC8042942	tyramine receptor 1	ISCP_037548	ISCW013655	0.007165	Oct-TyrR	FBgn0004514	Octopamine-Tyramine receptor	5		HTR1A	5-hydroxytryptamine receptor 1A	HGNC:5286	4
LOC8051187	7	6	1.3463	1.3547	1.0706	1.3547	1.0706		12193	8051187	LOC8051187	angiotensin-converting enzyme-like	ISCP_003183		0.76745	Ance	FBgn0012037	Angiotensin converting enzyme	7		ACE	angiotensin I converting enzyme	HGNC:2707	4
LOC8043390	7	6	1.3194	1.366	1.0702	1.366	1.0702		14116	8043390	LOC8043390	endothelin-converting enzyme 1-like	ISCP_027601	ISCW014756	0.8989
LOC8035055	7	6	1.1402	1.1544	1.07	1.1544	1.07		13042	8035055	LOC8035055	facilitated trehalose transporter Tret1-like	ISCP_024356	ISCW024553	0.0867125	Tret1-2	FBgn0033644	Trehalose transporter 1-2	6		SLC2A8	solute carrier family 2 member 8	HGNC:13812	5
LOC8052053	7	7	1.1545	1.0695	1.4748	1.4748	1.0695		12370	8052053	LOC8052053	Down syndrome cell adhesion molecule homolog	ISCP_018816		17.3375	Dscam2	FBgn0265296	Down syndrome cell adhesion molecule 2	4		DSCAM	DS cell adhesion molecule	HGNC:3039	5
LOC115314972	6	6	1.4251	1.5093	1.0691	1.5093	1.0691		14532	115314972	LOC115314972	BEN domain-containing protein 5-like	ISCP_004685		0.0144225						BEND5	BEN domain containing 5	HGNC:25668	1
LOC115316411	7	6	1.0691	1.1225	1.5538	1.5538	1.0691		12980	115316411	LOC115316411	uncharacterized LOC115316411	ISCP_008867		0.016815
LOC115331023	7	6	1.0816	1.0688	1.3104	1.3104	1.0688		12743	115331023	LOC115331023	uncharacterized LOC115331023	ISCP_028612		0.14721
LOC120841689	7	7	1.2843	1.0677	1.5	1.5	1.0677		13139	120841689	LOC120841689	sulfotransferase ssu-1-like	ISCP_033873		0.214925	St2	FBgn0037665	Sulfotransferase 2	1		SULT6B1	sulfotransferase family 6B member 1	HGNC:33433	2
LOC8025126	7	7	1.0676	1.2084	1.3501	1.3501	1.0676		12635	8025126	LOC8025126	uncharacterized LOC8025126	ISCP_016975		14.38	CG17270	FBgn0038828	uncharacterized protein	5		ERG28	ergosterol biosynthesis 28 homolog	HGNC:1187	4
LOC115309366	7	7	1.3197	1.3944	1.0675	1.3944	1.0675		13838	115309366	LOC115309366	uncharacterized LOC115309366	ISCP_020968		46.775
LOC8031144	7	6	1.2154	1.0672	1.2442	1.2442	1.0672		12465	8031144	LOC8031144	retinol dehydrogenase 11-like	ISCP_037575			CG7675	FBgn0038610	uncharacterized protein	2
LOC8053440	7	6	1.0667	1.284	1.2316	1.284	1.0667		12485	8053440	LOC8053440	sialin	ISCP_000601		15.6675	Picot	FBgn0024315	picot	1		SLC17A4	solute carrier family 17 member 4	HGNC:10932	2
LOC8030468	7	6	1.0649	1.2414	1.6958	1.6958	1.0649		14282	8030468	KLHL18	kelch-like protein 18	ISCP_001743		29.0825	KLHL18	FBgn0037978	Kelch like family member 18	7	Yes (5pct FDR)	KLHL18	kelch like family member 18	HGNC:29120	7
LOC115312563	7	5	1.138	1.1578	1.0643	1.1578	1.0643		13489	115312563	LOC115312563	cell wall protein DAN4	ISCP_019405		5.71125
LOC121834249	6	6	1.0643	1.3081	1.5936	1.5936	1.0643		13253	121834249	LOC121834249	uncharacterized LOC121834249	ISCP_023933		0.062645
LOC8031194	7	5	1.0634	1.1514	1.1158	1.1514	1.0634		14304	8031194	Liprin-gamma	kazrin	ISCP_024565		14.7475	Liprin-gamma	FBgn0034720	Liprin-gamma	5		KAZN	kazrin, periplakin interacting protein	HGNC:29173	7
LOC121837524	7	7	1.0615	1.1996	1.4556	1.4556	1.0615		12697	121837524	LOC121837524	insulin-like growth factor-binding protein complex acid labile subunit	ISCP_020720			Con	FBgn0005775	Connectin	2
LOC121834199	3	3	1.1318	1.166	1.0598	1.166	1.0598		12538	121834199	LOC121834199	uncharacterized LOC121834199	ISCP_014442		0.482525
LOC8040372	7	6	1.1886	1.0597	1.0987	1.1886	1.0597		13558	8040372	LOC8040372	inositol polyphosphate-4-phosphatase type I A	ISCP_000401		18.1875	CG42271	FBgn0259166	uncharacterized protein	7		INPP4A	inositol polyphosphate-4-phosphatase type I A	HGNC:6074	6
LOC8033285	7	6	1.2856	1.0593	1.4586	1.4586	1.0593		14208	8033285	LOC8033285	galectin-4	ISCP_013872		66.3725	galectin	FBgn0031213	galectin	1		LGALS4	galectin 4	HGNC:6565	6
LOC120846118	7	6	1.4592	1.5741	1.0591	1.5741	1.0591		15145	120846118	LOC120846118	protein FAM8A1	ISCP_029934		1.96425	CG8237	FBgn0033350	uncharacterized protein	6		FAM8A1	family with sequence similarity 8 member A1	HGNC:16372	4
LOC115320085	7	7	1.0585	1.1973	1.3207	1.3207	1.0585		12594	115320085	LOC115320085	uncharacterized LOC115320085	ISCP_014099		2.12775
LOC120840905	7	7	1.0926	1.057	1.2694	1.2694	1.057		11987	120840905	LOC120840905	ribonuclease P protein subunit p25-like protein	ISCP_034962		1.2811	Rpp25	FBgn0033092	Ribonuclease P/MRP subunit p25	5	Yes (5pct FDR)	RPP25L	ribonuclease P/MRP subunit p25 like	HGNC:19909	5
LOC120849656	7	7	1.0568	1.0611	1.0636	1.0636	1.0568		11695	120849656	LOC120849656	caldesmon-like	ISCP_020553		0.0818325
LOC115326554	7	6	1.0567	1.2712	1.3003	1.3003	1.0567		14162	115326554	kri	uracil phosphoribosyltransferase homolog	ISCP_018361		42.0225	kri	FBgn0035639	krishah	7	Yes (5pct FDR)	UPRT	uracil phosphoribosyltransferase homolog	HGNC:28334	7
LOC8040182	7	6	1.2494	1.138	1.0564	1.2494	1.0564		13924	8040182	LOC8040182	LIM domain only protein 3	ISCP_014211		29.9975	Bx	FBgn0265598	Beadex	4		LMO1	LIM domain only 1	HGNC:6641	6
LOC8052457	7	7	1.1458	1.0562	1.1095	1.1458	1.0562		12210	8052457	5PtaseI	inositol polyphosphate-5-phosphatase A	ISCP_030076		32.48	5PtaseI	FBgn0259178	Inositol polyphosphate-5-phosphatase type I	6		INPP5A	inositol polyphosphate-5-phosphatase A	HGNC:6076	7
LOC8039850	7	6	1.349	1.0551	1.659	1.659	1.0551		14491	8039850	LOC8039850	probable glutamate receptor	ISCP_038537		0.267025	Ir7c	FBgn0029966	Ionotropic receptor 7c	2
LOC115326127	3	3	1.0772	1.0616	1.0544	1.0772	1.0544		11994	115326127	LOC115326127	uncharacterized LOC115326127	ISCP_008147		0.190972
LOC115317132	7	6	1.2758	1.0542	1.4823	1.4823	1.0542		14153	115317132	LOC115317132	zinc finger protein OZF	ISCP_010189		6.3355	CG2202	FBgn0030240	uncharacterized protein	1		ZNF85	zinc finger protein 85	HGNC:13160	1
LOC115309908	7	4	1.1148	1.0541	1.0646	1.1148	1.0541		13867	115309908	LOC115309908	trypsin-1-like	ISCP_024653
LOC121045901	7	6	1.0526	1.257	1.1939	1.257	1.0526		11826	121045901	LOC121045901	microtubule-associated serine/threonine-protein kinase 2-like	ISCP_025575		0.018667
LOC8035143	7	7	1.5113	1.6187	1.0516	1.6187	1.0516		14944	8035143	pasi1	uncharacterized LOC8035143	ISCP_021441	ISCW008924	17.8625	pasi1	FBgn0038545	pasiflora 1	5
LOC120844100	7	5	1.2361	1.0493	1.5383	1.5383	1.0493		12693	120844100	LOC120844100	uncharacterized LOC120844100	ISCP_030553		0.141235	CG32095	FBgn0052095	uncharacterized protein	1
LOC8051746	7	6	1.2944	1.2726	1.0492	1.2944	1.0492		14256	8051746	LOC8051746	2-iminobutanoate/2-iminopropanoate deaminase	ISCP_033677		0.404225	UK114	FBgn0086691	UK114	6		RIDA	reactive intermediate imine deaminase A homolog	HGNC:16897	6
LOC120849567	7	7	1.6567	1.2213	1.0481	1.6567	1.0481		14970	120849567	LOC120849567	lysosomal cobalamin transporter ABCD4	-		3.6175						ABCD4	ATP binding cassette subfamily D member 4	HGNC:68	7
LOC8024329	7	6	1.1767	1.0972	1.0465	1.1767	1.0465		12841	8024329	LOC8024329	regucalcin	ISCP_034509		3.3965	regucalcin	FBgn0030362	regucalcin	6		RGN	regucalcin	HGNC:9989	1
LOC121833615	7	6	1.0772	1.0463	1.0545	1.0772	1.0463		12796	121833615	LOC121833615	multidrug resistance-associated protein 1-like	ISCP_033090
LOC8034486	7	6	1.3098	1.391	1.0458	1.391	1.0458		14099	8034486	Cep97	centrosomal protein of 97 kDa	ISCP_017399		6.5015	Cep97	FBgn0031575	Centrosomal protein 97kDa	4		CEP97	centrosomal protein 97	HGNC:26244	4
LOC8041721	7	6	1.0456	1.1173	1.651	1.651	1.0456		11420	8041721	LOC8041721	neuroplastin	ISCP_029716	ISCW014557	841.775	Bsg	FBgn0261822	Basigin	3		NPTN	neuroplastin	HGNC:17867	4
LOC8043522	7	5	1.1813	1.0453	1.0601	1.1813	1.0453		12642	8043522	LOC8043522	zinc finger BED domain-containing protein 4-like	ISCP_015228		0.156087	CG13775	FBgn0031874	uncharacterized protein	1		ZBED4	zinc finger BED-type containing 4	HGNC:20721	5
LOC121046677	7	7	1.4525	1.2181	1.0451	1.4525	1.0451		14220	121046677	LOC121046677	uncharacterized LOC121046677	ISCP_037488
LOC121835038	6	5	1.0662	1.0448	1.0831	1.0831	1.0448		12881	121835038	LOC121835038	integrin beta-PS-like	ISCP_023042		129.15	mys	FBgn0004657	myospheroid	2		ITGB1	integrin subunit beta 1	HGNC:6153	2
LOC115322019	7	7	1.2156	1.2369	1.0429	1.2369	1.0429		12915	115322019	LOC115322019	ribosomal protein S6 kinase beta-1	ISCP_005314		28.345	S6k	FBgn0283472	Ribosomal protein S6 kinase	7	Yes (5pct FDR)	RPS6KB1	ribosomal protein S6 kinase B1	HGNC:10436	7
LOC120850736	7	6	1.0422	1.0697	1.601	1.601	1.0422		12525	120850736	LOC120850736	THAP domain-containing protein 1 B	ISCP_026411		6.19225						THAP1	THAP domain containing 1	HGNC:20856	1
LOC8025626	7	5	1.4828	1.4215	1.0421	1.4828	1.0421		8997	8025626	LOC8025626	sortilin-related receptor	ISCP_029115		14.6525						SORL1	sortilin related receptor 1	HGNC:11185	6
LOC121835090	6	6	1.3009	1.0418	1.1539	1.3009	1.0418		13279	121835090	LOC121835090	protein ALP1-like	ISCP_037578		0.4342	CG7492	FBgn0035807	uncharacterized protein	1
LOC8026654	7	5	1.3819	1.3605	1.0414	1.3819	1.0414		14318	8026654	LOC8026654	DNA replication factor Cdt1-like	ISCP_000826	ISCW002268	15.24	dup	FBgn0000996	double parked	6	Yes (5pct FDR)	CDT1	chromatin licensing and DNA replication factor 1	HGNC:24576	7
LOC120846900	7	7	1.0408	1.0524	1.1651	1.1651	1.0408		11704	120846900	LOC120846900	connectin-like	ISCP_002865			Con	FBgn0005775	Connectin	2
LOC115323694	7	6	1.0407	1.2753	1.208	1.2753	1.0407		13849	115323694	LOC115323694	heat shock protein 68	ISCP_027057		0.5041	Hsp68	FBgn0001230	Heat shock protein 68	6
LOC8050939	7	7	1.2028	1.1162	1.0406	1.2028	1.0406		12721	8050939	LOC8050939	pollen-specific leucine-rich repeat extensin-like protein 1	ISCP_016905		0.2817
LOC8040550	7	4	1.1166	1.0406	1.3146	1.3146	1.0406		15015	8040550	LOC8040550	uncharacterized LOC8040550	ISCP_007844	ISCW022035
LOC120838855	7	6	1.268	1.2272	1.0401	1.268	1.0401		14071	120838855	LOC120838855	zinc finger MYM-type protein 1-like	ISCP_022300		0.209602						THAP12	THAP domain containing 12	HGNC:9440	1
LOC121045916	6	6	1.2469	1.3213	1.0401	1.3213	1.0401		13493	121045916	LOC121045916	zinc finger protein 2 homolog	ISCP_023658		0.48135	CG2202	FBgn0030240	uncharacterized protein	1		ZNF71	zinc finger protein 71	HGNC:13141	2
LOC8043709	7	5	1.226	1.4044	1.0389	1.4044	1.0389		15123	8043709	LOC8043709	peroxiredoxin prdx-2	ISCP_002685	ISCW015321	125.425	Prx3	FBgn0038519	Peroxiredoxin 3	4		PRDX3	peroxiredoxin 3	HGNC:9354	7
LOC120836302	7	7	1.1266	1.0389	1.4432	1.4432	1.0389		12119	120836302	LOC120836302	beta-hexosaminidase subunit beta	ISCP_019824		0.0760575	Hexo1	FBgn0041630	Hexosaminidase 1	4		HEXB	hexosaminidase subunit beta	HGNC:4879	2
LOC8050473	7	7	1.2807	1.3081	1.0377	1.3081	1.0377		13327	8050473	Snx16	sorting nexin-16	ISCP_025010	ISCW018037	6.0045	Snx16	FBgn0034265	Sorting nexin 16	5		SNX16	sorting nexin 16	HGNC:14980	6
LOC115318783	7	7	1.0376	1.0678	1.05	1.0678	1.0376		11868	115318783	LOC115318783	histone-lysine N-methyltransferase PRDM9-like	ISCP_006142		0.495225						PRDM7	PR/SET domain 7	HGNC:9351	3
LOC120847520	7	7	1.1689	1.2551	1.0376	1.2551	1.0376		12973	120847520	LOC120847520	uncharacterized LOC120847520	ISCP_028219		14.265
LOC121836050	7	7	1.338	1.5851	1.0375	1.5851	1.0375		14806	121836050	LOC121836050	protein FAM151B-like	ISCP_019888		0.13535
LOC121833588	6	6	1.0565	1.1766	1.036	1.1766	1.036		12544	121833588	LOC121833588	uncharacterized LOC121833588	ISCP_037259		0.064105
LOC121834626	7	5	1.0359	1.1	1.0988	1.1	1.0359		14360	121834626	LOC121834626	piggyBac transposable element-derived protein 3-like	ISCP_030809		0.13805
LOC115311524	7	7	1.2305	1.1919	1.0356	1.2305	1.0356		12801	115311524	Wnt2	protein Wnt-7b	ISCP_005645		0.0124075	Wnt2	FBgn0004360	Wnt oncogene analog 2	7		WNT7B	Wnt family member 7B	HGNC:12787	7
LOC8037465	7	6	1.3729	1.3095	1.0348	1.3729	1.0348		13770	8037465	LOC8037465	uncharacterized LOC8037465	ISCP_018437	ISCW021029	0.020169
LOC8050639	7	6	1.0347	1.1598	1.3755	1.3755	1.0347		12971	8050639	LOC8050639	venom metalloproteinase antarease-like TtrivMP_A	ISCP_012203		0.0099275	sona	FBgn0034903	sol narae	1		ADAMDEC1	ADAM like decysin 1	HGNC:16299	1
LOC8029986	7	7	1.3304	1.0338	1.6802	1.6802	1.0338		13521	8029986	LOC8029986	aldehyde dehydrogenase, mitochondrial	ISCP_022358		0.956975	CG31075	FBgn0051075	uncharacterized protein	3		ALDH1A3	aldehyde dehydrogenase 1 family member A3	HGNC:409	2
LOC8040109	7	5	1.141	1.2426	1.0325	1.2426	1.0325		9830	8040109	LOC8040109	uncharacterized LOC8040109	ISCP_032309		0.189475
LOC8032721	7	6	1.1568	1.0484	1.0317	1.1568	1.0317		13966	8032721	LOC8032721	acetylcholinesterase	ISCP_023204		0.174185
LOC115318180	7	5	1.1105	1.0342	1.0312	1.1105	1.0312		9814	115318180	LOC115318180	zinc finger protein 883	ISCP_003319		0.7534	CG2202	FBgn0030240	uncharacterized protein	1
LOC8039252	7	6	1.0842	1.031	1.3535	1.3535	1.031		12585	8039252	LOC8039252	potassium/sodium hyperpolarization-activated cyclic nucleotide-gated channel 2	ISCP_019267		2.09425	Ih	FBgn0263397	I[[h]] channel	1		HCN3	hyperpolarization activated cyclic nucleotide gated potassium channel 3	HGNC:19183	6
LOC115323297	7	4	1.0308	1.0854	1.0578	1.0854	1.0308		10159	115323297	LOC115323297	uncharacterized LOC115323297	ISCP_019746		0.00178175	CG14135	FBgn0036193	uncharacterized protein	1
LOC8039553	7	6	1.2216	1.0306	1.2503	1.2503	1.0306		13752	8039553	LOC8039553	basement membrane-specific heparan sulfate proteoglycan core protein	ISCP_000482		21.0125	trol	FBgn0284408	terribly reduced optic lobes	7		HSPG2	heparan sulfate proteoglycan 2	HGNC:5273	7
LOC8042748	7	7	1.295	1.3225	1.03	1.3225	1.03		13438	8042748	TpnT	troponin T, skeletal muscle	ISCP_019804		10.4835	up	FBgn0004169	upheld	6		TNNT3	troponin T3, fast skeletal type	HGNC:11950	2
LOC120839089	5	5	1.1766	1.0297	1.2389	1.2389	1.0297		12524	120839089	LOC120839089	pyridine nucleotide-disulfide oxidoreductase domain-containing protein 1	ISCP_036286		2.35525	Pyroxd1	FBgn0032846	Pyridine nucleotide-disulfide oxidoreductase domain 1	2	Yes (5pct FDR)	PYROXD1	pyridine nucleotide-disulphide oxidoreductase domain 1	HGNC:26162	2
LOC121046643	7	5	1.4813	1.5244	1.0283	1.5244	1.0283		13985	121046643	LOC121046643	uncharacterized LOC121046643	ISCP_011945		0.018535
LOC115324964	7	6	1.2029	1.0282	1.303	1.303	1.0282		8819	115324964	LOC115324964	putative bolA-like protein K11H12.1	ISCP_033836		35.1425	CG31126	FBgn0051126	uncharacterized protein	6	Yes (5pct FDR)	BOLA1	bolA family member 1	HGNC:24263	6
LOC120836608	5	5	1.3835	1.2843	1.0281	1.3835	1.0281		13896	120836608	LOC120836608	uncharacterized LOC120836608	ISCP_013305
LOC8043564	7	7	1.3122	1.5317	1.028	1.5317	1.028		14611	8043564	LOC8043564	fibroblast growth factor receptor substrate 3-like	ISCP_011645		5.48	CG13398	FBgn0032042	uncharacterized protein	4		FRS3	fibroblast growth factor receptor substrate 3	HGNC:16970	5
LOC8025380	7	6	1.1326	1.1525	1.0274	1.1525	1.0274		7702	8025380	LOC8025380	uncharacterized LOC8025380	ISCP_004451	ISCW000219	0.55625
LOC120850343	7	5	1.0908	1.0267	1.1493	1.1493	1.0267		11809	120850343	LOC120850343	uncharacterized LOC120850343	ISCP_025523		0.3927						GIN1	gypsy retrotransposon integrase 1	HGNC:25959	1
LOC8041062	7	6	1.549	1.7747	1.0256	1.7747	1.0256		15198	8041062	LOC8041062	band 7 protein AGAP004871	ISCP_013357		0.12991	CG42540	FBgn0260657	uncharacterized protein	4		STOM	stomatin	HGNC:3383	4
LOC8029898	7	7	1.2209	1.6425	1.025	1.6425	1.025		14979	8029898	LOC8029898	phosphatidylinositol 3,4,5-trisphosphate 3-phosphatase TPTE2	ISCP_000862	ISCW018153	18.995	Pten	FBgn0026379	Phosphatase and tensin homolog	1	Yes (5pct FDR)	TPTE2	transmembrane phosphoinositide 3-phosphatase and tensin homolog 2	HGNC:17299	6
LOC120842590	7	6	1.0247	1.0905	1.3218	1.3218	1.0247		13832	120842590	LOC120842590	UPF0462 protein C4orf33 homolog	ISCP_038319		0.76115						C4orf33	chromosome 4 open reading frame 33	HGNC:27025	7
LOC120843145	6	6	1.0246	1.2763	1.661	1.661	1.0246		13106	120843145	LOC120843145	piggyBac transposable element-derived protein 1	ISCP_031270		0.0103
LOC8037687	7	7	1.0244	1.0291	1.6687	1.6687	1.0244		11601	8037687	LOC8037687	uncharacterized LOC8037687	ISCP_019698		0.031835
LOC8029912	7	6	1.2404	1.0633	1.0243	1.2404	1.0243		13994	8029912	kibra	protein WWC2	ISCP_019268		4.121	kibra	FBgn0262127	kibra	6		WWC3	WWC family member 3	HGNC:29237	7
LOC8035163	7	5	1.1358	1.0242	1.2452	1.2452	1.0242		12907	8035163	LOC8035163	pyruvate dehydrogenase phosphatase regulatory subunit, mitochondrial	ISCP_036374		30.7425	CG3626	FBgn0029706	uncharacterized protein	7		PDPR	pyruvate dehydrogenase phosphatase regulatory subunit	HGNC:30264	7
LOC115314708	7	6	1.3614	1.3555	1.0233	1.3614	1.0233		13673	115314708	LOC115314708	probable thiopurine S-methyltransferase	ISCP_005572		61.165						TPMT	thiopurine S-methyltransferase	HGNC:12014	7
LOC8043301	7	7	1.0836	1.205	1.0232	1.205	1.0232		12571	8043301	LOC8043301	leucine-rich repeat-containing protein 49	ISCP_026240		10.2455	CG13708	FBgn0035577	uncharacterized protein	1	Yes (5pct FDR)	LRRC49	leucine rich repeat containing 49	HGNC:25965	4
LOC121048314	4	4	1.0231	1.1891	1.114	1.1891	1.0231		12656	121048314	LOC121048314	transposable element P transposase	ISCP_035364		1.08435	CG10631	FBgn0032817	uncharacterized protein	1
LOC120839186	7	6	1.2658	1.0316	1.0226	1.2658	1.0226		11117	120839186	Hacl	2-hydroxyacyl-CoA lyase 1	ISCP_038088		41.6125	Hacl	FBgn0034488	2-hydroxyacyl-CoA lyase	7		HACL1	2-hydroxyacyl-CoA lyase 1	HGNC:17856	7
LOC115315283	7	7	1.0217	1.5577	1.3387	1.5577	1.0217		14525	115315283	LOC115315283	uncharacterized LOC115315283	ISCP_037947		0.379625
LOC8051304	7	6	1.0212	1.1531	1.1898	1.1898	1.0212		12790	8051304	LOC8051304	pancreatic lipase-related protein 2-like	ISCP_035404		0.33515	CG13282	FBgn0032612	uncharacterized protein	1
LOC121838555	7	7	1.0453	1.0207	1.1969	1.1969	1.0207		11687	121838555	LOC121838555	carbohydrate sulfotransferase 11-like	ISCP_001241
LOC120842160	5	4	1.051	1.0204	1.2295	1.2295	1.0204		12872	120842160	LOC120842160	uncharacterized LOC120842160	ISCP_020232		0.290775
LOC8034328	7	6	1.0718	1.4009	1.0203	1.4009	1.0203		14901	8034328	LOC8034328	advillin	ISCP_026438		6.008	qua	FBgn0003187	quail	5		VIL1	villin 1	HGNC:12690	7
LOC8041747	7	5	1.1631	1.098	1.02	1.1631	1.02		14357	8041747	LOC8041747	monocarboxylate transporter 1	ISCP_002697		0.102117	CG8389	FBgn0034063	uncharacterized protein	1
LOC8036192	7	7	1.0194	1.284	1.1435	1.284	1.0194		13099	8036192	Rad1	cell cycle checkpoint protein RAD1	ISCP_004091	ISCW010335	16.8975	Rad1	FBgn0026778	Radiation insensitive 1	6	Yes (5pct FDR)	RAD1	RAD1 checkpoint DNA exonuclease	HGNC:9806	7
LOC8027457	7	7	1.5952	1.6319	1.0192	1.6319	1.0192		15000	8027457	LOC8027457	multiple inositol polyphosphate phosphatase 1	ISCP_023496		0.0306375	Mipp2	FBgn0026060	Multiple inositol polyphosphate phosphatase 2	4		MINPP1	multiple inositol-polyphosphate phosphatase 1	HGNC:7102	5
LOC120845214	7	7	1.2089	1.0191	1.2397	1.2397	1.0191		12660	120845214	LOC120845214	uncharacterized LOC120845214	ISCP_027147		0.0431075
LOC8030117	7	6	1.1972	1.241	1.0191	1.241	1.0191		13906	8030117	LOC8030117	uncharacterized LOC8030117	ISCP_002650		0.506075	hwt	FBgn0264542	heavyweight	2		SHB	SH2 domain containing adaptor protein B	HGNC:10838	2
LOC120842591	7	5	1.1614	1.2019	1.0189	1.2019	1.0189		11430	120842591	LOC120842591	neurofilament heavy polypeptide-like	ISCP_016343								LOC124901807	G patch domain-containing protein 8-like	-:-	1
LOC115310563	7	3	1.2225	1.2611	1.0177	1.2611	1.0177		14921	115310563	LOC115310563	uncharacterized LOC115310563	ISCP_032420		17.585						SYCP3	synaptonemal complex protein 3	HGNC:18130	4
LOC115309698	7	7	1.798	1.4625	1.0176	1.798	1.0176		15233	115309698	LOC115309698	exonuclease V	ISCP_036705		69.2975						EXO5	exonuclease 5	HGNC:26115	7
LOC8053674	7	5	1.1093	1.0174	1.3776	1.3776	1.0174		13294	8053674	LOC8053674	solute carrier family 35 member G1	ISCP_030367		0.0038515
LOC8041835	7	5	1.1669	1.3821	1.0173	1.3821	1.0173		14351	8041835	LOC8041835	PMS1 protein homolog 1	ISCP_002629		2.269	Pms2	FBgn0011660	Pms2	1		PMS1	PMS1 homolog 1, mismatch repair system component	HGNC:9121	7
LOC8040455	7	5	1.0234	1.0172	1.3539	1.3539	1.0172		13919	8040455	LOC8040455	monocarboxylate transporter 3	ISCP_022496		0.0147675	CG8389	FBgn0034063	uncharacterized protein	1
LOC8025186	7	3	1.0717	1.0167	1.163	1.163	1.0167		10879	8025186	LOC8025186	zinc finger protein Gfi-1b	ISCP_024281		0.266625	sens-2	FBgn0051632	senseless-2	2		GFI1	growth factor independent 1 transcriptional repressor	HGNC:4237	1
LOC8032157	7	6	1.2626	1.258	1.0163	1.2626	1.0163		11112	8032157	LOC8032157	superoxide dismutase [Cu-Zn]-like	ISCP_036959		0.044725
LOC8024741	7	7	1.0161	1.0594	1.1024	1.1024	1.0161		11650	8024741	LOC8024741	phosphatidylinositol phosphatase PTPRQ	ISCP_020288		0.248
LOC8024854	7	6	1.0157	1.4247	1.0245	1.4247	1.0157		13871	8024854	LOC8024854	uncharacterized LOC8024854	ISCP_009269		6.04225						SMCR8	SMCR8-C9orf72 complex subunit	HGNC:17921	3
LOC115328791	7	6	1.3055	1.2745	1.0148	1.3055	1.0148		14238	115328791	LOC115328791	pollen-specific leucine-rich repeat extensin-like protein 1	ISCP_016368		1.08737
LOC8026667	7	5	1.0147	1.0527	1.4171	1.4171	1.0147		13431	8026667	LOC8026667	cytochrome P450 3A41	ISCP_024502		0.0184975	Cyp6a2	FBgn0000473	Cytochrome P450 6a2	2		CYP19A1	cytochrome P450 family 19 subfamily A member 1	HGNC:2594	1
LOC8029494	7	5	1.4762	1.3044	1.0142	1.4762	1.0142		11156	8029494	LOC8029494	tudor domain-containing 6	ISCP_033321		21.22	tej	FBgn0033921	tejas	1		TDRD5	tudor domain containing 5	HGNC:20614	1
LOC8027602	7	7	1.4129	1.014	1.6235	1.6235	1.014		13997	8027602	LOC8027602	uncharacterized LOC8027602	ISCP_030878		0.7401
LOC8037120	7	7	1.2299	1.0129	1.0362	1.2299	1.0129		12760	8037120	LOC8037120	AN1-type zinc finger protein 1	ISCP_021849		7.71125						ZFAND1	zinc finger AN1-type containing 1	HGNC:25858	7
LOC115322169	7	6	1.0117	1.0206	1.4389	1.4389	1.0117		12890	115322169	LOC115322169	beta,beta-carotene 15,15'-dioxygenase	ISCP_019837		0.139258	ninaB	FBgn0002937	neither inactivation nor afterpotential B	7		BCO2	beta-carotene oxygenase 2	HGNC:18503	3
LOC115318970	7	6	1.4601	1.58	1.0117	1.58	1.0117		13559	115318970	LOC115318970	kinesin-like protein KIF18A	ISCP_001652		18.31	Klp67A	FBgn0004379	Kinesin-like protein at 67A	6	Yes (5pct FDR)	KIF18A	kinesin family member 18A	HGNC:29441	6
LOC8050434	7	6	1.2812	1.2385	1.0116	1.2812	1.0116		13137	8050434	LOC8050434	calpain-5	ISCP_033167		11.222						CAPN5	calpain 5	HGNC:1482	7
LOC115332939	7	3	1.1182	1.1301	1.0115	1.1301	1.0115		13350	115332939	LOC115332939	syntaxin-6	ISCP_036845		61.61	Syx6	FBgn0037084	Syntaxin 6	7		STX6	syntaxin 6	HGNC:11441	7
LOC120839683	7	4	1.0212	1.0112	1.0141	1.0212	1.0112		13640	120839683	LOC120839683	juvenile hormone acid O-methyltransferase-like	ISCP_016499			jhamt	FBgn0028841	juvenile hormone acid methyltransferase	2
LOC121834246	7	7	1.0111	1.2105	1.4416	1.4416	1.0111		12785	121834246	LOC121834246	uncharacterized LOC121834246	ISCP_031001		0.404875
LOC8023109	7	5	1.4331	1.3264	1.0093	1.4331	1.0093		14480	8023109	LOC8023109	basic salivary proline-rich protein 2	ISCP_022406		0.02313	Cpr97Ea	FBgn0039480	Cuticular protein 97Ea	2
LOC8042609	7	7	1.0089	1.1367	1.3036	1.3036	1.0089		12305	8042609	Creld	cysteine-rich with EGF-like domain protein 2	ISCP_001392		32.15	Creld	FBgn0031217	Cysteine rich with EGF like domains	7		CRELD1	cysteine rich with EGF like domains 1	HGNC:14630	6
LOC115323622	7	7	1.0086	1.0386	1.4199	1.4199	1.0086		11667	115323622	LOC115323622	heat shock protein beta-6-like	ISCP_034554		1.6315						HSPB6	heat shock protein family B (small) member 6	HGNC:26511	2
LOC8035313	7	5	1.0083	1.405	1.4003	1.405	1.0083		12156	8035313	LOC8035313	fibrous sheath CABYR-binding protein	ISCP_015072		11.5675
LOC8028206	7	7	1.1959	1.2327	1.0077	1.2327	1.0077		12869	8028206	LOC8028206	cytochrome P450 2J4	ISCP_008628		0.42945	Cyp305a1	FBgn0036910	Cytochrome P450 305a1	1		CYP2W1	cytochrome P450 family 2 subfamily W member 1	HGNC:20243	4
LOC115330595	7	6	1.0361	1.0076	1.0319	1.0361	1.0076		11974	115330595	Sdc	syndecan	ISCP_026457		178.175	Sdc	FBgn0010415	Syndecan	3	Yes (5pct FDR)	SDC4	syndecan 4	HGNC:10661	5
LOC115312554	7	7	1.1659	1.0076	1.5238	1.5238	1.0076		12401	115312554	LOC115312554	uncharacterized LOC115312554	ISCP_031084		0.0053875						ART5	ADP-ribosyltransferase 5	HGNC:24049	2
LOC115308998	7	6	1.3811	1.4654	1.0067	1.4654	1.0067		12100	115308998	LOC115308998	uncharacterized LOC115308998	ISCP_017638		4.85025	Rsod	FBgn0051028	Related to Sod	7
LOC8041076	7	5	1.0637	1.0249	1.0066	1.0637	1.0066		12191	8041076	arm	armadillo segment polarity protein	ISCP_007570		137.85	arm	FBgn0000117	armadillo	7		CTNNB1	catenin beta 1	HGNC:2514	7
LOC115315736	7	5	1.4062	1.3815	1.0065	1.4062	1.0065		12508	115315736	LOC115315736	uncharacterized LOC115315736	ISCP_008664		0.892175
LOC120836179	7	6	1.322	1.2415	1.0063	1.322	1.0063		12981	120836179	LOC120836179	scavenger receptor class B member 1	ISCP_014861		1.0992	pes	FBgn0031969	peste	2	Yes (5pct FDR)	SCARB1	scavenger receptor class B member 1	HGNC:1664	1
LOC8040692	7	5	1.2847	1.3874	1.006	1.3874	1.006		14992	8040692	LOC8040692	uncharacterized LOC8040692	ISCP_036442
LOC8030469	7	7	1.1804	1.0921	1.0058	1.1804	1.0058		12540	8030469	SPoCk	calcium-transporting ATPase type 2C member 1	ISCP_024732		60.9175	SPoCk	FBgn0052451	Secretory Pathway Calcium atpase	7	Yes (5pct FDR)	ATP2C1	ATPase secretory pathway Ca2+ transporting 1	HGNC:13211	7
LOC121837721	5	4	1.0056	1.0203	1.1312	1.1312	1.0056		12426	121837721	LOC121837721	protein unc-13 homolog C-like	ISCP_026719
LOC8038726	7	6	1.1338	1.0047	1.4301	1.4301	1.0047		13694	8038726	LOC8038726	uncharacterized LOC8038726	ISCP_001623
LOC120846366	7	4	1.3538	1.2531	1.0045	1.3538	1.0045		15022	120846366	LOC120846366	RNA exonuclease 1 homolog	ISCP_034551		18.1375	CG12877	FBgn0039544	uncharacterized protein	7		REXO1	RNA exonuclease 1 homolog	HGNC:24616	6
LOC121834230	7	4	1.0075	1.0044	1.4391	1.4391	1.0044		11297	121834230	LOC121834230	2-acylglycerol O-acyltransferase 2-like	ISCP_019702		1.54875	CG1941	FBgn0033214	uncharacterized protein	7		MOGAT1	monoacylglycerol O-acyltransferase 1	HGNC:18210	6
LOC8053104	7	7	1.2167	1.0043	1.214	1.2167	1.0043		12744	8053104	LOC8053104	serine proteinase stubble	ISCP_018136		1.41675	CG8172	FBgn0033362	uncharacterized protein	5		PRSS27	serine protease 27	HGNC:15475	4
LOC8042897	7	6	1.0035	1.1159	1.1343	1.1343	1.0035		13390	8042897	LOC8042897	clarin-3	ISCP_023825		57.2925	CG1103	FBgn0037235	uncharacterized protein	6		CLRN3	clarin 3	HGNC:20795	3
LOC8028389	7	6	1.0035	1.2266	1.5687	1.5687	1.0035		13560	8028389	LOC8028389	monocarboxylate transporter 12-B-like	ISCP_016420		0.028625	CG8028	FBgn0031010	uncharacterized protein	1
LOC115327012	7	7	1.0032	1.1633	1.3828	1.3828	1.0032		12446	115327012	LOC115327012	gastrula zinc finger protein XlCGF7.1	ISCP_014004		3.906	CG2202	FBgn0030240	uncharacterized protein	1		LOC107984126	zinc finger protein 658B-like	-:-	1
LOC120842690	7	3	1.0228	1.0031	1.0216	1.0228	1.0031		10560	120842690	LOC120842690	estradiol 17-beta-dehydrogenase 8-like	ISCP_038634		5.2945
LOC121835460	5	4	1.1505	1.1313	1.0031	1.1505	1.0031		13585	121835460	LOC121835460	uncharacterized LOC121835460	ISCP_007483		3.825	kug	FBgn0261574	kugelei	1		FAT1	FAT atypical cadherin 1	HGNC:3595	1
LOC8029359	7	6	1.1543	1.04	1.0031	1.1543	1.0031		13448	8029359	LOC8029359	catechol O-methyltransferase domain-containing protein 1	ISCP_017290								COMTD1	catechol-O-methyltransferase domain containing 1	HGNC:26309	6
LOC115308915	6	4	1.0028	1.2377	1.4002	1.4002	1.0028		5950	115308915	LOC115308915	cytochrome P450 3A16-like	ISCP_006078		0.791475
LOC8039952	7	4	1.1598	1.0014	1.4727	1.4727	1.0014		10862	8039952	LOC8039952	uncharacterized LOC8039952	ISCP_001433	ISCW022688	0.139992	CG42240	FBgn0250869	uncharacterized protein	1
LOC121838272	3	3	1.0013	1.0391	1.189	1.189	1.0013		11733	121838272	LOC121838272	zinc finger protein 525-like	ISCP_035142		0.0268325	CG2202	FBgn0030240	uncharacterized protein	1		ZNF664	zinc finger protein 664	HGNC:25406	1
LOC8043349	7	7	1.3163	1.5146	1.0013	1.5146	1.0013		14530	8043349	LOC8043349	E3 ubiquitin-protein ligase MARCHF3-like	ISCP_036499		0.057845	CG17717	FBgn0029877	uncharacterized protein	4		MARCHF2	membrane associated ring-CH-type finger 2	HGNC:28038	3
LOC121835559	7	7	1.2293	1	1.751	1.751	1		12828	121835559	LOC121835559	hsc70-interacting protein-like	ISCP_029209		40.62	HIP-R	FBgn0029676	Hsc/Hsp70-interacting protein related	6		ST13	ST13 Hsp70 interacting protein	HGNC:11343	7
LOC115329619	5	5	1.3152	0.99979	1.2024	1.3152	0.99979		13384	115329619	LOC115329619	piggyBac transposable element-derived protein 3-like	ISCP_018470
LOC121838433	3	3	0.99976	1.1652	1.0886	1.1652	0.99976		12444	121838433	LOC121838433	uncharacterized LOC121838433	ISCP_002294		0.3777
LOC120849034	6	5	0.99976	1.3455	1.4728	1.4728	0.99976		7444	120849034	LOC120849034	CBL-interacting protein kinase 11-like	ISCP_037456		0.163395
LOC120845751	7	7	1.3966	1.4939	0.99921	1.4939	0.99921		14438	120845751	LOC120845751	uncharacterized LOC120845751	ISCP_002102		0.25805
LOC115313773	7	7	0.99915	1.2382	1.3572	1.3572	0.99915		12909	115313773	LOC115313773	uncharacterized LOC115313773	ISCP_016630		3.4095						TUT7	terminal uridylyl transferase 7	HGNC:25817	1
LOC8034944	5	5	0.99812	1.027	1.2203	1.2203	0.99812		11700	8034944	LOC8034944	uncharacterized LOC8034944	-		29.0825	mRpS34	FBgn0285951	mitochondrial ribosomal protein S34	6	Yes (5pct FDR)	MRPS34	mitochondrial ribosomal protein S34	HGNC:16618	3
LOC8024542	7	6	1.4906	1.5079	0.99787	1.5079	0.99787		14998	8024542	LOC8024542	glycine-rich protein	ISCP_033216		0.061725
LOC115326705	7	6	0.99786	1.2702	1.1249	1.2702	0.99786		14386	115326705	LOC115326705	uncharacterized LOC115326705	ISCP_023921		0.27595
LOC121835354	7	6	1.0817	0.99722	1.3989	1.3989	0.99722		12494	121835354	LOC121835354	AP-1 complex subunit mu-1	-		36.775	AP-1mu	FBgn0024833	Adaptor Protein complex 1, mu subunit	7		AP1M1	adaptor related protein complex 1 subunit mu 1	HGNC:13667	7
LOC8032791	7	7	1.614	1.5492	0.99694	1.614	0.99694		14940	8032791	LOC8032791	THAP domain-containing protein 11	ISCP_023996	ISCW020552	2.8095	CG14860	FBgn0038273	uncharacterized protein	1		THAP7	THAP domain containing 7	HGNC:23190	3
LOC8052229	7	5	0.99671	1.3291	1.25	1.3291	0.99671		14797	8052229	LOC8052229	organic cation transporter 1	ISCP_002452	ISCW018658	0.269725	CG17751	FBgn0038717	uncharacterized protein	1	Yes (5pct FDR)	SLC22A4	solute carrier family 22 member 4	HGNC:10968	1
LOC8040856	7	7	1.4455	1.4249	0.9967	1.4455	0.9967		14178	8040856	LOC8040856	protein N-terminal asparagine amidohydrolase	ISCP_011824		22.0575	Ntan1	FBgn0034371	N-terminal amidohydrolase 1	2		NTAN1	N-terminal asparagine amidase	HGNC:29909	1
LOC8028371	7	6	1.2642	0.99657	1.364	1.364	0.99657		11807	8028371	LOC8028371	alpha-ketoglutarate-dependent dioxygenase alkB homolog 7, mitochondrial	ISCP_023697	ISCW002619	32.7875	CG14130	FBgn0036210	uncharacterized protein	7		ALKBH7	alkB homolog 7	HGNC:21306	7
LOC8029493	7	6	1.4897	0.99568	1.3832	1.4897	0.99568		14980	8029493	Glut1	glucose transporter type 1	ISCP_015537		7.5585	Glut1	FBgn0264574	Glucose transporter 1	4		SLC2A14	solute carrier family 2 member 14	HGNC:18301	7
LOC8043594	7	6	1.3702	1.0793	0.99508	1.3702	0.99508		14638	8043594	LOC8043594	retinal dehydrogenase 1	ISCP_002181		0.641125	Aldh	FBgn0012036	Aldehyde dehydrogenase	1		ALDH1A1	aldehyde dehydrogenase 1 family member A1	HGNC:402	1
LOC121837881	7	6	1.1621	0.99485	1.3876	1.3876	0.99485		10072	121837881	LOC121837881	venom metalloproteinase antarease-like TtrivMP_A	ISCP_026103
LOC8035468	7	4	0.99475	1.1373	1.4997	1.4997	0.99475		14637	8035468	LOC8035468	zinc transporter 1	ISCP_000786		1.6545	ZnT77C	FBgn0037000	Zinc transporter 77C	6		SLC30A10	solute carrier family 30 member 10	HGNC:25355	2
LOC115326524	7	7	1.1368	0.99438	1.095	1.1368	0.99438		12225	115326524	LOC115326524	cytochrome P450 3A4	ISCP_019973		1.924	Cyp6a2	FBgn0000473	Cytochrome P450 6a2	3
LOC8034440	7	7	1.2474	0.9935	1.486	1.486	0.9935		12959	8034440	LOC8034440	graves disease carrier protein	ISCP_006457		4.815						SLC25A16	solute carrier family 25 member 16	HGNC:10986	7
LOC115312822	7	6	1.0138	0.99342	1.6199	1.6199	0.99342		12501	115312822	LOC115312822	uncharacterized LOC115312822	ISCP_026926		0.101138
LOC8051575	7	7	1.1662	0.99327	1.3761	1.3761	0.99327		12433	8051575	LOC8051575	BAI1-associated protein 3	ISCP_010180		0.598025	unc-13-4A	FBgn0035756	unc-13-4A	7		BAIAP3	BAI1 associated protein 3	HGNC:948	7
LOC115326071	3	3	1.1146	0.99326	1.2225	1.2225	0.99326		12220	115326071	LOC115326071	putative zinc finger protein 702	ISCP_037882		0.0188675						ZNF575	zinc finger protein 575	HGNC:27606	1
LOC120849018	7	4	1.0216	0.99314	1.2202	1.2202	0.99314		12568	120849018	LOC120849018	protein patched-like	ISCP_008197		1.20112	ptc	FBgn0003892	patched	1		PTCH1	patched 1	HGNC:9585	1
LOC121838233	7	7	1.3991	1.3778	0.99238	1.3991	0.99238		13904	121838233	LOC121838233	sulfotransferase ssu-1-like	ISCP_001617		0.2302
LOC8034581	7	6	1.0319	0.9922	1.378	1.378	0.9922		11457	8034581	LOC8034581	protein FAM219A	ISCP_004222		3.01675	CG31051	FBgn0051051	uncharacterized protein	1		FAM219A	family with sequence similarity 219 member A	HGNC:19920	4
LOC8050480	7	7	1.2332	0.99213	1.0052	1.2332	0.99213		12837	8050480	AIMP1	aminoacyl tRNA synthase complex-interacting multifunctional protein 1	ISCP_030519	ISCW018043	13.45	AIMP1	FBgn0033351	aaRS-interacting multifunctional protein 1	7		AIMP1	aminoacyl tRNA synthetase complex interacting multifunctional protein 1	HGNC:10648	7
LOC121834676	7	7	1.1234	1.1368	0.99185	1.1368	0.99185		12290	121834676	LOC121834676	juvenile hormone acid O-methyltransferase-like	ISCP_035148		0.030895	jhamt	FBgn0028841	juvenile hormone acid methyltransferase	2
LOC8039823	7	6	1.3691	0.99161	1.3597	1.3691	0.99161		14589	8039823	LOC8039823	glutamate-gated chloride channel	ISCP_009679			GluClalpha	FBgn0024963	Glutamate-gated chloride channel subunit alpha	1		GLRA2	glycine receptor alpha 2	HGNC:4327	2
LOC115329761	7	5	1.0234	0.99159	1.3827	1.3827	0.99159		14384	115329761	LOC115329761	Down syndrome cell adhesion molecule-like protein 1 homolog	ISCP_024440		4.4205	bt	FBgn0005666	bent	1		IGDCC3	immunoglobulin superfamily DCC subclass member 3	HGNC:9700	1
LOC8040503	7	6	1.2686	0.99151	1.2644	1.2686	0.99151		12368	8040503	LOC8040503	sulfotransferase ssu-1-like	ISCP_021039	ISCW021896	0.6515	St2	FBgn0037665	Sulfotransferase 2	1		SULT2B1	sulfotransferase family 2B member 1	HGNC:11459	1
LOC120841586	7	5	1.3326	1.2657	0.99146	1.3326	0.99146		14327	120841586	LOC120841586	uncharacterized LOC120841586	ISCP_004727		0.2082
LOC8051450	7	6	0.99128	1.2088	1.6437	1.6437	0.99128		13843	8051450	cnc	uncharacterized LOC8051450	ISCP_027619		63.105	cnc	FBgn0262975	cap-n-collar	5	Yes (5pct FDR)	NFE2L1	NFE2 like bZIP transcription factor 1	HGNC:7781	5
LOC8039174	7	4	1.0534	0.9912	1.2931	1.2931	0.9912		12280	8039174	LOC8039174	uncharacterized LOC8039174	ISCP_002703	ISCW013370	0.376375
LOC8050709	7	3	1.2732	1.4049	0.99088	1.4049	0.99088		14932	8050709	LOC8050709	von Willebrand factor D and EGF domain-containing protein	ISCP_002822		39.585						VWDE	von Willebrand factor D and EGF domains	HGNC:21897	6
LOC120846720	7	5	1.076	0.99036	1.398	1.398	0.99036		13630	120846720	LOC120846720	neurotrimin-like	ISCP_038543		0.150815
LOC121835476	7	6	1.0753	0.99016	1.2099	1.2099	0.99016		12945	121835476	LOC121835476	monocarboxylate transporter 12-B-like	ISCP_006398
LOC120842237	7	7	1.0088	1.2635	0.98952	1.2635	0.98952		13066	120842237	LOC120842237	blood vessel epicardial substance-A-like	ISCP_038037			bves	FBgn0031150	bves	5		BVES	blood vessel epicardial substance	HGNC:1152	1
LOC8023141	7	7	1.1198	0.98832	1.0267	1.1198	0.98832		11981	8023141	LOC8023141	transmembrane channel-like protein 5	ISCP_004830	ISCW016237	17.2775						TMC5	transmembrane channel like 5	HGNC:22999	6
LOC115332940	7	7	1.5323	1.5875	0.98779	1.5875	0.98779		14842	115332940	LOC115332940	cytochrome P450 3A4	ISCP_014367		0.0710975	Cyp6u1	FBgn0033121	Cytochrome P450 6u1	2
LOC121836524	7	5	1.3737	1.2516	0.98715	1.3737	0.98715		15094	121836524	LOC121836524	myb/SANT-like DNA-binding domain-containing protein 1	ISCP_003188		0.0598275	CG18766	FBgn0042111	uncharacterized protein	1		MSANTD1	Myb/SANT DNA binding domain containing 1	HGNC:33741	3
LOC115314770	7	6	0.98715	1.4138	1.5192	1.5192	0.98715		14809	115314770	LOC115314770	uncharacterized LOC115314770	ISCP_029687		0.125578
LOC115324880	7	5	1.1194	0.98685	1.4306	1.4306	0.98685		12683	115324880	LOC115324880	tigger transposable element-derived protein 6-like	ISCP_017121		0.40155	cag	FBgn0017414	cag	2		TIGD6	tigger transposable element derived 6	HGNC:18332	7
LOC115309146	7	4	1.0337	0.98674	1.0148	1.0337	0.98674		12547	115309146	LOC115309146	zinc finger protein 525	ISCP_000180		6.17425	CG2202	FBgn0030240	uncharacterized protein	1		ZNF391	zinc finger protein 391	HGNC:18779	1
LOC115332413	7	7	0.98668	1.1676	1.6963	1.6963	0.98668		12514	115332413	LOC115332413	organic cation transporter protein-like	ISCP_033336		0.0521075
LOC115326195	7	5	0.98662	1.1343	1.4059	1.4059	0.98662		14066	115326195	LOC115326195	glutamine synthetase, mitochondrial	ISCP_018623		0.710075	Gs2	FBgn0001145	Glutamine synthetase 2	1		GLUL	glutamate-ammonia ligase	HGNC:4341	1
LOC120842902	7	6	1.236	0.98571	1.5928	1.5928	0.98571		13546	120842902	LOC120842902	uncharacterized LOC120842902	ISCP_005355		0.0998775
LOC120837109	6	6	0.98568	1.2581	1.4524	1.4524	0.98568		13015	120837109	LOC120837109	zinc finger MYM-type protein 1-like	ISCP_033713		0.138855
LOC8024636	7	6	0.98545	1.1956	1.3308	1.3308	0.98545		13984	8024636	Achl	la-related protein 6	ISCP_011039		1.6065	Achl	FBgn0033936	Achilles	3		LARP6	La ribonucleoprotein 6, translational regulator	HGNC:24012	3
LOC8042496	7	4	1.1577	1.093	0.98464	1.1577	0.98464		10844	8042496	LOC8042496	guanine nucleotide exchange factor for Rab-3A	ISCP_025774		4.1145						RAB3IP	RAB3A interacting protein	HGNC:16508	6
LOC8043904	7	5	1.0752	0.98439	1.0492	1.0752	0.98439		12482	8043904	LOC8043904	pancreatic triacylglycerol lipase	ISCP_000523		0.6543	CG5966	FBgn0029831	uncharacterized protein	2		PNLIPRP2	pancreatic lipase related protein 2 (gene/pseudogene)	HGNC:9157	6
LOC8023708	7	5	1.177	0.98411	1.3878	1.3878	0.98411		13428	8023708	LOC8023708	uncharacterized LOC8023708	ISCP_000268	ISCW015938	22.19
LOC120843581	5	5	1.063	0.98409	1.061	1.063	0.98409		11889	120843581	LOC120843581	4 kDa defensin	ISCP_017084		0.111122
LOC120843938	7	3	1.1104	1.0777	0.98378	1.1104	0.98378		6066	120843938	LOC120843938	zinc finger protein 358-like	ISCP_019673		9.22
LOC115332943	7	7	0.98711	0.98294	1.4085	1.4085	0.98294		11357	115332943	LOC115332943	zinc finger protein 62 homolog	ISCP_020339		4.85125	CG1233	FBgn0035137	uncharacterized protein	3
LOC8039647	7	6	1.0468	1.2257	0.98261	1.2257	0.98261		13273	8039647	LOC8039647	tyrosine-protein phosphatase 10D	ISCP_009329		0.136043	Ptp10D	FBgn0004370	Protein tyrosine phosphatase 10D	7		PTPRB	protein tyrosine phosphatase receptor type B	HGNC:9665	4
LOC115319567	7	6	0.99285	0.98212	1.5121	1.5121	0.98212		12745	115319567	LOC115319567	putative zinc finger protein 833	ISCP_035263		6.69225
LOC120836400	7	5	1.0916	1.053	0.98186	1.0916	0.98186		13674	120836400	LOC120836400	zinc finger protein 431-like	ISCP_032565		4.923	CG2202	FBgn0030240	uncharacterized protein	1		ZNF331	zinc finger protein 331	HGNC:15489	1
LOC8030312	7	2	0.98181	0.99182	0.985	0.99182	0.98181		12361	8030312	LOC8030312	tyrosine-protein phosphatase Lar	ISCP_010441		1.342	Lar	FBgn0000464	Leukocyte-antigen-related-like	1		PTPRD	protein tyrosine phosphatase receptor type D	HGNC:9668	2
LOC8032349	7	4	1.0214	0.9814	1.1242	1.1242	0.9814		6974	8032349	LOC8032349	luciferin 4-monooxygenase	ISCP_023857		0.0412375
LOC115329291	7	5	1.1503	1.2051	0.98077	1.2051	0.98077		13230	115329291	LOC115329291	uncharacterized LOC115329291	ISCP_018317		0.591775
LOC120848804	7	7	0.97996	1.0259	1.3752	1.3752	0.97996		11442	120848804	LOC120848804	alpha-tocopherol transfer protein-like	ISCP_021701		0.452575	CG10237	FBgn0032783	uncharacterized protein	4		TTPAL	alpha tocopherol transfer protein like	HGNC:16114	5
LOC115325155	6	3	0.97942	1.0114	0.99614	1.0114	0.97942		14425	115325155	LOC115325155	uncharacterized protein K02A2.6-like	ISCP_010507		0.178487
LOC8026302	7	6	1.0149	0.97936	1.1596	1.1596	0.97936		12352	8026302	mAChR-A	muscarinic acetylcholine receptor DM1	ISCP_020640	ISCW001961	0.0161675	mAChR-A	FBgn0000037	muscarinic Acetylcholine Receptor, A-type	7		CHRM3	cholinergic receptor muscarinic 3	HGNC:1952	6
LOC8026197	7	5	0.99271	1.0644	0.97901	1.0644	0.97901		12798	8026197	LOC8026197	G-protein-signaling modulator 2	ISCP_011873		9.0715	pins	FBgn0040080	partner of inscuteable	6		GPSM2	G protein signaling modulator 2	HGNC:29501	6
LOC120840588	7	5	1.0649	0.97879	1.5806	1.5806	0.97879		11324	120840588	LOC120840588	uncharacterized LOC120840588	ISCP_009222		0.0561025
LOC8029600	7	6	0.97866	1.2588	1.0416	1.2588	0.97866		9478	8029600	LOC8029600	integrin-linked kinase-associated serine/threonine phosphatase 2C	ISCP_016668		20.755						ILKAP	ILK associated serine/threonine phosphatase	HGNC:15566	7
LOC121836319	7	5	0.97855	1.0887	1.4682	1.4682	0.97855		11907	121836319	LOC121836319	uncharacterized LOC121836319	ISCP_032295		26.3625
LOC121832960	7	7	0.97835	1.1191	1.5642	1.5642	0.97835		12075	121832960	LOC121832960	pro-resilin-like	ISCP_000483		0.213725
LOC8028071	7	4	1.0298	1.0815	0.97809	1.0815	0.97809		14588	8028071	LOC8028071	transmembrane protein 135	ISCP_000076		0.0663575	CG11737	FBgn0037592	uncharacterized protein	4		TMEM135	transmembrane protein 135	HGNC:26167	1
LOC120849585	7	6	1.1503	1.5333	0.97758	1.5333	0.97758		10722	120849585	LOC120849585	neuropeptide CCHamide-1 receptor	ISCP_013963		0.483275	CCHa1-R	FBgn0050106	CCHamide-1 receptor	7		NMBR	neuromedin B receptor	HGNC:7843	7
LOC120841366	7	6	0.97755	1.0082	1.5203	1.5203	0.97755		9585	120841366	LOC120841366	AP-5 complex subunit zeta-1-like	ISCP_035994		4.27925						AP5Z1	adaptor related protein complex 5 subunit zeta 1	HGNC:22197	2
LOC8024625	7	5	0.98833	0.97745	1.0768	1.0768	0.97745		10644	8024625	LOC8024625	E3 ubiquitin-protein ligase CHFR	ISCP_012744	ISCW016152	13.27	CG34308	FBgn0085337	uncharacterized protein	1	Yes (5pct FDR)	RNF8	ring finger protein 8	HGNC:10071	3
LOC115321786	6	6	1.8583	1.6929	0.97727	1.8583	0.97727		15258	115321786	LOC115321786	Fanconi anemia group J protein homolog	ISCP_003531		2.4285
LOC115322773	7	4	1.0745	1.1733	0.97713	1.1733	0.97713		14864	115322773	LOC115322773	cytochrome P450 3A41-like	ISCP_006364		22.165
LOC8034898	7	6	0.9771	1.6042	1.2025	1.6042	0.9771		15144	8034898	LOC8034898	selenoprotein P	ISCP_001286		217.275						SELENOP	selenoprotein P	HGNC:10751	4
LOC8036535	7	7	1.4743	1.5043	0.97624	1.5043	0.97624		14492	8036535	LOC8036535	uncharacterized LOC8036535	ISCP_009467	ISCW010730	0.0364875
LOC8030507	7	6	1.1409	0.97582	1.5878	1.5878	0.97582		13531	8030507	LOC8030507	transducin-like enhancer protein 4	ISCP_025861		14.48	gro	FBgn0001139	groucho	4	Yes (5pct FDR)	TLE3	TLE family member 3, transcriptional corepressor	HGNC:11839	6
LOC115325481	7	7	1.3061	1.2787	0.97525	1.3061	0.97525		13400	115325481	LOC115325481	uncharacterized LOC115325481	ISCP_030144		6.3615	CG14086	FBgn0036860	uncharacterized protein	5		TMEM72	transmembrane protein 72	HGNC:31658	2
LOC120839154	7	6	1.4557	0.9743	1.5793	1.5793	0.9743		14971	120839154	LOC120839154	spermatogenesis-associated protein 22-like	ISCP_004388		0.3956						SPATA22	spermatogenesis associated 22	HGNC:30705	2
LOC8036157	7	4	1.1738	1.1352	0.97386	1.1738	0.97386		15084	8036157	Adck5	uncharacterized aarF domain-containing protein kinase 5	ISCP_021148		4.881	Adck5	FBgn0036142	aarF domain containing kinase 5	7		ADCK5	aarF domain containing kinase 5	HGNC:21738	7
LOC8031822	7	7	1.4272	0.97357	1.1368	1.4272	0.97357		14058	8031822	LOC8031822	cAMP-regulated phosphoprotein 21	ISCP_005255		6.94225	enc	FBgn0004875	encore	3	Yes (5pct FDR)	ARPP21	cAMP regulated phosphoprotein 21	HGNC:16968	3
LOC120837419	7	6	1.377	1.3789	0.97348	1.3789	0.97348		14678	120837419	LOC120837419	uncharacterized LOC120837419	ISCP_029379		14.8425
LOC8036689	7	7	1.6303	0.97331	1.5792	1.6303	0.97331		14903	8036689	LOC8036689	uncharacterized LOC8036689	ISCP_037309	ISCW011724	7.357
LOC121048091	7	6	1.1201	1.3257	0.9724	1.3257	0.9724		10682	121048091	LOC121048091	ATP-binding cassette sub-family C member 9-like	ISCP_029236		1.61325
LOC121833680	7	7	0.98663	0.97206	1.6508	1.6508	0.97206		11360	121833680	LOC121833680	uncharacterized LOC121833680	ISCP_021912		0.1936
LOC121836651	2	2	1.0316	1.0383	0.97176	1.0383	0.97176		11766	121836651	LOC121836651	uncharacterized LOC121836651	ISCP_009190		0.14965
LOC115314780	7	7	0.97128	1.1	1.5663	1.5663	0.97128		11967	115314780	LOC115314780	probable peptidyl-tRNA hydrolase 2	ISCP_030545		11.0075	CG17327	FBgn0038107	uncharacterized protein	1	Yes (5pct FDR)	PTRH2	peptidyl-tRNA hydrolase 2	HGNC:24265	1
LOC120836690	7	6	1.0833	1.0299	0.9712	1.0833	0.9712		12970	120836690	LOC120836690	sulfotransferase ssu-1	ISCP_004119								SULT1C4	sulfotransferase family 1C member 4	HGNC:11457	1
LOC115320664	7	6	1.1734	1.2136	0.97008	1.2136	0.97008		13361	115320664	LOC115320664	uncharacterized LOC115320664	ISCP_015574		0.02811
LOC115315186	7	4	0.97003	1.1408	1.2768	1.2768	0.97003		13166	115315186	LOC115315186	4-coumarate--CoA ligase 1-like	ISCP_030470		0.101862	Acsx2	FBgn0038732	Acyl-CoA synthetase X2	2		ACSBG2	acyl-CoA synthetase bubblegum family member 2	HGNC:24174	1
LOC8052772	7	6	0.96952	1.6255	1.6488	1.6488	0.96952		8098	8052772	LOC8052772	unextended protein	ISCP_018064		12.73	uex	FBgn0262124	unextended	4		CNNM2	cyclin and CBS domain divalent metal cation transport mediator 2	HGNC:103	6
LOC8037894	7	5	0.96951	0.97406	1.0377	1.0377	0.96951		12023	8037894	LOC8037894	protein O-mannosyl-transferase TMTC1	ISCP_023488		1.134
LOC8033193	7	6	1.2816	1.2729	0.96832	1.2816	0.96832		12460	8033193	LOC8033193	proteoglycan 4	ISCP_003366		6.68875
LOC121833312	7	7	1.174	1.4371	0.96776	1.4371	0.96776		14133	121833312	LOC121833312	gastrula zinc finger protein XlCGF26.1-like	ISCP_007945		8.92825
LOC8036630	7	7	1.0647	0.9676	1.2423	1.2423	0.9676		11801	8036630	LOC8036630	keratin-associated protein 9-1	ISCP_010539		0.0118025
LOC115328311	7	6	1.5054	1.5029	0.9676	1.5054	0.9676		14487	115328311	LOC115328311	myeloid differentiation primary response protein MyD88-B	ISCP_025014		16.04	Myd88	FBgn0033402	Myd88	2		MYD88	MYD88 innate immune signal transduction adaptor	HGNC:7562	4
LOC115331589	7	7	1.0787	0.96759	1.152	1.152	0.96759		11893	115331589	LOC115331589	zinc finger protein 239-like	ISCP_002565		4.83925	CG2202	FBgn0030240	uncharacterized protein	1		ZNF383	zinc finger protein 383	HGNC:18609	1
LOC8051407	7	6	1.2853	1.2526	0.96745	1.2853	0.96745		12338	8051407	LOC8051407	NADH dehydrogenase [ubiquinone] 1 alpha subcomplex assembly factor 2	ISCP_021056	ISCW018461	30.2375	CG43346	FBgn0263051	uncharacterized protein	6	Yes (5pct FDR)	NDUFAF2	NADH:ubiquinone oxidoreductase complex assembly factor 2	HGNC:28086	5
LOC115318512	7	4	1.0178	0.96738	1.0435	1.0435	0.96738		14129	115318512	LOC115318512	uncharacterized LOC115318512	ISCP_021481		0.93335
LOC8041318	7	3	0.96991	0.96716	0.98893	0.98893	0.96716		14257	8041318	LOC8041318	uncharacterized LOC8041318	ISCP_005636		0.006565	yps	FBgn0022959	ypsilon schachtel	1		YBX2	Y-box binding protein 2	HGNC:17948	2
LOC120835940	7	3	0.97857	1.2679	0.96713	1.2679	0.96713		14892	120835940	LOC120835940	sulfotransferase ssu-1	ISCP_009868		34.6						SULT2B1	sulfotransferase family 2B member 1	HGNC:11459	1
LOC115324821	7	4	0.96699	0.98883	0.97566	0.98883	0.96699		13196	115324821	LOC115324821	peroxynitrite isomerase THAP4	ISCP_036049		10.94	CG14135	FBgn0036193	uncharacterized protein	1		THAP10	THAP domain containing 10	HGNC:23193	1
LOC115311763	7	6	0.96684	1.0712	1.1851	1.1851	0.96684		12861	115311763	LOC115311763	mutS protein homolog 5	ISCP_015599		21.78						MSH5	mutS homolog 5	HGNC:7328	7
LOC115323876	7	5	0.98549	0.9664	1.0114	1.0114	0.9664		10836	115323876	LOC115323876	cold and drought-regulated protein CORA-like	ISCP_035753		3.31175
LOC121046422	7	5	1.126	1.1374	0.96634	1.1374	0.96634		14259	121046422	LOC121046422	uncharacterized LOC121046422	ISCP_007179		0.0058225
LOC8031633	7	7	1.5249	1.0901	0.96608	1.5249	0.96608		14482	8031633	LOC8031633	protein artichoke	ISCP_002480		0.265825	CG7896	FBgn0039728	uncharacterized protein	7		IGFALS	insulin like growth factor binding protein acid labile subunit	HGNC:5468	1
LOC8028511	7	6	1.4489	1.4308	0.96589	1.4489	0.96589		14905	8028511	LOC8028511	beta-1,3-galactosyltransferase 1	ISCP_015479	ISCW017668	1.19175						B3GNT4	UDP-GlcNAc:betaGal beta-1,3-N-acetylglucosaminyltransferase 4	HGNC:15683	1
LOC115330465	5	5	0.98659	0.96582	1.006	1.006	0.96582		11298	115330465	LOC115330465	gastrula zinc finger protein XlCGF7.1	ISCP_009936		0.232675	CG2202	FBgn0030240	uncharacterized protein	1		LOC107984126	zinc finger protein 658B-like	-:-	1
LOC8023110	7	6	1.6678	1.4868	0.9648	1.6678	0.9648		14896	8023110	LOC8023110	constitutive coactivator of peroxisome proliferator-activated receptor gamma	ISCP_021136		8.85125						FAM120B	family with sequence similarity 120 member B	HGNC:21109	5
LOC115313493	7	3	1.0683	0.96402	0.99063	1.0683	0.96402		5258	115313493	LOC115313493	uncharacterized LOC115313493	ISCP_017655		3.435
LOC120838159	3	3	1.0209	0.96392	1.1586	1.1586	0.96392		11669	120838159	LOC120838159	uncharacterized LOC120838159	ISCP_038140		5.42525
LOC120840851	7	7	0.96372	1.0164	1.2413	1.2413	0.96372		11477	120840851	LOC120840851	uncharacterized LOC120840851	ISCP_000849		0.57915						NYNRIN	NYN domain and retroviral integrase containing	HGNC:20165	1
LOC8033577	7	5	1.1277	1.4942	0.96304	1.4942	0.96304		15121	8033577	LOC8033577	kin of IRRE-like protein 3	ISCP_012944	ISCW008568	0.03958						CLMP	CXADR like membrane protein	HGNC:24039	1
LOC8026037	7	7	1.3391	1.3301	0.96293	1.3391	0.96293		13504	8026037	LOC8026037	nascent polypeptide-associated complex subunit alpha, muscle-specific form	ISCP_000498		87.625
LOC115329854	7	7	1.1484	0.96257	1.6956	1.6956	0.96257		12319	115329854	Rcd6	uncharacterized LOC115329854	ISCP_028229		48.7825	Rcd6	FBgn0034530	Reduction in Cnn dots 6	3
LOC120843125	7	4	1.3181	0.9623	1.2191	1.3181	0.9623		13272	120843125	TM9SF4	transmembrane 9 superfamily member 4	ISCP_012824		37.6925	TM9SF4	FBgn0028541	Transmembrane 9 superfamily protein member 4	6		TM9SF4	transmembrane 9 superfamily member 4	HGNC:30797	7
LOC115317724	7	7	0.96207	1.1678	1.1009	1.1678	0.96207		12473	115317724	LOC115317724	calmodulin-related protein	ISCP_033438		0.0827675						CABP4	calcium binding protein 4	HGNC:1386	1
LOC121837355	7	7	0.96141	1.6566	1.1563	1.6566	0.96141		15029	121837355	LOC121837355	uncharacterized LOC121837355	ISCP_002095		8.99175
LOC8035838	7	6	0.96114	0.96555	1.3597	1.3597	0.96114		10424	8035838	LOC8035838	gamma-aminobutyric acid receptor subunit beta-like	ISCP_001430	ISCW021469	0.286125	Lcch3	FBgn0010240	Ligand-gated chloride channel homolog 3	6		GABRB1	gamma-aminobutyric acid type A receptor subunit beta1	HGNC:4081	6
LOC120838652	7	6	1.4135	1.1826	0.96057	1.4135	0.96057		14690	120838652	AP-1sigma	AP-1 complex subunit sigma-2	ISCP_019534		40.495	AP-1sigma	FBgn0039132	Adaptor Protein complex 1, sigma subunit	7		AP1S2	adaptor related protein complex 1 subunit sigma 2	HGNC:560	7
LOC8051674	7	6	1.3264	1.3032	0.96027	1.3264	0.96027		13921	8051674	LOC8051674	spondin-1	ISCP_031981		1.11668	fat-spondin	FBgn0026721	fat-spondin	5		SPON1	spondin 1	HGNC:11252	7
LOC8041026	7	6	1.2992	1.5662	0.95996	1.5662	0.95996		15091	8041026	LOC8041026	isochorismatase domain-containing protein 2	ISCP_023316	ISCW023227	28.045	CG3663	FBgn0035044	uncharacterized protein	2		ISOC2	isochorismatase domain containing 2	HGNC:26278	7
LOC115324542	5	3	0.96503	0.95993	1.0599	1.0599	0.95993		9588	115324542	LOC115324542	uncharacterized LOC115324542	ISCP_002318		0.165873
LOC8031950	7	6	1.2826	1.2331	0.95991	1.2826	0.95991		13465	8031950	LOC8031950	docking protein 5	ISCP_027096		10.8425						DOK5	docking protein 5	HGNC:16173	7
LOC115309874	7	6	1.3254	0.95955	0.99995	1.3254	0.95955		14499	115309874	LOC115309874	uncharacterized LOC115309874	ISCP_004474
LOC115318523	7	4	0.96654	0.95949	0.99326	0.99326	0.95949		14074	115318523	LOC115318523	uncharacterized LOC115318523	ISCP_029067		0.00551825
LOC8033565	7	5	0.98308	1.152	0.95932	1.152	0.95932		13573	8033565	Oseg1	intraflagellar transport protein 122 homolog	ISCP_026469		2.97375	Oseg1	FBgn0265102	Outer segment 1	7		IFT122	intraflagellar transport 122	HGNC:13556	7
LOC8036025	7	3	0.95906	0.9735	1.0011	1.0011	0.95906		11527	8036025	LOC8036025	uncharacterized LOC8036025	ISCP_017133	ISCW011828	0.29765
LOC120838557	7	6	0.95875	1.4905	1.5063	1.5063	0.95875		14974	120838557	LOC120838557	uncharacterized LOC120838557	ISCP_008701		21.55	CG32202	FBgn0052202	uncharacterized protein	1		TFPT	TCF3 fusion partner	HGNC:13630	1
LOC120844099	7	6	1.1594	0.9586	1.4958	1.4958	0.9586		12991	120844099	LOC120844099	uncharacterized LOC120844099	ISCP_016487		0.324575
LOC8041700	7	4	1.2844	1.2033	0.95857	1.2844	0.95857		12962	8041700	LOC8041700	chymotrypsinogen A	ISCP_016092	ISCW014005	0.056575	CG33459	FBgn0053459	uncharacterized protein	3		CTRC	chymotrypsin C	HGNC:2523	1
LOC120850184	7	6	0.95842	1.1085	1.1189	1.1189	0.95842		10737	120850184	LOC120850184	gastrula zinc finger protein XlCGF71.1-like	ISCP_016675		0.448425	ATbp	FBgn0039946	(A+T)-stretch binding protein	1		ZNF22	zinc finger protein 22	HGNC:13012	1
LOC8027285	7	3	0.96452	0.95827	1.228	1.228	0.95827		15071	8027285	LOC8027285	tsukushi	ISCP_024034	ISCW002402	0.018455	CG5096	FBgn0032235	uncharacterized protein	2
LOC121047198	7	4	1.0134	0.95802	1.2751	1.2751	0.95802		12830	121047198	LOC121047198	solute carrier organic anion transporter family member 4A1-like	ISCP_014764		0.02554
LOC115313676	5	5	0.95746	1.0551	1.5025	1.5025	0.95746		11825	115313676	LOC115313676	uncharacterized LOC115313676	ISCP_034535		0.03183	CG8366	FBgn0034054	uncharacterized protein	1
LOC120847120	5	5	0.992	0.96701	0.95737	0.992	0.95737		11456	120847120	LOC120847120	laminin subunit alpha	ISCP_019223		0.025601	LanA	FBgn0002526	Laminin A	1
LOC8041205	7	7	1.0727	1.0778	0.95677	1.0778	0.95677		11898	8041205	LOC8041205	developmentally-regulated GTP-binding protein 2	ISCP_029093		81.7025	CG6195	FBgn0038723	uncharacterized protein	7		DRG2	developmentally regulated GTP binding protein 2	HGNC:3030	7
LOC120846391	7	6	1.5105	1.3888	0.95587	1.5105	0.95587		9320	120846391	LOC120846391	spectrin beta chain, non-erythrocytic 1	ISCP_006296		1.24568	kst	FBgn0004167	karst	7		SPTBN5	spectrin beta, non-erythrocytic 5	HGNC:15680	6
LOC8024732	7	4	1.0153	0.95563	1.1851	1.1851	0.95563		7183	8024732	LOC8024732	zinc finger CCCH domain-containing protein 14	ISCP_012100		30.79	Nab2	FBgn0028471	Nuclear polyadenosine RNA-binding 2	3		ZC3H14	zinc finger CCCH-type containing 14	HGNC:20509	7
LOC115323857	3	3	0.96343	1.3994	0.95501	1.3994	0.95501		13952	115323857	LOC115323857	uncharacterized LOC115323857	ISCP_010295		0.0257375
LOC8026587	7	5	1.175	1.2252	0.95497	1.2252	0.95497		5838	8026587	Taz	tafazzin	ISCP_033312		17.9925	Taz	FBgn0026619	Tafazzin	7	Yes (5pct FDR)	TAFAZZIN	tafazzin, phospholipid-lysophospholipid transacylase	HGNC:11577	7
LOC8032268	7	7	0.95388	1.0704	1.3667	1.3667	0.95388		11850	8032268	LOC8032268	galactosylgalactosylxylosylprotein 3-beta-glucuronosyltransferase 3	ISCP_011558		16.0375	GlcAT-I	FBgn0066114	Glucuronyltransferase I	7		B3GAT3	beta-1,3-glucuronyltransferase 3	HGNC:923	7
LOC115329803	6	6	0.95348	1.064	1.3862	1.3862	0.95348		11883	115329803	LOC115329803	enteropeptidase-like	ISCP_035083			Sp7	FBgn0037515	Serine protease 7	1
LOC120842776	3	3	0.95322	1.0174	1.0758	1.0758	0.95322		11638	120842776	LOC120842776	uncharacterized LOC120842776	ISCP_026805		6.516
LOC8024358	7	5	1.2499	0.9523	1.3264	1.3264	0.9523		14132	8024358	LOC8024358	probable inactive leucine-rich repeat receptor-like protein kinase At3g03770	ISCP_006554	ISCW001463	8.35625	pll	FBgn0010441	pelle	4		IRAK1	interleukin 1 receptor associated kinase 1	HGNC:6112	2
LOC115322949	7	5	0.95212	0.98215	0.97685	0.98215	0.95212		13023	115322949	LOC115322949	sulfotransferase ssu-1-like	ISCP_036993		0.147405	St2	FBgn0037665	Sulfotransferase 2	1		SULT1C4	sulfotransferase family 1C member 4	HGNC:11457	1
LOC8034299	7	5	0.97136	0.95167	1.4384	1.4384	0.95167		12775	8034299	LOC8034299	legumain-like	ISCP_020141	ISCW024575							LGMN	legumain	HGNC:9472	7
LOC115318116	7	6	1.3388	1.37	0.95126	1.37	0.95126		14329	115318116	LOC115318116	polycomb group protein Psc-like	ISCP_017309		1.0391	Psc	FBgn0005624	Posterior sex combs	2
LOC120840274	4	4	1.0153	0.95095	1.065	1.065	0.95095		11607	120840274	LOC120840274	uncharacterized LOC120840274	ISCP_013641
LOC8039385	7	5	1.0656	1.1356	0.95057	1.1356	0.95057		13454	8039385	LOC8039385	maleylacetoacetate isomerase	ISCP_001645		0.86235	GstZ1	FBgn0037696	Glutathione S transferase Z1	6		GSTZ1	glutathione S-transferase zeta 1	HGNC:4643	6
LOC8035427	7	6	1.1404	0.96632	0.9492	1.1404	0.9492		13945	8035427	LOC8035427	ornithine decarboxylase	ISCP_017839	ISCW020225	0.10671	Odc2	FBgn0013308	Ornithine decarboxylase 2	4		ODC1	ornithine decarboxylase 1	HGNC:8109	1
LOC8039525	7	5	1.1179	0.94912	1.4544	1.4544	0.94912		14592	8039525	LOC8039525	cytochrome P450 3A7	ISCP_027558		0.0436775	Cyp9c1	FBgn0015040	Cytochrome P450 9c1	2		CYP3A7	cytochrome P450 family 3 subfamily A member 7	HGNC:2640	4
LOC8036674	7	7	0.94907	1.2063	1.7521	1.7521	0.94907		12643	8036674	LOC8036674	sulfotransferase ssu-1	ISCP_032077		1.5246						SULT1B1	sulfotransferase family 1B member 1	HGNC:17845	1
LOC121838386	6	5	1.0926	1.1096	0.9486	1.1096	0.9486		10136	121838386	LOC121838386	uncharacterized LOC121838386	ISCP_014659		0.2681
LOC115331644	7	5	1.3502	0.94853	1.0735	1.3502	0.94853		14948	115331644	LOC115331644	uncharacterized LOC115331644	ISCP_028983		11.912
LOC115325865	7	7	1.0003	1.3075	0.94851	1.3075	0.94851		13357	115325865	LOC115325865	TATA-box-binding protein-like	ISCP_007382		11.0038	Trf	FBgn0010287	TBP-related factor	1	Yes (5pct FDR)	TBP	TATA-box binding protein	HGNC:11588	1
LOC120845302	4	4	1.0779	1.0974	0.94829	1.0974	0.94829		12098	120845302	LOC120845302	uncharacterized LOC120845302	ISCP_004437		3.2775
LOC115313905	7	4	0.94745	1.0805	1.2613	1.2613	0.94745		14484	115313905	LOC115313905	cytochrome P450 3A5-like	ISCP_022174		0.02734						CYP3A4	cytochrome P450 family 3 subfamily A member 4	HGNC:2637	2
LOC121832956	6	6	0.9474	1.0942	1.1125	1.1125	0.9474		12005	121832956	LOC121832956	uridine-cytidine kinase 2-B-like	-		5.5195	Uck	FBgn0263398	Uridine-cytidine kinase	7		UCK2	uridine-cytidine kinase 2	HGNC:12562	7
LOC8043994	7	7	1.6181	1.0501	0.94733	1.6181	0.94733		14934	8043994	LOC8043994	endoplasmic reticulum metallopeptidase 1	ISCP_031954		3.33925	CG11961	FBgn0034436	uncharacterized protein	6		ERMP1	endoplasmic reticulum metallopeptidase 1	HGNC:23703	6
LOC8051064	7	5	0.94641	1.0228	1.0186	1.0228	0.94641		13749	8051064	LOC8051064	dnaJ homolog subfamily C member 10	ISCP_031609	ISCW018779	24.9625						DNAJC10	DnaJ heat shock protein family (Hsp40) member C10	HGNC:24637	7
LOC8037310	7	4	0.94637	1.0438	1.0371	1.0438	0.94637		9104	8037310	LOC8037310	uncharacterized LOC8037310	ISCP_032317		10.1835
LOC8036664	7	4	1.1792	1.0872	0.94628	1.1792	0.94628		14732	8036664	LOC8036664	coiled-coil domain-containing protein 124	ISCP_016367		31.1775	CG6013	FBgn0038675	uncharacterized protein	7		CCDC124	coiled-coil domain containing 124	HGNC:25171	7
LOC115323203	7	4	1.0969	0.94589	1.0452	1.0969	0.94589		14902	115323203	LOC115323203	centrosomal protein of 83 kDa-like	ISCP_023577		0.0817825	CG30259	FBgn0050259	uncharacterized protein	2		TCHP	trichoplein keratin filament binding	HGNC:28135	1
LOC8039478	7	5	1.0063	1.0445	0.94588	1.0445	0.94588		13334	8039478	LOC8039478	matrix metalloproteinase-2	ISCP_003906		71.1925	Mmp2	FBgn0033438	Matrix metalloproteinase 2	4		MMP17	matrix metallopeptidase 17	HGNC:7163	4
LOC8025481	7	5	1.1003	0.94581	1.1097	1.1097	0.94581		11411	8025481	LOC8025481	basic salivary proline-rich protein 2	ISCP_024935		60.2	CG44085	FBgn0264894	uncharacterized protein	1
LOC8053966	7	6	1.1521	0.94551	1.6838	1.6838	0.94551		13497	8053966	LOC8053966	protein adenylyltransferase SelO, mitochondrial	ISCP_008161		10.0725						SELENOO	selenoprotein O	HGNC:30395	7
LOC8023776	7	6	0.97117	0.94528	1.5414	1.5414	0.94528		12090	8023776	LOC8023776	dimethylglycine dehydrogenase, mitochondrial	ISCP_019231		4.79875						DMGDH	dimethylglycine dehydrogenase	HGNC:24475	7
LOC120837121	7	7	1.492	1.6701	0.9452	1.6701	0.9452		15075	120837121	LOC120837121	uncharacterized LOC120837121	ISCP_029650		4.3125						POGK	pogo transposable element derived with KRAB domain	HGNC:18800	2
LOC120840934	7	7	0.94507	1.1238	1.4049	1.4049	0.94507		12105	120840934	LOC120840934	barrier-to-autointegration factor	ISCP_018887		236.8	baf	FBgn0031977	barrier to autointegration factor	7	Yes (5pct FDR)	BANF1	BAF nuclear assembly factor 1	HGNC:17397	7
LOC115317899	7	5	0.99913	0.94469	1.1207	1.1207	0.94469		13930	115317899	LOC115317899	uncharacterized LOC115317899	ISCP_003146		0.0242075
LOC8037183	7	6	1.1681	1.0929	0.9446	1.1681	0.9446		13803	8037183	LOC8037183	tRNA wybutosine-synthesizing protein 3 homolog	ISCP_001188		17.27						TYW3	tRNA-yW synthesizing protein 3 homolog	HGNC:24757	7
LOC121838098	7	5	0.94421	1.281	1.052	1.281	0.94421		15114	121838098	LOC121838098	uncharacterized LOC121838098	ISCP_012898		0.0389775	CG14135	FBgn0036193	uncharacterized protein	1
LOC121048543	7	6	0.99487	0.94418	1.226	1.226	0.94418		13755	121048543	LOC121048543	multiple epidermal growth factor-like domains protein 6	ISCP_014961		0.68815	slow	FBgn0035539	slowdown	1		MEGF6	multiple EGF like domains 6	HGNC:3232	3
LOC8026592	7	6	1.6979	1.2495	0.94365	1.6979	0.94365		9871	8026592	LOC8026592	angiotensin-converting enzyme-like	ISCP_021910		0.260625	Ance	FBgn0012037	Angiotensin converting enzyme	2		ACE2	angiotensin converting enzyme 2	HGNC:13557	1
LOC121838094	7	7	1.1234	0.94307	1.3148	1.3148	0.94307		12131	121838094	LOC121838094	cytochrome P450 3A19-like	ISCP_004690		13.92
LOC121836092	3	3	0.94224	1.0093	1.1001	1.1001	0.94224		11562	121836092	LOC121836092	uncharacterized LOC121836092	ISCP_009908
LOC115328522	7	5	0.99506	0.94175	0.96052	0.99506	0.94175		12380	115328522	LOC115328522	UPF0600 protein C5orf51 homolog	ISCP_023339		24.5425						RIMOC1	RAB7A interacting MON1-CCZ1 complex subunit 1	HGNC:27750	7
LOC8040183	7	7	1.354	0.94162	1.5259	1.5259	0.94162		13644	8040183	LOC8040183	phosphatidylinositol 4-phosphate 3-kinase C2 domain-containing subunit alpha	ISCP_033673	ISCW022811	17.1375	Pi3K68D	FBgn0015278	Phosphatidylinositol 3-kinase 68D	7	Yes (5pct FDR)	PIK3C2A	phosphatidylinositol-4-phosphate 3-kinase catalytic subunit type 2 alpha	HGNC:8971	7
LOC8026898	7	5	1.3133	0.94091	1.1833	1.3133	0.94091		14813	8026898	tacc	transforming acidic coiled-coil-containing protein 3	ISCP_014386		84.7775	tacc	FBgn0026620	transforming acidic coiled-coil protein	3		TACC3	transforming acidic coiled-coil containing protein 3	HGNC:11524	3
LOC8028441	7	4	1.0181	1.1145	0.9409	1.1145	0.9409		13401	8028441	LOC8028441	mitochondrial amidoxime reducing component 2	ISCP_000257		10.945	Marc	FBgn0033451	Mitochondrial amidoxime reducing component	5		MTARC1	mitochondrial amidoxime reducing component 1	HGNC:26189	6
LOC115329428	3	3	1.0363	0.94065	1.1855	1.1855	0.94065		11668	115329428	LOC115329428	putative sodium-dependent excitatory amino acid transporter glt-4	ISCP_001027		0.568575
LOC120844354	7	3	0.94044	0.97565	1.0459	1.0459	0.94044		10504	120844354	LOC120844354	lysosomal acid lipase/cholesteryl ester hydrolase-like	ISCP_032223		0.016485	CG3635	FBgn0032981	uncharacterized protein	2		LIPJ	lipase family member J	HGNC:21773	3
LOC8042137	7	5	1.0712	0.94016	1.512	1.512	0.94016		10645	8042137	LOC8042137	uncharacterized LOC8042137	ISCP_018528		1.914
LOC8027869	7	5	1.4551	1.4799	0.93983	1.4799	0.93983		15211	8027869	LOC8027869	fatty acid synthase-like	ISCP_000634		0.448875	FASN1	FBgn0283427	Fatty acid synthase 1	3	Yes (5pct FDR)	FASN	fatty acid synthase	HGNC:3594	2
LOC8034878	7	5	1.3228	1.2854	0.93944	1.3228	0.93944		13257	8034878	LOC8034878	neuronal acetylcholine receptor subunit beta-3	ISCP_007086		2.45575	nAChRbeta3	FBgn0031261	nicotinic Acetylcholine Receptor beta3	1		HTR3B	5-hydroxytryptamine receptor 3B	HGNC:5298	1
LOC121835785	7	7	0.93861	1.0897	1.1124	1.1124	0.93861		11942	121835785	LOC121835785	piezo-type mechanosensitive ion channel component-like	ISCP_009578		0.4101
LOC115320255	7	6	0.93855	0.96558	1.468	1.468	0.93855		12107	115320255	LOC115320255	uncharacterized LOC115320255	ISCP_015587		0.255575
LOC120838740	7	5	0.93851	0.94332	1.2481	1.2481	0.93851		12671	120838740	LOC120838740	transcriptional-regulating factor 1	ISCP_005633		6.021	CG16779	FBgn0037698	uncharacterized protein	2		ZNF541	zinc finger protein 541	HGNC:25294	4
LOC8051745	7	7	1.0731	1.1063	0.93843	1.1063	0.93843		11983	8051745	LOC8051745	2-iminobutanoate/2-iminopropanoate deaminase	ISCP_031791	ISCW017587	23.445	UK114	FBgn0086691	UK114	6		RIDA	reactive intermediate imine deaminase A homolog	HGNC:16897	7
LOC8035465	7	3	1.0864	1.1916	0.93835	1.1916	0.93835		11546	8035465	LOC8035465	tetratricopeptide repeat protein 17	ISCP_009558		8.1295	CG11436	FBgn0029713	uncharacterized protein	7		TTC17	tetratricopeptide repeat domain 17	HGNC:25596	4
LOC8031114	7	5	0.93818	1.0325	1.0562	1.0562	0.93818		14210	8031114	LOC8031114	uncharacterized LOC8031114	ISCP_008707		1.01832
LOC8042804	7	5	1.0589	1.0241	0.93813	1.0589	0.93813		10332	8042804	LOC8042804	dnaJ homolog subfamily C member 28	ISCP_025952		15.4925	CG43322	FBgn0263027	uncharacterized protein	7		DNAJC28	DnaJ heat shock protein family (Hsp40) member C28	HGNC:1297	7
LOC120847800	3	3	0.93626	1.1491	1.0211	1.1491	0.93626		12416	120847800	LOC120847800	guanylate-binding protein 5-like	ISCP_016814		0.294275						GBP3	guanylate binding protein 3	HGNC:4184	4
LOC8053234	7	7	1.1832	1.4398	0.93613	1.4398	0.93613		14143	8053234	LOC8053234	gamma-interferon-inducible lysosomal thiol reductase	ISCP_032728	ISCW006654		GILT1	FBgn0038149	Gamma-interferon-inducible lysosomal thiol reductase 1	6		IFI30	IFI30 lysosomal thiol reductase	HGNC:5398	6
LOC115321955	3	3	0.95526	0.93492	1.1608	1.1608	0.93492		11280	115321955	LOC115321955	uncharacterized LOC115321955	ISCP_025235		0.063575
LOC115328490	7	7	1.1958	1.2328	0.93488	1.2328	0.93488		12842	115328490	LOC115328490	putative nuclease HARBI1	ISCP_001435
LOC115321330	6	6	0.97	0.98714	0.93353	0.98714	0.93353		11422	115321330	LOC115321330	protein ALP1-like	ISCP_018393		0.654075	CG7492	FBgn0035807	uncharacterized protein	2
LOC120838344	7	7	1.6461	1.5339	0.9332	1.6461	0.9332		15041	120838344	LOC120838344	solute carrier family 13 member 2-like	ISCP_020919		0.011585	Indy	FBgn0036816	I'm not dead yet	5	Yes (5pct FDR)	SLC13A1	solute carrier family 13 member 1	HGNC:10916	1
LOC120839841	3	3	1.0856	1.1972	0.93146	1.1972	0.93146		12738	120839841	LOC120839841	uncharacterized LOC120839841	ISCP_011815
LOC115331565	7	7	1.3492	1.4631	0.93073	1.4631	0.93073		14307	115331565	LOC115331565	RNA-binding protein MEX3B	ISCP_014828		15.9625	CG11360	FBgn0039920	uncharacterized protein	5		MEX3B	mex-3 RNA binding family member B	HGNC:25297	6
LOC121048140	7	7	0.92975	1.213	1.1222	1.213	0.92975		12623	121048140	LOC121048140	uncharacterized LOC121048140	ISCP_009229		0.03545
LOC8029608	7	6	0.92968	1.1189	1.6514	1.6514	0.92968		13003	8029608	LOC8029608	Golgi integral membrane protein 4	ISCP_001670		91.885						GOLIM4	golgi integral membrane protein 4	HGNC:15448	3
LOC115332101	7	7	1.1051	1.2358	0.92957	1.2358	0.92957		12905	115332101	LOC115332101	Fanconi anemia group J protein	ISCP_004102		17.2625						BRIP1	BRCA1 interacting helicase 1	HGNC:20473	5
LOC120837940	7	5	1.0144	1.0891	0.92921	1.0891	0.92921		14488	120837940	LOC120837940	arylsulfatase B	ISCP_003477		0.12989	CG8646	FBgn0033763	uncharacterized protein	7		ARSB	arylsulfatase B	HGNC:714	4
LOC8052425	7	5	1.0663	0.92875	1.5341	1.5341	0.92875		14185	8052425	LOC8052425	RWD domain-containing protein 1	ISCP_016978		209.125	CG5515	FBgn0039163	uncharacterized protein	7		RWDD1	RWD domain containing 1	HGNC:20993	7
LOC8031199	7	6	0.92843	1.1188	1.4164	1.4164	0.92843		12527	8031199	jbug	filamin-A	ISCP_006528		3.5675	jbug	FBgn0028371	jitterbug	7
LOC115313418	7	4	0.928	1.0112	1.3266	1.3266	0.928		14476	115313418	LOC115313418	1,2-dihydroxy-3-keto-5-methylthiopentene dioxygenase-like	ISCP_032410		0.0199475
LOC120844510	7	3	0.92753	0.96516	0.9419	0.96516	0.92753		8337	120844510	LOC120844510	sulfotransferase ssu-1-like	ISCP_002827		0.14512	St4	FBgn0033887	Sulfotransferase 4	1		SULT1A3	sulfotransferase family 1A member 3	HGNC:11455	1
LOC8043372	7	6	0.92702	1.2159	1.5401	1.5401	0.92702		11379	8043372	LOC8043372	venom metalloproteinase antarease-like TtrivMP_A	ISCP_032589		0.12842						ADAMDEC1	ADAM like decysin 1	HGNC:16299	1
LOC115311049	7	6	1.3729	0.9268	1.0031	1.3729	0.9268		12532	115311049	LOC115311049	zinc finger protein 530	ISCP_026213		2.262	ATbp	FBgn0039946	(A+T)-stretch binding protein	1
LOC8031658	7	5	1.1464	1.123	0.92608	1.1464	0.92608		13601	8031658	fax	failed axon connections	ISCP_010585	ISCW008291	504.1	fax	FBgn0014163	failed axon connections	7	Yes (5pct FDR)	FAXC	failed axon connections homolog, metaxin like GST domain containing	HGNC:20742	4
LOC115317407	7	5	0.9736	0.92583	1.4461	1.4461	0.92583		12804	115317407	LOC115317407	gastrula zinc finger protein XlCGF49.1	ISCP_005254		0.597825	CG15336	FBgn0030009	uncharacterized protein	1
LOC115332506	7	3	0.92517	1.0895	0.96876	1.0895	0.92517		11116	115332506	LOC115332506	uncharacterized LOC115332506	ISCP_023777		23.6025	Traf6	FBgn0265464	TNF-receptor-associated factor 6	1
LOC8034452	7	5	1.3887	0.92514	1.3225	1.3887	0.92514		10797	8034452	Tep2	CD109 antigen	ISCP_020398		10.6225	Tep2	FBgn0041182	Thioester-containing protein 2	7		CD109	CD109 molecule	HGNC:21685	6
LOC8028598	7	7	1.4843	1.6403	0.92487	1.6403	0.92487		15004	8028598	LOC8028598	uncharacterized LOC8028598	ISCP_017484		42.4	CG6972	FBgn0039008	uncharacterized protein	6		DESI1	desumoylating isopeptidase 1	HGNC:24577	4
LOC8030777	7	6	0.92363	0.99582	1.1531	1.1531	0.92363		10663	8030777	LOC8030777	retinol dehydrogenase 12-like	ISCP_022565		0.145278	CG2070	FBgn0033203	uncharacterized protein	1
LOC115313314	7	7	0.92332	1.043	1.2857	1.2857	0.92332		11751	115313314	LOC115313314	dihydrolipoyllysine-residue acetyltransferase component of pyruvate dehydrogenase complex, mitochondrial	ISCP_023428		7.90675	muc	FBgn0283658	midline uncoordinated	4	Yes (5pct FDR)	DLAT	dihydrolipoamide S-acetyltransferase	HGNC:2896	4
LOC8052955	7	7	0.96299	0.9228	1.377	1.377	0.9228		11254	8052955	Ppcs	phosphopantothenate--cysteine ligase	ISCP_021050		11.605	Ppcs	FBgn0261285	Phosphopantothenoylcysteine synthetase	6	Yes (5pct FDR)	PPCS	phosphopantothenoylcysteine synthetase	HGNC:25686	7
LOC8031121	7	7	0.98301	1.2553	0.92279	1.2553	0.92279		13009	8031121	dsd	attractin-like protein 1	ISCP_013032		12.5375	dsd	FBgn0039528	distracted	7		ATRNL1	attractin like 1	HGNC:29063	6
LOC8052360	7	7	1.4653	1.183	0.92251	1.4653	0.92251		14275	8052360	LOC8052360	serine/threonine-protein phosphatase 2B catalytic subunit 2	ISCP_036814		57.9925	CanA-14F	FBgn0267912	Calcineurin A at 14F	7		PPP3CA	protein phosphatase 3 catalytic subunit alpha	HGNC:9314	7
LOC115317429	7	6	0.92189	1.4246	1.1173	1.4246	0.92189		14608	115317429	LOC115317429	uncharacterized LOC115317429	ISCP_027463
LOC115310631	7	6	0.92183	1.0874	1.367	1.367	0.92183		12983	115310631	LOC115310631	zinc finger protein 501	ISCP_012377		11.515	CG2202	FBgn0030240	uncharacterized protein	1		ZNF835	zinc finger protein 835	HGNC:34332	1
LOC8029183	7	5	1.1143	1.1439	0.92158	1.1439	0.92158		14166	8029183	LOC8029183	peptidyl-glycine alpha-amidating monooxygenase	ISCP_008265		7.05375	Pal1	FBgn0283510	Peptidyl-alpha-hydroxyglycine-alpha-amidating lyase 1	5		PAM	peptidylglycine alpha-amidating monooxygenase	HGNC:8596	5
LOC120851152	6	6	1.1048	1.2683	0.92156	1.2683	0.92156		13134	120851152	LOC120851152	uncharacterized LOC120851152	ISCP_019842		0.0205525
LOC8042892	7	7	0.92109	1.3076	0.93267	1.3076	0.92109		13301	8042892	sp3	phosphatidylinositide phosphatase SAC2	ISCP_005203		13.8575	sp3	FBgn0038890	spermathreecae	7		INPP5F	inositol polyphosphate-5-phosphatase F	HGNC:17054	7
LOC8041128	7	6	0.92074	1.1297	1.3143	1.3143	0.92074		11269	8041128	LOC8041128	solute carrier family 15 member 1	ISCP_027592		0.999375	CG2930	FBgn0028491	uncharacterized protein	6		SLC15A1	solute carrier family 15 member 1	HGNC:10920	6
LOC8037993	7	7	1.6571	1.5035	0.9199	1.6571	0.9199		15044	8037993	LOC8037993	uncharacterized LOC8037993	ISCP_032118	ISCW010436	0.0180875	CG9896	FBgn0034808	uncharacterized protein	1
LOC8023873	7	5	0.93248	0.91964	1.2738	1.2738	0.91964		12770	8023873	LOC8023873	sodium-dependent nutrient amino acid transporter 1	ISCP_033361		0.02314
LOC8039364	7	5	1.0306	0.91924	1.0618	1.0618	0.91924		5100	8039364	LOC8039364	proclotting enzyme	ISCP_007514	ISCW022536	0.107048	CG16998	FBgn0035795	uncharacterized protein	1
LOC120850220	4	4	0.93112	0.91904	1.2346	1.2346	0.91904		11174	120850220	LOC120850220	uncharacterized protein K02A2.6-like	ISCP_035732		0.0508275
LOC121048692	7	5	0.91826	1.0338	1.3007	1.3007	0.91826		11402	121048692	LOC121048692	dnaJ homolog subfamily C member 24	ISCP_022982		34.3525	Dph4	FBgn0037350	Diphthamide biosynthesis 4	4	Yes (5pct FDR)	DNAJC24	DnaJ heat shock protein family (Hsp40) member C24	HGNC:26979	4
LOC8052889	7	6	0.91778	1.5227	1.2844	1.5227	0.91778		14147	8052889	LOC8052889	ctenidin-3-like	ISCP_010875			CG5070	FBgn0030824	uncharacterized protein	1
LOC121834260	7	6	1.5456	1.533	0.91761	1.5456	0.91761		15134	121834260	LOC121834260	INO80 complex subunit D-like	ISCP_030882		11.6275	l(3)L1231	FBgn0086686	lethal (3) L1231	1		INO80D	INO80 complex subunit D	HGNC:25997	1
LOC115319234	7	6	1.0141	0.91749	1.6062	1.6062	0.91749		8549	115319234	LOC115319234	cotranscriptional regulator FAM172A homolog	ISCP_012090		18.195	CG10038	FBgn0038013	uncharacterized protein	7		ARB2A	ARB2 cotranscriptional regulator A	HGNC:25365	7
LOC115323818	4	4	1.1629	1.1226	0.9167	1.1629	0.9167		12429	115323818	LOC115323818	uncharacterized LOC115323818	ISCP_020634		1.09
LOC8052975	7	7	0.92297	0.91633	1.0099	1.0099	0.91633		10974	8052975	LOC8052975	synaptotagmin-5	ISCP_030869		0.014	Sytbeta	FBgn0261090	Synaptotagmin beta	6
LOC121836093	7	7	1.1179	0.91607	1.0902	1.1179	0.91607		12033	121836093	LOC121836093	serine/threonine-protein kinase haspin homolog	ISCP_007559		1.64575
LOC8043626	7	6	0.95852	0.91551	1.131	1.131	0.91551		12736	8043626	amx	TM2 domain-containing protein 3	ISCP_022898		11.305	amx	FBgn0000077	almondex	6		TM2D3	TM2 domain containing 3	HGNC:24128	7
LOC115330506	7	7	0.91545	1.0321	1.163	1.163	0.91545		11470	115330506	LOC115330506	putative nuclease HARBI1	ISCP_023607		0.0407675
LOC8051835	7	4	1.0155	1.0437	0.91492	1.0437	0.91492		5412	8051835	LOC8051835	transcription factor Sox-14	ISCP_004464		0.1145						SOX21	SRY-box transcription factor 21	HGNC:11197	2
LOC121833156	7	4	1.1935	1.2467	0.91482	1.2467	0.91482		9235	121833156	LOC121833156	uncharacterized LOC121833156	ISCP_027712		0.271487
LOC120841657	7	5	1.216	1.159	0.91477	1.216	0.91477		14412	120841657	LOC120841657	juvenile hormone acid O-methyltransferase-like	ISCP_023026
LOC120836303	7	7	1.1258	1.2005	0.91475	1.2005	0.91475		12679	120836303	LOC120836303	valine--tRNA ligase	ISCP_007151		25.805	ValRS	FBgn0027079	Valyl-tRNA synthetase	7	Yes (5pct FDR)	VARS1	valyl-tRNA synthetase 1	HGNC:12651	7
LOC121835351	5	5	1.4129	1.1735	0.91457	1.4129	0.91457		14041	121835351	LOC121835351	THAP domain-containing protein 3-like	ISCP_005873		3.12725	CG10431	FBgn0032730	uncharacterized protein	1		THAP3	THAP domain containing 3	HGNC:20855	4
LOC120845391	7	5	0.99725	1.2205	0.91446	1.2205	0.91446		13508	120845391	LOC120845391	piggyBac transposable element-derived protein 2-like	ISCP_006314		0.0870725						PGBD2	piggyBac transposable element derived 2	HGNC:19399	3
LOC8037036	7	6	0.91363	1.2906	1.2453	1.2906	0.91363		14320	8037036	LOC8037036	7-dehydrocholesterol reductase	ISCP_031364		10.4	LBR	FBgn0034657	Lamin B receptor	1		DHCR7	7-dehydrocholesterol reductase	HGNC:2860	6
LOC115316791	7	6	0.99043	0.96652	0.91298	0.99043	0.91298		11353	115316791	LOC115316791	uncharacterized LOC115316791	ISCP_002151		0.69065
LOC8030113	7	7	1.5483	1.3072	0.91231	1.5483	0.91231		14685	8030113	LOC8030113	uncharacterized LOC8030113	ISCP_009022		0.172075
LOC121833211	7	6	0.91224	1.3015	1.5799	1.5799	0.91224		14046	121833211	LOC121833211	flavin-containing monooxygenase 5-like	ISCP_011310		0.599075	Fmo-1	FBgn0034943	Flavin-containing monooxygenase 1	3		FMO5	flavin containing dimethylaniline monoxygenase 5	HGNC:3773	2
LOC115319457	4	4	0.91026	1.0351	1.2887	1.2887	0.91026		11696	115319457	LOC115319457	uncharacterized LOC115319457	ISCP_002639		0.0105575
LOC8042343	7	7	1.0142	0.99335	0.90992	1.0142	0.90992		11429	8042343	LOC8042343	glutamate receptor ionotropic, kainate 2	ISCP_038573		0.0241575	KaiR1D	FBgn0038837	Kainate-type ionotropic glutamate receptor subunit 1D	3		GRIK1	glutamate ionotropic receptor kainate type subunit 1	HGNC:4579	6
LOC120839188	7	3	0.91502	0.90918	0.92035	0.92035	0.90918		14324	120839188	LOC120839188	uncharacterized LOC120839188	ISCP_016533		32.52
LOC115324352	7	5	1.4645	1.2655	0.90909	1.4645	0.90909		13975	115324352	LOC115324352	uncharacterized LOC115324352	ISCP_000868		22.7225
LOC121833772	3	3	0.93413	0.9867	0.90888	0.9867	0.90888		11444	121833772	LOC121833772	uncharacterized LOC121833772	ISCP_016391		0.04472
LOC120836505	7	7	1.2604	1.254	0.90888	1.2604	0.90888		13041	120836505	LOC120836505	membrane metallo-endopeptidase-like 1	ISCP_013708		0.331775
LOC115313199	7	7	0.90873	1.4187	1.3396	1.4187	0.90873		13937	115313199	LOC115313199	indolethylamine N-methyltransferase-like	ISCP_037498								INMT	indolethylamine N-methyltransferase	HGNC:6069	5
LOC121835733	7	5	0.90864	0.97512	0.92497	0.97512	0.90864		5637	121835733	LOC121835733	neprilysin-1-like	ISCP_038053		0.10476
LOC8053600	7	6	1.096	0.90827	1.0431	1.096	0.90827		13432	8053600	LOC8053600	proton-associated sugar transporter A-like	ISCP_017324		0.0181125	lovit	FBgn0267429	loss of visual transmission	7		SLC45A2	solute carrier family 45 member 2	HGNC:16472	5
LOC8033299	7	6	0.90759	1.0513	1.0013	1.0513	0.90759		13150	8033299	LOC8033299	retinol dehydrogenase 12	ISCP_010325		3.22	CG3842	FBgn0029866	uncharacterized protein	1		RDH14	retinol dehydrogenase 14	HGNC:19979	1
LOC120843367	7	7	1.4445	0.90756	1.4194	1.4445	0.90756		14068	120843367	LOC120843367	uncharacterized LOC120843367	ISCP_018107		0.140925						NYNRIN	NYN domain and retroviral integrase containing	HGNC:20165	1
LOC115316000	7	7	0.92147	0.97371	0.90676	0.97371	0.90676		11221	115316000	LOC115316000	antimicrobial peptide microplusin-like	ISCP_007404
LOC8025846	7	7	1.0367	0.90664	1.3976	1.3976	0.90664		11630	8025846	LOC8025846	disintegrin and metalloproteinase domain-containing protein 10	ISCP_005973		0.0521125
LOC120840279	7	4	1.1629	0.90619	1.0385	1.1629	0.90619		9141	120840279	LOC120840279	multidrug resistance-associated protein 1-like	ISCP_015250		0.13923
LOC115315268	7	7	1.4292	1.2999	0.90538	1.4292	0.90538		14120	115315268	LOC115315268	uncharacterized LOC115315268	ISCP_030268		0.2042
LOC115319142	7	6	0.90516	1.1482	1.4696	1.4696	0.90516		14020	115319142	LOC115319142	uncharacterized LOC115319142	ISCP_026461		2.4615
LOC8032443	7	7	0.97392	0.9051	1.0721	1.0721	0.9051		11238	8032443	Scgalpha	epsilon-sarcoglycan	ISCP_025067		20.5275	Scgalpha	FBgn0032013	Sarcoglycan alpha	7		SGCE	sarcoglycan epsilon	HGNC:10808	5
LOC8043384	7	7	1.1989	0.90505	1.0018	1.1989	0.90505		12733	8043384	nesd	SHC SH2 domain-binding protein 1	ISCP_034490		26.06	nesd	FBgn0032848	nessun dorma	6		SHCBP1	SHC binding and spindle associated 1	HGNC:29547	6
LOC121834431	4	4	0.90468	0.97033	0.99527	0.99527	0.90468		11364	121834431	LOC121834431	uncharacterized LOC121834431	ISCP_024593		2.73315
LOC121834058	7	7	1.1393	0.90461	1.3849	1.3849	0.90461		12260	121834058	LOC121834058	uncharacterized LOC121834058	ISCP_016021		0.0426825
LOC8030708	7	7	0.90315	1.4748	1.4215	1.4748	0.90315		14212	8030708	LOC8030708	histone H2A	ISCP_005625	ISCW019497	511	His2A:CG31618	FBgn0051618	histone H2A	5		H2AC13	H2A clustered histone 13	HGNC:4725	5
LOC115331562	5	3	0.94687	0.90264	0.98468	0.98468	0.90264		13892	115331562	LOC115331562	zinc finger protein 501-like	ISCP_021475		0.553025
LOC115328618	7	4	1.0945	1.0556	0.90198	1.0945	0.90198		11021	115328618	LOC115328618	phosphatidylinositol-glycan biosynthesis class X protein	ISCP_024713		38.6025	PIG-X	FBgn0050381	Phosphatidylinositol glycan anchor biosynthesis class X	1		PIGX	phosphatidylinositol glycan anchor biosynthesis class X	HGNC:26046	6
LOC121833497	7	7	1.1403	0.90191	1.6058	1.6058	0.90191		12306	121833497	LOC121833497	uncharacterized LOC121833497	ISCP_025936		1.796
LOC121838204	7	6	0.90132	0.94285	1.6232	1.6232	0.90132		10358	121838204	LOC121838204	uncharacterized LOC121838204	ISCP_036116		2.02175
LOC8052458	7	6	1.2028	0.90076	1.1661	1.2028	0.90076		12900	8052458	LOC8052458	programmed cell death protein 4	ISCP_008188		59.0575	Pdcd4	FBgn0030520	Programmed cell death 4	7		PDCD4	programmed cell death 4	HGNC:8763	7
LOC121837196	3	3	0.90066	0.94437	1.234	1.234	0.90066		11160	121837196	LOC121837196	zinc finger MYM-type protein 1-like	ISCP_018645		0.17844
LOC8028946	7	6	1.1683	0.90027	1.2268	1.2268	0.90027		12918	8028946	LOC8028946	vesicle transport protein SFT2A	ISCP_021964		36.98	CG5104	FBgn0037009	uncharacterized protein	7		SFT2D1	SFT2 domain containing 1	HGNC:21102	7
LOC8051457	7	6	1.5173	1.458	0.90008	1.5173	0.90008		14105	8051457	LOC8051457	eukaryotic translation initiation factor 4E type 2	ISCP_003389		45.63	eIF4EHP	FBgn0053100	eukaryotic translation initiation factor 4E homologous protein	6		EIF4E2	eukaryotic translation initiation factor 4E family member 2	HGNC:3293	7
LOC8038764	7	5	0.89888	1.3598	0.97388	1.3598	0.89888		10057	8038764	LOC8038764	histidine triad nucleotide-binding protein 1	ISCP_002401		98.53	HINT1	FBgn0031459	histidine triad nucleotide binding protein 1	7		HINT1	histidine triad nucleotide binding protein 1	HGNC:4912	7
LOC8051489	7	6	1.1249	0.8988	1.1871	1.1871	0.8988		13143	8051489	alpha-Man-IIa	alpha-mannosidase 2	ISCP_036846		6.213	alpha-Man-IIa	FBgn0011740	alpha-Mannosidase class II a	7		MAN2A1	mannosidase alpha class 2A member 1	HGNC:6824	7
LOC8037606	7	4	1.5827	0.89847	0.97516	1.5827	0.89847		2709	8037606	LOC8037606	uncharacterized protein C1orf112 homolog	ISCP_028772		76.6025						FIRRM	FIGNL1 interacting regulator of recombination and mitosis	HGNC:25565	5
LOC115309138	7	5	1.0066	0.8979	0.91818	1.0066	0.8979		12469	115309138	LOC115309138	zinc finger protein 525	ISCP_027577		4.77475	CG2202	FBgn0030240	uncharacterized protein	1		LOC107984126	zinc finger protein 658B-like	-:-	1
LOC115318923	3	3	1.3087	1.0399	0.89779	1.3087	0.89779		13447	115318923	LOC115318923	protein ALP1-like	ISCP_037322		0.122515	CG7492	FBgn0035807	uncharacterized protein	1
LOC121047258	7	3	0.96488	1.0924	0.8972	1.0924	0.8972		14916	121047258	LOC121047258	uncharacterized LOC121047258	ISCP_001691		0.502675
LOC8053231	7	7	0.94462	1.2029	0.89533	1.2029	0.89533		12606	8053231	LOC8053231	sodium-dependent multivitamin transporter-like	ISCP_027880		1.291	rumpel	FBgn0029950	rumpel	1		SLC5A5	solute carrier family 5 member 5	HGNC:11040	1
LOC8044110	7	5	0.8953	1.0583	1.2132	1.2132	0.8953		9635	8044110	LOC8044110	sulfotransferase ssu-1-like	ISCP_010657	ISCW015208	1.0606						SULT2A1	sulfotransferase family 2A member 1	HGNC:11458	1
LOC8029176	7	6	1.2983	0.89517	1.2963	1.2983	0.89517		14255	8029176	LOC8029176	polyamine-transporting ATPase 13A3	ISCP_031037		0.557325	anne	FBgn0052000	anne boleyn	2	Yes (5pct FDR)	ATP13A3	ATPase 13A3	HGNC:24113	3
LOC8028604	7	6	1.6945	1.5208	0.89441	1.6945	0.89441		10810	8028604	LOC8028604	uncharacterized LOC8028604	ISCP_000823		12.2925	CG7058	FBgn0030961	uncharacterized protein	7
LOC8028799	7	5	0.91051	0.8941	1.0134	1.0134	0.8941		12209	8028799	LOC8028799	proton channel OtopLc	ISCP_035746		26.3125	OtopLb	FBgn0031514	Otopetrin-like b	1		OTOP2	otopetrin 2	HGNC:19657	2
LOC121835075	4	4	1.4749	1.3844	0.89393	1.4749	0.89393		14376	121835075	LOC121835075	peptidylglycine alpha-hydroxylating monooxygenase-like	ISCP_027949		0.0221	Phm	FBgn0283509	Peptidylglycine-alpha-hydroxylating monooxygenase	1
LOC115324408	7	4	0.89377	0.93313	1.1518	1.1518	0.89377		9763	115324408	LOC115324408	uncharacterized LOC115324408	ISCP_023083		0.039175
LOC120848222	7	7	1.0389	0.89363	1.4091	1.4091	0.89363		11591	120848222	LOC120848222	cytochrome P450 2J3-like	ISCP_001865		0.16385
LOC120838576	7	7	1.0898	0.89362	1.6302	1.6302	0.89362		11954	120838576	LOC120838576	carbonic anhydrase 7-like	ISCP_021565			CAH7	FBgn0037788	Carbonic anhydrase 7	1		CA4	carbonic anhydrase 4	HGNC:1375	1
LOC121836395	7	7	0.98161	0.91959	0.89344	0.98161	0.89344		11234	121836395	LOC121836395	solute carrier family 22 member 12-like	ISCP_020724		6.47375
LOC115319271	7	7	1.5859	1.5879	0.89332	1.5879	0.89332		14840	115319271	LOC115319271	uncharacterized LOC115319271	ISCP_003461		0.3519
LOC115319088	7	3	0.89305	0.9078	1.0252	1.0252	0.89305		7184	115319088	LOC115319088	uncharacterized LOC115319088	ISCP_015783		0.31725
LOC120838351	7	5	1.2545	1.0412	0.89276	1.2545	0.89276		11479	120838351	LOC120838351	transcription initiation factor TFIID subunit 9	ISCP_032784		63.245	Taf9	FBgn0000617	TBP-associated factor 9	5	Yes (5pct FDR)	TAF9	TATA-box binding protein associated factor 9	HGNC:11542	6
LOC115321582	7	7	1.5419	1.5337	0.89261	1.5419	0.89261		14656	115321582	LOC115321582	insulin-like growth factor-binding protein complex acid labile subunit	ISCP_013099			Con	FBgn0005775	Connectin	2
LOC115322190	5	5	0.89255	1.0386	1.1122	1.1122	0.89255		11664	115322190	LOC115322190	transposable element P transposase	ISCP_035233		0.102013						THAP9	THAP domain containing 9	HGNC:23192	1
LOC115325269	7	5	1.0416	0.89254	0.94201	1.0416	0.89254		11195	115325269	LOC115325269	sulfotransferase 1C2-like	ISCP_015268		0.31035
LOC120846362	7	7	1.1561	0.89243	1.1667	1.1667	0.89243		12383	120846362	LOC120846362	EF-hand calcium-binding domain-containing protein 14	ISCP_003444		39.8275						EFCAB14	EF-hand calcium binding domain 14	HGNC:29051	1
LOC120839583	2	2	0.89156	1.1098	0.96926	1.1098	0.89156		12190	120839583	LOC120839583	venom metalloproteinase 3-like	ISCP_019896		0.203075
LOC115327000	3	3	0.93668	0.89104	1.0612	1.0612	0.89104		11212	115327000	LOC115327000	uncharacterized LOC115327000	ISCP_035893		0.0089725
LOC115330249	2	2	0.988	0.94411	0.89074	0.988	0.89074		11455	115330249	LOC115330249	uncharacterized LOC115330249	ISCP_002960		0.373875
LOC8052110	7	6	1.2285	0.89049	1.2717	1.2717	0.89049		14111	8052110	LOC8052110	CD9 antigen	ISCP_019532		347.4	Tsp96F	FBgn0027865	Tetraspanin 96F	7		CD9	CD9 molecule	HGNC:1709	6
LOC115332861	7	5	0.96813	0.89113	0.89001	0.96813	0.89001		13424	115332861	LOC115332861	uncharacterized LOC115332861	ISCP_006930		0.0047525
LOC120837931	7	7	0.88974	1.0916	1.0826	1.0916	0.88974		11912	120837931	LOC120837931	TNF receptor-associated factor 6-B	ISCP_006156		0.4019
LOC120838795	5	5	1.5469	1.4937	0.88931	1.5469	0.88931		14640	120838795	LOC120838795	uncharacterized LOC120838795	ISCP_037278		0.0447625
LOC8042585	7	6	0.88929	1.0921	1.4192	1.4192	0.88929		12459	8042585	LOC8042585	fatty acid synthase-like	ISCP_038358		0.0585975	FASN1	FBgn0283427	Fatty acid synthase 1	6	Yes (5pct FDR)	FASN	fatty acid synthase	HGNC:3594	6
LOC8043964	7	7	1.07	0.88907	1.3995	1.3995	0.88907		11815	8043964	LOC8043964	uncharacterized LOC8043964	ISCP_020023
LOC115314242	3	3	1.0005	1.0144	0.88855	1.0144	0.88855		11615	115314242	LOC115314242	uncharacterized LOC115314242	ISCP_026300		0.78085
LOC8036235	7	6	0.95865	1.3861	0.88852	1.3861	0.88852		12886	8036235	Chd64	myophilin	ISCP_028372	ISCW021202	380.625	Chd64	FBgn0035499	Chd64	7	Yes (5pct FDR)	TAGLN3	transgelin 3	HGNC:29868	2
LOC121837672	7	5	0.88599	0.94056	1.2235	1.2235	0.88599		10070	121837672	LOC121837672	uncharacterized LOC121837672	ISCP_024334		2.65725
LOC115310372	7	7	1.0957	1.4782	0.88468	1.4782	0.88468		14287	115310372	LOC115310372	uncharacterized LOC115310372	ISCP_008460		130.475
LOC115321514	2	2	0.88479	1.0294	0.88451	1.0294	0.88451		11673	115321514	LOC115321514	uncharacterized LOC115321514	ISCP_006175
LOC8034907	7	4	0.88388	1.2271	1.0615	1.2271	0.88388		9659	8034907	LOC8034907	4-trimethylaminobutyraldehyde dehydrogenase A	ISCP_028768	ISCW008939	12.935						ALDH9A1	aldehyde dehydrogenase 9 family member A1	HGNC:412	7
LOC115320393	7	7	0.88351	0.90086	1.3821	1.3821	0.88351		10696	115320393	LOC115320393	post-GPI attachment to proteins factor 2	ISCP_033926		23.8775	PGAP2	FBgn0031284	Post-GPI attachment to proteins 2	7		PGAP2	post-GPI attachment to proteins 2	HGNC:17893	7
LOC115325318	7	6	0.88338	1.2845	1.4499	1.4499	0.88338		14249	115325318	LOC115325318	uncharacterized LOC115325318	ISCP_016037
LOC8027599	7	3	0.90976	1.0384	0.88132	1.0384	0.88132		15007	8027599	PIG-V	GPI mannosyltransferase 2	ISCP_022372	ISCW002262	5.53225	PIG-V	FBgn0265174	Phosphatidylinositol glycan anchor biosynthesis class V	7		PIGV	phosphatidylinositol glycan anchor biosynthesis class V	HGNC:26031	7
LOC115328095	2	2	0.88105	0.91413	0.98247	0.98247	0.88105		11068	115328095	LOC115328095	uncharacterized LOC115328095	ISCP_028056		0.510225
LOC8024019	7	5	0.88058	1.3133	1.1855	1.3133	0.88058		14858	8024019	LOC8024019	heat shock 70 kDa protein 1A-like	ISCP_017161		0.65915
LOC120837410	3	3	0.9752	1.0784	0.88002	1.0784	0.88002		12010	120837410	LOC120837410	gastrula zinc finger protein XlCGF49.1-like	ISCP_031840		1.60425
LOC8033422	7	6	1.435	1.4236	0.8799	1.435	0.8799		11943	8033422	Tpc1	mitochondrial thiamine pyrophosphate carrier	ISCP_004438		9.90575	Tpc1	FBgn0037852	Thiamine pyrophosphate carrier protein 1	7	Yes (5pct FDR)	SLC25A19	solute carrier family 25 member 19	HGNC:14409	7
LOC8038631	7	4	1.1189	1.099	0.87941	1.1189	0.87941		15110	8038631	LOC8038631	angiopoietin-related protein 7	ISCP_026544		5.33725	CG30280	FBgn0050280	uncharacterized protein	3		ANGPTL4	angiopoietin like 4	HGNC:16039	1
LOC8043420	7	6	0.87913	0.99136	1.3471	1.3471	0.87913		11067	8043420	LOC8043420	cytochrome P450 2F2	ISCP_013472		0.192075	Cyp303a1	FBgn0001992	Cytochrome P450 303a1	2		CYP2J2	cytochrome P450 family 2 subfamily J member 2	HGNC:2634	2
LOC115312803	6	6	1.373	1.3828	0.87809	1.3828	0.87809		13859	115312803	LOC115312803	uncharacterized LOC115312803	ISCP_015897		0.030175
LOC120837602	7	6	0.87797	0.9866	0.90976	0.9866	0.87797		7203	120837602	LOC120837602	transcriptional regulator ATRX	ISCP_019645		0.10561	XNP	FBgn0039338	XNP	4	Yes (5pct FDR)	ATRX	ATRX chromatin remodeler	HGNC:886	2
LOC121838396	5	5	0.87743	1.2097	1.424	1.424	0.87743		12803	121838396	LOC121838396	putative ferric-chelate reductase 1	ISCP_010448		0.402025
LOC8043237	7	7	1.1225	0.94737	0.87721	1.1225	0.87721		12108	8043237	AIMP2	aminoacyl tRNA synthase complex-interacting multifunctional protein 2	ISCP_013642		34.695	AIMP2	FBgn0036515	aaRS-interacting multifunctional protein 2	4		AIMP2	aminoacyl tRNA synthetase complex interacting multifunctional protein 2	HGNC:20609	6
LOC8032946	7	7	0.99208	0.87685	1.1837	1.1837	0.87685		11363	8032946	LOC8032946	D-dopachrome decarboxylase	ISCP_001556	ISCW009232	8.137						DDT	D-dopachrome tautomerase	HGNC:2732	2
LOC120849599	7	7	1.0144	0.87604	1.2984	1.2984	0.87604		11490	120849599	LOC120849599	uncharacterized LOC120849599	ISCP_002111		0.710175
LOC8051285	7	7	1.4361	1.4284	0.87536	1.4361	0.87536		14125	8051285	LOC8051285	protein pygopus	ISCP_004995	ISCW004834	0.4182
LOC120838573	7	7	0.87498	0.92361	1.6629	1.6629	0.87498		10994	120838573	LOC120838573	UPF0235 protein C15orf40 homolog	ISCP_001724		20.8325	CG14966	FBgn0035415	uncharacterized protein	6		C15orf40	chromosome 15 open reading frame 40	HGNC:28443	5
LOC120841597	7	6	0.87428	1.009	1.6579	1.6579	0.87428		12748	120841597	LOC120841597	nose resistant to fluoxetine protein 6	ISCP_025135		0.015455
LOC8036688	7	7	1.4536	1.1861	0.87415	1.4536	0.87415		14230	8036688	LOC8036688	zinc finger protein 271	ISCP_017256		1.147
LOC120838220	2	2	0.88144	0.9125	0.87407	0.9125	0.87407		11056	120838220	LOC120838220	uncharacterized LOC120838220	ISCP_025725		1.2655
LOC115324209	7	6	0.88553	0.87278	1.3039	1.3039	0.87278		11860	115324209	LOC115324209	uncharacterized LOC115324209	ISCP_028661		0.12895
LOC8026986	7	5	0.87376	0.89727	0.87208	0.89727	0.87208		11100	8026986	LOC8026986	deoxyribonuclease-2	ISCP_018698		0.189595	DNaseII	FBgn0000477	Deoxyribonuclease II	6		DNASE2	deoxyribonuclease 2, lysosomal	HGNC:2960	7
LOC121834003	2	2	0.87178	0.94529	1.0571	1.0571	0.87178		11251	121834003	LOC121834003	uncharacterized LOC121834003	ISCP_027277		0.05845						SAMD3	sterile alpha motif domain containing 3	HGNC:21574	2
LOC8032416	7	7	0.88081	1.2243	0.87136	1.2243	0.87136		12807	8032416	LOC8032416	protein KRTCAP2 homolog	ISCP_020403	ISCW008252	141.225	CG31460	FBgn0051460	uncharacterized protein	6		KRTCAP2	keratinocyte associated protein 2	HGNC:28942	6
LOC120840351	7	4	1.0648	0.87068	1.1973	1.1973	0.87068		14187	120840351	LOC120840351	uncharacterized LOC120840351	ISCP_031579		0.58475
LOC121833629	4	4	1.0893	0.87055	1.2607	1.2607	0.87055		12007	121833629	LOC121833629	uncharacterized LOC121833629	ISCP_030177		4.9365
LOC120840457	7	6	0.86985	0.95431	1.3645	1.3645	0.86985		11361	120840457	LOC120840457	uncharacterized LOC120840457	ISCP_011239		0.3594
LOC8032849	4	4	0.86939	1.1064	1.1983	1.1983	0.86939		12125	8032849	LOC8032849	complement C3	ISCP_030727		201.85						C3	complement C3	HGNC:1318	2
LOC120838353	7	4	1.2796	1.255	0.8693	1.2796	0.8693		13464	120838353	LOC120838353	GPALPP motifs-containing protein 1	ISCP_017589		28.885	CG33332	FBgn0067629	uncharacterized protein	5	Yes (5pct FDR)	GPALPP1	GPALPP motifs containing 1	HGNC:20298	7
LOC120844097	4	3	0.86912	1.0137	0.99014	1.0137	0.86912		11652	120844097	LOC120844097	gastrula zinc finger protein XlCGF7.1-like	ISCP_037174		5.38525	CG2120	FBgn0030005	uncharacterized protein	1		LOC107984126	zinc finger protein 658B-like	-:-	1
LOC115331827	7	6	1.2239	1.1617	0.86885	1.2239	0.86885		14164	115331827	LOC115331827	sulfotransferase 4A1	ISCP_035320		12.62	St2	FBgn0037665	Sulfotransferase 2	4		SULT4A1	sulfotransferase family 4A member 1	HGNC:14903	5
LOC115327800	7	4	0.86848	0.94812	1.1721	1.1721	0.86848		10629	115327800	jar	unconventional myosin-VI	ISCP_032155		26.3925	jar	FBgn0011225	jaguar	7		MYO6	myosin VI	HGNC:7605	7
LOC121048214	7	5	0.96288	0.99458	0.86835	0.99458	0.86835		9400	121048214	LOC121048214	uncharacterized LOC121048214	ISCP_032236		0.7716
LOC115309308	7	7	0.86759	1.0351	1.174	1.174	0.86759		11623	115309308	LOC115309308	proton-associated sugar transporter A-like	ISCP_020573			lovit	FBgn0267429	loss of visual transmission	6		SLC45A2	solute carrier family 45 member 2	HGNC:16472	5
LOC121834291	7	5	0.86755	0.92732	1.1646	1.1646	0.86755		12855	121834291	LOC121834291	gastrula zinc finger protein XlCGF17.1-like	ISCP_002118		3.6685	CG5245	FBgn0038047	uncharacterized protein	2		ZNF664	zinc finger protein 664	HGNC:25406	1
LOC8037860	7	6	1.2901	1.2301	0.86736	1.2901	0.86736		13379	8037860	LOC8037860	retinol dehydrogenase 12	ISCP_006687		0.3106	CG7675	FBgn0038610	uncharacterized protein	2		RDH14	retinol dehydrogenase 14	HGNC:19979	1
LOC120839221	7	6	0.86502	0.92049	1.4091	1.4091	0.86502		11877	120839221	LOC120839221	estradiol 17-beta-dehydrogenase 8-like	ISCP_034387		4.226	CG3603	FBgn0029648	uncharacterized protein	7		HSD17B8	hydroxysteroid 17-beta dehydrogenase 8	HGNC:3554	7
LOC115323829	7	4	1.0371	1.016	0.86401	1.0371	0.86401		12252	115323829	LOC115323829	E3 ubiquitin-protein ligase TRAIP	ISCP_027532		7.00675	nopo	FBgn0034314	no poles	3		TRAIP	TRAF interacting protein	HGNC:30764	5
LOC8024414	7	4	0.93116	1.2121	0.86391	1.2121	0.86391		12127	8024414	PIG-P	phosphatidylinositol N-acetylglucosaminyltransferase subunit P	ISCP_013329		17.78	PIG-P	FBgn0039405	Phosphatidylinositol glycan anchor biosynthesis class P	5		PIGP	phosphatidylinositol glycan anchor biosynthesis class P	HGNC:3046	6
LOC115318164	3	3	0.86385	0.90037	0.95782	0.95782	0.86385		10967	115318164	LOC115318164	venom metalloproteinase antarease-like TtrivMP_A	ISCP_011148		0.0394475
LOC121837093	6	6	0.95381	0.86964	0.8638	0.95381	0.8638		11145	121837093	LOC121837093	putative nuclease HARBI1	ISCP_034288		0.009815
LOC8028903	7	5	1.5079	1.5445	0.86275	1.5445	0.86275		14814	8028903	LOC8028903	uncharacterized LOC8028903	ISCP_005249		0.848175
LOC120842103	7	7	1.3259	0.86267	1.253	1.3259	0.86267		13456	120842103	LOC120842103	endothelin-converting enzyme homolog	ISCP_026996		2.3745
LOC115323847	6	5	1.117	1.1023	0.86262	1.117	0.86262		12749	115323847	LOC115323847	uncharacterized LOC115323847	ISCP_003641		0.03181
LOC120849475	3	3	0.91146	0.86221	0.88767	0.91146	0.86221		11049	120849475	LOC120849475	uncharacterized LOC120849475	ISCP_024576
LOC8029837	7	6	0.86145	0.8869	1.4366	1.4366	0.86145		11976	8029837	LOC8029837	disks large homolog 5	ISCP_008084		9.27725	Dlg5	FBgn0032363	Discs large 5	6	Yes (5pct FDR)	DLG5	discs large MAGUK scaffold protein 5	HGNC:2904	7
LOC8035393	7	5	0.86085	0.94186	1.6087	1.6087	0.86085		13033	8035393	Ubr3	E3 ubiquitin-protein ligase ubr3	ISCP_017612		10.8755	Ubr3	FBgn0260970	Ubr3 ubiquitin ligase	6		UBR3	ubiquitin protein ligase E3 component n-recognin 3	HGNC:30467	6
LOC120840200	7	4	0.86035	0.89756	1.4163	1.4163	0.86035		13140	120840200	LOC120840200	arylsulfatase B-like	ISCP_008912		0.0388225	CG7402	FBgn0036768	uncharacterized protein	2		ARSB	arylsulfatase B	HGNC:714	4
LOC8053392	7	3	0.94045	0.86033	0.9412	0.9412	0.86033		14079	8053392	LOC8053392	cytochrome P450 4V2	ISCP_029373		0.3319	Cyp313a4	FBgn0038076	Cytochrome P450 313a4	1
LOC8031938	7	7	1.0756	1.0006	0.86004	1.0756	0.86004		11920	8031938	LOC8031938	ATP-binding cassette sub-family B member 10, mitochondrial	ISCP_011294	ISCW008199	5.8505	CG3156	FBgn0023536	uncharacterized protein	7		ABCB10	ATP binding cassette subfamily B member 10	HGNC:41	7
LOC121837179	7	3	0.85996	0.86105	1.2831	1.2831	0.85996		11948	121837179	LOC121837179	uncharacterized LOC121837179	ISCP_009717		0.560875						NYNRIN	NYN domain and retroviral integrase containing	HGNC:20165	1
LOC120844839	7	5	1.1555	0.85994	1.3187	1.3187	0.85994		13833	120844839	LOC120844839	serine/threonine-protein kinase SKS1-like	ISCP_011488		0.111982
LOC115312905	7	7	0.95683	0.85989	1.5434	1.5434	0.85989		11025	115312905	LOC115312905	uncharacterized LOC115312905	ISCP_024004		0.1506
LOC115326745	7	3	0.99456	0.8595	1.0676	1.0676	0.8595		14566	115326745	LOC115326745	uncharacterized LOC115326745	ISCP_038447		10.9635
LOC8051390	7	6	0.9034	0.96745	0.85932	0.96745	0.85932		12087	8051390	LOC8051390	peptidylglycine alpha-hydroxylating monooxygenase-like	ISCP_015838		0.168997	Phm	FBgn0283509	Peptidylglycine-alpha-hydroxylating monooxygenase	6		PAM	peptidylglycine alpha-amidating monooxygenase	HGNC:8596	1
LOC8030764	7	6	0.98015	0.85798	1.2392	1.2392	0.85798		11340	8030764	LOC8030764	uncharacterized LOC8030764	ISCP_036971	ISCW007077	26.91						FRRS1L	ferric chelate reductase 1 like	HGNC:1362	1
LOC8025309	7	7	1.1865	0.85712	1.1797	1.1865	0.85712		12499	8025309	LOC8025309	peptidase M20 domain-containing protein 2	ISCP_028422		0.0264372						PM20D2	peptidase M20 domain containing 2	HGNC:21408	6
LOC8028204	7	4	0.85705	0.93124	1.5232	1.5232	0.85705		5911	8028204	LOC8028204	actin-binding Rho-activating protein	ISCP_013239		0.120027	CG3630	FBgn0023540	uncharacterized protein	4		ABRA	actin binding Rho activating protein	HGNC:30655	4
LOC120843568	7	5	1.1391	1.35	0.85676	1.35	0.85676		10550	120843568	LOC120843568	sodium- and chloride-dependent glycine transporter 2-like	ISCP_037122		0.02853
LOC115317963	7	6	0.85651	1.3651	0.93512	1.3651	0.85651		14398	115317963	LOC115317963	piggyBac transposable element-derived protein 3	ISCP_006531		0.0228225						PGBD2	piggyBac transposable element derived 2	HGNC:19399	2
LOC120843681	6	6	0.9268	0.85621	1.6016	1.6016	0.85621		11013	120843681	LOC120843681	THAP domain-containing protein 5	ISCP_024186		0.361375
LOC8029752	7	7	1.2362	1.679	0.85611	1.679	0.85611		15083	8029752	LOC8029752	uncharacterized LOC8029752	ISCP_011404		8.12125
LOC121836016	7	3	0.97438	0.93383	0.85598	0.97438	0.85598		14950	121836016	LOC121836016	uncharacterized LOC121836016	ISCP_013526
LOC115320136	7	7	1.0321	0.85594	1.034	1.034	0.85594		11542	115320136	LOC115320136	UMP-CMP kinase	ISCP_003735		6.02325
LOC8043070	7	5	0.85594	1.2058	1.1768	1.2058	0.85594		9905	8043070	LOC8043070	RNA exonuclease 4	ISCP_028377		30.3975	CG6833	FBgn0036405	uncharacterized protein	5		REXO4	REX4 homolog, 3'-5' exonuclease	HGNC:12820	6
LOC121836298	7	7	0.8556	1.136	1.5189	1.5189	0.8556		12238	121836298	LOC121836298	uncharacterized LOC121836298	ISCP_008828		0.0031025
LOC8036484	7	7	1.2062	0.85532	1.3559	1.3559	0.85532		12673	8036484	LOC8036484	isochorismatase domain-containing protein 1	ISCP_035487	ISCW021274	24.43	CG3663	FBgn0035044	uncharacterized protein	7		ISOC1	isochorismatase domain containing 1	HGNC:24254	7
LOC115328148	7	7	1.748	1.2673	0.85526	1.748	0.85526		15187	115328148	LOC115328148	actinia tenebrosa protease inhibitors-like	ISCP_016285		0.120275
LOC121046171	7	7	0.95216	1.1288	0.85501	1.1288	0.85501		12217	121046171	LOC121046171	vegetative cell wall protein gp1	ISCP_018110		0.07655
LOC8037656	7	7	1.0328	0.85468	1.1714	1.1714	0.85468		11626	8037656	LOC8037656	probable U3 small nucleolar RNA-associated protein 11	ISCP_001463		45.77	CG1789	FBgn0030063	uncharacterized protein	7	Yes (5pct FDR)	UTP11	UTP11 small subunit processome component	HGNC:24329	7
LOC115319979	7	6	1.0426	0.85428	1.1892	1.1892	0.85428		11641	115319979	LOC115319979	uncharacterized LOC115319979	ISCP_017009		10.9775
LOC120843999	3	3	0.96266	0.85374	1.3258	1.3258	0.85374		11092	120843999	LOC120843999	uncharacterized LOC120843999	ISCP_032388
LOC8039892	7	7	0.85367	1.0092	1.302	1.302	0.85367		11446	8039892	alpha-Cat	catenin alpha	ISCP_022826		64.3975	alpha-Cat	FBgn0010215	alpha Catenin	7		CTNNA1	catenin alpha 1	HGNC:2509	7
LOC8052304	7	7	0.85327	1.1117	1.3963	1.3963	0.85327		12052	8052304	rdgB	protein retinal degeneration B	ISCP_016832		4.23275	rdgB	FBgn0003218	retinal degeneration B	7		PITPNM1	phosphatidylinositol transfer protein membrane associated 1	HGNC:9003	7
LOC8044032	7	4	0.8529	0.96009	0.89053	0.96009	0.8529		10151	8044032	LOC8044032	uncharacterized LOC8044032	ISCP_022934		6.27325						HROB	homologous recombination factor with OB-fold	HGNC:28460	4
LOC120840272	7	6	0.96927	0.85277	1.2418	1.2418	0.85277		14062	120840272	LOC120840272	uncharacterized LOC120840272	ISCP_023077		0.0107975
LOC8037936	7	7	0.87545	0.85268	0.99551	0.99551	0.85268		10684	8037936	LOC8037936	elongation of very long chain fatty acids protein	ISCP_038477			sit	FBgn0038986	stuck in traffic	1
LOC120850679	5	5	1.0663	0.8519	1.2493	1.2493	0.8519		11869	120850679	LOC120850679	P2X purinoceptor 7	ISCP_021728		0.38381						P2RX7	purinergic receptor P2X 7	HGNC:8537	1
LOC8030419	7	7	1.14	1.106	0.85175	1.14	0.85175		12272	8030419	dally	glypican-5	ISCP_016939		58.1575	dally	FBgn0263930	division abnormally delayed	6		GPC5	glypican 5	HGNC:4453	7
LOC115309410	7	6	0.85103	0.9464	1.0177	1.0177	0.85103		12027	115309410	LOC115309410	venom metalloproteinase antarease-like TtrivMP_A	ISCP_031589		0.250535
LOC115319778	7	3	0.91628	0.85084	0.86116	0.91628	0.85084		14620	115319778	LOC115319778	G2/mitotic-specific cyclin-A-like	ISCP_023616		0.55135	CycA	FBgn0000404	Cyclin A	5	Yes (5pct FDR)	CCNA2	cyclin A2	HGNC:1578	6
LOC8025108	7	6	0.94321	0.8508	1.4412	1.4412	0.8508		12666	8025108	ast	protein asteroid homolog 1	ISCP_005031		8.623	ast	FBgn0015905	asteroid	5		ASTE1	asteroid homolog 1	HGNC:25021	7
LOC115310262	4	4	1.3052	1.5183	0.8507	1.5183	0.8507		14539	115310262	LOC115310262	uncharacterized LOC115310262	ISCP_029095		0.118743
LOC8035911	7	5	1.0129	0.96193	0.85037	1.0129	0.85037		8493	8035911	LOC8035911	choline transporter-like protein 1	ISCP_004360		0.069475
LOC8031771	7	6	0.88154	0.85026	1.3028	1.3028	0.85026		9272	8031771	LOC8031771	uncharacterized LOC8031771	ISCP_020607		2.46525	CG12093	FBgn0035372	uncharacterized protein	6
LOC8042798	7	5	0.92196	0.84983	1.1216	1.1216	0.84983		11770	8042798	Nup98-96	nuclear pore complex protein Nup98-Nup96	ISCP_025288		17.73	Nup98-96	FBgn0039120	Nucleoporin 98-96kD	7	Yes (5pct FDR)	NUP98	nucleoporin 98 and 96 precursor	HGNC:8068	7
LOC120850397	7	3	0.8586	0.84972	1.0578	1.0578	0.84972		14267	120850397	rudimentary	CAD protein	ISCP_033484		15.02	r	FBgn0003189	rudimentary	7	Yes (5pct FDR)	CAD	carbamoyl-phosphate synthetase 2, aspartate transcarbamylase, and dihydroorotase	HGNC:1424	7
LOC8044123	7	6	1.3821	0.84943	1.2622	1.3821	0.84943		14651	8044123	LOC8044123	monocarboxylate transporter 8	ISCP_008983			CG10019	FBgn0031568	uncharacterized protein	3
LOC8028347	7	5	1.0685	1.4924	0.84759	1.4924	0.84759		15259	8028347	MFS10	putative inorganic phosphate cotransporter	ISCP_008355		6.33575	MFS10	FBgn0030452	Major Facilitator Superfamily Transporter 10	6		SLC17A5	solute carrier family 17 member 5	HGNC:10933	4
LOC121838409	7	6	0.84754	1.4416	1.2529	1.4416	0.84754		14897	121838409	LOC121838409	zinc finger protein 431-like	ISCP_002543		2.29575
LOC8025016	7	6	1.2328	0.84726	1.0071	1.2328	0.84726		11724	8025016	IA-2	receptor-type tyrosine-protein phosphatase N2	ISCP_009358		0.0922925	IA-2	FBgn0031294	IA-2 protein tyrosine phosphatase	5		PTPRN	protein tyrosine phosphatase receptor type N	HGNC:9676	5
LOC8053013	7	5	0.84707	0.86383	1.3573	1.3573	0.84707		8827	8053013	LOC8053013	mitochondrial 2-oxoglutarate/malate carrier protein	ISCP_029980		13.3975	CG1907	FBgn0039674	uncharacterized protein	7		SLC25A11	solute carrier family 25 member 11	HGNC:10981	7
LOC8023397	7	4	1.0295	0.84702	1.4121	1.4121	0.84702		12631	8023397	LOC8023397	juvenile hormone acid O-methyltransferase	ISCP_034293	ISCW000153		jhamt	FBgn0028841	juvenile hormone acid methyltransferase	2
LOC115308186	7	4	1.3217	1.1125	0.84698	1.3217	0.84698		14083	115308186	LOC115308186	kelch-like protein 17	ISCP_015932		1.3785	CG15097	FBgn0034396	uncharacterized protein	6		KLHL17	kelch like family member 17	HGNC:24023	5
LOC120838801	7	5	0.84684	0.89603	0.9883	0.9883	0.84684		13664	120838801	LOC120838801	cytochrome P450 3A24-like	ISCP_003232		0.130582	Cyp6a14	FBgn0033302	Cytochrome P450 6a14	4		CYP3A7	cytochrome P450 family 3 subfamily A member 7	HGNC:2640	2
LOC120842908	7	3	0.94269	0.84607	0.90865	0.94269	0.84607		11448	120842908	LOC120842908	uncharacterized LOC120842908	ISCP_032396		0.0916175
LOC121833552	7	6	0.84443	0.85464	1.5301	1.5301	0.84443		11773	121833552	LOC121833552	uncharacterized LOC121833552	ISCP_018248		1.02947
LOC8051049	7	5	1.0471	0.84356	1.036	1.0471	0.84356		11923	8051049	LOC8051049	uncharacterized LOC8051049	ISCP_023330		0.2633	CG31323	FBgn0051323	uncharacterized protein	7
LOC121836978	7	7	1.3225	1.2231	0.84265	1.3225	0.84265		13354	121836978	LOC121836978	uncharacterized LOC121836978	ISCP_012238		1.18433	CG10631	FBgn0032817	uncharacterized protein	1
LOC8039910	7	5	0.84244	0.85861	1.1398	1.1398	0.84244		11761	8039910	LOC8039910	dual specificity protein phosphatase 8	ISCP_023723	ISCW011865	7.65875	puc	FBgn0243512	puckered	1	Yes (5pct FDR)	DUSP8	dual specificity phosphatase 8	HGNC:3074	5
LOC8030361	7	3	0.87644	0.84219	1.1705	1.1705	0.84219		13329	8030361	LOC8030361	centrosomal protein 43	ISCP_003598	ISCW007067	10.216						CEP43	centrosomal protein 43	HGNC:17012	4
LOC120844524	7	5	1.1043	0.8682	0.84176	1.1043	0.84176		13928	120844524	LOC120844524	uncharacterized LOC120844524	ISCP_009246
LOC8025287	7	7	1.5144	1.3405	0.84174	1.5144	0.84174		14509	8025287	Roc2	RING-box protein 2	ISCP_019463	ISCW016510	55.6625	Roc2	FBgn0044020	Regulator of cullins 2	7		RNF7	ring finger protein 7	HGNC:10070	7
LOC8035034	7	5	1.1365	0.84102	1.0377	1.1365	0.84102		13990	8035034	LOC8035034	TNF receptor-associated factor 6	ISCP_020377		0.0710025
LOC8028899	7	5	0.84097	1.3914	1.473	1.473	0.84097		15186	8028899	LOC8028899	galactose-3-O-sulfotransferase 4	ISCP_033602		0.29855						GAL3ST2	galactose-3-O-sulfotransferase 2	HGNC:24869	4
LOC8040353	7	7	0.83985	0.93605	1.533	1.533	0.83985		11046	8040353	LOC8040353	8.6 kDa transglutaminase substrate	ISCP_000243
LOC120846517	7	6	1.3982	0.96271	0.83976	1.3982	0.83976		14562	120846517	LOC120846517	peroxynitrite isomerase THAP4	ISCP_031368		14.1575						THAP7	THAP domain containing 7	HGNC:23190	2
LOC120838786	6	6	1.3358	1.3732	0.83815	1.3732	0.83815		13815	120838786	LOC120838786	uncharacterized LOC120838786	ISCP_017424		0.00733775
LOC8038526	7	7	1.1423	0.83807	1.3966	1.3966	0.83807		12282	8038526	wus	dnaJ homolog subfamily C member 22	ISCP_008432		24.1825	wus	FBgn0030805	wurst	7		DNAJC22	DnaJ heat shock protein family (Hsp40) member C22	HGNC:25802	7
LOC8026778	7	3	1.0271	0.95144	0.83736	1.0271	0.83736		13914	8026778	LOC8026778	carboxypeptidase M-like	ISCP_003613		4.38925	CG4678	FBgn0030778	uncharacterized protein	7		CPM	carboxypeptidase M	HGNC:2311	6
LOC115332191	7	7	0.83725	1.2839	1.3877	1.3877	0.83725		13170	115332191	LOC115332191	sulfotransferase ssu-1-like	ISCP_005219								SULT6B1	sulfotransferase family 6B member 1	HGNC:33433	1
LOC121832886	3	3	0.92178	0.83681	1.3087	1.3087	0.83681		11077	121832886	LOC121832886	uncharacterized LOC121832886	ISCP_034180		0.3409
LOC120839667	7	3	0.90309	1.1193	0.83642	1.1193	0.83642		8071	120839667	LOC120839667	uncharacterized LOC120839667	ISCP_032188
LOC8042776	7	7	1.1567	0.83572	1.4147	1.4147	0.83572		12276	8042776	eIF2A	eukaryotic translation initiation factor 2A	ISCP_020715		71.0375	eIF2A	FBgn0037135	eukaryotic translation initiation factor 2A	7	Yes (5pct FDR)	EIF2A	eukaryotic translation initiation factor 2A	HGNC:3254	7
LOC121835546	7	3	0.90461	0.83501	1.062	1.062	0.83501		14549	121835546	LOC121835546	uncharacterized LOC121835546	ISCP_026182		0.47
LOC121836126	7	6	1.361	1.3176	0.83434	1.361	0.83434		14404	121836126	LOC121836126	uncharacterized LOC121836126	ISCP_021717		1.07965
LOC8052904	7	6	1.2557	1.0471	0.83339	1.2557	0.83339		12880	8052904	MED27	mediator of RNA polymerase II transcription subunit 27	ISCP_021693	ISCW004209	18.0875	MED27	FBgn0037359	Mediator complex subunit 27	7	Yes (5pct FDR)	MED27	mediator complex subunit 27	HGNC:2377	7
LOC8039127	7	6	0.87926	0.83306	1.3031	1.3031	0.83306		12240	8039127	LOC8039127	tetratricopeptide repeat protein 39B	ISCP_010954		1.5435						TTC39B	tetratricopeptide repeat domain 39B	HGNC:23704	7
LOC8026153	7	6	1.1516	0.83299	1.0475	1.1516	0.83299		12883	8026153	LOC8026153	zinc finger protein GLI4	ISCP_004804	ISCW016664	4.81975
LOC120837445	7	4	0.87071	0.83243	1.2181	1.2181	0.83243		11261	120837445	LOC120837445	uncharacterized LOC120837445	ISCP_019862		0.430375
LOC120835961	7	6	0.84338	0.83216	1.1815	1.1815	0.83216		10908	120835961	LOC120835961	pantetheinase-like	ISCP_034431		174.375	vanin-like	FBgn0040069	vanin-like	6		VNN1	vanin 1	HGNC:12705	6
LOC120839163	7	7	1.3381	0.83214	1.329	1.3381	0.83214		13467	120839163	LOC120839163	uncharacterized LOC120839163	ISCP_037925
LOC115308667	7	4	0.83201	0.86702	1.2368	1.2368	0.83201		12176	115308667	LOC115308667	zinc finger protein 845	ISCP_027479		4.3395	CG2202	FBgn0030240	uncharacterized protein	1		ZNF709	zinc finger protein 709	HGNC:20629	2
LOC115314849	7	7	1.6449	1.6866	0.83181	1.6866	0.83181		15111	115314849	LOC115314849	uncharacterized LOC115314849	ISCP_016878		0.171915
LOC8052299	7	3	0.86664	0.83155	0.94678	0.94678	0.83155		14811	8052299	LOC8052299	G patch domain-containing protein 3	ISCP_012455		6.33475						GPATCH3	G-patch domain containing 3	HGNC:25720	7
LOC121836424	6	5	1.3544	1.5435	0.8315	1.5435	0.8315		15135	121836424	LOC121836424	uncharacterized LOC121836424	ISCP_020241		0.085775						SAMD3	sterile alpha motif domain containing 3	HGNC:21574	1
LOC121837254	7	7	1.1643	1.2919	0.83132	1.2919	0.83132		13282	121837254	LOC121837254	tigger transposable element-derived protein 6-like	ISCP_015901		0.0203025	cag	FBgn0017414	cag	2		JRK	Jrk helix-turn-helix protein	HGNC:6199	1
LOC8025959	7	6	0.83114	1.1462	1.6195	1.6195	0.83114		9374	8025959	LOC8025959	cytochrome P450 2C31	ISCP_007398		0.03597	Cyp304a1	FBgn0038095	Cytochrome P450 304a1	1		CYP2C8	cytochrome P450 family 2 subfamily C member 8	HGNC:2622	1
LOC8040907	7	6	0.91502	0.83047	1.1205	1.1205	0.83047		7618	8040907	LOC8040907	basic proline-rich protein	ISCP_008503		0.101362
LOC120846800	7	7	1.4118	1.4887	0.83035	1.4887	0.83035		14375	120846800	LOC120846800	endothelial lipase	ISCP_010668		0.108597
LOC8026701	7	6	0.98806	0.83006	1.2863	1.2863	0.83006		12360	8026701	LOC8026701	zinc finger protein 628	ISCP_020955		10.276	hkb	FBgn0261434	huckebein	1
LOC121835022	7	7	1.4509	1.1113	0.82966	1.4509	0.82966		14177	121835022	LOC121835022	uncharacterized LOC121835022	ISCP_026521		0.07544
LOC115323697	7	3	0.92247	0.82932	0.91104	0.92247	0.82932		14433	115323697	LOC115323697	uncharacterized LOC115323697	ISCP_035475		0.0394625
LOC121833090	4	4	0.82925	0.86095	1.2754	1.2754	0.82925		10745	121833090	LOC121833090	coiled-coil domain-containing protein 43-like	-		4.48	CG9586	FBgn0032101	uncharacterized protein	6		CCDC43	coiled-coil domain containing 43	HGNC:26472	5
LOC121045534	7	4	0.9193	0.82873	1.1029	1.1029	0.82873		12303	121045534	LOC121045534	CAVP-target protein	ISCP_035494		4.4885	MnM	FBgn0035410	myomesin and myosin binding protein	1		MYBPHL	myosin binding protein H like	HGNC:30434	1
LOC121834802	7	4	1.0274	0.82871	1.214	1.214	0.82871		14411	121834802	LOC121834802	nesprin-1-like	ISCP_018759		0.936625
LOC121838053	2	2	0.91525	0.90352	0.82848	0.91525	0.82848		11047	121838053	LOC121838053	uncharacterized LOC121838053	ISCP_021080		0.13587
LOC121834637	5	5	0.82831	1.1244	1.5498	1.5498	0.82831		12237	121834637	LOC121834637	BEN domain-containing protein 5-like	ISCP_003379		0.020655						BEND5	BEN domain containing 5	HGNC:25668	1
LOC120838000	7	7	1.5891	1.4287	0.82822	1.5891	0.82822		14824	120838000	LOC120838000	pyrroline-5-carboxylate reductase 3	ISCP_017637		22.4325	P5cr	FBgn0015781	Pyrroline 5-carboyxlate reductase	4		PYCR3	pyrroline-5-carboxylate reductase 3	HGNC:25846	3
LOC115319496	7	6	0.82807	1.0888	1.1553	1.1553	0.82807		12060	115319496	LOC115319496	meiotic recombination protein REC114	ISCP_024011		4.5415						REC114	REC114 meiotic recombination protein	HGNC:25065	3
LOC8026652	7	4	1.1135	1.1971	0.82749	1.1971	0.82749		13331	8026652	LOC8026652	uncharacterized LOC8026652	ISCP_027080	ISCW002269	11.8
LOC8027782	7	5	1.0197	0.8266	0.86449	1.0197	0.8266		13620	8027782	LOC8027782	gastrula zinc finger protein XlCGF26.1	ISCP_025540		4.97275
LOC115326758	2	2	0.82652	0.93505	0.88092	0.93505	0.82652		11200	115326758	LOC115326758	uncharacterized LOC115326758	ISCP_003124		0.180845
LOC8033187	7	6	1.1212	1.0991	0.82608	1.1212	0.82608		13126	8033187	PIG-Q	phosphatidylinositol N-acetylglucosaminyltransferase subunit Q	ISCP_030325		18.7	PIG-Q	FBgn0086448	Phosphatidylinositol glycan anchor biosynthesis class Q	3		PIGQ	phosphatidylinositol glycan anchor biosynthesis class Q	HGNC:14135	4
LOC121834290	4	4	1.1837	0.82575	0.89221	1.1837	0.82575		12438	121834290	LOC121834290	uncharacterized LOC121834290	ISCP_033195		0.394475
LOC8028774	7	6	1.16	0.82561	1.3617	1.3617	0.82561		12651	8028774	LOC8028774	VPS9 domain-containing protein 1	ISCP_014686		5.5865						VPS9D1	VPS9 domain containing 1	HGNC:13526	6
LOC115309426	7	7	1.4217	1.3372	0.82523	1.4217	0.82523		14032	115309426	LOC115309426	indolethylamine N-methyltransferase-like	ISCP_006196								NNMT	nicotinamide N-methyltransferase	HGNC:7861	3
LOC121048455	7	4	0.91472	0.825	1.0925	1.0925	0.825		8003	121048455	LOC121048455	aminopeptidase N	ISCP_028668		0.4547
LOC115327782	7	7	0.93495	0.82478	1.6285	1.6285	0.82478		11059	115327782	LOC115327782	peritrophin-1	ISCP_022590		0.02362	CG11570	FBgn0036230	uncharacterized protein	1
LOC120848600	6	3	1.0324	0.9057	0.82456	1.0324	0.82456		13718	120848600	LOC120848600	putative nuclease HARBI1	ISCP_034434		0.129975
LOC120846550	7	7	0.82419	1.5612	1.745	1.745	0.82419		14641	120846550	LOC120846550	histone H3-like centromeric protein A	ISCP_027444		0.291725
LOC115322227	7	7	0.93307	0.82416	1.5414	1.5414	0.82416		11020	115322227	LOC115322227	endothelial lipase-like	ISCP_004002			CG13282	FBgn0032612	uncharacterized protein	1
LOC115329035	5	5	1.1971	1.0817	0.8241	1.1971	0.8241		12672	115329035	LOC115329035	uncharacterized LOC115329035	ISCP_032796		0.007865						SAMD3	sterile alpha motif domain containing 3	HGNC:21574	2
LOC120843470	3	3	1.0466	0.8236	1.1246	1.1246	0.8236		11735	120843470	LOC120843470	uncharacterized LOC120843470	ISCP_030640		0.0085075
LOC115325077	7	2	0.82307	0.9574	1.0793	1.0793	0.82307		13029	115325077	LOC115325077	uncharacterized LOC115325077	ISCP_016195		0.047715						THAP10	THAP domain containing 10	HGNC:23193	1
LOC115309596	3	3	0.82261	1.108	0.87073	1.108	0.82261		12121	115309596	LOC115309596	myb/SANT-like DNA-binding domain-containing protein 3	ISCP_020900		0.024485	z	FBgn0004050	zeste	1		MSANTD3	Myb/SANT DNA binding domain containing 3	HGNC:23370	1
LOC8038308	7	5	0.82246	0.97035	1.2784	1.2784	0.82246		9479	8038308	LOC8038308	phosrestin-2	ISCP_012449		1.411
LOC115309135	7	4	0.92651	1.3825	0.82227	1.3825	0.82227		15257	115309135	LOC115309135	zinc finger protein 525	ISCP_019057		3.2545	CG2202	FBgn0030240	uncharacterized protein	1		ZNF664	zinc finger protein 664	HGNC:25406	1
LOC115317760	7	3	0.92578	0.82209	0.8356	0.92578	0.82209		7024	115317760	LOC115317760	uncharacterized LOC115317760	ISCP_016936		0.679525
LOC8039290	7	6	0.82166	0.84095	1.3986	1.3986	0.82166		11902	8039290	LOC8039290	pancreatic lipase-related protein 2	ISCP_031003		0.028095	CG7367	FBgn0031976	uncharacterized protein	1
LOC115325517	7	7	0.83394	1.2756	0.82137	1.2756	0.82137		13147	115325517	LOC115325517	uncharacterized LOC115325517	ISCP_004040		4.619
LOC120848913	7	4	0.82126	0.8519	1.0283	1.0283	0.82126		11547	120848913	LOC120848913	neprilysin-1-like	ISCP_005574
LOC120850650	7	7	1.1595	0.8205	1.6835	1.6835	0.8205		12245	120850650	LOC120850650	alpha-tocopherol transfer protein-like	ISCP_035693		0.972225	CG5973	FBgn0031914	uncharacterized protein	2		TTPAL	alpha tocopherol transfer protein like	HGNC:16114	1
LOC8052855	7	4	0.83922	0.82015	1.546	1.546	0.82015		13109	8052855	LOC8052855	myotrophin	ISCP_017860		90.06	CG31715	FBgn0051715	uncharacterized protein	6		MTPN	myotrophin	HGNC:15667	4
LOC120844377	7	3	0.83988	0.8197	1.0235	1.0235	0.8197		13645	120844377	LOC120844377	zinc finger protein 525	ISCP_007733		1.812	CG2202	FBgn0030240	uncharacterized protein	1		ZNF501	zinc finger protein 501	HGNC:23717	1
LOC115329120	7	5	1.4072	1.3135	0.81953	1.4072	0.81953		14619	115329120	LOC115329120	uncharacterized LOC115329120	ISCP_035999		0.0705925						KIAA1614	KIAA1614	HGNC:29327	1
LOC8033044	7	6	1.4495	0.81906	1.3129	1.4495	0.81906		14743	8033044	LOC8033044	uncharacterized LOC8033044	ISCP_027535		1.00713						MEIOC	meiosis specific with coiled-coil domain	HGNC:26670	3
LOC8030970	7	4	1.0382	0.81864	0.89984	1.0382	0.81864		8472	8030970	Fas2	fasciclin-2	ISCP_004407		39.615	Fas2	FBgn0000635	Fasciclin 2	6		NCAM1	neural cell adhesion molecule 1	HGNC:7656	6
LOC8028552	7	7	0.81842	0.92014	0.93473	0.93473	0.81842		10926	8028552	LOC8028552	DIS3-like exonuclease 2	ISCP_013232		35.495	Dis3l2	FBgn0035111	Dis3 like 3'-5' exoribonuclease 2	3	Yes (5pct FDR)	DIS3L2	DIS3 like 3'-5' exoribonuclease 2	HGNC:28648	6
LOC115328205	7	7	0.97166	0.89016	0.8182	0.97166	0.8182		11301	115328205	LOC115328205	anionic trypsin-2-like	ISCP_011336		0.0869875	CG30283	FBgn0260477	uncharacterized protein	1		CTRB2	chymotrypsinogen B2	HGNC:2522	1
LOC115333096	7	6	1.0621	1.1403	0.81816	1.1403	0.81816		10823	115333096	LOC115333096	organic cation transporter 1	ISCP_036233		0.0546875	CG17751	FBgn0038717	uncharacterized protein	1	Yes (5pct FDR)	SLC22A3	solute carrier family 22 member 3	HGNC:10967	1
LOC115308197	7	4	0.98542	0.81816	1.2664	1.2664	0.81816		13200	115308197	LOC115308197	uncharacterized LOC115308197	ISCP_022706		9.4555	CG9095	FBgn0030617	uncharacterized protein	5		SELP	selectin P	HGNC:10721	1
LOC120842712	7	6	1.2744	0.81784	1.661	1.661	0.81784		8732	120842712	LOC120842712	uncharacterized LOC120842712	ISCP_000587		0.152225
LOC121836561	7	5	1.448	1.3916	0.81775	1.448	0.81775		15232	121836561	LOC121836561	uncharacterized LOC121836561	ISCP_010167
LOC8042163	7	3	0.82689	0.81728	1.1273	1.1273	0.81728		12413	8042163	Prx4	peroxiredoxin-4	ISCP_007162		168.175	Prx4	FBgn0040308	Peroxiredoxin 4	7		PRDX4	peroxiredoxin 4	HGNC:17169	7
LOC8028650	7	6	1.3347	0.81723	1.5438	1.5438	0.81723		12827	8028650	LOC8028650	relaxin receptor 1	ISCP_004206		0.11778	Lgr3	FBgn0039354	Leucine-rich repeat-containing G protein-coupled receptor 3	7		RXFP2	relaxin family peptide receptor 2	HGNC:17318	7
LOC120835925	4	4	0.96752	0.81604	1.3831	1.3831	0.81604		11281	120835925	LOC120835925	dysbindin-like	ISCP_038402		0.160037	Dysb	FBgn0036819	Dysbindin	6		DTNBP1	dystrobrevin binding protein 1	HGNC:17328	5
LOC8043810	7	7	1.3909	0.89356	0.81485	1.3909	0.81485		13777	8043810	eya	eyes absent homolog 1	ISCP_025023		28.325	eya	FBgn0000320	eyes absent	3		EYA2	EYA transcriptional coactivator and phosphatase 2	HGNC:3520	6
LOC8036311	7	5	0.81352	1.0826	1.0139	1.0826	0.81352		14136	8036311	LOC8036311	protein phosphatase 1 regulatory subunit 16A	ISCP_016665		4.68225	MYPT-75D	FBgn0036801	Myosin phosphatase targeting subunit 75D	6		PPP1R16B	protein phosphatase 1 regulatory subunit 16B	HGNC:15850	6
LOC8027838	7	7	1.1083	0.81336	1.3062	1.3062	0.81336		12085	8027838	LOC8027838	glutamate receptor ionotropic, kainate 2	ISCP_026836		0.0275652	KaiR1D	FBgn0038837	Kainate-type ionotropic glutamate receptor subunit 1D	1		GRIK2	glutamate ionotropic receptor kainate type subunit 2	HGNC:4580	1
LOC115314867	2	2	0.81276	0.83926	0.8518	0.8518	0.81276		10651	115314867	LOC115314867	vegetative cell wall protein gp1-like	ISCP_031549		0.24425
LOC8043034	7	4	0.81269	0.95612	1.2782	1.2782	0.81269		9423	8043034	LOC8043034	protein arginine N-methyltransferase 5	ISCP_012488		100.42	csul	FBgn0015925	capsuleen	7	Yes (5pct FDR)	PRMT5	protein arginine methyltransferase 5	HGNC:10894	7
LOC8033749	7	5	1.3015	1.2559	0.81239	1.3015	0.81239		14368	8033749	LOC8033749	SH3 domain-binding glutamic acid-rich protein homolog	ISCP_031372		27.0575	Sh3beta	FBgn0035772	Sh3beta	4		SH3BGR	SH3 domain binding glutamate rich protein	HGNC:10822	5
LOC8033122	7	3	0.81216	1.0798	1.0224	1.0798	0.81216		9522	8033122	LOC8033122	DNA polymerase subunit gamma-2, mitochondrial	ISCP_008421		14.5075	PolG2	FBgn0004407	DNA polymerase gamma subunit 2	3	Yes (5pct FDR)	POLG2	DNA polymerase gamma 2, accessory subunit	HGNC:9180	5
LOC8032710	7	7	1.3921	0.81182	1.2452	1.3921	0.81182		13866	8032710	LOC8032710	DCC-interacting protein 13-alpha	ISCP_029709		8.5425						APPL1	adaptor protein, phosphotyrosine interacting with PH domain and leucine zipper 1	HGNC:24035	7
LOC8023365	7	7	0.81181	1.158	0.87521	1.158	0.81181		12403	8023365	LOC8023365	homeobox protein araucan	ISCP_010344	ISCW015737	10.0712	mirr	FBgn0014343	mirror	4		IRX2	iroquois homeobox 2	HGNC:14359	2
LOC115310702	6	6	0.81172	1.0882	1.508	1.508	0.81172		11736	115310702	LOC115310702	uncharacterized LOC115310702	ISCP_019211		0.06075
LOC115323692	3	3	0.81103	0.88043	1.214	1.214	0.81103		10840	115323692	LOC115323692	nuclear apoptosis-inducing factor 1-like	ISCP_026165		0.012675						NAIF1	nuclear apoptosis inducing factor 1	HGNC:25446	1
LOC8031706	7	6	0.84929	0.81085	1.1394	1.1394	0.81085		10719	8031706	LOC8031706	cytochrome P450 1A1	ISCP_019189		0.140843						CYP17A1	cytochrome P450 family 17 subfamily A member 1	HGNC:2593	4
LOC8042060	7	6	0.81043	0.95793	1.6908	1.6908	0.81043		8250	8042060	LOC8042060	peptidyl-prolyl cis-trans isomerase 7	ISCP_025280		14.5175	Cyp40	FBgn0036020	Cyclophilin 40	7		PPID	peptidylprolyl isomerase D	HGNC:9257	7
LOC115324445	7	2	0.81037	0.91769	0.89221	0.91769	0.81037		14555	115324445	LOC115324445	P-selectin	ISCP_011173		0.143217						CR1L	complement C3b/C4b receptor 1 like	HGNC:2335	1
LOC115312879	7	5	1.1717	1.1951	0.81026	1.1951	0.81026		13872	115312879	LOC115312879	procathepsin L	ISCP_035208		1.441						CTSK	cathepsin K	HGNC:2536	1
LOC8024598	7	7	1.6278	1.5511	0.8098	1.6278	0.8098		14997	8024598	muskelin	muskelin	ISCP_009672		15.2875	muskelin	FBgn0033757	muskelin	7		MKLN1	muskelin 1	HGNC:7109	7
LOC120844568	7	7	0.80908	0.81603	1.8483	1.8483	0.80908		10407	120844568	LOC120844568	uncharacterized LOC120844568	ISCP_037007		0.2271
LOC115327260	7	6	0.91015	0.82693	0.80895	0.91015	0.80895		7780	115327260	LOC115327260	nicotinamide N-methyltransferase-like	ISCP_032057		0.13234						NNMT	nicotinamide N-methyltransferase	HGNC:7861	4
LOC8030397	7	2	0.81087	0.80864	0.92692	0.92692	0.80864		13834	8030397	LOC8030397	mitochondrial tRNA methylthiotransferase CDK5RAP1	ISCP_033115		14.205	CG6345	FBgn0037816	uncharacterized protein	7		CDK5RAP1	CDK5 regulatory subunit associated protein 1	HGNC:15880	7
LOC115311350	7	3	0.80864	0.83373	0.97545	0.97545	0.80864		12298	115311350	LOC115311350	uncharacterized LOC115311350	ISCP_000506		3.19525
LOC8050681	7	7	1.0082	1.4526	0.80815	1.4526	0.80815		13941	8050681	LOC8050681	cytochrome P450 4V2	ISCP_038345		0.618025
LOC8043389	7	5	1.3181	1.3497	0.808	1.3497	0.808		14091	8043389	LOC8043389	probable E3 ubiquitin-protein ligase HECTD2	ISCP_019177		19.27						HECTD2	HECT domain E3 ubiquitin protein ligase 2	HGNC:26736	7
LOC115309531	7	7	0.80762	1.4307	0.9733	1.4307	0.80762		14014	115309531	LOC115309531	coagulation factor IX	ISCP_005948		0.22755	CG18735	FBgn0042098	uncharacterized protein	1		F10	coagulation factor X	HGNC:3528	2
LOC115318090	7	5	1.4112	1.118	0.8076	1.4112	0.8076		13215	115318090	LOC115318090	zinc finger MYM-type protein 1-like	ISCP_015031		0.0166722						ZMYM1	zinc finger MYM-type containing 1	HGNC:26253	1
LOC8044131	7	5	0.80747	0.95093	1.5428	1.5428	0.80747		13259	8044131	LOC8044131	uncharacterized LOC8044131	ISCP_016636		4.26375
LOC121837154	7	4	0.80746	1.102	1.0364	1.102	0.80746		10472	121837154	LOC121837154	uncharacterized LOC121837154	ISCP_014313		4.61825
LOC8050742	7	3	1.0459	1.155	0.8074	1.155	0.8074		11745	8050742	Unc50	protein unc-50 homolog A	ISCP_005748		45.3825	Unc50	FBgn0037609	Unc50 RNA binding protein	7	Yes (5pct FDR)	UNC50	unc-50 inner nuclear membrane RNA binding protein	HGNC:16046	7
LOC8033785	7	4	0.88766	0.91996	0.80716	0.91996	0.80716		11498	8033785	Gprk1	G protein-coupled receptor kinase 1	ISCP_037712		9.1155	Gprk1	FBgn0260798	G protein-coupled receptor kinase 1	7		GRK2	G protein-coupled receptor kinase 2	HGNC:289	7
LOC115332512	7	7	0.82724	0.80641	0.85578	0.85578	0.80641		10470	115332512	LOC115332512	uncharacterized LOC115332512	ISCP_022074		23.2025	Traf6	FBgn0265464	TNF-receptor-associated factor 6	1
LOC8023658	7	5	0.91223	0.8062	1.0634	1.0634	0.8062		4587	8023658	Cdc10	cyclin-dependent kinase 10	ISCP_030026		59.3775	Cdc2rk	FBgn0013435	Cdc2-related kinase	7	Yes (5pct FDR)	CDK10	cyclin dependent kinase 10	HGNC:1770	6
LOC8036026	7	7	0.83652	0.80584	1.0178	1.0178	0.80584		10453	8036026	LOC8036026	uncharacterized LOC8036026	ISCP_034885
LOC8029743	7	7	1.1803	0.80579	0.97233	1.1803	0.80579		12521	8029743	LOC8029743	BTB/POZ domain-containing protein 7	ISCP_014835		5.5175	CG16952	FBgn0030701	uncharacterized protein	7		BTBD7	BTB domain containing 7	HGNC:18269	6
LOC120842844	7	6	1.2705	1.2269	0.8054	1.2705	0.8054		14094	120842844	LOC120842844	CD151 antigen	ISCP_003047		19.545	Tsp42Eo	FBgn0033136	Tetraspanin 42Eo	2
LOC120848981	7	7	0.80531	0.82098	0.89706	0.89706	0.80531		10426	120848981	LOC120848981	uncharacterized LOC120848981	ISCP_004858
LOC8028499	7	5	1.1498	0.80438	0.87157	1.1498	0.80438		14639	8028499	LOC8028499	transmembrane protein 185A	ISCP_034313		6.728	CG14194	FBgn0030996	uncharacterized protein	7		TMEM185A	transmembrane protein 185A	HGNC:17125	7
LOC8043871	7	5	1.0794	0.88175	0.8042	1.0794	0.8042		10769	8043871	LOC8043871	dopamine D2-like receptor	ISCP_016644		1.24025	Dop2R	FBgn0053517	Dopamine 2-like receptor	5		DRD2	dopamine receptor D2	HGNC:3023	6
LOC115328408	7	5	1.1516	1.2192	0.80404	1.2192	0.80404		11677	115328408	LOC115328408	protein ced-11-like	ISCP_019769		0.0273675						TRPM2	transient receptor potential cation channel subfamily M member 2	HGNC:12339	1
LOC121835695	5	4	1.026	1.0558	0.80403	1.0558	0.80403		10552	121835695	LOC121835695	uncharacterized LOC121835695	ISCP_010741		0.031595
LOC121832934	7	7	1.1012	0.804	1.4707	1.4707	0.804		12049	121832934	LOC121832934	uncharacterized LOC121832934	ISCP_004803		3.188
LOC121838426	7	5	0.80387	0.86407	1.1999	1.1999	0.80387		10247	121838426	Arl4	ADP-ribosylation factor-like protein 4A	ISCP_034732		18.955	Arl4	FBgn0039889	ADP ribosylation factor-like 4	6		ARL4C	ADP ribosylation factor like GTPase 4C	HGNC:698	7
LOC8030636	7	4	0.8453	0.82513	0.80382	0.8453	0.80382		9857	8030636	Saysd1	SAYSvFN domain-containing protein 1	ISCP_013686	ISCW019422	8.8355	Saysd1	FBgn0039291	SAYSVFN motif domain containing 1	5		SAYSD1	SAYSVFN motif domain containing 1	HGNC:21025	5
LOC115317150	7	6	0.80351	1.0497	0.96401	1.0497	0.80351		12674	115317150	IFT57	intraflagellar transport protein 57 homolog	ISCP_008704		8.6405	IFT57	FBgn0031550	Intraflagellar transport 57	7		IFT57	intraflagellar transport 57	HGNC:17367	7
LOC115319050	7	5	0.80339	0.97517	1.0747	1.0747	0.80339		12153	115319050	LOC115319050	uncharacterized LOC115319050	ISCP_020221		29.8275
LOC8025573	7	6	0.93517	1.1934	0.80339	1.1934	0.80339		13484	8025573	LOC8025573	TOX high mobility group box family member 4-A	ISCP_021594	ISCW015985	12.805	CG12104	FBgn0035238	uncharacterized protein	4	Yes (5pct FDR)	TOX3	TOX high mobility group box family member 3	HGNC:11972	5
LOC8037427	7	7	0.87858	0.80334	1.1232	1.1232	0.80334		10780	8037427	LOC8037427	multiple coagulation factor deficiency protein 2 homolog	ISCP_003764		20.965	CG12817	FBgn0037798	uncharacterized protein	2		MCFD2	multiple coagulation factor deficiency 2, ER cargo receptor complex subunit	HGNC:18451	3
LOC8025069	7	4	1.1044	0.80323	1.3152	1.3152	0.80323		13719	8025069	LOC8025069	beta-1,3-galactosyltransferase 5	ISCP_008735		2.139
LOC120838554	7	6	0.80291	1.3377	1.341	1.341	0.80291		9735	120838554	LOC120838554	plasminogen-like	ISCP_003301		3.3205						CTRB1	chymotrypsinogen B1	HGNC:2521	1
LOC121836115	6	6	0.81954	0.80238	1.6298	1.6298	0.80238		10415	121836115	LOC121836115	glutathione S-transferase 1-like	ISCP_018998		15.725	GstD1	FBgn0001149	Glutathione S transferase D1	4		GSTT2	glutathione S-transferase theta 2 (gene/pseudogene)	HGNC:4642	3
LOC8029792	7	3	1.0041	0.8023	1.0343	1.0343	0.8023		11107	8029792	LOC8029792	protein phosphatase 1L	ISCP_033387		13.325	CG7115	FBgn0027515	uncharacterized protein	6		PPM1L	protein phosphatase, Mg2+/Mn2+ dependent 1L	HGNC:16381	7
LOC8029199	7	5	0.80229	0.8023	1.0881	1.0881	0.80229		10438	8029199	LOC8029199	uncharacterized LOC8029199	ISCP_022122		6.59525
LOC115311544	7	7	1.8439	1.7615	0.80227	1.8439	0.80227		15254	115311544	LOC115311544	uncharacterized LOC115311544	ISCP_007596		0.03664
LOC115312730	7	4	1.026	0.80226	0.93689	1.026	0.80226		12797	115312730	LOC115312730	THAP domain-containing protein 1	ISCP_028475		7.0405						THAP5	THAP domain containing 5	HGNC:23188	1
LOC120849276	7	6	0.90962	0.80207	1.6042	1.6042	0.80207		12122	120849276	LOC120849276	uncharacterized LOC120849276	ISCP_012146		0.0805475
LOC115309382	2	2	0.95946	0.89838	0.80196	0.95946	0.80196		11319	115309382	LOC115309382	uncharacterized LOC115309382	ISCP_007582		0.0040725						THAP9	THAP domain containing 9	HGNC:23192	1
LOC115326848	7	6	1.4922	0.80188	1.4244	1.4922	0.80188		14775	115326848	LOC115326848	gastrula zinc finger protein XlCGF17.1	ISCP_037325		10.8125
LOC115320946	7	4	1.0578	1.327	0.80186	1.327	0.80186		13136	115320946	Dera	deoxyribose-phosphate aldolase	ISCP_005601		53.6425	Dera	FBgn0033735	Deoxyribose-phosphate aldolase	7		DERA	deoxyribose-phosphate aldolase	HGNC:24269	7
LOC120841654	7	3	0.96816	0.93609	0.80106	0.96816	0.80106		15039	120841654	LOC120841654	uncharacterized LOC120841654	ISCP_002772
LOC120842370	7	7	1.2775	1.5379	0.80055	1.5379	0.80055		14565	120842370	LOC120842370	uncharacterized LOC120842370	ISCP_034084		0.0402
LOC8030734	7	5	0.98282	0.80036	1.2678	1.2678	0.80036		12984	8030734	LOC8030734	5-phosphohydroxy-L-lysine phospho-lyase	ISCP_022260		7.356	CG8745	FBgn0036381	uncharacterized protein	7		ETNPPL	ethanolamine-phosphate phospho-lyase	HGNC:14404	7
LOC120843617	6	3	0.80031	0.96338	1.2925	1.2925	0.80031		2536	120843617	LOC120843617	uncharacterized LOC120843617	ISCP_000136		0.391125
LOC115328912	7	6	1.5855	1.2217	0.80019	1.5855	0.80019		15182	115328912	LOC115328912	uncharacterized LOC115328912	ISCP_006541		0.659525
LOC121048124	7	6	1.1973	1.3017	0.79937	1.3017	0.79937		8930	121048124	LOC121048124	P2X purinoceptor 7-like	ISCP_010408		0.190413
LOC120835996	4	4	0.91403	0.79909	0.89895	0.91403	0.79909		10984	120835996	LOC120835996	uncharacterized protein K02A2.6-like	ISCP_018494		0.1766
LOC121046448	7	4	0.79825	0.8052	0.96292	0.96292	0.79825		3547	121046448	LOC121046448	uncharacterized LOC121046448	ISCP_038424			Cpr76Ba	FBgn0036878	Cuticular protein 76Ba	1
LOC121833005	4	4	1.1168	0.79822	1.0173	1.1168	0.79822		12154	121833005	LOC121833005	peroxynitrite isomerase THAP4-like	ISCP_033881			CG14860	FBgn0038273	uncharacterized protein	1		THAP7	THAP domain containing 7	HGNC:23190	2
LOC8052938	7	7	1.8516	1.6089	0.79791	1.8516	0.79791		15261	8052938	LOC8052938	transmembrane and coiled-coil domain-containing protein 4	ISCP_019738		2.995						TMCO4	transmembrane and coiled-coil domains 4	HGNC:27393	7
LOC8043558	7	6	1.1034	0.952	0.79734	1.1034	0.79734		13071	8043558	LOC8043558	purine nucleoside phosphorylase	ISCP_037113		6.60525	CG16758	FBgn0035348	uncharacterized protein	7		PNP	purine nucleoside phosphorylase	HGNC:7892	7
LOC120843873	7	7	0.79734	1.1988	1.4845	1.4845	0.79734		12457	120843873	LOC120843873	uncharacterized LOC120843873	ISCP_007125		0.031805
LOC121834245	4	2	0.82622	0.8252	0.79709	0.82622	0.79709		10961	121834245	LOC121834245	uncharacterized LOC121834245	ISCP_012268		5.98875	Camp	FBgn0034210	Cathelicidin-like antimicrobial protein	1
LOC8036874	7	7	1.5117	1.3916	0.797	1.5117	0.797		14515	8036874	LOC8036874	transmembrane protein 53-A	ISCP_004636		6.0715	CG8245	FBgn0033031	uncharacterized protein	7		TMEM53	transmembrane protein 53	HGNC:26186	7
LOC120845306	4	4	0.79675	0.99851	0.83161	0.99851	0.79675		11473	120845306	LOC120845306	uncharacterized LOC120845306	ISCP_009142		3.04	CG7492	FBgn0035807	uncharacterized protein	1
LOC120849277	7	5	1.0706	1.1831	0.79669	1.1831	0.79669		11086	120849277	LOC120849277	uncharacterized LOC120849277	ISCP_016460		12.58
LOC8053981	7	7	1.0555	1.6692	0.79651	1.6692	0.79651		14985	8053981	LOC8053981	band 4.1-like protein 5	ISCP_006254		5.1155	yrt	FBgn0004049	yurt	4		EPB41L5	erythrocyte membrane protein band 4.1 like 5	HGNC:19819	6
LOC120838445	7	4	0.7965	1.19	0.83673	1.19	0.7965		7598	120838445	LOC120838445	uncharacterized LOC120838445	ISCP_017988		0.136607
LOC121835724	7	7	0.80808	0.79592	1.6344	1.6344	0.79592		10244	121835724	LOC121835724	TATA-box-binding protein 2-like	ISCP_037873		1.26715	Tbp	FBgn0003687	TATA binding protein	1	Yes (5pct FDR)	TBP	TATA-box binding protein	HGNC:11588	1
LOC120839262	4	4	0.8711	0.79588	1.2875	1.2875	0.79588		10785	120839262	LOC120839262	solute carrier family 23 member 1-like	ISCP_023100			CG6293	FBgn0037807	uncharacterized protein	2	Yes (5pct FDR)	SLC23A3	solute carrier family 23 member 3	HGNC:20601	1
LOC115319540	6	3	0.7957	1.0112	1.0967	1.0967	0.7957		13880	115319540	LOC115319540	alpha-tocopherol transfer protein-like	ISCP_011505		5.37675	CG10237	FBgn0032783	uncharacterized protein	3		TTPAL	alpha tocopherol transfer protein like	HGNC:16114	1
LOC8026945	7	7	1.3296	1.2824	0.79557	1.3296	0.79557		13541	8026945	LOC8026945	metallophosphoesterase domain-containing protein 1	ISCP_037541	ISCW017004	16.2375	CG16717	FBgn0036028	uncharacterized protein	7		MPPED1	metallophosphoesterase domain containing 1	HGNC:1306	7
LOC115332514	2	2	0.817	0.79526	1.1168	1.1168	0.79526		10510	115332514	LOC115332514	uncharacterized LOC115332514	ISCP_013309		1.42975	Traf6	FBgn0265464	TNF-receptor-associated factor 6	1
LOC8023705	7	5	0.79469	0.89799	1.3121	1.3121	0.79469		9070	8023705	Atg10	ubiquitin-like-conjugating enzyme ATG10	ISCP_017608		2.13475	Atg10	FBgn0040780	Autophagy-related 10	4	Yes (5pct FDR)	ATG10	autophagy related 10	HGNC:20315	5
LOC8040358	7	4	0.79405	0.82369	1.3374	1.3374	0.79405		7913	8040358	LOC8040358	microsomal glutathione S-transferase 3	ISCP_017262		263.475						MGST3	microsomal glutathione S-transferase 3	HGNC:7064	6
LOC8040336	7	7	0.79399	0.82023	1.6318	1.6318	0.79399		10399	8040336	Pat1	amyloid protein-binding protein 2	ISCP_013393		20.4075	Pat1	FBgn0029878	Protein interacting with APP tail-1	7	Yes (5pct FDR)	APPBP2	amyloid beta precursor protein binding protein 2	HGNC:622	7
LOC115327900	7	6	1.1776	1.0075	0.79366	1.1776	0.79366		10266	115327900	LOC115327900	uncharacterized LOC115327900	ISCP_020148		17.285
LOC8052668	7	6	1.3114	1.0822	0.79319	1.3114	0.79319		12269	8052668	LOC8052668	uncharacterized LOC8052668	ISCP_026778		0.626825
LOC121833714	7	6	0.7929	0.90352	1.1044	1.1044	0.7929		11586	121833714	Gdap1	ganglioside-induced differentiation-associated protein 1	ISCP_006977		1.37455	Gdap1	FBgn0035587	Gdap1	4		GDAP1	ganglioside induced differentiation associated protein 1	HGNC:15968	4
LOC121835195	4	4	0.79259	1.2174	1.3373	1.3373	0.79259		12835	121835195	LOC121835195	putative nuclease HARBI1	ISCP_027380			CG12253	FBgn0026148	uncharacterized protein	3
LOC8036686	7	7	0.92319	1.0071	0.79246	1.0071	0.79246		11438	8036686	LOC8036686	peptidyl-prolyl cis-trans isomerase-like 1	-		22.715	Cypl	FBgn0035141	Cyclophilin-like	7	Yes (5pct FDR)	PPIL1	peptidylprolyl isomerase like 1	HGNC:9260	7
LOC115318190	7	7	0.98561	0.79238	1.43	1.43	0.79238		11381	115318190	MED23	mediator of RNA polymerase II transcription subunit 23	ISCP_027330		20.0325	MED23	FBgn0034795	Mediator complex subunit 23	7		MED23	mediator complex subunit 23	HGNC:2372	7
LOC115315834	7	5	0.79212	1.2352	1.3197	1.3197	0.79212		13128	115315834	LOC115315834	glutaredoxin	ISCP_006034		22.3225	Grx1	FBgn0036820	Glutaredoxin 1	6		GLRX2	glutaredoxin 2	HGNC:16065	4
LOC120847934	7	7	0.79207	1.3915	1.3842	1.3915	0.79207		13799	120847934	LOC120847934	uncharacterized LOC120847934	ISCP_021841
LOC121836746	2	2	0.87277	0.81976	0.79112	0.87277	0.79112		10830	121836746	LOC121836746	uncharacterized LOC121836746	ISCP_001841		0.294825
LOC8025875	7	7	1.1298	0.99366	0.79106	1.1298	0.79106		12244	8025875	LOC8025875	uncharacterized LOC8025875	ISCP_003988	ISCW002336	10.4232
LOC8043396	7	5	1.0566	0.84271	0.79057	1.0566	0.79057		12374	8043396	LOC8043396	2-acylglycerol O-acyltransferase 2-A-like	ISCP_022199		0.277625	CG1946	FBgn0033216	uncharacterized protein	6		DGAT2	diacylglycerol O-acyltransferase 2	HGNC:16940	6
LOC115327643	2	2	0.86706	0.79011	0.82986	0.86706	0.79011		10809	115327643	LOC115327643	glycine-rich protein 3-like	ISCP_017323		0.107232
LOC115316289	3	3	1.181	1.2761	0.79003	1.2761	0.79003		13216	115316289	LOC115316289	putative nuclease HARBI1	ISCP_011984		1.04012	CG7492	FBgn0035807	uncharacterized protein	1
LOC8035238	7	7	1.1151	0.78998	1.4299	1.4299	0.78998		11965	8035238	LOC8035238	uncharacterized LOC8035238	ISCP_024694		2.75925
LOC8024564	7	7	1.1012	0.89766	0.78967	1.1012	0.78967		12019	8024564	LOC8024564	zinc finger protein 143	ISCP_031419		16.045	cbt	FBgn0043364	cabut	1	Yes (5pct FDR)	ZNF143	zinc finger protein 143	HGNC:12928	4
LOC120841892	7	6	1.3043	1.223	0.78962	1.3043	0.78962		13420	120841892	LOC120841892	uncharacterized LOC120841892	ISCP_026667		9.769
LOC8044085	5	4	0.99599	1.0047	0.7896	1.0047	0.7896		12162	8044085	LOC8044085	uncharacterized LOC8044085	ISCP_027659
LOC8031963	7	6	0.78937	0.98245	1.2007	1.2007	0.78937		13181	8031963	LOC8031963	fork head domain transcription factor slp2-like	ISCP_036335		0.0114175	slp2	FBgn0004567	sloppy paired 2	5		FOXG1	forkhead box G1	HGNC:3811	4
LOC8028651	7	7	1.1784	0.78922	1.6614	1.6614	0.78922		12419	8028651	LOC8028651	gastrula zinc finger protein XlCGF9.1	ISCP_007892		2.7395
LOC115325471	7	7	1.1789	1.4811	0.78871	1.4811	0.78871		14366	115325471	LOC115325471	juvenile hormone acid O-methyltransferase-like	ISCP_022389		0.236125	jhamt	FBgn0028841	juvenile hormone acid methyltransferase	1
LOC8033606	7	6	0.79538	0.92689	0.78859	0.92689	0.78859		6843	8033606	Ptpmeg	tyrosine-protein phosphatase non-receptor type 4	ISCP_017278	ISCW009429	13.5575	Ptpmeg	FBgn0261985	Protein tyrosine phosphatase Meg	7		PTPN4	protein tyrosine phosphatase non-receptor type 4	HGNC:9656	7
LOC8025789	7	7	0.78851	1.0709	1.399	1.399	0.78851		11828	8025789	LOC8025789	uncharacterized LOC8025789	ISCP_002398		0.663225
LOC115325288	7	6	0.78802	1.1192	1.3764	1.3764	0.78802		10981	115325288	LOC115325288	piggyBac transposable element-derived protein 3-like	ISCP_019699		0.00469
LOC8037859	7	7	1.0291	0.78751	1.4605	1.4605	0.78751		11573	8037859	LOC8037859	USP6 N-terminal-like protein	ISCP_015541		11.9625	RN-tre	FBgn0020620	Related to the N terminus of tre oncogene	7		USP6NL	USP6 N-terminal like	HGNC:16858	4
LOC115326140	4	4	1.165	1.1188	0.78702	1.165	0.78702		12470	115326140	LOC115326140	uncharacterized LOC115326140	ISCP_018726		0.03238
LOC8036819	7	6	1.1103	0.78684	1.2524	1.2524	0.78684		13542	8036819	LOC8036819	malonyl-CoA decarboxylase, mitochondrial	ISCP_012365		4.4105						MLYCD	malonyl-CoA decarboxylase	HGNC:7150	7
LOC115308595	7	6	0.7868	1.1045	1.453	1.453	0.7868		12644	115308595	LOC115308595	uncharacterized LOC115308595	ISCP_016530		0.145918
LOC120840637	7	6	0.88604	0.78668	1.1299	1.1299	0.78668		12634	120840637	LOC120840637	uncharacterized LOC120840637	ISCP_037752		0.032601
LOC115332817	7	4	0.78639	0.87528	0.98892	0.98892	0.78639		12589	115332817	LOC115332817	uncharacterized LOC115332817	ISCP_038020		63.42
LOC120836319	7	5	0.99746	0.78629	0.90036	0.99746	0.78629		13031	120836319	LOC120836319	beta-1,4-galactosyltransferase galt-1	ISCP_007593		14.9325	CG9395	FBgn0032506	uncharacterized protein	6
LOC8052460	7	6	1.0009	0.78611	1.4014	1.4014	0.78611		11291	8052460	LOC8052460	golgin subfamily A member 7	ISCP_023705		65.78	CG5447	FBgn0039427	uncharacterized protein	7		GOLGA7	golgin A7	HGNC:24876	7
LOC115323238	7	6	1.253	1.2778	0.78609	1.2778	0.78609		14076	115323238	LOC115323238	amine sulfotransferase	ISCP_026923		0.160185						SULT6B1	sulfotransferase family 6B member 1	HGNC:33433	1
LOC8052506	7	7	0.91526	0.78539	1.0675	1.0675	0.78539		10789	8052506	LOC8052506	uncharacterized LOC8052506	ISCP_021081	ISCW004252	281.825
LOC8030003	7	3	0.78531	0.80762	1.3687	1.3687	0.78531		14028	8030003	LOC8030003	uncharacterized LOC8030003	ISCP_025376		0.007805	CG14135	FBgn0036193	uncharacterized protein	1
LOC8031716	7	6	1.3899	0.82727	0.78524	1.3899	0.78524		14683	8031716	LOC8031716	cytochrome P450 1A1	ISCP_029743		0.0867675						CYP17A1	cytochrome P450 family 17 subfamily A member 1	HGNC:2593	4
LOC120837874	7	7	0.98293	0.78494	1.5647	1.5647	0.78494		11362	120837874	LOC120837874	uncharacterized LOC120837874	ISCP_023543		0.1885
LOC8043073	7	5	1.1629	1.0977	0.78473	1.1629	0.78473		14336	8043073	LOC8043073	HEAT repeat-containing protein 3	ISCP_007169		97.005	CG10286	FBgn0037439	uncharacterized protein	7		HEATR3	HEAT repeat containing 3	HGNC:26087	7
LOC8039340	7	5	1.4783	0.78452	1.2318	1.4783	0.78452		11202	8039340	LOC8039340	uncharacterized LOC8039340	ISCP_038590		8.708	CG13204	FBgn0033627	uncharacterized protein	1
LOC120846750	7	5	1.0509	0.78324	1.5263	1.5263	0.78324		7789	120846750	LOC120846750	peroxynitrite isomerase THAP4	ISCP_031052		0.72105	CG14135	FBgn0036193	uncharacterized protein	1
LOC115308520	7	5	0.88449	0.78303	0.91349	0.91349	0.78303		13846	115308520	LOC115308520	uncharacterized LOC115308520	ISCP_011913		13.5875	Traf6	FBgn0265464	TNF-receptor-associated factor 6	1
LOC8028477	7	6	0.78302	1.4255	1.0575	1.4255	0.78302		14826	8028477	LOC8028477	long-chain fatty acid transport protein 4	ISCP_000161		66.9575	Fatp1	FBgn0267828	Fatty acid transport protein 1	5		SLC27A4	solute carrier family 27 member 4	HGNC:10998	7
LOC121835323	7	5	0.92705	0.78285	0.9327	0.9327	0.78285		6180	121835323	LOC121835323	uncharacterized LOC121835323	ISCP_032815		0.318425
LOC120849766	7	7	1.1079	0.78277	1.1037	1.1079	0.78277		12071	120849766	LOC120849766	protein dispatched homolog 1-like	ISCP_025818		0.73325
LOC8036660	7	6	1.4779	1.4109	0.78259	1.4779	0.78259		14850	8036660	ImpL2	zwei Ig domain protein zig-4	ISCP_012149		192.825	ImpL2	FBgn0001257	Ecdysone-inducible gene L2	5
LOC121838529	7	5	0.78225	1.225	0.79146	1.225	0.78225		14583	121838529	LOC121838529	uncharacterized LOC121838529	ISCP_018328		0.149347
LOC115313525	7	6	0.78217	1.1985	1.4597	1.4597	0.78217		13707	115313525	CYLD	uncharacterized LOC115313525	ISCP_000093		17.8425	CYLD	FBgn0032210	Cylindromatosis	4		CYLD	CYLD lysine 63 deubiquitinase	HGNC:2584	4
LOC8026869	7	6	1.2433	0.78188	0.98582	1.2433	0.78188		14031	8026869	LOC8026869	uncharacterized LOC8026869	ISCP_020935		0.110342
LOC121045875	7	3	0.89215	0.78187	0.92664	0.92664	0.78187		3182	121045875	LOC121045875	uncharacterized LOC121045875	ISCP_019287		0.294575
LOC115316823	7	5	1.1574	1.0994	0.78177	1.1574	0.78177		13655	115316823	LOC115316823	protein NLRC3	ISCP_021206		6.42025
LOC120836840	7	4	1.1687	0.78169	1.0212	1.1687	0.78169		7464	120836840	LOC120836840	neprilysin-2-like	ISCP_014436		0.5949	Nep2	FBgn0027570	Neprilysin 2	6		ECEL1	endothelin converting enzyme like 1	HGNC:3147	1
LOC115332705	7	3	0.99903	0.78085	1.1239	1.1239	0.78085		5734	115332705	LOC115332705	uncharacterized LOC115332705	ISCP_029884		0.233975
LOC8036201	7	4	0.98231	0.89571	0.78059	0.98231	0.78059		9681	8036201	LOC8036201	piwi-like protein 1	ISCP_016810		78.74	aub	FBgn0000146	aubergine	6		PIWIL1	piwi like RNA-mediated gene silencing 1	HGNC:9007	3
LOC115321468	7	6	1.3928	1.3301	0.78056	1.3928	0.78056		12632	115321468	LOC115321468	uncharacterized LOC115321468	ISCP_017003		10.006
LOC8041308	7	3	0.78017	1.047	1.0473	1.0473	0.78017		10301	8041308	LOC8041308	uncharacterized LOC8041308	ISCP_014923	ISCW013596	0.0886325	CG8366	FBgn0034054	uncharacterized protein	1
LOC121836142	7	7	0.78003	1.2016	1.0757	1.2016	0.78003		12624	121836142	LOC121836142	facilitated glucose transporter protein 1-like	ISCP_016123		0.0618	sut2	FBgn0028562	sugar transporter 2	2		SLC2A1	solute carrier family 2 member 1	HGNC:11005	2
LOC121835199	7	5	0.90496	0.96752	0.77926	0.96752	0.77926		9877	121835199	LOC121835199	peptidase M20 domain-containing protein 2-like	ISCP_021688		0.827725						PM20D2	peptidase M20 domain containing 2	HGNC:21408	1
LOC8033572	7	7	1.2323	0.85665	0.77923	1.2323	0.77923		12864	8033572	LOC8033572	sodium- and chloride-dependent glycine transporter 2	ISCP_033405		0.167338	CG4476	FBgn0035969	uncharacterized protein	6
LOC8040439	7	5	0.77917	1.0089	1.185	1.185	0.77917		6261	8040439	LOC8040439	uncharacterized LOC8040439	ISCP_028295	ISCW011909	0.613775
LOC121837484	7	2	0.7839	0.92494	0.77892	0.92494	0.77892		12608	121837484	LOC121837484	uncharacterized LOC121837484	ISCP_016958		0.006435	CG8366	FBgn0034054	uncharacterized protein	1
LOC8036717	7	3	1.0711	1.2177	0.77802	1.2177	0.77802		13051	8036717	LOC8036717	F-box/LRR-repeat protein 20	ISCP_024272		10.6045	Fbxl7	FBgn0038385	F-box and leucine-rich repeat protein 7	1		FBXL7	F-box and leucine rich repeat protein 7	HGNC:13604	1
LOC8050455	7	5	1.2779	1.2254	0.77655	1.2779	0.77655		14175	8050455	LOC8050455	dnaJ homolog subfamily B member 14	ISCP_017748		72.28	CG3061	FBgn0038195	uncharacterized protein	7	Yes (5pct FDR)	DNAJB14	DnaJ heat shock protein family (Hsp40) member B14	HGNC:25881	7
LOC120837841	2	2	0.81111	0.77609	1.0636	1.0636	0.77609		10507	120837841	LOC120837841	uncharacterized LOC120837841	ISCP_033203		0.14433
LOC120840739	7	6	0.77597	1.2173	1.5341	1.5341	0.77597		14219	120840739	LOC120840739	uncharacterized LOC120840739	ISCP_005533		0.0709075						ADAMDEC1	ADAM like decysin 1	HGNC:16299	1
LOC121047013	3	3	0.85988	0.77568	1.1285	1.1285	0.77568		10757	121047013	LOC121047013	uncharacterized LOC121047013	ISCP_017804								BEND5	BEN domain containing 5	HGNC:25668	1
LOC120846583	2	2	0.77532	1.0486	0.96417	1.0486	0.77532		11832	120846583	LOC120846583	valacyclovir hydrolase	ISCP_019078		2.9765	CG5377	FBgn0038974	uncharacterized protein	2		BPHL	biphenyl hydrolase like	HGNC:1094	3
LOC121834536	7	7	1.4593	1.4264	0.77462	1.4593	0.77462		14312	121834536	LOC121834536	rRNA methyltransferase 1, mitochondrial-like	ISCP_024458		1.672						MRM1	mitochondrial rRNA methyltransferase 1	HGNC:26202	4
LOC115315321	7	4	1.1149	0.77453	1.4403	1.4403	0.77453		13826	115315321	LOC115315321	LYR motif-containing protein 2	ISCP_036857		6.5555	CG34229	FBgn0259832	uncharacterized protein	6		LYRM2	LYR motif containing 2	HGNC:25229	5
LOC120839157	7	7	0.77375	1.5181	1.9027	1.9027	0.77375		14452	120839157	LOC120839157	uncharacterized LOC120839157	ISCP_021786		0.4134
LOC120841668	6	6	1.1861	1.3337	0.77308	1.3337	0.77308		13577	120841668	LOC120841668	oocyte zinc finger protein XlCOF19-like	ISCP_013400		0.380975						PRDM9	PR/SET domain 9	HGNC:13994	1
LOC115324537	7	7	0.77261	1.2885	1.4808	1.4808	0.77261		13198	115324537	gol	RING finger protein 150	ISCP_000857		9.7015	gol	FBgn0004919	goliath	5		RNF150	ring finger protein 150	HGNC:23138	6
LOC115322795	7	5	1.1337	0.77242	1.4747	1.4747	0.77242		6604	115322795	LOC115322795	uncharacterized LOC115322795	ISCP_023897		1.7665
LOC8025922	7	5	1.4494	1.3085	0.77215	1.4494	0.77215		14884	8025922	LOC8025922	contactin	ISCP_034548		3.92875	Cont	FBgn0037240	Contactin	5	Yes (5pct FDR)	CNTN5	contactin 5	HGNC:2175	5
LOC8032964	7	6	1.2904	1.5907	0.77213	1.5907	0.77213		15204	8032964	tutl	protein turtle	ISCP_000507		6.23875	tutl	FBgn0010473	turtle	6		IGSF9	immunoglobulin superfamily member 9	HGNC:18132	6
LOC8031815	7	7	0.772	0.94311	0.91551	0.94311	0.772		11060	8031815	Spec2	CDC42 small effector protein 2	ISCP_019683		27.385	Spec2	FBgn0044823	Spec2	5		CDC42SE2	CDC42 small effector 2	HGNC:18547	5
LOC121837284	7	7	0.78557	0.7876	0.77195	0.7876	0.77195		10252	121837284	LOC121837284	uncharacterized LOC121837284	ISCP_033279		0.1951
LOC8053621	7	4	0.79931	0.77193	0.82572	0.82572	0.77193		12150	8053621	LOC8053621	uncharacterized LOC8053621	ISCP_018700		0.846775
LOC121047611	7	6	1.7579	0.90862	0.77168	1.7579	0.77168		15277	121047611	LOC121047611	multidrug resistance-associated protein 1	ISCP_036440		0.017995
LOC8052086	7	7	0.77067	1.1027	1.2286	1.2286	0.77067		11930	8052086	Manf	mesencephalic astrocyte-derived neurotrophic factor homolog	ISCP_003856	ISCW006484	115.775	Manf	FBgn0027095	Mesencephalic astrocyte-derived neurotrophic factor	7		MANF	mesencephalic astrocyte derived neurotrophic factor	HGNC:15461	7
LOC8043806	7	5	0.99151	1.1169	0.77063	1.1169	0.77063		12694	8043806	LOC8043806	low molecular weight phosphotyrosine protein phosphatase	ISCP_009939		2.727	primo-2	FBgn0040076	primo-2	6		ACP1	acid phosphatase 1	HGNC:122	6
LOC8053153	2	2	0.77056	0.79584	0.95373	0.95373	0.77056		10413	8053153	LOC8053153	U3 small nucleolar RNA-interacting protein 2	ISCP_012417		7.18625	U3-55K	FBgn0053505	U3 small nuclear riboprotein factor 55K	5	Yes (5pct FDR)	RRP9	ribosomal RNA processing 9, U3 small nucleolar RNA binding protein	HGNC:16829	6
LOC8036685	7	7	1.0641	1.1683	0.77041	1.1683	0.77041		12491	8036685	LOC8036685	helicase ARIP4	ISCP_005609		1.8873	CG4049	FBgn0034976	uncharacterized protein	5		RAD54L2	RAD54 like 2	HGNC:29123	7
LOC115309708	7	7	0.81302	0.99394	0.77035	0.99394	0.77035		11336	115309708	LOC115309708	uncharacterized LOC115309708	ISCP_035642		3.67875
LOC8040259	7	5	1.058	0.77034	0.89712	1.058	0.77034		12456	8040259	LOC8040259	apical junction component 1 homolog	ISCP_027881		1.11062	CG42748	FBgn0261802	uncharacterized protein	2		AJM1	apical junction component 1 homolog	HGNC:37284	3
LOC8051430	7	6	1.3859	1.2225	0.77016	1.3859	0.77016		14586	8051430	LOC8051430	ATP-binding cassette sub-family G member 1	ISCP_037631		1.673	CG3164	FBgn0025683	uncharacterized protein	2		ABCG4	ATP binding cassette subfamily G member 4	HGNC:13884	3
LOC8036039	7	5	1.1352	1.1021	0.76998	1.1352	0.76998		13972	8036039	LOC8036039	protein toll	ISCP_035285		0.0217075	MstProx	FBgn0015770	MstProx	2		TLR2	toll like receptor 2	HGNC:11848	1
LOC121832977	7	7	0.91676	0.81474	0.76984	0.91676	0.76984		10906	121832977	LOC121832977	A disintegrin and metalloproteinase with thrombospondin motifs 9-like	ISCP_020358		13.3675	AdamTS-A	FBgn0286071	ADAM metallopeptidase with thrombospondin type 1 motif A	1		ADAMTS9	ADAM metallopeptidase with thrombospondin type 1 motif 9	HGNC:13202	1
LOC8031890	7	4	0.91898	0.76984	1.0134	1.0134	0.76984		11419	8031890	LOC8031890	uncharacterized LOC8031890	ISCP_013202		0.828725
LOC8039538	7	7	0.76951	0.78004	0.82433	0.82433	0.76951		10118	8039538	Magi	membrane-associated guanylate kinase, WW and PDZ domain-containing protein 1	ISCP_011288		19.25	Magi	FBgn0034590	magi	5		MAGI1	membrane associated guanylate kinase, WW and PDZ domain containing 1	HGNC:946	6
LOC8023970	7	6	0.83255	1.2773	0.76945	1.2773	0.76945		13135	8023970	LOC8023970	leucine-rich repeat neuronal protein 1	-	ISCW001410	0.05235						LRRN1	leucine rich repeat neuronal 1	HGNC:20980	7
LOC115327925	7	7	1.3793	1.4336	0.76935	1.4336	0.76935		14137	115327925	LOC115327925	uncharacterized LOC115327925	ISCP_027676		1.51625
LOC121834549	4	3	0.79235	0.82434	0.7691	0.82434	0.7691		11833	121834549	LOC121834549	uncharacterized LOC121834549	ISCP_020779		0.568325
LOC120846027	7	7	1.0596	1.2012	0.76897	1.2012	0.76897		12678	120846027	LOC120846027	tubby-related protein 4	ISCP_001429		0.5056	Tusp	FBgn0039530	tusp	2		TULP4	TUB like protein 4	HGNC:15530	2
LOC120840506	7	5	0.94605	1.4545	0.76756	1.4545	0.76756		15161	120840506	LOC120840506	uncharacterized LOC120840506	ISCP_018026		18.835
LOC8034697	7	7	1.1689	0.8084	0.76754	1.1689	0.76754		12340	8034697	LOC8034697	agrin	ISCP_003196		0.25105						AGRN	agrin	HGNC:329	6
LOC115329414	7	5	0.84839	0.7672	1.4464	1.4464	0.7672		11881	115329414	LOC115329414	uncharacterized LOC115329414	-		0.219525
LOC121837377	7	7	0.76643	0.9305	0.93593	0.93593	0.76643		11027	121837377	LOC121837377	uncharacterized LOC121837377	ISCP_032461		0.11314
LOC121835804	3	2	0.76638	0.82786	1.0208	1.0208	0.76638		11033	121835804	LOC121835804	uncharacterized LOC121835804	ISCP_017279		0.248795
LOC121838238	7	7	0.76592	1.1878	1.6057	1.6057	0.76592		12382	121838238	LOC121838238	uncharacterized LOC121838238	ISCP_016411		0.0739975
LOC115333097	7	7	1.5686	1.4066	0.76588	1.5686	0.76588		14694	115333097	LOC115333097	solute carrier family 22 member 13	ISCP_021436		0.04166	CG17751	FBgn0038717	uncharacterized protein	1	Yes (5pct FDR)
LOC121046762	7	5	1.1076	0.9256	0.7649	1.1076	0.7649		14064	121046762	LOC121046762	gamma-glutamyl hydrolase	ISCP_037956		14.31	l(3)72Dp	FBgn0263607	lethal (3) 72Dp	7		GGH	gamma-glutamyl hydrolase	HGNC:4248	6
LOC120838563	7	4	0.95212	0.83596	0.76458	0.95212	0.76458		12278	120838563	Liprin-beta	liprin-beta-1	ISCP_032969		26.435	Liprin-beta	FBgn0036376	Liprin-beta	6		PPFIBP2	PPFIA binding protein 2	HGNC:9250	6
LOC115319325	7	5	1.1952	1.1698	0.76436	1.1952	0.76436		14268	115319325	LOC115319325	salivary cystatin-L2-like	ISCP_018066		0.114562						CST5	cystatin D	HGNC:2477	2
LOC8038103	7	5	1.1633	0.7639	1.0841	1.1633	0.7639		11654	8038103	TM9SF2	transmembrane 9 superfamily member 2	ISCP_035447		48.075	TM9SF2	FBgn0032880	Transmembrane 9 superfamily protein member 2	7	Yes (5pct FDR)	TM9SF2	transmembrane 9 superfamily member 2	HGNC:11865	7
LOC8024514	7	5	1.0662	1.0234	0.76333	1.0662	0.76333		13636	8024514	LOC8024514	proline-rich protein PRCC	ISCP_033991		73.505	CG17249	FBgn0035249	uncharacterized protein	4	Yes (5pct FDR)	PRCC	proline rich mitotic checkpoint control factor	HGNC:9343	4
LOC115314451	7	2	0.82641	0.90886	0.76319	0.90886	0.76319		15126	115314451	LOC115314451	trypsin-1-like	ISCP_020324		0.107885	CG3355	FBgn0031619	uncharacterized protein	1		CTRL	chymotrypsin like	HGNC:2524	2
LOC115308810	7	7	0.76289	1.0172	0.76658	1.0172	0.76289		11536	115308810	LOC115308810	uncharacterized LOC115308810	ISCP_017197		0.101623
LOC8043696	7	6	1.0615	0.7605	1.2041	1.2041	0.7605		13323	8043696	LOC8043696	PEST proteolytic signal-containing nuclear protein	ISCP_015806	ISCW023866	61.9375						PCNP	PEST proteolytic signal containing nuclear protein	HGNC:30023	5
LOC8023590	7	7	1.6472	1.0092	0.76025	1.6472	0.76025		14996	8023590	LOC8023590	glycerophosphocholine cholinephosphodiesterase ENPP6	ISCP_029994		0.9227						ENPP6	ectonucleotide pyrophosphatase/phosphodiesterase 6	HGNC:23409	7
LOC8039681	7	7	0.99011	1.1035	0.75989	1.1035	0.75989		12003	8039681	LOC8039681	zinc finger protein 90-like	ISCP_034328		0.92485
LOC115330581	7	5	0.79333	0.75949	1.2514	1.2514	0.75949		11081	115330581	LOC115330581	relaxin receptor 1	ISCP_024696		0.014285	Lgr4	FBgn0085440	Leucine-rich repeat-containing G protein-coupled receptor 4	7		RXFP1	relaxin family peptide receptor 1	HGNC:19718	3
LOC8038099	7	7	1.2671	1.5238	0.75902	1.5238	0.75902		14551	8038099	LOC8038099	sorting nexin-4	ISCP_022334	ISCW021259	31.3525						SNX4	sorting nexin 4	HGNC:11175	7
LOC120840405	3	3	0.75891	0.84097	1.1041	1.1041	0.75891		10650	120840405	LOC120840405	uncharacterized LOC120840405	ISCP_011623		0.0693
LOC8038097	7	7	1.6055	1.248	0.75831	1.6055	0.75831		14898	8038097	Hmt-1	ATP-binding cassette sub-family B member 6	ISCP_034176		27.13	Hmt-1	FBgn0038376	Heavy metal tolerance factor 1	7	Yes (5pct FDR)	ABCB6	ATP binding cassette subfamily B member 6 (LAN blood group)	HGNC:47	7
LOC120836324	7	3	0.75792	0.92452	0.83075	0.92452	0.75792		14937	120836324	LOC120836324	synaptogenesis protein syg-2	ISCP_023535		0.252275						PSG9	pregnancy specific beta-1-glycoprotein 9	HGNC:9526	1
LOC115324320	7	7	1.2634	1.1763	0.75788	1.2634	0.75788		13068	115324320	LOC115324320	glutenin, high molecular weight subunit DX5-like	ISCP_030920		0.1914	CG7924	FBgn0036416	uncharacterized protein	1
LOC115326688	7	7	1.2922	0.75781	0.95283	1.2922	0.75781		13070	115326688	LOC115326688	transmembrane protein 126A	ISCP_015684		14.9075	CG13392	FBgn0032033	uncharacterized protein	5	Yes (5pct FDR)	TMEM126A	transmembrane protein 126A	HGNC:25382	1
LOC120843088	6	3	0.94495	1.1961	0.75761	1.1961	0.75761		11439	120843088	LOC120843088	uncharacterized LOC120843088	ISCP_031127		0.17222
LOC8040034	7	6	0.75751	1.2082	1.2594	1.2594	0.75751		11708	8040034	LOC8040034	nicotinamidase	ISCP_006485	ISCW022272	40.8025	Naam	FBgn0051216	Nicotinamide amidase	7
LOC8026951	7	7	1.5829	1.5637	0.75708	1.5829	0.75708		14839	8026951	LOC8026951	astacin-like metalloprotease toxin 5	-		1.8355	CG5715	FBgn0039180	uncharacterized protein	6		ASTL	astacin like metalloendopeptidase	HGNC:31704	3
LOC115332412	7	7	0.75706	1.204	1.6086	1.6086	0.75706		12675	115332412	LOC115332412	mucin-17	ISCP_029182		8.721	gukh	FBgn0026239	GUK-holder	5		NHSL1	NHS like 1	HGNC:21021	1
LOC121835124	7	6	1.1651	1.1358	0.75678	1.1651	0.75678		13483	121835124	LOC121835124	uncharacterized LOC121835124	-		3.699
LOC121836681	7	2	0.86831	0.98211	0.75668	0.98211	0.75668		14936	121836681	LOC121836681	uncharacterized LOC121836681	ISCP_007796		3.8425
LOC8032675	7	7	0.88652	0.83933	0.75641	0.88652	0.75641		10657	8032675	LOC8032675	zinc finger protein ZIC 4	ISCP_004441		0.020455	opa	FBgn0003002	odd paired	4		ZIC5	Zic family member 5	HGNC:20322	4
LOC115314625	7	4	0.75635	1.3208	1.1778	1.3208	0.75635		12336	115314625	LOC115314625	zinc finger protein 708	ISCP_028810		4.03						ZFP37	ZFP37 zinc finger protein	HGNC:12863	1
LOC115331537	3	3	0.80707	0.7554	0.86723	0.86723	0.7554		10490	115331537	LOC115331537	uncharacterized LOC115331537	ISCP_023843		0.0327895
LOC8035684	7	7	1.5084	0.75485	0.96018	1.5084	0.75485		14254	8035684	hzg	carboxy-terminal domain RNA polymerase II polypeptide A small phosphatase 1	ISCP_023427		23.5675	hzg	FBgn0036556	herzog	7	Yes (5pct FDR)	CTDSP1	CTD small phosphatase 1	HGNC:21614	6
LOC120836134	7	7	0.75379	0.86153	0.87494	0.87494	0.75379		10536	120836134	LOC120836134	uncharacterized LOC120836134	ISCP_036621
LOC8042854	7	7	1.64	0.87825	0.75327	1.64	0.75327		14995	8042854	LOC8042854	progranulin	ISCP_011636		0.043855						GRN	granulin precursor	HGNC:4601	5
LOC120848651	7	5	1.1818	1.1887	0.75277	1.1887	0.75277		14165	120848651	LOC120848651	venom metalloproteinase antarease-like TtrivMP_A	ISCP_025088		0.32105
LOC8036228	7	5	1.394	1.0356	0.75238	1.394	0.75238		14610	8036228	LOC8036228	queuine tRNA-ribosyltransferase accessory subunit 2	ISCP_011841	ISCW021855	14.7225	CG3434	FBgn0036000	uncharacterized protein	7		QTRT2	queuine tRNA-ribosyltransferase accessory subunit 2	HGNC:25771	7
LOC121838228	3	2	0.88816	0.848	0.75236	0.88816	0.75236		11999	121838228	LOC121838228	uncharacterized LOC121838228	ISCP_026665
LOC8028680	7	7	1.5984	1.5428	0.75219	1.5984	0.75219		14881	8028680	siz	IQ motif and SEC7 domain-containing protein 2	ISCP_037923		20.555	siz	FBgn0026179	schizo	6		IQSEC1	IQ motif and Sec7 domain ArfGEF 1	HGNC:29112	5
LOC120836163	7	3	1.0803	0.99886	0.75216	1.0803	0.75216		13322	120836163	LOC120836163	zinc finger protein 32-like	ISCP_024720		3.0295
LOC8043266	7	6	0.7805	0.93335	0.75184	0.93335	0.75184		12871	8043266	GTPBP1	GTP-binding protein 1	ISCP_025720	ISCW023091	73.32	Dgp-1	FBgn0027836	Dgp-1	7		GTPBP1	GTP binding protein 1	HGNC:4669	7
LOC8041025	7	4	0.91721	0.75144	0.81811	0.91721	0.75144		6182	8041025	dop	microtubule-associated serine/threonine-protein kinase 3	ISCP_018348		37.465	dop	FBgn0267390	drop out	5		MAST2	microtubule associated serine/threonine kinase 2	HGNC:19035	7
LOC121836535	3	3	0.75131	0.93767	0.82164	0.93767	0.75131		11128	121836535	LOC121836535	uncharacterized LOC121836535	ISCP_029175		0.152825
LOC8031451	7	5	0.82189	0.75113	1.1312	1.1312	0.75113		13383	8031451	Zip99C	zinc transporter ZIP13	ISCP_013030		30.195	Zip99C	FBgn0039714	Zinc/iron regulated transporter-related protein 99C	5		SLC39A13	solute carrier family 39 member 13	HGNC:20859	6
LOC8044133	7	5	0.7511	0.79547	1.0158	1.0158	0.7511		11714	8044133	LOC8044133	E3 ubiquitin-protein ligase RNF185	ISCP_011124	ISCW015263	10.9825	sordd1	FBgn0030693	suppression of retinal degeneration disease 1 upon overexpression 1	6		RNF185	ring finger protein 185	HGNC:26783	7
LOC115323838	7	6	1.395	1.4452	0.75096	1.4452	0.75096		14677	115323838	LOC115323838	sulfotransferase ssu-1	ISCP_033883		200.05	St1	FBgn0034887	Sulfotransferase 1	1		SULT1C4	sulfotransferase family 1C member 4	HGNC:11457	1
LOC120848892	7	5	1.2455	0.93832	0.75072	1.2455	0.75072		14867	120848892	LOC120848892	organic cation transporter protein-like	ISCP_033288		3.46275	CG17751	FBgn0038717	uncharacterized protein	1	Yes (5pct FDR)	SLC22A11	solute carrier family 22 member 11	HGNC:18120	1
LOC8044149	7	7	0.75038	1.1808	1.4916	1.4916	0.75038		12487	8044149	Mad1	mitotic spindle assembly checkpoint protein MAD1	ISCP_002326		45.91	Mad1	FBgn0026326	Mitotic arrest-deficient 1	6	Yes (5pct FDR)	MAD1L1	mitotic arrest deficient 1 like 1	HGNC:6762	6
LOC8033752	7	4	0.98373	1.0449	0.74998	1.0449	0.74998		9140	8033752	LOC8033752	DDB1- and CUL4-associated factor 6	ISCP_024025		17.1875						DCAF6	DDB1 and CUL4 associated factor 6	HGNC:30002	6
LOC115320098	7	7	0.74991	1.2883	1.2033	1.2883	0.74991		13177	115320098	LOC115320098	gastrula zinc finger protein XlCGF49.1	ISCP_029143		1.04945	CG15336	FBgn0030009	uncharacterized protein	1
LOC8025049	7	2	0.90854	0.74945	0.84505	0.90854	0.74945		12650	8025049	LOC8025049	monocarboxylate transporter 12-like	ISCP_003996		2.91725	CG8051	FBgn0031012	uncharacterized protein	1
LOC8024634	7	5	0.74925	0.98459	1.3467	1.3467	0.74925		13433	8024634	LOC8024634	sex-regulated protein janus-A	ISCP_003292	ISCW016162	49.4075	janA	FBgn0001280	janus A	5		PHPT1	phosphohistidine phosphatase 1	HGNC:30033	5
LOC115318895	7	7	1.1237	0.94894	0.7492	1.1237	0.7492		12174	115318895	LOC115318895	uncharacterized LOC115318895	ISCP_002776		8.82225
LOC8040980	7	4	0.94412	1.0913	0.74901	1.0913	0.74901		12530	8040980	LOC8040980	2-hydroxyacyl-CoA lyase 2	ISCP_028775		19.395						ILVBL	ilvB acetolactate synthase like	HGNC:6041	7
LOC121833320	5	5	1.1536	0.7489	0.85596	1.1536	0.7489		12343	121833320	LOC121833320	uncharacterized LOC121833320	ISCP_017469		0.049525
LOC120838078	7	7	0.74888	1.0692	1.7146	1.7146	0.74888		11851	120838078	LOC120838078	uncharacterized LOC120838078	ISCP_020467
LOC120841830	7	5	1.0527	0.74809	1.3051	1.3051	0.74809		13138	120841830	LOC120841830	uncharacterized LOC120841830	ISCP_005404
LOC8042907	7	7	0.74751	0.76177	0.89285	0.89285	0.74751		10139	8042907	LOC8042907	transcription factor SOX-6	ISCP_019263		4.02025	Sox102F	FBgn0039938	Sox102F	4		SOX5	SRY-box transcription factor 5	HGNC:11201	5
LOC8028746	7	5	0.74741	1.0832	1.0826	1.0832	0.74741		10529	8028746	ABCD	ATP-binding cassette sub-family D member 1	ISCP_005665		16.01	Abcd1	FBgn0039890	ATP binding cassette subfamily D member 1	7		ABCD2	ATP binding cassette subfamily D member 2	HGNC:66	7
LOC8027963	7	6	1.3017	1.0546	0.74718	1.3017	0.74718		13992	8027963	LOC8027963	golgin subfamily A member 1	ISCP_029061		12.5175	Golgin97	FBgn0086757	Golgin 97	7		GOLGA1	golgin A1	HGNC:4424	6
LOC8038149	7	5	1.2332	1.2604	0.74713	1.2604	0.74713		13798	8038149	pch2	pachytene checkpoint protein 2 homolog	ISCP_017314	ISCW011981	38.93	pch2	FBgn0051453	pachytene checkpoint 2	7	Yes (5pct FDR)	TRIP13	thyroid hormone receptor interactor 13	HGNC:12307	7
LOC8030429	7	6	1.2864	1.0282	0.7471	1.2864	0.7471		14359	8030429	LOC8030429	motile sperm domain-containing protein 1	ISCP_031601		15.332						MOSPD1	motile sperm domain containing 1	HGNC:25235	7
LOC8035152	3	3	0.74709	1.0769	0.86528	1.0769	0.74709		11925	8035152	LOC8035152	ATPase family protein 2 homolog	ISCP_017996		0.227275	CG5776	FBgn0032450	uncharacterized protein	3	Yes (5pct FDR)	AFG2A	AFG2 AAA ATPase homolog A	HGNC:18119	2
LOC120840872	7	5	0.74676	1.2172	1.4742	1.4742	0.74676		14794	120840872	LOC120840872	uncharacterized LOC120840872	ISCP_003863		0.0134875
LOC8029805	7	6	1.3229	1.3609	0.7464	1.3609	0.7464		13963	8029805	LOC8029805	DNA damage-regulated autophagy modulator protein 1	ISCP_015133	ISCW018220	0.113373
LOC115320030	7	6	0.74628	0.76574	1.0286	1.0286	0.74628		10408	115320030	LOC115320030	uncharacterized LOC115320030	ISCP_019965		1.771
LOC120840318	7	5	1.5168	1.4357	0.74607	1.5168	0.74607		15149	120840318	LOC120840318	zinc finger MYM-type protein 1-like	ISCP_016418
LOC8053115	7	6	1.0097	0.74488	1.0862	1.0862	0.74488		13548	8053115	LOC8053115	Golgi-associated plant pathogenesis-related protein 1	ISCP_020414		0.681625	CG31286	FBgn0051286	uncharacterized protein	1		GLIPR2	GLI pathogenesis related 2	HGNC:18007	4
LOC120839275	7	6	0.74484	1.0292	1.5086	1.5086	0.74484		13425	120839275	LOC120839275	SR-related and CTD-associated factor 8-like	ISCP_004132		1.5985	Isha	FBgn0034598	Insulator su(Hw) mRNA adaptor	4	Yes (5pct FDR)	SCAF8	SR-related CTD associated factor 8	HGNC:20959	4
LOC121046157	7	6	0.92404	0.90771	0.74473	0.92404	0.74473		9071	121046157	LOC121046157	uncharacterized LOC121046157	ISCP_017345		0.0733025
LOC121047056	3	3	0.74416	0.78252	0.99598	0.99598	0.74416		10353	121047056	LOC121047056	uncharacterized LOC121047056	ISCP_008039		0.114858
LOC120848586	7	7	0.94905	1.0784	0.7437	1.0784	0.7437		11914	120848586	LOC120848586	glucosidase 2 subunit beta	ISCP_004228		55.68	GCS2beta	FBgn0032643	Glucosidase 2 beta subunit	7	Yes (5pct FDR)	PRKCSH	PRKCSH beta subunit of glucosidase II	HGNC:9411	7
LOC121835691	2	2	0.86952	0.9104	0.74356	0.9104	0.74356		11045	121835691	LOC121835691	putative ferric-chelate reductase 1	ISCP_011125		0.01666
LOC115314428	2	2	0.92028	0.7433	0.95224	0.95224	0.7433		11093	115314428	LOC115314428	uncharacterized LOC115314428	ISCP_008733		0.111013
LOC8033985	7	5	1.2563	1.2558	0.7431	1.2563	0.7431		13779	8033985	LOC8033985	uncharacterized LOC8033985	ISCP_000666	ISCW009294	3.53775
LOC115331995	7	3	1.0873	1.1078	0.74297	1.1078	0.74297		10061	115331995	LOC115331995	zinc finger protein 525-like	ISCP_032011		23.765	CG2202	FBgn0030240	uncharacterized protein	1		ZNF501	zinc finger protein 501	HGNC:23717	1
LOC8050641	7	6	0.99909	0.74289	1.1347	1.1347	0.74289		13092	8050641	LOC8050641	uncharacterized LOC8050641	ISCP_017590		5.88375
LOC115309139	7	3	0.83878	0.74288	1.0973	1.0973	0.74288		14603	115309139	LOC115309139	zinc finger protein 525	ISCP_029218		5.771						LOC107984126	zinc finger protein 658B-like	-:-	1
LOC120840569	5	5	0.74288	1.7063	1.1278	1.7063	0.74288		15151	120840569	LOC120840569	galactosylgalactosylxylosylprotein 3-beta-glucuronosyltransferase 2	ISCP_014091			GlcAT-S	FBgn0032135	Glucuronyltransferase S	5
LOC8044067	7	4	1.1687	0.83985	0.74285	1.1687	0.74285		14783	8044067	syd	C-Jun-amino-terminal kinase-interacting protein 4	ISCP_027758		17.7075	syd	FBgn0024187	sunday driver	6		SPAG9	sperm associated antigen 9	HGNC:14524	6
LOC8024771	7	2	0.84602	0.8398	0.74283	0.84602	0.74283		10966	8024771	put	activin receptor type-2B	ISCP_018754		14.25	put	FBgn0003169	punt	7		ACVR2B	activin A receptor type 2B	HGNC:174	7
LOC8025905	7	4	0.91359	0.81091	0.7428	0.91359	0.7428		13648	8025905	LOC8025905	uncharacterized LOC8025905	ISCP_030195		0.0554375	CG31886	FBgn0032079	uncharacterized protein	5
LOC8024028	7	7	0.81682	0.74265	0.992	0.992	0.74265		10320	8024028	LOC8024028	lithocholate 6-beta-hydroxylase	ISCP_019646		218.1
LOC120837110	5	4	0.74247	1.1152	1.0289	1.1152	0.74247		13297	120837110	LOC120837110	uncharacterized LOC120837110	ISCP_036252		0.0806225
LOC115328610	7	6	0.79909	0.74185	1.4736	1.4736	0.74185		11739	115328610	LOC115328610	Golgi-associated plant pathogenesis-related protein 1	ISCP_007685		0.0377775	CG4270	FBgn0031407	uncharacterized protein	6		GLIPR2	GLI pathogenesis related 2	HGNC:18007	3
LOC115332549	7	5	1.0745	0.7418	1.6265	1.6265	0.7418		12943	115332549	LOC115332549	BPTI/Kunitz domain-containing protein-like	ISCP_005069			CG43165	FBgn0262721	uncharacterized protein	1
LOC8052834	7	6	0.74157	1.149	1.0522	1.149	0.74157		13088	8052834	LOC8052834	uracil-DNA glycosylase 2	ISCP_035906		10.9868						UNG	uracil DNA glycosylase	HGNC:12572	7
LOC8026257	7	6	1.3522	1.3634	0.74122	1.3634	0.74122		14777	8026257	LOC8026257	E3 ubiquitin-protein ligase AMFR	ISCP_035199		12.03						AMFR	autocrine motility factor receptor	HGNC:463	7
LOC115319534	7	3	1.1484	0.73993	0.8488	1.1484	0.73993		13623	115319534	LOC115319534	alpha-tocopherol transfer protein-like	ISCP_010047		2.68275	CG10237	FBgn0032783	uncharacterized protein	5		TTPAL	alpha tocopherol transfer protein like	HGNC:16114	2
LOC120846212	3	3	0.73942	0.76621	0.84656	0.84656	0.73942		10251	120846212	LOC120846212	uncharacterized LOC120846212	ISCP_032445		0.0481825
LOC115328306	7	5	1.397	0.73866	1.2099	1.397	0.73866		9335	115328306	LOC115328306	translation initiation factor IF-3	ISCP_028463		19.8675	mIF3	FBgn0033712	mitochondrial translation initiation factor 3	2	Yes (5pct FDR)	MTIF3	mitochondrial translational initiation factor 3	HGNC:29788	2
LOC8034248	7	6	1.1435	1.0902	0.73861	1.1435	0.73861		13292	8034248	LOC8034248	phagosome assembly factor 1	ISCP_032270		22.005	CG7083	FBgn0035877	uncharacterized protein	7		PHAF1	phagosome assembly factor 1	HGNC:29564	7
LOC115311616	7	4	0.73835	0.90014	0.89132	0.90014	0.73835		5899	115311616	dtn	transmembrane protein 132E	ISCP_018679		3.6125	dtn	FBgn0262730	detonator	5		TMEM132E	transmembrane protein 132E	HGNC:26991	6
LOC115309592	7	7	1.0476	1.0731	0.73767	1.0731	0.73767		11852	115309592	LOC115309592	uncharacterized LOC115309592	ISCP_001779		4.7805
LOC115325848	7	3	1.057	0.73757	0.84927	1.057	0.73757		12471	115325848	LOC115325848	CD63 antigen-like	ISCP_015111		0.115375
LOC8031867	7	6	1.1155	1.0988	0.73733	1.1155	0.73733		10918	8031867	Cog8	conserved oligomeric Golgi complex subunit 8	ISCP_003091		1.78225	Cog8	FBgn0287204	Component of oligomeric golgi complex 8	7	Yes (5pct FDR)	COG8	component of oligomeric golgi complex 8	HGNC:18623	7
LOC115326173	2	2	0.75042	0.7372	0.756	0.756	0.7372		10109	115326173	LOC115326173	putative nuclease HARBI1	ISCP_016661		0.5764	CG32187	FBgn0052187	uncharacterized protein	1
LOC8029628	7	4	1.2825	1.3091	0.73664	1.3091	0.73664		15231	8029628	LOC8029628	uncharacterized LOC8029628	ISCP_026759		0.00981175	CG14535	FBgn0031955	uncharacterized protein	3		KIF26A	kinesin family member 26A	HGNC:20226	3
LOC115309049	2	2	0.79053	0.86288	0.73602	0.86288	0.73602		10730	115309049	LOC115309049	uncharacterized LOC115309049	ISCP_030364
LOC8038600	7	7	1.1917	0.87264	0.7359	1.1917	0.7359		12543	8038600	LOC8038600	SEC14-like protein 2	ISCP_006062		0.0422875	CG13893	FBgn0035146	uncharacterized protein	5		SEC14L6	SEC14 like lipid binding 6	HGNC:40047	1
LOC115329802	7	7	1.0619	0.73561	1.1365	1.1365	0.73561		11836	115329802	LOC115329802	chymotrypsinogen B-like	ISCP_026829		0.178372	CG18420	FBgn0028866	uncharacterized protein	1		TPSG1	tryptase gamma 1	HGNC:14134	1
LOC115315150	7	3	0.7356	1.1152	0.89233	1.1152	0.7356		12006	115315150	LOC115315150	uncharacterized LOC115315150	ISCP_028645		0.542
LOC115318535	7	6	0.7352	1.4434	1.3767	1.4434	0.7352		14657	115318535	LOC115318535	cold shock domain-containing protein 3-like	ISCP_033817		394.85	CNBP	FBgn0034802	CCHC-type zinc finger nucleic acid binding protein	1	Yes (5pct FDR)	ZCCHC13	zinc finger CCHC-type containing 13	HGNC:31749	1
LOC115327926	7	7	0.73509	1.2789	1.4956	1.4956	0.73509		13037	115327926	LOC115327926	chromodomain Y-like protein	ISCP_013779		11.405						CDYL	chromodomain Y like	HGNC:1811	1
LOC121838163	7	7	1.0913	1.5432	0.73472	1.5432	0.73472		14606	121838163	LOC121838163	5-hydroxytryptamine receptor 2B-like	ISCP_036828		0.112193	5-HT1B	FBgn0263116	5-hydroxytryptamine (serotonin) receptor 1B	5		HTR1D	5-hydroxytryptamine receptor 1D	HGNC:5289	6
LOC115314002	5	5	1.3618	1.1546	0.73429	1.3618	0.73429		13662	115314002	LOC115314002	pupal cuticle protein G1A-like	-		0.0043825	CG11585	FBgn0030543	uncharacterized protein	1
LOC121837845	6	4	1.1311	1.0754	0.73418	1.1311	0.73418		14142	121837845	LOC121837845	glycine-rich protein 3-like	ISCP_001846		0.039145
LOC8052500	7	3	0.76882	0.73397	0.90258	0.90258	0.73397		13628	8052500	Shmt	serine hydroxymethyltransferase	ISCP_028863		104.05	Shmt	FBgn0029823	Serine hydroxymethyl transferase	7	Yes (5pct FDR)	SHMT1	serine hydroxymethyltransferase 1	HGNC:10850	7
LOC115318194	7	6	1.3555	1.153	0.73395	1.3555	0.73395		14543	115318194	Apt1	acyl-protein thioesterase 1	ISCP_012327		39.9625	Apt1	FBgn0042138	Acyl-protein thioesterase 1	7		LYPLA2	lysophospholipase 2	HGNC:6738	7
LOC120844462	7	7	1.183	0.73373	1.6223	1.6223	0.73373		12515	120844462	LOC120844462	piggyBac transposable element-derived protein 4-like	ISCP_008173		0.125628	CG9839	FBgn0037633	uncharacterized protein	1	Yes (5pct FDR)
LOC8036961	7	6	1.2819	1.0726	0.73316	1.2819	0.73316		13402	8036961	LOC8036961	uncharacterized LOC8036961	ISCP_019621		0.1876
LOC8052984	7	7	1.6726	1.2826	0.73292	1.6726	0.73292		15069	8052984	LOC8052984	uncharacterized LOC8052984	ISCP_012686	ISCW018580	13.2025
LOC115324842	7	2	0.73277	0.86619	0.73944	0.86619	0.73277		11690	115324842	LOC115324842	pancreatic triacylglycerol lipase	ISCP_002405		0.744425	CG5966	FBgn0029831	uncharacterized protein	2		PNLIPRP3	pancreatic lipase related protein 3	HGNC:23492	6
LOC121836061	2	2	0.98486	1.0309	0.73255	1.0309	0.73255		11725	121836061	LOC121836061	huntingtin-interacting protein K-like	ISCP_022817		20.9825	CG9922	FBgn0038196	uncharacterized protein	6	Yes (5pct FDR)	HYPK	huntingtin interacting protein K	HGNC:18418	7
LOC121833282	7	3	0.73241	0.74443	1.3615	1.3615	0.73241		12072	121833282	LOC121833282	DNA-3-methyladenine glycosylase-like	ISCP_022930		0.937225						MPG	N-methylpurine DNA glycosylase	HGNC:7211	7
LOC121838400	4	3	0.93076	0.97262	0.73218	0.97262	0.73218		12741	121838400	LOC121838400	cytochrome P450 3A16-like	ISCP_034923		4.686
LOC115331178	7	7	1.5982	1.6155	0.73217	1.6155	0.73217		14951	115331178	LOC115331178	uncharacterized LOC115331178	-		0.0609425
LOC121834858	2	2	0.7427	0.732	0.8541	0.8541	0.732		10153	121834858	LOC121834858	LYR motif-containing protein 4B-like	-		1.20375	bcn92	FBgn0013432	bcn92	5	Yes (5pct FDR)	LYRM4	LYR motif containing 4	HGNC:21365	4
LOC8041436	7	5	1.0254	0.81592	0.73128	1.0254	0.73128		13089	8041436	Delta	delta-like protein C	ISCP_026806		6.9205	Delta	FBgn0000463	delta	6		DLL1	delta like canonical Notch ligand 1	HGNC:2908	5
LOC121045532	7	7	1.123	0.90941	0.73128	1.123	0.73128		12134	121045532	LOC121045532	uncharacterized LOC121045532	ISCP_006317		7.99975
LOC8025135	7	6	1.4252	1.4479	0.73093	1.4479	0.73093		9699	8025135	LOC8025135	group XIIA secretory phospholipase A2	ISCP_025491	ISCW024043	0.190158	GXIVsPLA2	FBgn0036545	GXIVsPLA2	1		PLA2G12A	phospholipase A2 group XIIA	HGNC:18554	1
LOC8027720	7	3	0.97794	1.0697	0.73051	1.0697	0.73051		15199	8027720	LOC8027720	uncharacterized LOC8027720	ISCP_019589		0.0058675	Gr28b	FBgn0045495	Gustatory receptor 28b	2
LOC115310757	7	3	1.0158	0.99507	0.73022	1.0158	0.73022		15028	115310757	LOC115310757	venom allergen 5-like	ISCP_024670		0.154557	CG8483	FBgn0038126	uncharacterized protein	1		GLIPR1	GLI pathogenesis related 1	HGNC:17001	3
LOC121832994	7	4	1.1369	0.95409	0.73013	1.1369	0.73013		14505	121832994	LOC121832994	calcium-activated chloride channel regulator 1-like	ISCP_013180		0.554625
LOC120841204	7	7	0.73	0.93815	1.5471	1.5471	0.73		11084	120841204	LOC120841204	piggyBac transposable element-derived protein 2-like	ISCP_008389
LOC120840809	7	7	1.5112	0.72806	1.2489	1.5112	0.72806		14437	120840809	LOC120840809	uncharacterized LOC120840809	ISCP_009276
LOC121837165	7	7	0.77729	1.0143	0.72791	1.0143	0.72791		11512	121837165	LOC121837165	cytochrome P450 4V2-like	ISCP_036398
LOC8038589	7	6	1.2069	0.99546	0.72763	1.2069	0.72763		10534	8038589	REPTOR-BP	cAMP-responsive element-binding protein-like 2	ISCP_011827	ISCW012752	128.238	REPTOR-BP	FBgn0032202	REPTOR-binding partner	5		CREBL2	cAMP responsive element binding protein like 2	HGNC:2350	5
LOC120849563	7	7	0.77913	1.1746	0.72749	1.1746	0.72749		12418	120849563	LOC120849563	putative nuclease HARBI1	ISCP_017627		0.0623925
LOC8032665	7	7	0.79149	0.72683	1.6357	1.6357	0.72683		10314	8032665	LOC8032665	uncharacterized LOC8032665	ISCP_004692		6.4845
LOC121835606	2	2	0.7268	0.734	1.1289	1.1289	0.7268		10104	121835606	LOC121835606	uncharacterized LOC121835606	ISCP_022215		1.15065						THAP2	THAP domain containing 2	HGNC:20854	1
LOC8042865	7	6	1.1415	0.72662	0.96761	1.1415	0.72662		11800	8042865	LOC8042865	gamma-aminobutyric acid type B receptor subunit 2	ISCP_019104		0.030457	GABA-B-R3	FBgn0031275	metabotropic GABA-B receptor subtype 3	5
LOC8036657	7	7	1.0065	0.72608	0.98914	1.0065	0.72608		11489	8036657	LOC8036657	CRISP/Allergen/PR-1	ISCP_028835	ISCW010338	0.477125	Ag5r2	FBgn0020508	Antigen 5-related 2	1		PI15	peptidase inhibitor 15	HGNC:8946	3
LOC8039454	7	5	0.72788	0.72605	1.4029	1.4029	0.72605		6684	8039454	LOC8039454	probable imidazolonepropionase	ISCP_038091		0.502475						AMDHD1	amidohydrolase domain containing 1	HGNC:28577	7
LOC8051912	7	7	1.2731	0.98226	0.72601	1.2731	0.72601		13151	8051912	SelT	thioredoxin reductase-like selenoprotein T homolog CG3887	ISCP_023377		69.3775	SelT	FBgn0031670	Selenoprotein T	6		SELENOT	selenoprotein T	HGNC:18136	6
LOC121047641	7	2	0.84852	0.80258	0.72591	0.84852	0.72591		10091	121047641	LOC121047641	uncharacterized LOC121047641	ISCP_001028		0.167765
LOC120849774	7	2	0.89457	0.88295	0.72581	0.89457	0.72581		13505	120849774	LOC120849774	uncharacterized LOC120849774	ISCP_030623		0.11817
LOC8053309	7	6	0.7258	0.91608	0.9652	0.9652	0.7258		13130	8053309	LOC8053309	ornithine decarboxylase	ISCP_004955		0.05408						ODC1	ornithine decarboxylase 1	HGNC:8109	1
LOC8050818	7	6	1.1968	1.392	0.72537	1.392	0.72537		13901	8050818	LOC8050818	alpha-amylase	ISCP_020617		0.096385	Amy-d	FBgn0000078	Amylase distal	7		AMY2B	amylase alpha 2B	HGNC:478	7
LOC115323726	7	6	0.72487	1.163	1.8424	1.8424	0.72487		13168	115323726	LOC115323726	uncharacterized LOC115323726	ISCP_017344		0.142588
LOC115316640	7	5	0.72485	0.9917	1.077	1.077	0.72485		13931	115316640	LOC115316640	uncharacterized LOC115316640	ISCP_014044		0.00717
LOC8051213	7	6	1.1042	1.2815	0.72477	1.2815	0.72477		12391	8051213	Rhp	rhophilin-2	ISCP_028528		12.245	Rhp	FBgn0026374	Rhophilin	6		RHPN1	rhophilin Rho GTPase binding protein 1	HGNC:19973	6
LOC8028800	7	3	0.81727	0.72471	1.1453	1.1453	0.72471		13552	8028800	LOC8028800	proton channel OtopLc	ISCP_002358			OtopLb	FBgn0031514	Otopetrin-like b	1		OTOP2	otopetrin 2	HGNC:19657	3
LOC120845300	7	7	1.0186	0.99841	0.72424	1.0186	0.72424		11531	120845300	LOC120845300	fatty acid synthase-like	ISCP_027997		0.0650225	FASN2	FBgn0042627	Fatty acid synthase 2	1
LOC8043010	7	7	1.0297	0.77135	0.72398	1.0297	0.72398		11564	8043010	LOC8043010	serine/threonine-protein kinase SBK1	ISCP_019222		2.45175	meng	FBgn0031855	meng-po	6		SBK1	SH3 domain binding kinase 1	HGNC:17699	6
LOC8024919	7	5	1.0285	1.095	0.72362	1.095	0.72362		14991	8024919	hgo	homogentisate 1,2-dioxygenase	ISCP_006353		60.9925	hgo	FBgn0040211	homogentisate 1,2-dioxygenase	7		HGD	homogentisate 1,2-dioxygenase	HGNC:4892	7
LOC120836366	6	2	0.77597	0.72323	0.8782	0.8782	0.72323		8745	120836366	LOC120836366	uncharacterized LOC120836366	ISCP_001500		50.02	Apc	FBgn0015589	APC-like	1		APC2	APC regulator of WNT signaling pathway 2	HGNC:24036	1
LOC115325874	5	4	0.82545	1.0129	0.72296	1.0129	0.72296		12732	115325874	LOC115325874	nicotinamide N-methyltransferase	ISCP_030564		0.0611625						NNMT	nicotinamide N-methyltransferase	HGNC:7861	3
LOC8028754	7	5	1.1934	1.2036	0.72258	1.2036	0.72258		13642	8028754	LOC8028754	uncharacterized LOC8028754	ISCP_036176		33.62
LOC121835818	7	7	0.7223	1.1464	1.5209	1.5209	0.7223		12201	121835818	mei-W68	meiotic recombination protein SPO11	ISCP_018405		3.0775	mei-W68	FBgn0002716	meiotic W68	7		SPO11	SPO11 initiator of meiotic double strand breaks	HGNC:11250	7
LOC8028175	7	6	1.0348	0.72205	1.4076	1.4076	0.72205		12057	8028175	LOC8028175	nyctalopin	ISCP_003542	ISCW002873	0.4967						LRRC3	leucine rich repeat containing 3	HGNC:14965	1
LOC115327182	3	3	0.86418	0.72192	1.2096	1.2096	0.72192		10685	115327182	LOC115327182	uncharacterized LOC115327182	ISCP_022095		0.124955
LOC8028164	7	7	0.98081	1.0354	0.72181	1.0354	0.72181		11468	8028164	LOC8028164	uncharacterized LOC8028164	ISCP_009162	ISCW003193	0.0709325						NYNRIN	NYN domain and retroviral integrase containing	HGNC:20165	1
LOC8024062	7	7	0.72162	0.73229	1.0337	1.0337	0.72162		10034	8024062	LOC8024062	uncharacterized LOC8024062	ISCP_009068	ISCW001318	27.945
LOC115315629	7	5	0.72123	0.85251	1.011	1.011	0.72123		12059	115315629	LOC115315629	phospholipid-transporting ATPase ABCA3-like	ISCP_035939		0.220725
LOC120842224	2	2	0.93841	0.92771	0.72026	0.93841	0.72026		11215	120842224	LOC120842224	uncharacterized LOC120842224	ISCP_032832		0.12219
LOC120836196	7	6	1.2181	1.226	0.72021	1.226	0.72021		12024	120836196	LOC120836196	homeobox protein goosecoid-like	ISCP_026515		1.2955	Gsc	FBgn0010323	Goosecoid	3		GSC	goosecoid homeobox	HGNC:4612	4
LOC8034315	7	7	1.2959	1.2023	0.71981	1.2959	0.71981		13223	8034315	LOC8034315	monocarboxylate transporter 10	ISCP_002350		0.071045	kar	FBgn0001296	karmoisin	7	Yes (5pct FDR)	SLC16A10	solute carrier family 16 member 10	HGNC:17027	7
LOC121833448	2	2	0.71945	0.72487	0.84425	0.84425	0.71945		10073	121833448	LOC121833448	uncharacterized LOC121833448	ISCP_000404		0.0155725
LOC8034481	7	5	1.0863	0.71937	1.2076	1.2076	0.71937		14393	8034481	LOC8034481	uncharacterized LOC8034481	ISCP_029868		8.29425	Had1	FBgn0286508	beta Hydroxy acid dehydrogenase 1	4		CRYL1	crystallin lambda 1	HGNC:18246	4
LOC8038086	7	7	0.71899	1.1437	1.0716	1.1437	0.71899		12242	8038086	LOC8038086	homeobox protein Hox-D4	ISCP_034615		1.07977	Dfd	FBgn0000439	Deformed	4		HOXB4	homeobox B4	HGNC:5115	6
LOC115322747	7	5	0.71894	0.97578	1.3114	1.3114	0.71894		12873	115322747	LOC115322747	uncharacterized LOC115322747	ISCP_002583		0.02747
LOC8025480	7	6	0.71872	0.76297	1.0337	1.0337	0.71872		10802	8025480	Hs2st	heparan sulfate 2-O-sulfotransferase 1	ISCP_027186	ISCW000208	22.445	Hs2st	FBgn0024230	Heparan sulfate 2-O-sulfotransferase	7		HS2ST1	heparan sulfate 2-O-sulfotransferase 1	HGNC:5193	7
LOC8028157	7	7	1.464	0.7187	1.5875	1.5875	0.7187		14221	8028157	mys	integrin beta-PS	ISCP_008871		297.475	mys	FBgn0004657	myospheroid	7		ITGB1	integrin subunit beta 1	HGNC:6153	7
LOC121835932	7	7	1.2196	1.3536	0.71837	1.3536	0.71837		13649	121835932	LOC121835932	glutathione S-transferase 1-1-like	ISCP_016475		0.111323	GstE2	FBgn0063498	Glutathione S transferase E2	4		GSTT4	glutathione S-transferase theta 4	HGNC:26930	3
LOC120839562	7	5	0.83418	0.71827	1.113	1.113	0.71827		11722	120839562	LOC120839562	GTP cyclohydrolase 1 feedback regulatory protein-like	ISCP_017620		0.48215						GCHFR	GTP cyclohydrolase I feedback regulator	HGNC:4194	5
LOC8028341	7	6	1.3743	1.2108	0.71783	1.3743	0.71783		12647	8028341	LOC8028341	solute carrier family 35 member G1	ISCP_017245		0.45965	CG5281	FBgn0037902	uncharacterized protein	7		SLC35G1	solute carrier family 35 member G1	HGNC:26607	7
LOC120837917	7	7	1.4867	1.4636	0.71767	1.4867	0.71767		14429	120837917	LOC120837917	uncharacterized LOC120837917	ISCP_024602		0.102693	Traf6	FBgn0265464	TNF-receptor-associated factor 6	1
LOC120837831	7	7	0.71707	0.77515	1.2238	1.2238	0.71707		10115	120837831	spir	protein spire homolog 1	ISCP_018489		12.82	spir	FBgn0003475	spire	6		SPIRE1	spire type actin nucleation factor 1	HGNC:30622	6
LOC115332006	7	7	0.71696	0.9578	1.0069	1.0069	0.71696		11196	115332006	LOC115332006	hemocyte defensin Cg-Defh1-like	ISCP_008724		0.676702
LOC115317448	7	6	1.1723	0.71672	1.0346	1.1723	0.71672		12764	115317448	LOC115317448	monocarboxylate transporter 12	ISCP_002367			CG8051	FBgn0031012	uncharacterized protein	2		SLC16A9	solute carrier family 16 member 9	HGNC:23520	1
LOC121838084	7	7	0.84396	0.71663	0.80397	0.84396	0.71663		10575	121838084	LOC121838084	uncharacterized LOC121838084	ISCP_037620		0.100792
LOC8038901	7	5	1.0047	0.71654	1.3208	1.3208	0.71654		13102	8038901	LOC8038901	cytochrome P450 4V2	ISCP_013590	ISCW022695		Cyp4d8	FBgn0015033	Cytochrome P450 4d8	1
LOC115308324	7	6	1.2431	0.71652	0.79456	1.2431	0.71652		12784	115308324	LOC115308324	arylsulfatase B	ISCP_002092		0.0408	CG8646	FBgn0033763	uncharacterized protein	1		ARSI	arylsulfatase family member I	HGNC:32521	1
LOC8038053	7	4	0.78071	0.71639	0.98846	0.98846	0.71639		9215	8038053	LOC8038053	homeotic protein antennapedia	ISCP_004248		0.170533	Antp	FBgn0260642	Antennapedia	6		HOXA7	homeobox A7	HGNC:5108	4
LOC115312631	7	4	0.71533	1.208	1.0008	1.208	0.71533		9966	115312631	LOC115312631	venom peptide isomerase heavy chain-like	ISCP_025846
LOC8028024	7	7	0.71493	1.4003	1.9301	1.9301	0.71493		13903	8028024	LOC8028024	protein cordon-bleu	ISCP_030707		3.03175						COBLL1	cordon-bleu WH2 repeat protein like 1	HGNC:23571	2
LOC120836577	7	7	1.6198	1.5754	0.71471	1.6198	0.71471		14960	120836577	LOC120836577	uncharacterized LOC120836577	ISCP_004136
LOC115326167	7	6	0.71457	0.79134	1.2595	1.2595	0.71457		11482	115326167	LOC115326167	N-terminal EF-hand calcium-binding protein 1	ISCP_025647		12.65						NECAB1	N-terminal EF-hand calcium binding protein 1	HGNC:20983	6
LOC115308654	7	6	0.71439	0.85027	1.2404	1.2404	0.71439		8359	115308654	LOC115308654	uncharacterized LOC115308654	ISCP_020039		0.19975
LOC8052405	7	6	1.6616	1.6978	0.71331	1.6978	0.71331		15263	8052405	LOC8052405	putative sodium-coupled neutral amino acid transporter 7	ISCP_007253		0.648825						SLC38A7	solute carrier family 38 member 7	HGNC:25582	2
LOC120849868	7	4	0.71226	1.0318	0.76217	1.0318	0.71226		12777	120849868	LOC120849868	uncharacterized LOC120849868	ISCP_029413		5.58275
LOC8039807	7	7	0.96839	1.0453	0.71181	1.0453	0.71181		11711	8039807	LOC8039807	uncharacterized LOC8039807	ISCP_025701		7.38525
LOC120846508	3	3	0.81374	0.7115	0.95681	0.95681	0.7115		10459	120846508	LOC120846508	uncharacterized protein K02A2.6-like	ISCP_022241		0.332525						RTL1	retrotransposon Gag like 1	HGNC:14665	1
LOC120841323	7	4	0.88365	0.87636	0.71147	0.88365	0.71147		12965	120841323	LOC120841323	flavin-containing monooxygenase 5	ISCP_038525		0.625825	Fmo-2	FBgn0033079	Flavin-containing monooxygenase 2	4		FMO5	flavin containing dimethylaniline monoxygenase 5	HGNC:3773	2
LOC8027949	7	7	1.3872	0.7114	1.2708	1.3872	0.7114		13775	8027949	LOC8027949	carboxyl-terminal PDZ ligand of neuronal nitric oxide synthase protein	ISCP_023080		9.31625	CG42673	FBgn0261555	uncharacterized protein	2		NOS1AP	nitric oxide synthase 1 adaptor protein	HGNC:16859	6
LOC8034901	7	5	0.71116	0.80889	0.76286	0.80889	0.71116		11345	8034901	LOC8034901	sugar transporter SWEET1	ISCP_031351		1.6075	CG7272	FBgn0036501	uncharacterized protein	2		SLC50A1	solute carrier family 50 member 1	HGNC:30657	4
LOC120844444	3	3	0.98784	0.71115	1.26	1.26	0.71115		11453	120844444	LOC120844444	uncharacterized LOC120844444	ISCP_020110		0.1585						SAMD3	sterile alpha motif domain containing 3	HGNC:21574	1
LOC8033435	7	6	1.4341	1.3188	0.71112	1.4341	0.71112		14790	8033435	LOC8033435	uncharacterized LOC8033435	ISCP_001818		20.5425
LOC8043772	7	6	1.7618	1.3386	0.71087	1.7618	0.71087		15278	8043772	Appl	amyloid-beta-like protein	ISCP_016833		314.6	Appl	FBgn0000108	beta amyloid protein precursor-like	7		APLP1	amyloid beta precursor like protein 1	HGNC:597	7
LOC115314804	5	5	1.2536	1.3084	0.71081	1.3084	0.71081		13429	115314804	LOC115314804	uncharacterized LOC115314804	ISCP_008198		0.112865
LOC121836037	7	7	1.1258	0.71028	0.78548	1.1258	0.71028		12211	121836037	LOC121836037	alpha-tocopherol transfer protein-like	ISCP_000653		0.33755	CG5973	FBgn0031914	uncharacterized protein	4		RLBP1	retinaldehyde binding protein 1	HGNC:10024	2
LOC115310497	7	7	0.96659	1.2671	0.70966	1.2671	0.70966		13067	115310497	Coprox	oxygen-dependent coproporphyrinogen-III oxidase	ISCP_027935		5.5415	Coprox	FBgn0021944	Coproporphyrinogen oxidase	7		CPOX	coproporphyrinogen oxidase	HGNC:2321	7
LOC115329103	3	3	0.93236	0.71824	0.70963	0.93236	0.70963		11014	115329103	LOC115329103	tigger transposable element-derived protein 6	ISCP_015881		0.258125	cag	FBgn0017414	cag	2		TIGD6	tigger transposable element derived 6	HGNC:18332	2
LOC121835202	6	5	0.8899	0.70962	1.4813	1.4813	0.70962		8990	121835202	LOC121835202	E3 SUMO-protein ligase PIAS2-like	ISCP_010928
LOC8026887	7	7	1.4773	1.4052	0.70957	1.4773	0.70957		14297	8026887	LOC8026887	peptide methionine sulfoxide reductase MsrB	ISCP_037432	ISCW017130	47.725	SelR	FBgn0267376	Selenoprotein R	6		MSRB2	methionine sulfoxide reductase B2	HGNC:17061	7
LOC8027004	7	6	0.93488	0.70946	0.90774	0.93488	0.70946		10977	8027004	LOC8027004	multidrug resistance-associated protein 1-like	ISCP_035595		0.1975	MRP	FBgn0032456	Multidrug-Resistance like Protein 1	1		ABCC2	ATP binding cassette subfamily C member 2	HGNC:53	1
LOC8023704	7	7	0.81966	0.70931	1.427	1.427	0.70931		10368	8023704	Ssdp	single-stranded DNA-binding protein 3	ISCP_023680		43.68	Ssdp	FBgn0011481	Sequence-specific single-stranded DNA-binding protein	7	Yes (5pct FDR)	SSBP3	single stranded DNA binding protein 3	HGNC:15674	7
LOC115332158	7	6	0.70922	0.79728	1.4162	1.4162	0.70922		10564	115332158	LOC115332158	uncharacterized LOC115332158	ISCP_025917		4.77675						POGK	pogo transposable element derived with KRAB domain	HGNC:18800	1
LOC120836357	7	7	0.74619	0.70896	1.3876	1.3876	0.70896		9895	120836357	LOC120836357	uncharacterized LOC120836357	ISCP_000649		19.5075
LOC8033473	7	6	1.4907	0.70879	1.62	1.62	0.70879		9944	8033473	LOC8033473	uncharacterized LOC8033473	ISCP_022033		6.6625						C1orf53	chromosome 1 open reading frame 53	HGNC:30003	4
LOC115324072	3	3	1.1595	0.88575	0.70768	1.1595	0.70768		12503	115324072	LOC115324072	uncharacterized LOC115324072	ISCP_018979		0.100288
LOC121837917	7	7	1.4322	1.48	0.70764	1.48	0.70764		14341	121837917	LOC121837917	angiotensin-converting enzyme-like	ISCP_032696			Ance	FBgn0012037	Angiotensin converting enzyme	5		ACE	angiotensin I converting enzyme	HGNC:2707	3
LOC8030482	7	7	0.94906	0.70643	2.0485	2.0485	0.70643		11166	8030482	LOC8030482	uncharacterized LOC8030482	ISCP_006837		0.219525
LOC8032122	7	6	1.046	1.1399	0.70615	1.1399	0.70615		13385	8032122	TTLL12	tubulin--tyrosine ligase-like protein 12	ISCP_022491		1.9595	TTLL12	FBgn0033225	Tubulin tyrosine ligase-like 12	7		TTLL12	tubulin tyrosine ligase like 12	HGNC:28974	7
LOC115332984	7	6	1.0143	0.8146	0.70606	1.0143	0.70606		12103	115332984	LOC115332984	uncharacterized LOC115332984	ISCP_016808		9.90275
LOC120837054	7	6	1.1924	1.1504	0.70524	1.1924	0.70524		10567	120837054	LOC120837054	myosin phosphatase Rho-interacting protein-like	ISCP_018817		2.06525	osp	FBgn0003016	outspread	2		MPRIP	myosin phosphatase Rho interacting protein	HGNC:30321	2
LOC8026254	7	6	0.7045	1.0363	1.7823	1.7823	0.7045		9779	8026254	LOC8026254	uncharacterized LOC8026254	ISCP_009831	ISCW017200	12.8825	Alms1a	FBgn0025388	Alstrom syndrome 1a	1		C10orf90	chromosome 10 open reading frame 90	HGNC:26563	1
LOC115331314	7	7	1.2368	1.2347	0.70388	1.2368	0.70388		12921	115331314	LOC115331314	uncharacterized LOC115331314	ISCP_034011		0.146675
LOC8029656	7	5	0.92391	0.70387	1.1935	1.1935	0.70387		13300	8029656	LOC8029656	uncharacterized LOC8029656	ISCP_005623		32.1975
LOC120846714	7	7	0.83527	0.88077	0.70317	0.88077	0.70317		10738	120846714	LOC120846714	Down syndrome cell adhesion molecule-like protein Dscam2	ISCP_000348		0.437675
LOC121836447	7	7	1.3143	1.2595	0.70269	1.3143	0.70269		13469	121836447	LOC121836447	connectin-like	ISCP_036103			Con	FBgn0005775	Connectin	2
LOC115310679	5	4	1.2631	1.22	0.70263	1.2631	0.70263		14215	115310679	LOC115310679	uncharacterized LOC115310679	ISCP_012119		0.748475
LOC8026531	7	7	0.96525	0.70245	1.1429	1.1429	0.70245		10973	8026531	LOC8026531	flocculation protein FLO11	ISCP_022811		2.05575	CG42795	FBgn0261928	uncharacterized protein	3		TBC1D30	TBC1 domain family member 30	HGNC:29164	4
LOC115315214	2	2	0.8252	0.86953	0.7021	0.86953	0.7021		10773	115315214	LOC115315214	uncharacterized LOC115315214	ISCP_026136		0.527625
LOC115327550	7	6	1.2701	1.0364	0.70203	1.2701	0.70203		14016	115327550	LOC115327550	CAP-Gly domain-containing linker protein 4	ISCP_011090		12.83						CLIP3	CAP-Gly domain containing linker protein 3	HGNC:24314	7
LOC115323836	6	3	1.4251	0.70156	0.78666	1.4251	0.70156		6536	115323836	LOC115323836	serine/threonine-protein kinase PLK4	ISCP_005122		3.943	SAK	FBgn0026371	Sak kinase	5	Yes (5pct FDR)	PLK4	polo like kinase 4	HGNC:11397	5
LOC8038900	7	7	0.70112	1.0364	1.0687	1.0687	0.70112		11575	8038900	LOC8038900	cytochrome P450 4V2	ISCP_029382		0.0471175
LOC115326889	7	7	0.70111	1.3955	0.9214	1.3955	0.70111		13874	115326889	LOC115326889	uncharacterized LOC115326889	ISCP_002755		4.29575	CG42288	FBgn0259184	uncharacterized protein	1
LOC8036679	7	7	1.612	1.6045	0.70104	1.612	0.70104		14915	8036679	LOC8036679	cyclin-I	ISCP_006007		16.245	CycG	FBgn0039858	Cyclin G	1		CCNI	cyclin I	HGNC:1595	7
LOC115325467	7	7	0.70017	0.79676	1.0907	1.0907	0.70017		10219	115325467	LOC115325467	evasin P1124-like	ISCP_007949		3.36175
LOC115324471	7	6	0.69865	0.82352	1.4067	1.4067	0.69865		9212	115324471	LOC115324471	carboxypeptidase A2	ISCP_024129		0.124735	CG17633	FBgn0032144	uncharacterized protein	2		CPB2	carboxypeptidase B2	HGNC:2300	1
LOC121838172	7	6	1.4298	1.3295	0.69789	1.4298	0.69789		14817	121838172	LOC121838172	solute carrier family 22 member 7-like	ISCP_033215		0.0854
LOC115318262	2	2	0.74526	0.69733	0.97003	0.97003	0.69733		10180	115318262	LOC115318262	uncharacterized LOC115318262	ISCP_036649		0.206825	CG14135	FBgn0036193	uncharacterized protein	1
LOC8024816	7	5	1.3178	1.1933	0.69717	1.3178	0.69717		15049	8024816	ari-2	potential E3 ubiquitin-protein ligase ariadne-2	ISCP_015038		31.2725	ari-2	FBgn0025186	ariadne 2	7		ARIH2	ariadne RBR E3 ubiquitin protein ligase 2	HGNC:690	7
LOC121046536	7	6	0.75423	0.69674	1.3522	1.3522	0.69674		10191	121046536	LOC121046536	uncharacterized LOC121046536	ISCP_019754		0.14714
LOC8042294	7	6	1.3177	1.3164	0.69662	1.3177	0.69662		14332	8042294	LOC8042294	transmembrane protein 192	ISCP_006470	ISCW023787	24.4925	CG7523	FBgn0038533	uncharacterized protein	6		TMEM192	transmembrane protein 192	HGNC:26775	4
LOC120849891	7	4	0.6966	0.87067	0.9308	0.9308	0.6966		11703	120849891	LOC120849891	uncharacterized LOC120849891	ISCP_016649		1.13045
LOC8052625	7	7	1.6105	1.4446	0.69659	1.6105	0.69659		14848	8052625	LOC8052625	protein phosphatase inhibitor 2	-		40.9	I-2	FBgn0028429	Inhibitor-2	4		PPP1R2	protein phosphatase 1 regulatory inhibitor subunit 2	HGNC:9288	6
LOC115315631	7	6	1.266	1.2296	0.6964	1.266	0.6964		12862	115315631	LOC115315631	uncharacterized LOC115315631	ISCP_014164		20.785
LOC121836332	7	3	0.82439	0.8756	0.69558	0.8756	0.69558		8832	121836332	LOC121836332	retinal homeobox protein Rx-like	ISCP_021178		0.184092
LOC120840744	6	6	1.3064	1.3759	0.69557	1.3759	0.69557		13814	120840744	LOC120840744	uncharacterized LOC120840744	ISCP_025022		0.28405
LOC8029363	7	7	0.99486	0.97575	0.69521	0.99486	0.69521		11304	8029363	LOC8029363	adenylate cyclase type 10	ISCP_019864		0.00412575						ADCY10	adenylate cyclase 10	HGNC:21285	6
LOC115311097	7	4	0.69484	0.81694	1.295	1.295	0.69484		13081	115311097	LOC115311097	putative cytochrome P450 CYP13A8	ISCP_022271		2.35975
LOC121838229	7	7	1.3379	1.3619	0.6947	1.3619	0.6947		13699	121838229	LOC121838229	uncharacterized LOC121838229	ISCP_004462
LOC8026191	7	7	0.87754	0.69331	0.85235	0.87754	0.69331		10739	8026191	LOC8026191	tubulin epsilon chain	ISCP_013344		12.7575						TUBE1	tubulin epsilon 1	HGNC:20775	7
LOC8035112	7	7	1.6643	0.8551	0.69271	1.6643	0.69271		15027	8035112	Chpf	chondroitin sulfate glucuronyltransferase	ISCP_019181	ISCW008742	12.2375	Chpf	FBgn0263005	Chondroitin polymerizing factor	7		CHPF2	chondroitin polymerizing factor 2	HGNC:29270	6
LOC121836825	5	2	0.69266	0.8085	1.057	1.057	0.69266		3541	121836825	LOC121836825	uncharacterized protein K02A2.6-like	ISCP_012652		0.16356
LOC120836615	7	6	1.5637	1.5166	0.69235	1.5637	0.69235		14917	120836615	LOC120836615	peptidyl-tRNA hydrolase ICT1, mitochondrial-like	ISCP_024628		5.712	CG6094	FBgn0032261	uncharacterized protein	3	Yes (5pct FDR)	MRPL58	mitochondrial ribosomal protein L58	HGNC:5359	1
LOC8035162	7	4	0.89581	0.87361	0.69232	0.89581	0.69232		8742	8035162	LOC8035162	complex I assembly factor ACAD9, mitochondrial	ISCP_028111		21.1975	Egm	FBgn0086712	Enigma	1	Yes (5pct FDR)	ACAD9	acyl-CoA dehydrogenase family member 9	HGNC:21497	7
LOC115311066	7	7	0.69184	1.1555	1.4692	1.4692	0.69184		12334	115311066	LOC115311066	histone-lysine N-methyltransferase PRDM9-like	ISCP_024651		0.22495						PRDM7	PR/SET domain 7	HGNC:9351	2
LOC121838240	7	7	1.0938	1.1604	0.6916	1.1604	0.6916		12463	121838240	LOC121838240	uncharacterized LOC121838240	ISCP_015494		0.376125
LOC115325396	7	4	0.69064	0.70989	1.0773	1.0773	0.69064		6595	115325396	LOC115325396	uncharacterized LOC115325396	ISCP_030944		5.30775
LOC8029735	7	6	1.3982	1.6562	0.69014	1.6562	0.69014		14237	8029735	LOC8029735	guanylate cyclase soluble subunit beta-1-like	ISCP_008422		0.52435	Gycbeta100B	FBgn0013973	Guanylyl cyclase beta-subunit at 100B	1		GUCY1B1	guanylate cyclase 1 soluble subunit beta 1	HGNC:4687	1
LOC115313247	7	7	1.6536	1.5414	0.68993	1.6536	0.68993		15034	115313247	LOC115313247	RING finger protein 151	ISCP_010063		52.7475						RNF151	ring finger protein 151	HGNC:23235	5
LOC120844921	7	7	0.9382	0.68905	0.73106	0.9382	0.68905		11119	120844921	LOC120844921	cytochrome P450 2A4-like	ISCP_001672		16.5875	Cyp305a1	FBgn0036910	Cytochrome P450 305a1	1		CYP2A13	cytochrome P450 family 2 subfamily A member 13	HGNC:2608	5
LOC8023655	7	6	1.2548	0.81241	0.68793	1.2548	0.68793		13340	8023655	LOC8023655	RUN domain-containing protein 1	ISCP_021599		7.94375	CG3703	FBgn0040348	uncharacterized protein	7		RUNDC1	RUN domain containing 1	HGNC:25418	7
LOC121833965	7	7	1.4296	1.4521	0.68762	1.4521	0.68762		14194	121833965	LOC121833965	zinc finger protein 2 homolog	ISCP_013799		2.397	CG2202	FBgn0030240	uncharacterized protein	1		ZNF429	zinc finger protein 429	HGNC:20817	1
LOC115310232	7	6	1.1857	0.68655	1.3285	1.3285	0.68655		13860	115310232	LOC115310232	papilin-like	ISCP_028825		0.0593175
LOC8038370	7	6	0.68639	0.70924	1.0589	1.0589	0.68639		11237	8038370	LOC8038370	retinal dehydrogenase 1	ISCP_017186		48.215	CG31075	FBgn0051075	uncharacterized protein	3		ALDH1A2	aldehyde dehydrogenase 1 family member A2	HGNC:15472	2
LOC121833279	7	7	1.575	1.4973	0.68639	1.575	0.68639		14802	121833279	LOC121833279	uncharacterized LOC121833279	ISCP_018193		1.9355
LOC8041489	7	7	0.78728	1.0093	0.68622	1.0093	0.68622		11416	8041489	orb	cytoplasmic polyadenylation element-binding protein 1	ISCP_002507		7.2105	orb	FBgn0004882	oo18 RNA-binding protein	4		CPEB1	cytoplasmic polyadenylation element binding protein 1	HGNC:21744	7
LOC115313880	7	4	0.90562	0.68619	1.3981	1.3981	0.68619		13254	115313880	LOC115313880	uncharacterized LOC115313880	ISCP_001223		0.291
LOC8036516	7	6	0.86965	1.6477	0.68574	1.6477	0.68574		15220	8036516	LOC8036516	probable 2-oxoglutarate dehydrogenase E1 component DHKTD1, mitochondrial	ISCP_027570		27.27	CG1544	FBgn0039827	uncharacterized protein	7		DHTKD1	dehydrogenase E1 and transketolase domain containing 1	HGNC:23537	7
LOC8034680	7	5	1.1715	1.1189	0.6856	1.1715	0.6856		13858	8034680	LOC8034680	cytochrome P450 3A43-like	ISCP_001077		0.097075
LOC120846217	7	5	0.68556	0.97614	0.83247	0.97614	0.68556		12884	120846217	LOC120846217	uncharacterized LOC120846217	ISCP_011781		0.392225	CG18766	FBgn0042111	uncharacterized protein	2		MSANTD1	Myb/SANT DNA binding domain containing 1	HGNC:33741	3
LOC8041569	7	5	0.88627	1.0689	0.6852	1.0689	0.6852		14459	8041569	LOC8041569	uncharacterized LOC8041569	ISCP_009443		1.7135	sov	FBgn0287582	small ovary	1
LOC120836544	7	7	0.91961	1.0682	0.68507	1.0682	0.68507		11829	120836544	heca	headcase protein	ISCP_022181		17.5	heca	FBgn0010113	headcase	5	Yes (5pct FDR)	HECA	hdc homolog, cell cycle regulator	HGNC:21041	7
LOC8036622	7	7	0.68486	0.91617	1.51	1.51	0.68486		10969	8036622	LOC8036622	protein lifeguard 1	ISCP_029871		13.2475	CG30379	FBgn0050379	uncharacterized protein	1		FAIM2	Fas apoptotic inhibitory molecule 2	HGNC:17067	6
LOC115313870	7	6	0.68456	1.1038	1.0164	1.1038	0.68456		12014	115313870	LOC115313870	uncharacterized LOC115313870	ISCP_005239		1.49625
LOC8033219	7	5	1.2122	0.68449	0.97352	1.2122	0.68449		10048	8033219	LOC8033219	uncharacterized LOC8033219	ISCP_015006		19.07						RPUSD4	RNA pseudouridine synthase D4	HGNC:25898	4
LOC8042278	7	7	0.68409	0.90626	1.4694	1.4694	0.68409		10841	8042278	LOC8042278	protein GOLM2	ISCP_029065	ISCW013759	42.4525
LOC8037667	7	7	1.3842	1.2359	0.684	1.3842	0.684		13852	8037667	LOC8037667	macoilin-1	ISCP_019543		10.82	CG30389	FBgn0050389	uncharacterized protein	6		MACO1	macoilin 1	HGNC:25572	6
LOC121836675	7	7	1.4205	1.3323	0.68375	1.4205	0.68375		13967	121836675	LOC121836675	protein ALP1-like	ISCP_028081		0.55115	CG7492	FBgn0035807	uncharacterized protein	1
LOC120845815	5	2	0.74123	0.68354	0.91899	0.91899	0.68354		10982	120845815	LOC120845815	uncharacterized LOC120845815	ISCP_009495		3.04425
LOC121048194	5	3	0.80125	0.68353	1.1579	1.1579	0.68353		9882	121048194	LOC121048194	uncharacterized LOC121048194	ISCP_033348		0.50065
LOC8038489	7	5	1.1199	1.1203	0.68333	1.1203	0.68333		13241	8038489	LOC8038489	NT-3 growth factor receptor	ISCP_025829		0.03087						NTRK2	neurotrophic receptor tyrosine kinase 2	HGNC:8032	6
LOC121837278	7	3	0.68288	0.69343	1.1334	1.1334	0.68288		11535	121837278	LOC121837278	uncharacterized LOC121837278	ISCP_006552		0.861875
LOC115326923	3	3	1.0359	0.91787	0.68285	1.0359	0.68285		11731	115326923	LOC115326923	putative nuclease HARBI1	ISCP_035879		0.0120335	CG12253	FBgn0026148	uncharacterized protein	1
LOC120850667	7	7	0.68246	1.0207	1.5253	1.5253	0.68246		11509	120850667	LOC120850667	uncharacterized LOC120850667	ISCP_002520
LOC115328459	7	7	1.1526	0.68221	0.88282	1.1526	0.68221		12215	115328459	LOC115328459	indolethylamine N-methyltransferase	ISCP_010723								INMT	indolethylamine N-methyltransferase	HGNC:6069	5
LOC8053933	7	5	0.68157	0.72371	1.226	1.226	0.68157		10393	8053933	LOC8053933	RING finger protein 151	ISCP_017036		17.1425						RNF151	ring finger protein 151	HGNC:23235	5
LOC121838383	4	4	1.0355	1.1427	0.6814	1.1427	0.6814		12400	121838383	LOC121838383	dihydrofolate reductase-like	ISCP_036601		4.97775	Dhfr	FBgn0004087	Dihydrofolate reductase	7	Yes (5pct FDR)	DHFR	dihydrofolate reductase	HGNC:2861	7
LOC115315187	7	7	0.68128	0.7678	1.1735	1.1735	0.68128		10161	115315187	LOC115315187	4-coumarate--CoA ligase 1-like	ISCP_023051		0.433275	pdgy	FBgn0027601	pudgy	1
LOC8024369	7	6	1.0371	1.0476	0.68126	1.0476	0.68126		12819	8024369	LOC8024369	cytochrome P450 3A41-like	ISCP_024847		0.045785	Cyp6a14	FBgn0033302	Cytochrome P450 6a14	5		CYP3A7	cytochrome P450 family 3 subfamily A member 7	HGNC:2640	2
LOC115325946	7	7	1.3747	1.3314	0.68116	1.3747	0.68116		13831	115325946	Rpp20	ribonuclease P protein subunit p20	ISCP_035986		16.9525	Rpp20	FBgn0066304	Ribonuclease P protein subunit p20	5	Yes (5pct FDR)	POP7	POP7 homolog, ribonuclease P/MRP subunit	HGNC:19949	7
LOC120836688	7	7	1.3796	0.6809	1.4147	1.4147	0.6809		13737	120836688	LOC120836688	cytochrome P450 3A6-like	ISCP_000226		0.524875	Cyp6u1	FBgn0033121	Cytochrome P450 6u1	2
LOC8041765	7	5	0.68044	0.77637	1.2445	1.2445	0.68044		8019	8041765	LOC8041765	allatostatin-A receptor	ISCP_031417		1.734	AstA-R1	FBgn0266429	Allatostatin A receptor 1	7		GALR2	galanin receptor 2	HGNC:4133	7
LOC120842253	7	7	0.82572	0.68034	1.0796	1.0796	0.68034		10364	120842253	LOC120842253	CDK5 and ABL1 enzyme substrate 2	ISCP_032820		8.87325	CG6191	FBgn0027581	uncharacterized protein	6		CABLES1	Cdk5 and Abl enzyme substrate 1	HGNC:25097	6
LOC8051949	7	6	1.5457	1.4552	0.68014	1.5457	0.68014		13034	8051949	LOC8051949	uncharacterized LOC8051949	ISCP_025789	ISCW004711	0.099775
LOC8050388	7	5	1.4713	1.4157	0.67998	1.4713	0.67998		14478	8050388	LOC8050388	chymotrypsinogen A	ISCP_015769		3.18125	CG6592	FBgn0035669	uncharacterized protein	2		CELA1	chymotrypsin like elastase 1	HGNC:3308	1
LOC120840477	7	6	1.116	0.67996	0.73748	1.116	0.67996		12779	120840477	LOC120840477	testis-specific serine/threonine-protein kinase 2-like	ISCP_003435		0.494975	Tssk	FBgn0038630	Testis-specific serine/threonine kinase	4		TSSK1B	testis specific serine kinase 1B	HGNC:14968	4
LOC8025468	7	6	0.84401	0.67945	1.2425	1.2425	0.67945		12533	8025468	LOC8025468	breast cancer anti-estrogen resistance protein 3 homolog	ISCP_024822		3.19875	CG9098	FBgn0031762	uncharacterized protein	7		BCAR3	BCAR3 adaptor protein, NSP family member	HGNC:973	7
LOC115317970	7	6	0.67917	0.7852	1.3756	1.3756	0.67917		12689	115317970	LOC115317970	uncharacterized LOC115317970	ISCP_012721
LOC120838578	7	7	0.92521	0.67899	1.406	1.406	0.67899		11028	120838578	LOC120838578	fibrillin-2	ISCP_029742		0.07491						NPNT	nephronectin	HGNC:27405	1
LOC115316157	7	7	0.84066	0.67892	1.1645	1.1645	0.67892		10542	115316157	LOC115316157	uncharacterized LOC115316157	ISCP_001065		0.035855
LOC8037518	7	7	0.6788	0.72211	1.1309	1.1309	0.6788		9838	8037518	LOC8037518	uncharacterized LOC8037518	ISCP_007847	ISCW010546	11.3825
LOC8030011	7	7	0.67837	1.0021	0.82754	1.0021	0.67837		11385	8030011	LOC8030011	transmembrane protein 42	ISCP_038483		2.1155	CG42495	FBgn0260027	uncharacterized protein	1		TMEM42	transmembrane protein 42	HGNC:28444	4
LOC8029345	7	5	0.90365	0.78246	0.6782	0.90365	0.6782		12676	8029345	LOC8029345	serine/threonine-protein kinase Sgk1	ISCP_003234		53.6025						SGK3	serum/glucocorticoid regulated kinase family member 3	HGNC:10812	6
LOC121046187	2	2	0.72069	0.67813	0.8778	0.8778	0.67813		10055	121046187	LOC121046187	neuropeptide-like protein 31	ISCP_004014		0.1402
LOC120835975	7	3	0.93134	0.67788	0.68549	0.93134	0.67788		11347	120835975	LOC120835975	uncharacterized LOC120835975	ISCP_001805		1.9225
LOC8031226	7	5	0.67725	0.96965	0.8617	0.96965	0.67725		8911	8031226	LOC8031226	solute carrier family 13 member 5-like	ISCP_028026		0.1664	Indy	FBgn0036816	I'm not dead yet	2	Yes (5pct FDR)	SLC13A5	solute carrier family 13 member 5	HGNC:23089	3
LOC121046212	4	4	0.67721	0.82336	1.2126	1.2126	0.67721		10404	121046212	LOC121046212	tigger transposable element-derived protein 4-like	ISCP_021033		0.145232	cag	FBgn0017414	cag	2		TIGD4	tigger transposable element derived 4	HGNC:18335	2
LOC120842549	7	7	0.83472	0.67709	1.2723	1.2723	0.67709		10385	120842549	LOC120842549	uncharacterized LOC120842549	ISCP_027541
LOC8039076	7	6	1.3744	1.1204	0.67696	1.3744	0.67696		14553	8039076	LOC8039076	probable chitinase 10	ISCP_024526		0.115788
LOC120846470	5	5	1.5333	1.4755	0.67675	1.5333	0.67675		14605	120846470	LOC120846470	uncharacterized LOC120846470	ISCP_036972		0.0236375
LOC8037995	7	4	1.0462	0.67671	0.82886	1.0462	0.67671		10957	8037995	LOC8037995	F-box only protein 3	ISCP_021931		6.55675						FBXO3	F-box protein 3	HGNC:13582	7
LOC115319493	7	7	0.93196	0.67667	1.1352	1.1352	0.67667		10930	115319493	LOC115319493	uncharacterized LOC115319493	ISCP_023574		14.3425						FNBP4	formin binding protein 4	HGNC:19752	5
LOC115323378	7	6	1.3123	1.1182	0.67651	1.3123	0.67651		14171	115323378	LOC115323378	arylsulfatase B	ISCP_008797		0.761475						ARSB	arylsulfatase B	HGNC:714	4
LOC115333102	7	4	1.1589	1.3293	0.67627	1.3293	0.67627		13599	115333102	LOC115333102	pancreatic triacylglycerol lipase-like	ISCP_032359		0.01598	CG13282	FBgn0032612	uncharacterized protein	1
LOC8035036	7	7	1.1304	0.67621	1.1629	1.1629	0.67621		12184	8035036	LOC8035036	cyclin-dependent kinase 14	ISCP_004750		12.1058	Eip63E	FBgn0005640	Ecdysone-induced protein 63E	7	Yes (5pct FDR)	CDK14	cyclin dependent kinase 14	HGNC:8883	6
LOC120844181	7	7	0.96315	1.1391	0.67609	1.1391	0.67609		12299	120844181	LOC120844181	alkylated DNA repair protein alkB homolog 8-like	ISCP_002066		0.751025	CG17807	FBgn0034748	uncharacterized protein	3		ALKBH8	alkB homolog 8, tRNA methyltransferase	HGNC:25189	2
LOC8037325	7	5	1.0641	0.99213	0.67608	1.0641	0.67608		12805	8037325	ringer	tubulin polymerization-promoting protein homolog	ISCP_033762		3.4385	ringer	FBgn0266417	ringmaker	6		TPPP3	tubulin polymerization promoting protein family member 3	HGNC:24162	5
LOC120836064	7	2	0.73843	0.67503	0.90444	0.90444	0.67503		14018	120836064	LOC120836064	juvenile hormone acid O-methyltransferase-like	ISCP_015638		0.1815	jhamt	FBgn0028841	juvenile hormone acid methyltransferase	1
LOC8033203	7	7	0.67444	1.2719	0.99007	1.2719	0.67444		13086	8033203	LOC8033203	B-cell receptor-associated protein 31	ISCP_014553	ISCW009367	217.275	CG13887	FBgn0035165	uncharacterized protein	7	Yes (5pct FDR)	BCAP31	B cell receptor associated protein 31	HGNC:16695	7
LOC115314377	7	5	0.89249	0.93605	0.67376	0.93605	0.67376		9933	115314377	LOC115314377	zinc finger protein 431-like	ISCP_029822		6.23825	CG5245	FBgn0038047	uncharacterized protein	1		ZNF845	zinc finger protein 845	HGNC:25112	3
LOC8024244	7	5	1.7355	1.1062	0.67333	1.7355	0.67333		15286	8024244	LOC8024244	beta-galactosidase	ISCP_010106		2.31	Ect3	FBgn0260746	Ectoderm-expressed 3	7		GLB1	galactosidase beta 1	HGNC:4298	3
LOC8041983	7	6	0.86403	0.67303	0.85461	0.86403	0.67303		9664	8041983	LOC8041983	palmitoyltransferase ZDHHC6	ISCP_016821	ISCW014737	14.645	CG4483	FBgn0035970	uncharacterized protein	7		ZDHHC6	zinc finger DHHC-type palmitoyltransferase 6	HGNC:19160	6
LOC120841418	7	5	0.6725	1.1732	0.8683	1.1732	0.6725		14538	120841418	LOC120841418	venom metalloproteinase antarease-like TtrivMP_A	ISCP_006256		0.0869675
LOC8029721	7	4	0.88897	0.67243	1.2842	1.2842	0.67243		8394	8029721	LOC8029721	dehydrogenase/reductase SDR family member 12-like	ISCP_000175		48.3675						DHRS12	dehydrogenase/reductase 12	HGNC:25832	7
LOC8037532	7	4	0.67223	0.98544	1.0801	1.0801	0.67223		11964	8037532	LOC8037532	chitinase-3-like protein 2	ISCP_002999		0.19245
LOC8031762	7	5	0.67218	1.1743	0.73881	1.1743	0.67218		14033	8031762	puf	ubiquitin carboxyl-terminal hydrolase 34	ISCP_000722		9.76425	puf	FBgn0039214	puffyeye	6	Yes (5pct FDR)	USP34	ubiquitin specific peptidase 34	HGNC:20066	7
LOC115309461	7	5	0.9409	0.67185	0.85299	0.9409	0.67185		11529	115309461	LOC115309461	uncharacterized LOC115309461	ISCP_000011
LOC115311322	7	6	1.4721	1.4419	0.67165	1.4721	0.67165		11553	115311322	LOC115311322	valacyclovir hydrolase	ISCP_002443		20.9325	CG5377	FBgn0038974	uncharacterized protein	6		BPHL	biphenyl hydrolase like	HGNC:1094	7
LOC115311742	7	3	0.81448	0.75786	0.67162	0.81448	0.67162		12110	115311742	bent	twitchin	ISCP_027081		4.75625	bt	FBgn0005666	bent	7		TTN	titin	HGNC:12403	3
LOC8040805	7	6	1.21	1.3495	0.67104	1.3495	0.67104		14389	8040805	LOC8040805	L-sorbose 1-dehydrogenase-like	ISCP_004358		0.0060155						CHDH	choline dehydrogenase	HGNC:24288	3
LOC121046929	7	6	1.1404	1.3826	0.67097	1.3826	0.67097		13590	121046929	LOC121046929	uncharacterized LOC121046929	ISCP_013338		0.02651	Ir7g	FBgn0029968	Ionotropic receptor 7g	1
LOC8032003	7	7	0.84457	0.79702	0.67089	0.84457	0.67089		10530	8032003	Aplip1	JNK-interacting protein 1	ISCP_034884		6.105	Aplip1	FBgn0040281	APPL-interacting protein 1	6		LOC101929775	C-Jun-amino-terminal kinase-interacting protein 1-like	-:-	5
LOC120844619	7	2	0.77364	0.67035	0.76185	0.77364	0.67035		14155	120844619	LOC120844619	uncharacterized LOC120844619	ISCP_038362		0.332225
LOC8043598	7	6	0.67004	0.97082	1.6927	1.6927	0.67004		10330	8043598	LOC8043598	uncharacterized LOC8043598	ISCP_022426	ISCW015387	0.056225
LOC120848880	7	7	1.4985	1.4825	0.66965	1.4985	0.66965		14464	120848880	LOC120848880	TNF receptor-associated factor 5-like	ISCP_030603		0.2696
LOC8050715	7	7	0.66958	0.91913	0.72936	0.91913	0.66958		10849	8050715	LOC8050715	gastrula zinc finger protein XlCGF49.1-like	ISCP_037618		4.604
LOC8039326	7	6	0.94361	0.66933	0.89925	0.94361	0.66933		12047	8039326	LOC8039326	histone-lysine N-methyltransferase PRDM9-like	ISCP_032227	ISCW012869	10.6502
LOC120839753	7	7	0.66916	0.99786	1.2379	1.2379	0.66916		11380	120839753	LOC120839753	indolethylamine N-methyltransferase-like	ISCP_009536		0.439725						NNMT	nicotinamide N-methyltransferase	HGNC:7861	3
LOC121046195	7	6	1.0649	1.0532	0.66915	1.0649	0.66915		12823	121046195	LOC121046195	fibroin heavy chain-like	ISCP_033663		0.5445	CG32564	FBgn0052564	uncharacterized protein	1
LOC8041947	7	7	0.93605	0.98025	0.66912	0.98025	0.66912		11310	8041947	LOC8041947	chymotrypsinogen A-like	ISCP_028341			CG9737	FBgn0039758	uncharacterized protein	1		CELA2A	chymotrypsin like elastase 2A	HGNC:24609	1
LOC8050572	7	7	0.75165	0.66827	0.73587	0.75165	0.66827		10050	8050572	Sil1	nucleotide exchange factor SIL1	ISCP_015639		64.3425	Sil1	FBgn0039296	Sil1 nucleotide exchange factor	6		SIL1	SIL1 nucleotide exchange factor	HGNC:24624	6
LOC121832945	5	4	0.88857	0.66797	1.0609	1.0609	0.66797		12040	121832945	LOC121832945	zinc finger protein 737-like	ISCP_031831		3.8775	Paris	FBgn0031610	Parkin Interacting Substrate	1		ZNF146	zinc finger protein 146	HGNC:12931	1
LOC115327492	7	7	0.82953	0.66782	1.348	1.348	0.66782		10374	115327492	LOC115327492	transmembrane protein 220	ISCP_026027		8.04175						TMEM220	transmembrane protein 220	HGNC:33757	4
LOC121833134	2	2	0.78728	0.76435	0.66775	0.78728	0.66775		10370	121833134	LOC121833134	uncharacterized LOC121833134	ISCP_003589		0.091215	CG17078	FBgn0086855	uncharacterized protein	4
LOC120836066	3	2	0.66729	0.66732	0.85361	0.85361	0.66729		10473	120836066	LOC120836066	uncharacterized LOC120836066	ISCP_033416		0.119155
LOC121837303	7	7	1.3126	1.3476	0.66695	1.3476	0.66695		13530	121837303	LOC121837303	uncharacterized LOC121837303	ISCP_017786
LOC115331135	7	3	0.75879	0.66691	0.81176	0.81176	0.66691		8820	115331135	LOC115331135	zinc finger protein 528-like	ISCP_035236		13.9975
LOC115311792	7	6	1.2742	0.66685	1.4434	1.4434	0.66685		14369	115311792	LOC115311792	zinc finger protein OZF	ISCP_002024		1.75225	CG2202	FBgn0030240	uncharacterized protein	1		ZNF596	zinc finger protein 596	HGNC:27268	1
LOC121834466	7	7	0.6857	0.66672	1.4439	1.4439	0.66672		9694	121834466	LOC121834466	uncharacterized LOC121834466	ISCP_015528		0.0337
LOC121832998	7	6	1.1821	1.0669	0.66667	1.1821	0.66667		10581	121832998	LOC121832998	hyaluronan-mediated motility receptor-like	ISCP_037166		11.7325	Rbpn-5	FBgn0034585	Rabaptin-5	1		HMMR	hyaluronan mediated motility receptor	HGNC:5012	3
LOC8050775	7	7	0.66633	0.789	1.0438	1.0438	0.66633		10285	8050775	LOC8050775	store-operated calcium entry regulator STIMATE	ISCP_000158		20.585						STIMATE	STIM activating enhancer	HGNC:30526	7
LOC8038926	7	7	1.1995	0.6661	0.8795	1.1995	0.6661		12646	8038926	LOC8038926	flavin-containing monooxygenase 5-like	ISCP_011864	ISCW012562		Fmo-2	FBgn0033079	Flavin-containing monooxygenase 2	4		FMO5	flavin containing dimethylaniline monoxygenase 5	HGNC:3773	1
LOC121837370	7	6	1.3422	1.4069	0.66528	1.4069	0.66528		14734	121837370	LOC121837370	uncharacterized LOC121837370	ISCP_015385		0.5984						THAP10	THAP domain containing 10	HGNC:23193	1
LOC121837186	7	7	0.76452	0.92621	0.66504	0.92621	0.66504		10898	121837186	LOC121837186	golgin subfamily A member 2-like	ISCP_006344		0.618725	GM130	FBgn0034697	Golgi matrix protein 130 kD	1		GOLGA2	golgin A2	HGNC:4425	2
LOC115327221	7	6	0.7655	0.66483	0.9196	0.9196	0.66483		8228	115327221	LOC115327221	zinc finger protein 782	ISCP_023439		58.87
LOC120850618	7	5	0.66473	1.0661	1.4602	1.4602	0.66473		14483	120850618	LOC120850618	ovochymase-2-like	ISCP_001826		0.0182975	Jon44E	FBgn0001285	Jonah 44E	1		TPSD1	tryptase delta 1	HGNC:14118	1
LOC8030256	7	2	0.74217	0.66441	0.93188	0.93188	0.66441		10857	8030256	LOC8030256	uncharacterized LOC8030256	ISCP_012191	ISCW007503	233.475
LOC120836238	1	1	0.69327	0.70415	0.66435	0.70415	0.66435		9937	120836238	LOC120836238	uncharacterized LOC120836238	ISCP_023832		0.02321
LOC8042685	7	7	0.91555	0.86587	0.66366	0.91555	0.66366		10864	8042685	LOC8042685	lachesin	ISCP_037035		0.235275						OPCML	opioid binding protein/cell adhesion molecule like	HGNC:8143	3
LOC8031677	7	7	1.4074	1.2928	0.66363	1.4074	0.66363		13942	8031677	LOC8031677	toll-like receptor Tollo	ISCP_027654		1.9545	Toll-4	FBgn0032095	Toll-4	1		TLR7	toll like receptor 7	HGNC:15631	1
LOC8031367	7	7	1.0958	0.80114	0.6633	1.0958	0.6633		11973	8031367	LOC8031367	alpha-2-macroglobulin-like protein 1	ISCP_020633		101.278						LOC124903067	pregnancy zone protein-like	-:-	1
LOC8043109	7	7	0.66296	0.7229	1.0167	1.0167	0.66296		9821	8043109	LOC8043109	juvenile hormone acid O-methyltransferase	ISCP_004960			jhamt	FBgn0028841	juvenile hormone acid methyltransferase	3
LOC115329505	7	4	1.2758	1.206	0.66214	1.2758	0.66214		13670	115329505	LOC115329505	tectonin beta-propeller repeat-containing protein 2	ISCP_024639		7.134	CG11141	FBgn0033177	uncharacterized protein	3		TECPR2	tectonin beta-propeller repeat containing 2	HGNC:19957	6
LOC8032340	7	6	0.86158	0.71932	0.66192	0.86158	0.66192		9876	8032340	LOC8032340	uncharacterized LOC8032340	ISCP_036332		19.3						ZFAND4	zinc finger AN1-type containing 4	HGNC:23504	6
LOC8033414	7	5	0.66192	0.83405	1.4498	1.4498	0.66192		12140	8033414	LOC8033414	fringe glycosyltransferase	ISCP_005309		33.5475	fng	FBgn0011591	fringe	7		LFNG	LFNG O-fucosylpeptide 3-beta-N-acetylglucosaminyltransferase	HGNC:6560	7
LOC8035595	7	5	1.2943	1.0517	0.66166	1.2943	0.66166		14841	8035595	LOC8035595	platelet-derived growth factor subunit B	ISCP_024482		0.295025	Pvf1	FBgn0030964	PDGF- and VEGF-related factor 1	3		PDGFB	platelet derived growth factor subunit B	HGNC:8800	1
LOC8037461	7	6	0.6917	0.6616	0.82119	0.82119	0.6616		8661	8037461	LOC8037461	nicalin-1	-		14.7675	CG4972	FBgn0032217	uncharacterized protein	6		NCLN	nicalin	HGNC:26923	7
LOC8026380	7	5	0.66151	1.2909	0.80954	1.2909	0.66151		10763	8026380	LOC8026380	F-box only protein 22	ISCP_026586		33.8675						FBXO22	F-box protein 22	HGNC:13593	5
LOC8023067	7	4	0.98827	0.6612	0.7025	0.98827	0.6612		12092	8023067	LOC8023067	uncharacterized LOC8023067	ISCP_034737
LOC115324609	7	2	0.67007	0.71653	0.66107	0.71653	0.66107		14887	115324609	LOC115324609	uncharacterized LOC115324609	ISCP_002612
LOC8029666	7	6	1.4663	0.66101	1.1888	1.4663	0.66101		12766	8029666	LOC8029666	lysosomal aspartic protease	ISCP_023285		0.0348475	cathD	FBgn0029093	cathepsin D	3		CTSD	cathepsin D	HGNC:2529	7
LOC120846345	7	4	1.1365	1.0679	0.66067	1.1365	0.66067		12311	120846345	Bdp1	transcription factor TFIIIB component B'' homolog	ISCP_002411		36.8375	Bdp1	FBgn0032512	B double prime 1	4	Yes (5pct FDR)	BDP1	B double prime 1, subunit of RNA polymerase III transcription initiation factor IIIB	HGNC:13652	3
LOC8044150	7	7	0.73424	1.1888	0.6597	1.1888	0.6597		12535	8044150	LOC8044150	peptidyl-tRNA hydrolase ICT1, mitochondrial	ISCP_013280		17.0425	CG6094	FBgn0032261	uncharacterized protein	4	Yes (5pct FDR)	MRPL58	mitochondrial ribosomal protein L58	HGNC:5359	5
LOC121048059	7	5	0.92149	0.75678	0.65952	0.92149	0.65952		14104	121048059	LOC121048059	Down syndrome cell adhesion molecule-like protein Dscam2	ISCP_029023		0.0947925						LRRC24	leucine rich repeat containing 24	HGNC:28947	1
LOC121836508	7	7	0.93318	0.78312	0.65952	0.93318	0.65952		10924	121836508	LOC121836508	uncharacterized LOC121836508	ISCP_005688		0.280225
LOC121832997	5	4	0.9973	1.0024	0.65907	1.0024	0.65907		11692	121832997	LOC121832997	venom factor-like	ISCP_003524		231.6
LOC8043478	7	5	0.7433	0.65902	1.2029	1.2029	0.65902		6961	8043478	LOC8043478	sulfotransferase ssu-1	ISCP_031578	ISCW023189	23.6775						SULT1C4	sulfotransferase family 1C member 4	HGNC:11457	1
LOC115319188	2	2	0.73933	0.65873	0.8857	0.8857	0.65873		10111	115319188	LOC115319188	uncharacterized LOC115319188	ISCP_001381			CG10139	FBgn0033951	uncharacterized protein	2
LOC8034343	7	7	1.2784	0.97853	0.65868	1.2784	0.65868		13027	8034343	LOC8034343	ras-responsive element-binding protein 1	ISCP_033527	ISCW009132	3.74325	peb	FBgn0003053	pebbled	5		RREB1	ras responsive element binding protein 1	HGNC:10449	6
LOC8028061	7	6	0.96707	1.3403	0.65853	1.3403	0.65853		14417	8028061	LOC8028061	uncharacterized LOC8028061	ISCP_022319		0.10193
LOC120836320	7	6	1.1005	0.65847	1.387	1.387	0.65847		13595	120836320	LOC120836320	hydroxyproline dehydrogenase	ISCP_029661		0.570775						PRODH2	proline dehydrogenase 2	HGNC:17325	1
LOC8042093	7	5	0.96544	0.65812	0.98653	0.98653	0.65812		12078	8042093	LOC8042093	monocarboxylate transporter 9-like	ISCP_035492		0.063145	CG8028	FBgn0031010	uncharacterized protein	2
LOC8028221	7	6	0.658	1.1243	1.6604	1.6604	0.658		11635	8028221	LOC8028221	deubiquitinating protein VCPIP1	ISCP_016392		14.5175						VCPIP1	valosin containing protein interacting protein 1	HGNC:30897	7
LOC115316537	7	6	1.0026	0.65771	1.4037	1.4037	0.65771		10172	115316537	LOC115316537	uncharacterized LOC115316537	ISCP_007828		30.835						RTL1	retrotransposon Gag like 1	HGNC:14665	1
LOC8027966	7	7	0.65747	0.70853	0.9177	0.9177	0.65747		9800	8027966	Swt1	uncharacterized LOC8027966	ISCP_037235		22.58	Swt1	FBgn0030892	Swt1 RNA endoribonuclease	3		SWT1	SWT1 RNA endoribonuclease homolog	HGNC:16785	4
LOC8040624	7	6	1.3653	1.4589	0.65729	1.4589	0.65729		14618	8040624	LOC8040624	fatty-acid amide hydrolase 2-A	ISCP_015551		0.326125	CG5112	FBgn0039341	uncharacterized protein	2		FAAH2	fatty acid amide hydrolase 2	HGNC:26440	1
LOC121837716	5	2	0.66726	0.65695	0.91079	0.91079	0.65695		13105	121837716	LOC121837716	uncharacterized LOC121837716	ISCP_020301		0.02767
LOC121837538	7	6	0.95763	0.91077	0.65688	0.95763	0.65688		12236	121837538	Mob3	MOB kinase activator-like 3	ISCP_020736		3.154	Mob3	FBgn0259482	MOB kinase activator 3	7		MOB3B	MOB kinase activator 3B	HGNC:23825	7
LOC121836720	7	7	1.3252	1.1779	0.65673	1.3252	0.65673		13494	121836720	LOC121836720	uncharacterized LOC121836720	ISCP_000314		0.75705						RTL1	retrotransposon Gag like 1	HGNC:14665	1
LOC8030342	7	7	1.1262	0.88862	0.65672	1.1262	0.65672		12157	8030342	Mlh1	DNA mismatch repair protein Mlh1	ISCP_001421	ISCW007938	7.09825	Mlh1	FBgn0011659	Mlh1	7		MLH1	mutL homolog 1	HGNC:7127	7
LOC121835531	2	2	0.65661	0.66197	0.83231	0.83231	0.65661		9701	121835531	LOC121835531	uncharacterized LOC121835531	ISCP_035504		0.079685	hng2	FBgn0037634	hinge2	1
LOC120847383	7	7	0.65638	0.97953	1.2278	1.2278	0.65638		11322	120847383	LOC120847383	deoxynucleoside triphosphate triphosphohydrolase SAMHD1	ISCP_008244		2.8485	fal	FBgn0028380	falten	5		SAMHD1	SAM and HD domain containing deoxynucleoside triphosphate triphosphohydrolase 1	HGNC:15925	7
LOC120846253	7	7	0.65612	1.3556	1.3985	1.3985	0.65612		13610	120846253	LOC120846253	CRISP/Allergen/PR-1-like	ISCP_000486		0.1014	CG8483	FBgn0038126	uncharacterized protein	1		PI15	peptidase inhibitor 15	HGNC:8946	1
LOC121045606	7	7	0.65612	0.9988	1.4099	1.4099	0.65612		11290	121045606	LOC121045606	uncharacterized LOC121045606	ISCP_031369		0.712575
LOC115331440	7	5	0.86866	0.65598	1.2007	1.2007	0.65598		13345	115331440	LOC115331440	sulfotransferase ssu-1-like	ISCP_033268		2.775						SULT1C4	sulfotransferase family 1C member 4	HGNC:11457	1
LOC121836742	7	7	1.5051	1.4871	0.65584	1.5051	0.65584		14495	121836742	LOC121836742	uncharacterized LOC121836742	ISCP_020624		1.182
LOC8029821	7	7	1.3542	1.1303	0.6552	1.3542	0.6552		13593	8029821	LOC8029821	D-amino-acid oxidase	ISCP_031416		0.011215	Daao2	FBgn0031860	D-amino acid oxidase 2	3		DAO	D-amino acid oxidase	HGNC:2671	3
LOC121833244	3	3	1.1567	1.11	0.6545	1.1567	0.6545		12493	121833244	LOC121833244	zinc finger protein 782-like	ISCP_000908		1.37725
LOC8033318	7	6	1.3052	0.71255	0.65358	1.3052	0.65358		10113	8033318	Trap1	heat shock protein 75 kDa, mitochondrial	ISCP_026834		39.5825	Trap1	FBgn0026761	Trap1	7		TRAP1	TNF receptor associated protein 1	HGNC:16264	7
LOC8052475	7	6	1.5294	1.1481	0.65357	1.5294	0.65357		14615	8052475	LOC8052475	cyclic GMP-AMP synthase	ISCP_035500		2.6975	cGlr1	FBgn0034047	cGAS-like receptor 1	4		CGAS	cyclic GMP-AMP synthase	HGNC:21367	4
LOC8023773	7	6	0.65347	0.90562	1.1818	1.1818	0.65347		9561	8023773	LOC8023773	cyclic AMP-responsive element-binding protein 3-like protein 4	ISCP_021221		98.395						CREB3L4	cAMP responsive element binding protein 3 like 4	HGNC:18854	4
LOC8036239	7	4	0.65339	1.1146	0.69185	1.1146	0.65339		9143	8036239	LOC8036239	MAP7 domain-containing protein 1	ISCP_003462		2.95225	cag	FBgn0017414	cag	1		TIGD2	tigger transposable element derived 2	HGNC:18333	2
LOC120843269	2	2	0.65333	0.66777	0.71264	0.71264	0.65333		9737	120843269	LOC120843269	uncharacterized LOC120843269	ISCP_038435
LOC8028553	7	7	0.65297	0.7437	0.82259	0.82259	0.65297		10028	8028553	D2hgdh	D-2-hydroxyglutarate dehydrogenase, mitochondrial	ISCP_003941	ISCW005219	23.905	D2hgdh	FBgn0023507	D-2-hydroxyglutaric acid dehydrogenase	7		D2HGDH	D-2-hydroxyglutarate dehydrogenase	HGNC:28358	7
LOC121837217	3	3	1.2604	0.65287	0.89374	1.2604	0.65287		13006	121837217	LOC121837217	uncharacterized LOC121837217	ISCP_034748		1.289	Zcchc7	FBgn0036668	Zinc finger CCHC-type containing 7	1	Yes (5pct FDR)
LOC121837827	7	7	1.1298	0.6527	0.74572	1.1298	0.6527		12202	121837827	LOC121837827	lipase 3-like	ISCP_003543		0.874725	Lip4	FBgn0032264	Lipase 4	1
LOC115310559	7	6	1.1678	1.4112	0.65205	1.4112	0.65205		13929	115310559	LOC115310559	uncharacterized LOC115310559	ISCP_027061		0.052275
LOC8026174	7	5	0.65132	1.3262	1.4783	1.4783	0.65132		13629	8026174	LOC8026174	cytochrome P450 2H2-like	ISCP_032130
LOC120839250	4	2	0.78766	0.7979	0.65118	0.7979	0.65118		13411	120839250	LOC120839250	uncharacterized LOC120839250	ISCP_003892		0.0354025
LOC121833759	7	5	1.1674	1.2079	0.65081	1.2079	0.65081		14727	121833759	LOC121833759	uncharacterized protein K02A2.6-like	ISCP_033525		0.15565
LOC115316323	7	6	1.3282	1.2884	0.65073	1.3282	0.65073		13957	115316323	LOC115316323	cytochrome P450 3A41	ISCP_027608		0.4852	Cyp6u1	FBgn0033121	Cytochrome P450 6u1	2
LOC8040737	7	5	1.2788	1.6005	0.65048	1.6005	0.65048		15269	8040737	ninaC	myosin-IIIb	ISCP_025393		2.57425	ninaC	FBgn0002938	neither inactivation nor afterpotential C	4		MYO3B	myosin IIIB	HGNC:15576	7
LOC115326177	7	6	1.1942	0.65042	0.99404	1.1942	0.65042		13669	115326177	LOC115326177	uncharacterized LOC115326177	ISCP_025608		0.0325382
LOC8039870	7	6	0.97424	1.2538	0.65034	1.2538	0.65034		13607	8039870	LOC8039870	serine/threonine-protein kinase PAK 4	ISCP_033429		3.91875	mbt	FBgn0025743	mushroom bodies tiny	6		PAK4	p21 (RAC1) activated kinase 4	HGNC:16059	6
LOC8028739	7	5	0.71272	0.65023	1.0027	1.0027	0.65023		7245	8028739	LOC8028739	uncharacterized LOC8028739	ISCP_025695		16.1675	CG14965	FBgn0035414	uncharacterized protein	1		IRF2	interferon regulatory factor 2	HGNC:6117	1
LOC120837580	7	5	1.2705	1.5741	0.6501	1.5741	0.6501		10577	120837580	LOC120837580	uncharacterized LOC120837580	ISCP_004299		0.230125
LOC115332269	7	6	0.98465	0.8689	0.64958	0.98465	0.64958		11183	115332269	LOC115332269	cytochrome P450 4V2	ISCP_006678		0.096015
LOC8028655	7	4	0.64927	1.0763	1.081	1.081	0.64927		8270	8028655	PIG-O	GPI ethanolamine phosphate transferase 3	ISCP_014623		2.53575	PIG-O	FBgn0034346	Phosphatidylinositol glycan anchor biosynthesis class O	5		PIGO	phosphatidylinositol glycan anchor biosynthesis class O	HGNC:23215	5
LOC121834264	7	5	0.64916	0.79271	1.3752	1.3752	0.64916		10561	121834264	LOC121834264	chymotrypsin-like protease CTRL-1	ISCP_018978		0.564125	CG30083	FBgn0050083	uncharacterized protein	2		TPSD1	tryptase delta 1	HGNC:14118	1
LOC115308615	7	4	1.2983	1.1598	0.64898	1.2983	0.64898		13726	115308615	LOC115308615	uncharacterized LOC115308615	ISCP_005451		267.375
LOC120838809	7	5	0.64882	0.84337	1.0132	1.0132	0.64882		11787	120838809	LOC120838809	SWI/SNF complex subunit SMARCC2	ISCP_009604		34.405	mor	FBgn0002783	moira	7	Yes (5pct FDR)	SMARCC2	SWI/SNF related, matrix associated, actin dependent regulator of chromatin subfamily c member 2	HGNC:11105	7
LOC120847642	7	6	1.2058	0.64877	0.70154	1.2058	0.64877		10921	120847642	LOC120847642	chitin deacetylase 8	ISCP_038291		0.6941	Cda9	FBgn0034197	Chitin deacetylase-like 9	3
LOC120843859	7	7	0.80093	0.64841	0.92148	0.92148	0.64841		10255	120843859	LOC120843859	RNA transcription, translation and transport factor protein	ISCP_031510		20.6275	CG31249	FBgn0051249	uncharacterized protein	7	Yes (5pct FDR)	RTRAF	RNA transcription, translation and transport factor	HGNC:23169	7
LOC8026591	7	7	0.64838	1.4714	0.93899	1.4714	0.64838		14303	8026591	LOC8026591	leucine-rich repeats and immunoglobulin-like domains protein 3	ISCP_001208		6.075	lbk	FBgn0034083	lambik	6		LRIG3	leucine rich repeats and immunoglobulin like domains 3	HGNC:30991	7
LOC8036962	7	5	0.85403	0.64819	0.7778	0.85403	0.64819		6181	8036962	LOC8036962	ATP synthase subunit C lysine N-methyltransferase	ISCP_006474		4.502	CG3337	FBgn0038871	uncharacterized protein	7		ATPSCKMT	ATP synthase c subunit lysine N-methyltransferase	HGNC:27029	7
LOC121835019	7	6	1.2624	1.2394	0.64818	1.2624	0.64818		14533	121835019	LOC121835019	uncharacterized LOC121835019	ISCP_023645		0.0696025
LOC8052620	7	7	1.4636	0.94342	0.64813	1.4636	0.64813		14243	8052620	LOC8052620	reticulocalbin-2	ISCP_024983		174.55	CG31650	FBgn0031673	uncharacterized protein	7		RCN2	reticulocalbin 2	HGNC:9935	3
LOC115321112	7	6	0.64743	0.90855	1.0773	1.0773	0.64743		11785	115321112	LOC115321112	cilia- and flagella-associated protein 251-like	ISCP_011681		0.08832
LOC8039571	7	7	0.94745	1.2207	0.64724	1.2207	0.64724		12714	8039571	LOC8039571	mucin-2	ISCP_027647		0.14535						GIPC3	GIPC PDZ domain containing family member 3	HGNC:18183	1
LOC8053039	7	5	1.1569	1.1624	0.64643	1.1624	0.64643		13522	8053039	LOC8053039	vascular endothelial growth factor receptor 1	ISCP_019657		2.9405	Pvr	FBgn0032006	PDGF- and VEGF-receptor related	6	Yes (5pct FDR)	FLT1	fms related receptor tyrosine kinase 1	HGNC:3763	6
LOC8026335	7	7	1.7352	0.69752	0.64608	1.7352	0.64608		15158	8026335	LOC8026335	major facilitator superfamily domain-containing protein 6-like protein B	ISCP_012577		0.002885	CG31663	FBgn0051663	uncharacterized protein	6
LOC8027875	7	6	0.95027	0.64548	1.228	1.228	0.64548		13206	8027875	AcCoAS	acetyl-coenzyme A synthetase, cytoplasmic	ISCP_028472		3.99375	AcCoAS	FBgn0012034	Acetyl Coenzyme A synthase	7	Yes (5pct FDR)	ACSS2	acyl-CoA synthetase short chain family member 2	HGNC:15814	7
LOC8038254	7	6	0.64546	0.68738	1.1598	1.1598	0.64546		10362	8038254	LOC8038254	cyclin-dependent kinase 2-associated protein 1	ISCP_022234		38.7075	CDK2AP1	FBgn0030269	CDK2-associated protein 1	3		CDK2AP1	cyclin dependent kinase 2 associated protein 1	HGNC:14002	5
LOC8053708	7	7	0.71816	0.90197	0.64536	0.90197	0.64536		10911	8053708	LOC8053708	uncharacterized LOC8053708	ISCP_012092		16.0325
LOC8025568	7	5	1.0601	1.1881	0.645	1.1881	0.645		10603	8025568	LOC8025568	cytochrome P450 3A2-like	ISCP_030960		0.0044525	Cyp6a2	FBgn0000473	Cytochrome P450 6a2	4
LOC121835468	7	7	1.2941	1.3133	0.64496	1.3133	0.64496		13413	121835468	LOC121835468	P protein-like	ISCP_012355		0.2214	hoe1	FBgn0041150	hoepel1	1		OCA2	OCA2 melanosomal transmembrane protein	HGNC:8101	1
LOC120837396	2	2	1.1326	1.073	0.64461	1.1326	0.64461		12325	120837396	LOC120837396	uncharacterized LOC120837396	ISCP_019277		8.05425
LOC115314554	7	5	1.1899	0.64445	0.65502	1.1899	0.64445		14200	115314554	LOC115314554	uncharacterized LOC115314554	ISCP_009488		0.162025
LOC120838194	7	4	0.75345	0.64382	1.0554	1.0554	0.64382		7237	120838194	LOC120838194	putative serine protease K12H4.7	ISCP_015300		0.0127925	CG9953	FBgn0035726	uncharacterized protein	7		PRSS16	serine protease 16	HGNC:9480	6
LOC121837760	7	7	0.95451	1.0178	0.64373	1.0178	0.64373		11504	121837760	LOC121837760	protoporphyrinogen oxidase-like	ISCP_026720		4.174	Ppox	FBgn0020018	Protoporphyrinogen oxidase	5	Yes (5pct FDR)	PPOX	protoporphyrinogen oxidase	HGNC:9280	5
LOC8040255	7	3	0.64697	0.64343	0.90527	0.90527	0.64343		10818	8040255	LOC8040255	putative peptidyl-tRNA hydrolase PTRHD1	ISCP_029022	ISCW012746	15.795	CG14903	FBgn0038446	uncharacterized protein	7		PTRHD1	peptidyl-tRNA hydrolase domain containing 1	HGNC:33782	6
LOC120841415	7	6	1.0176	0.89552	0.64325	1.0176	0.64325		9969	120841415	LOC120841415	uncharacterized LOC120841415	ISCP_001165		16.4475
LOC115314026	4	3	1.0215	0.844	0.64316	1.0215	0.64316		12802	115314026	LOC115314026	uncharacterized LOC115314026	ISCP_007937		0.028175
LOC8050640	7	4	1.3483	1.4628	0.64305	1.4628	0.64305		15268	8050640	LOC8050640	hydroxyacid oxidase 1-like	ISCP_002044		0.0055375	Hao	FBgn0061356	Hydroxyacid oxidase	7		HAO1	hydroxyacid oxidase 1	HGNC:4809	7
LOC8033456	7	5	1.2754	0.64264	1.1641	1.2754	0.64264		13848	8033456	LOC8033456	Ig-like and fibronectin type-III domain-containing protein 1	ISCP_016573		3.72625	CG17839	FBgn0036454	uncharacterized protein	7
LOC8042437	7	6	1.1564	0.64108	1.1777	1.1777	0.64108		13519	8042437	LOC8042437	transcription factor Sox-3	ISCP_022634		0.496575	SoxN	FBgn0029123	SoxNeuro	1		SOX2	SRY-box transcription factor 2	HGNC:11195	4
LOC121832855	7	6	1.0161	1.2465	0.64094	1.2465	0.64094		12932	121832855	LOC121832855	pyridoxal kinase-like	ISCP_027895		22.015	Pdxk	FBgn0085484	Pyridoxal kinase	7	Yes (5pct FDR)	PDXK	pyridoxal kinase	HGNC:8819	7
LOC8031147	7	7	0.64078	1.3389	0.84423	1.3389	0.64078		13486	8031147	LOC8031147	monocarboxylate transporter 2	ISCP_033690	ISCW019988	0.0158575	CG14196	FBgn0031002	uncharacterized protein	2
LOC115314121	7	7	1.5308	1.2954	0.64063	1.5308	0.64063		14546	115314121	LOC115314121	uncharacterized LOC115314121	ISCP_030837		0.10284
LOC121835880	6	6	1.1854	0.68261	0.64047	1.1854	0.64047		12509	121835880	LOC121835880	uncharacterized LOC121835880	ISCP_020306
LOC120843879	7	4	0.7729	0.64023	1.3502	1.3502	0.64023		13986	120843879	LOC120843879	luciferin 4-monooxygenase-like	ISCP_026024		0.183273	CG8834	FBgn0033733	uncharacterized protein	1
LOC8053051	7	5	1.3222	1.2074	0.63989	1.3222	0.63989		14432	8053051	LOC8053051	uncharacterized LOC8053051	ISCP_010100		0.0222642	CG8051	FBgn0031012	uncharacterized protein	2
LOC120850501	7	7	0.63967	0.68174	0.94867	0.94867	0.63967		9689	120850501	LOC120850501	sorbitol dehydrogenase	ISCP_030915		16.2775	Sodh1	FBgn0024289	Sorbitol dehydrogenase 1	7		SORD	sorbitol dehydrogenase	HGNC:11184	7
LOC8033273	7	7	0.63962	0.84027	1.5058	1.5058	0.63962		10286	8033273	LOC8033273	trichohyalin	ISCP_027502		44.9125	brp	FBgn0259246	bruchpilot	6		ERC1	ELKS/RAB6-interacting/CAST family member 1	HGNC:17072	5
LOC115322800	7	6	1.5479	1.5034	0.6396	1.5479	0.6396		14788	115322800	LOC115322800	uncharacterized LOC115322800	ISCP_026664		4.534
LOC121836871	7	6	0.96471	1.226	0.63904	1.226	0.63904		11840	121836871	LOC121836871	T-box transcription factor TBX19-like	ISCP_028392		2.32425	byn	FBgn0011723	brachyenteron	4		TBXT	T-box transcription factor T	HGNC:11515	6
LOC115318385	7	7	0.63901	0.7134	1.506	1.506	0.63901		9794	115318385	LOC115318385	juvenile hormone acid O-methyltransferase-like	ISCP_035331			jhamt	FBgn0028841	juvenile hormone acid methyltransferase	2
LOC121835247	3	3	0.7456	0.63892	0.99888	0.99888	0.63892		10092	121835247	LOC121835247	THAP domain-containing protein 5-like	ISCP_022107		2.69825
LOC8052667	7	7	1.5836	2.0533	0.63793	2.0533	0.63793		15287	8052667	LOC8052667	BTB/POZ domain-containing protein 9	ISCP_001418		8.12925	BTBD9	FBgn0030228	BTB (POZ) domain containing 9	7		BTBD9	BTB domain containing 9	HGNC:21228	7
LOC120841206	2	2	0.9628	0.96592	0.63633	0.96592	0.63633		11358	120841206	LOC120841206	protein ANTAGONIST OF LIKE HETEROCHROMATIN PROTEIN 1-like	ISCP_033819
LOC115327094	5	5	0.63613	0.82945	1.6147	1.6147	0.63613		10518	115327094	LOC115327094	malonyl-[acyl-carrier protein] O-methyltransferase 2	ISCP_031211		0.331175	jhamt	FBgn0028841	juvenile hormone acid methyltransferase	1
LOC121833168	7	7	1.2947	0.63605	1.6156	1.6156	0.63605		13110	121833168	LOC121833168	uncharacterized LOC121833168	ISCP_020167
LOC115308775	7	4	1.1595	1.114	0.63598	1.1595	0.63598		10513	115308775	LOC115308775	uncharacterized LOC115308775	ISCP_017046		0.0301025
LOC120846181	7	7	0.63578	0.89402	0.98597	0.98597	0.63578		10649	120846181	LOC120846181	uncharacterized LOC120846181	ISCP_009452		0.0067475
LOC115315503	7	6	0.63405	0.77256	1.4425	1.4425	0.63405		12180	115315503	LOC115315503	polycomb group protein Psc-like	ISCP_035360		4.2135	Psc	FBgn0005624	Posterior sex combs	2
LOC121833521	7	6	1.1201	0.63402	0.98143	1.1201	0.63402		11775	121833521	LOC121833521	calmodulin-A-like	ISCP_009959		0.364025	CG30378	FBgn0050378	uncharacterized protein	1
LOC8029036	7	6	0.63387	1.0098	1.2764	1.2764	0.63387		11404	8029036	LOC8029036	cytochrome P450 4C1	ISCP_005594		0.0586625
LOC8043059	7	7	0.67681	0.63296	1.7951	1.7951	0.63296		9624	8043059	Pgi	glucose-6-phosphate isomerase	ISCP_032326		56.7275	Pgi	FBgn0003074	Phosphoglucose isomerase	7	Yes (5pct FDR)	GPI	glucose-6-phosphate isomerase	HGNC:4458	7
LOC8024657	7	7	0.63271	0.69289	0.7543	0.7543	0.63271		9750	8024657	NaPi-III	sodium-dependent phosphate transporter 1-B	ISCP_033793		6.85625	NaPi-III	FBgn0260795	Na[+]-dependent inorganic phosphate cotransporter type III	6		SLC20A1	solute carrier family 20 member 1	HGNC:10946	6
LOC121832999	2	2	0.68936	0.93717	0.63228	0.93717	0.63228		11208	121832999	LOC121832999	uncharacterized LOC121832999	ISCP_003484		0.0114975
LOC8033297	7	6	0.67311	0.63195	1.0339	1.0339	0.63195		6725	8033297	Wdr62	mitogen-activated protein kinase-binding protein 1	ISCP_028761		10.417	Wdr62	FBgn0031374	WD repeat domain 62	2		MAPKBP1	mitogen-activated protein kinase binding protein 1	HGNC:29536	3
LOC121047176	7	6	0.63171	0.91257	0.70231	0.91257	0.63171		11247	121047176	LOC121047176	cell adhesion molecule 2-like	ISCP_020187								CADM4	cell adhesion molecule 4	HGNC:30825	1
LOC8034673	7	5	0.63149	0.76912	0.83636	0.83636	0.63149		10897	8034673	LOC8034673	T-cell acute lymphocytic leukemia protein 1 homolog	ISCP_013012	ISCW010324		HLH3B	FBgn0011276	Helix loop helix protein 3B	3		LYL1	LYL1 basic helix-loop-helix family member	HGNC:6734	4
LOC121832932	7	6	0.63107	1.195	1.1824	1.195	0.63107		12152	121832932	LOC121832932	uncharacterized LOC121832932	ISCP_030880		0.319947
LOC115327215	7	4	0.94357	1.3954	0.63082	1.3954	0.63082		5163	115327215	LOC115327215	zinc finger protein 782	ISCP_031649		19.24	CG2202	FBgn0030240	uncharacterized protein	1		ZNF146	zinc finger protein 146	HGNC:12931	1
LOC121046346	7	7	1.0341	0.63056	0.77196	1.0341	0.63056		11566	121046346	LOC121046346	uncharacterized LOC121046346	ISCP_027699		0.063015
LOC8043417	7	6	0.71262	0.63056	1.4924	1.4924	0.63056		9279	8043417	LOC8043417	alpha-2-macroglobulin-like protein 1	ISCP_028704		1470.75						A2ML1	alpha-2-macroglobulin like 1	HGNC:23336	6
LOC8035127	7	5	0.73218	0.66305	0.63047	0.73218	0.63047		6930	8035127	LOC8035127	endothelin-converting enzyme homolog	ISCP_034436	ISCW008746
LOC115317642	7	4	1.1123	0.94116	0.63038	1.1123	0.63038		13654	115317642	LOC115317642	transcription factor Sox-14-like	ISCP_015431		0.160325
LOC115311275	7	6	0.84561	0.63015	1.1908	1.1908	0.63015		7369	115311275	LOC115311275	uncharacterized LOC115311275	ISCP_036513		0.03002
LOC120850368	7	6	1.2761	0.62997	0.85263	1.2761	0.62997		13667	120850368	LOC120850368	zinc finger protein OZF	ISCP_022719		1.532	CG5245	FBgn0038047	uncharacterized protein	1		ZFP2	ZFP2 zinc finger protein	HGNC:26138	1
LOC120843392	7	7	0.98047	1.153	0.62982	1.153	0.62982		12353	120843392	LOC120843392	uncharacterized LOC120843392	ISCP_027936		0.185625
LOC121835244	7	7	1.2279	1.2416	0.62952	1.2416	0.62952		12860	121835244	LOC121835244	transcription factor RFX4-like	ISCP_000250			CG9727	FBgn0037445	uncharacterized protein	1	Yes (5pct FDR)	RFX4	regulatory factor X4	HGNC:9985	1
LOC121836082	7	7	0.62843	0.74703	1.698	1.698	0.62843		10081	121836082	LOC121836082	uncharacterized LOC121836082	ISCP_013839
LOC8025284	7	7	0.65606	0.62838	0.96201	0.96201	0.62838		9540	8025284	LOC8025284	ras-related protein Rab-18-B	ISCP_032628		44.0325	Rab18	FBgn0015794	Rab18	7		RAB18	RAB18, member RAS oncogene family	HGNC:14244	7
LOC115331147	7	6	0.77466	0.62825	1.3848	1.3848	0.62825		8146	115331147	LOC115331147	peroxiredoxin-6	ISCP_008848		2.42325	Prx6a	FBgn0031479	Peroxiredoxin 6a	2		PRDX6	peroxiredoxin 6	HGNC:16753	3
LOC8052337	7	3	0.62717	0.67352	0.92821	0.92821	0.62717		10126	8052337	LOC8052337	alpha-tocopherol transfer protein-like	ISCP_008380		0.17871	CG10237	FBgn0032783	uncharacterized protein	5		TTPAL	alpha tocopherol transfer protein like	HGNC:16114	6
LOC8043063	7	7	0.62692	1.0049	0.83895	1.0049	0.62692		11413	8043063	Tango10	BTB/POZ domain-containing protein 17	ISCP_009735		5.55075	Tango10	FBgn0030330	Transport and Golgi organization 10	7		BTBD17	BTB domain containing 17	HGNC:33758	4
LOC8026042	7	3	0.6269	0.73188	0.92174	0.92174	0.6269		12364	8026042	LOC8026042	inversin	ISCP_029659		8.61425						INVS	inversin	HGNC:17870	5
LOC8050788	7	7	0.98879	0.62665	1.2794	1.2794	0.62665		11349	8050788	LOC8050788	cholesterol transporter ABCA5	ISCP_022640		0.68795						ABCA5	ATP binding cassette subfamily A member 5	HGNC:35	7
LOC121047503	7	2	0.73122	0.62545	0.90642	0.90642	0.62545		8921	121047503	LOC121047503	uncharacterized LOC121047503	ISCP_001515		1.37725
LOC8041401	7	7	1.2695	0.6749	0.62526	1.2695	0.62526		13073	8041401	LOC8041401	uncharacterized LOC8041401	ISCP_019759	ISCW023825	0.639	loaf	FBgn0036202	lost and found	6
LOC120840748	7	5	0.62511	0.76278	1.0874	1.0874	0.62511		11697	120840748	LOC120840748	uncharacterized LOC120840748	ISCP_028113		0.12941
LOC120846961	7	7	0.62477	0.77812	0.65179	0.77812	0.62477		10078	120846961	LOC120846961	uncharacterized LOC120846961	ISCP_007212		0.186612
LOC120848987	2	2	0.62474	0.67549	0.77755	0.77755	0.62474		9769	120848987	LOC120848987	high-affinity choline transporter 1-like	ISCP_005380
LOC120841476	7	5	1.3317	1.3221	0.6246	1.3317	0.6246		14632	120841476	LOC120841476	ATP-binding cassette sub-family C member 2-like	ISCP_000594		0.07207
LOC8027919	7	4	0.88251	1.2763	0.62458	1.2763	0.62458		14087	8027919	LOC8027919	calpain-A	ISCP_009490		0.437825	CalpA	FBgn0012051	Calpain-A	1		CAPN8	calpain 8	HGNC:1485	6
LOC115331332	7	7	0.642	0.93829	0.62453	0.93829	0.62453		11008	115331332	LOC115331332	proclotting enzyme	ISCP_038551		0.0959175	ea	FBgn0000533	easter	1
LOC8036090	7	6	1.1003	0.62412	0.72653	1.1003	0.62412		12591	8036090	LOC8036090	uncharacterized LOC8036090	ISCP_028099	ISCW011758	16.905						PRDM11	PR/SET domain 11	HGNC:13996	1
LOC121835913	5	5	0.82449	0.62407	1.4177	1.4177	0.62407		10388	121835913	LOC121835913	uncharacterized LOC121835913	ISCP_025366		0.0110275
LOC8039250	7	6	0.99066	0.63312	0.62356	0.99066	0.62356		9644	8039250	LOC8039250	uncharacterized LOC8039250	ISCP_024515		2.80875						POGK	pogo transposable element derived with KRAB domain	HGNC:18800	1
LOC115316531	7	7	1.2748	1.08	0.62351	1.2748	0.62351		13040	115316531	ERp44	endoplasmic reticulum resident protein 44	ISCP_004542		148.925	ERp44	FBgn0030734	Endoplasmic reticulum protein 44	7		ERP44	endoplasmic reticulum protein 44	HGNC:18311	7
LOC120837780	6	6	0.6232	1.2381	1.0282	1.2381	0.6232		12942	120837780	LOC120837780	serine/threonine-protein kinase 19	ISCP_022734		1.3845						STK19	serine/threonine kinase 19	HGNC:11398	5
LOC115324277	7	6	1.3678	0.90438	0.62299	1.3678	0.62299		12630	115324277	LOC115324277	uncharacterized LOC115324277	ISCP_011021
LOC121836044	7	7	0.62298	1.0985	1.4346	1.4346	0.62298		12031	121836044	LOC121836044	protein FAM151B-like	ISCP_035870		0.0127325
LOC115316210	6	4	0.88692	1.0126	0.62262	1.0126	0.62262		13442	115316210	LOC115316210	uncharacterized LOC115316210	ISCP_004408		0.0432325
LOC8035754	7	6	0.87267	1.3554	0.62251	1.3554	0.62251		14392	8035754	LOC8035754	F-box/WD repeat-containing protein 7	ISCP_009471		24.4225						WDR41	WD repeat domain 41	HGNC:25601	1
LOC8024966	7	6	0.62245	0.91364	1.405	1.405	0.62245		7425	8024966	LOC8024966	retinoid-inducible serine carboxypeptidase	ISCP_011359		20.6725	hiro	FBgn0035154	highroad	7	Yes (5pct FDR)	SCPEP1	serine carboxypeptidase 1	HGNC:29507	7
LOC120835937	7	6	0.62224	0.81148	1.0972	1.0972	0.62224		10633	120835937	LOC120835937	tRNA pseudouridine synthase-like 1	ISCP_021149		4.89475	CG34140	FBgn0083976	uncharacterized protein	7	Yes (5pct FDR)	PUSL1	pseudouridine synthase like 1	HGNC:26914	3
LOC115329303	7	4	1.0447	1.0259	0.62221	1.0447	0.62221		10294	115329303	LOC115329303	zinc finger protein 708-like	ISCP_005224		3.1375	CG5245	FBgn0038047	uncharacterized protein	1		ZNF665	zinc finger protein 665	HGNC:25885	1
LOC120846292	7	7	0.76519	0.92053	0.62212	0.92053	0.62212		10946	120846292	LOC120846292	uncharacterized LOC120846292	ISCP_032714
LOC8035070	7	4	0.90413	0.80565	0.62155	0.90413	0.62155		13382	8035070	LOC8035070	presenilin-1	ISCP_011382		67.0525	Psn	FBgn0284421	Presenilin	7		PSEN1	presenilin 1	HGNC:9508	7
LOC8026033	7	6	1.0718	1.1837	0.62087	1.1837	0.62087		11979	8026033	LOC8026033	serine/threonine-protein kinase 31	ISCP_018544		28.785						STK31	serine/threonine kinase 31	HGNC:11407	6
LOC8041887	7	7	0.62767	0.62085	1.2105	1.2105	0.62085		9329	8041887	LOC8041887	LHFPL tetraspan subfamily member 2a protein	ISCP_031099								LHFPL7	LHFPL tetraspan subfamily member 7	HGNC:33725	2
LOC8033994	7	6	0.62058	1.2106	1.1373	1.2106	0.62058		13380	8033994	LOC8033994	oligoribonuclease, mitochondrial	ISCP_037402		20.8225	CG10214	FBgn0039115	uncharacterized protein	7		REXO2	RNA exonuclease 2	HGNC:17851	7
LOC115308671	7	4	0.96019	0.84625	0.62009	0.96019	0.62009		11845	115308671	LOC115308671	zinc finger protein OZF-like	ISCP_017684		5.7765	CG2202	FBgn0030240	uncharacterized protein	1		ZNF718	zinc finger protein 718	HGNC:26889	1
LOC121837508	7	7	1.3491	1.3739	0.61841	1.3739	0.61841		13824	121837508	LOC121837508	protein Abitram-like	ISCP_008429		4.98875	CG9288	FBgn0260464	uncharacterized protein	5	Yes (5pct FDR)	ABITRAM	actin binding transcription modulator	HGNC:1364	7
LOC121836992	7	7	0.88777	0.61834	1.3692	1.3692	0.61834		10808	121836992	LOC121836992	E3 ubiquitin-protein ligase RNF13-like	ISCP_012063		4.4575	gzl	FBgn0037442	godzilla E3 ubiquitin protein ligase	3	Yes (5pct FDR)	RNF13	ring finger protein 13	HGNC:10057	3
LOC120845334	7	3	0.61817	0.63147	1.0214	1.0214	0.61817		12339	120845334	LOC120845334	piggyBac transposable element-derived protein 4	ISCP_033509		0.09101	CG9839	FBgn0037633	uncharacterized protein	2	Yes (5pct FDR)	PGBD4	piggyBac transposable element derived 4	HGNC:19401	6
LOC8053097	7	6	0.69071	0.61798	1.082	1.082	0.61798		11262	8053097	LOC8053097	GTPase-activating Rap/Ran-GAP domain-like protein 3	ISCP_006109		0.0918875						GARNL3	GTPase activating Rap/RanGAP domain like 3	HGNC:25425	7
LOC8023982	7	6	0.69371	0.79866	0.61783	0.79866	0.61783		11991	8023982	LOC8023982	transmembrane protein 107	ISCP_022661	ISCW015826	0.71045						TMEM107	transmembrane protein 107	HGNC:28128	7
LOC8036346	7	7	0.61742	1.4097	0.87743	1.4097	0.61742		13847	8036346	LOC8036346	cardioactive peptide	ISCP_017213	ISCW010619	0.161777	CCAP	FBgn0039007	Crustacean cardioactive peptide	2
LOC8052147	7	3	1.2994	0.62039	0.6173	1.2994	0.6173		10669	8052147	LOC8052147	glyoxylate reductase/hydroxypyruvate reductase	ISCP_023913		9.5155	CG1236	FBgn0037370	uncharacterized protein	6		GRHPR	glyoxylate and hydroxypyruvate reductase	HGNC:4570	6
LOC115313203	7	6	1.3589	1.4225	0.6173	1.4225	0.6173		12344	115313203	LOC115313203	glycerophosphocholine cholinephosphodiesterase ENPP6-like	ISCP_016920		0.01309						ENPP7	ectonucleotide pyrophosphatase/phosphodiesterase 7	HGNC:23764	1
LOC121835789	5	5	0.75273	0.61696	1.1678	1.1678	0.61696		10093	121835789	LOC121835789	uncharacterized LOC121835789	ISCP_035757		0.11411
LOC8052985	7	6	0.87449	0.61639	1.4159	1.4159	0.61639		12703	8052985	LOC8052985	receptor-type tyrosine-protein phosphatase mu	ISCP_031491		1.569	Ptp36E	FBgn0267486	Protein tyrosine phosphatase 36E	1		PTPRE	protein tyrosine phosphatase receptor type E	HGNC:9669	2
LOC120836297	7	6	0.76733	0.61626	1.4016	1.4016	0.61626		11151	120836297	LOC120836297	EEF1A lysine methyltransferase 4	ISCP_033038		4.569						EEF1AKMT4	EEF1A lysine methyltransferase 4	HGNC:53611	7
LOC115308181	7	4	0.67602	0.61604	1.1989	1.1989	0.61604		5566	115308181	LOC115308181	chondroitin sulfate synthase 1	ISCP_021138		12.3025	Chsy	FBgn0030662	Chondroitin sulfate synthase	7		CHSY3	chondroitin sulfate synthase 3	HGNC:24293	7
LOC120842350	7	4	0.75572	0.61603	1.5622	1.5622	0.61603		10480	120842350	LOC120842350	major facilitator superfamily domain-containing protein 6	ISCP_023277			jef	FBgn0033958	jet fuel	7		MFSD6	major facilitator superfamily domain containing 6	HGNC:24711	7
LOC8023895	7	5	0.68409	0.61586	0.79942	0.79942	0.61586		10071	8023895	LOC8023895	CLK4-associating serine/arginine rich protein	ISCP_026412		17.465	CG6695	FBgn0039215	uncharacterized protein	6		CLASRP	CLK4 associating serine/arginine rich protein	HGNC:17731	5
LOC121046568	3	3	0.63562	0.61585	0.97291	0.97291	0.61585		9552	121046568	LOC121046568	uncharacterized LOC121046568	ISCP_000999		0.01802
LOC8034401	7	5	0.61567	0.89782	0.90621	0.90621	0.61567		10855	8034401	LOC8034401	uncharacterized LOC8034401	ISCP_028478		0.52485
LOC8029018	7	5	0.61561	0.88205	0.75187	0.88205	0.61561		11485	8029018	mv	lysosomal-trafficking regulator	ISCP_025496		8.35275	mv	FBgn0265988	mauve	5		LYST	lysosomal trafficking regulator	HGNC:1968	6
LOC8029936	7	7	1.6454	1.303	0.61534	1.6454	0.61534		14986	8029936	LOC8029936	tetratricopeptide repeat protein 36	ISCP_034353		3.81225	CG14105	FBgn0036359	uncharacterized protein	7		TTC36	tetratricopeptide repeat domain 36	HGNC:33708	7
LOC8038413	7	7	0.71939	0.61527	0.8042	0.8042	0.61527		9889	8038413	LOC8038413	uncharacterized LOC8038413	ISCP_037236
LOC120836955	7	6	1.1716	1.1437	0.61489	1.1716	0.61489		13416	120836955	LOC120836955	uncharacterized LOC120836955	ISCP_028689		1.02955
LOC8029648	7	7	1.2669	1.2354	0.61479	1.2669	0.61479		13080	8029648	LOC8029648	probable peroxisomal membrane protein PEX13	ISCP_035441		29.775	Pex13	FBgn0033812	Peroxin 13	6		PEX13	peroxisomal biogenesis factor 13	HGNC:8855	7
LOC120837402	7	6	0.65122	0.74289	0.61467	0.74289	0.61467		11133	120837402	LOC120837402	piggyBac transposable element-derived protein 2-like	ISCP_003144		0.009725						PGBD2	piggyBac transposable element derived 2	HGNC:19399	2
LOC8026572	7	7	1.505	1.531	0.61466	1.531	0.61466		14594	8026572	LOC8026572	serine/threonine-protein kinase Nek7	-		3.02575	Nek2	FBgn0029970	Nek2	4		NEK7	NIMA related kinase 7	HGNC:13386	7
LOC8041047	7	4	0.61419	0.66034	1.0227	1.0227	0.61419		10484	8041047	LOC8041047	solute carrier family 22 member 13	ISCP_018549		0.134917
LOC8023194	7	4	1.2797	1.2937	0.61394	1.2937	0.61394		15181	8023194	LOC8023194	embryonic polarity protein dorsal	ISCP_015585		10.5312	dl	FBgn0260632	dorsal	4	Yes (5pct FDR)	RELB	RELB proto-oncogene, NF-kB subunit	HGNC:9956	5
LOC8037865	7	2	1.0101	0.61392	1.0169	1.0169	0.61392		12834	8037865	LOC8037865	zinc finger protein 782-like	ISCP_037591		8.37425
LOC121833283	3	1	0.63338	0.61356	0.656	0.656	0.61356		6097	121833283	LOC121833283	uncharacterized LOC121833283	ISCP_037218		0.00345975
LOC120848638	1	1	0.61241	0.70481	0.67182	0.70481	0.61241		9397	120848638	LOC120848638	uncharacterized LOC120848638	ISCP_008103		0.126803	meso18E	FBgn0040089	meso18E	1
LOC115320083	7	7	0.69528	1.0183	0.61202	1.0183	0.61202		11522	115320083	LOC115320083	thiopurine S-methyltransferase	ISCP_021913		0.01247						TPMT	thiopurine S-methyltransferase	HGNC:12014	6
LOC8029612	7	6	1.2355	1.2095	0.61182	1.2355	0.61182		13665	8029612	LOC8029612	uncharacterized LOC8029612	ISCP_013861	ISCW003471	14.96	CG11122	FBgn0030266	uncharacterized protein	1
LOC8029399	7	7	1.3683	1.1101	0.61175	1.3683	0.61175		13685	8029399	LOC8029399	quinone oxidoreductase	ISCP_010952		71.555						CRYZ	crystallin zeta	HGNC:2419	7
LOC120845254	7	6	0.61167	0.77434	1.0879	1.0879	0.61167		9080	120845254	LOC120845254	uncharacterized LOC120845254	ISCP_035510		0.2098
LOC8053121	7	4	1.2119	1.1293	0.61141	1.2119	0.61141		14735	8053121	LOC8053121	phenoloxidase-activating factor 2-like	ISCP_025891		0.144248	CG5390	FBgn0032213	uncharacterized protein	3
LOC120837937	7	5	1.0975	1.1368	0.61114	1.1368	0.61114		11837	120837937	LOC120837937	venom serine carboxypeptidase	ISCP_018542		0.0726275	CG4572	FBgn0038738	uncharacterized protein	6		CPVL	carboxypeptidase vitellogenic like	HGNC:14399	6
LOC120845955	7	6	0.90914	0.61088	1.4519	1.4519	0.61088		10052	120845955	LOC120845955	uncharacterized LOC120845955	ISCP_031507		0.10358
LOC8038091	7	2	0.65357	0.61008	0.67455	0.67455	0.61008		14941	8038091	LOC8038091	MIF4G domain-containing protein B	ISCP_037788		42.8725						CTIF	cap binding complex dependent translation initiation factor	HGNC:23925	2
LOC8035084	7	7	1.1083	0.72536	0.6098	1.1083	0.6098		11694	8035084	Rab4	ras-related protein Rab-4B	ISCP_033598	ISCW020598	25.0275	Rab4	FBgn0016701	Rab4	7		RAB4B	RAB4B, member RAS oncogene family	HGNC:9782	7
LOC8028428	7	5	0.84415	0.60976	1.0867	1.0867	0.60976		12395	8028428	LOC8028428	medium-chain acyl-CoA ligase ACSF2, mitochondrial	ISCP_009738	ISCW017692		Acsf2	FBgn0031703	Acyl-CoA synthetase family member 2	6		ACSF2	acyl-CoA synthetase family member 2	HGNC:26101	5
LOC115324380	1	1	0.60975	0.62439	0.6388	0.6388	0.60975		9482	115324380	LOC115324380	uncharacterized LOC115324380	ISCP_002169		0.19483
LOC8039976	7	5	0.84758	0.60968	1.0471	1.0471	0.60968		10246	8039976	LOC8039976	cytochrome P450 2J3	ISCP_012833		19.8075						CYP1A2	cytochrome P450 family 1 subfamily A member 2	HGNC:2596	1
LOC120836201	4	4	0.60964	1.0608	0.68112	1.0608	0.60964		11857	120836201	LOC120836201	uncharacterized LOC120836201	ISCP_003721		0.0869475
LOC8038810	7	7	0.60955	0.65832	0.78161	0.78161	0.60955		9499	8038810	LOC8038810	short transient receptor potential channel 4-associated protein	ISCP_007595		11.4665						TRPC4AP	transient receptor potential cation channel subfamily C member 4 associated protein	HGNC:16181	7
LOC8033768	7	7	0.9894	0.60952	1.2325	1.2325	0.60952		11372	8033768	LOC8033768	innexin shaking-B-like	ISCP_012171	ISCW010075	0.589975	shakB	FBgn0085387	shaking B	7
LOC8030669	7	7	1.2575	0.60945	1.0238	1.2575	0.60945		12990	8030669	LOC8030669	BTB/POZ domain-containing protein 6	ISCP_002631		0.076095	CG11714	FBgn0036170	uncharacterized protein	1
LOC8037735	7	6	0.9341	0.70564	0.60934	0.9341	0.60934		7459	8037735	LOC8037735	neural proliferation differentiation and control protein 1	ISCP_020637		50.525	CG44247	FBgn0265182	uncharacterized protein	4		NPDC1	neural proliferation, differentiation and control 1	HGNC:7899	3
LOC120848802	1	1	0.60903	0.68321	0.69465	0.69465	0.60903		9829	120848802	LOC120848802	uncharacterized LOC120848802	ISCP_035067		0.12527
LOC121834043	6	6	1.2587	1.2453	0.60883	1.2587	0.60883		13020	121834043	LOC121834043	uncharacterized LOC121834043	ISCP_019208
LOC121046578	7	4	0.65618	0.60851	0.97935	0.97935	0.60851		13766	121046578	LOC121046578	cuticle protein 16.5-like	ISCP_023374
LOC8037329	7	5	0.60822	1.1057	0.70336	1.1057	0.60822		7370	8037329	LOC8037329	uncharacterized LOC8037329	ISCP_015138		0.883825
LOC8042416	7	6	0.60756	1.1555	1.3529	1.3529	0.60756		7244	8042416	LOC8042416	innexin inx2	ISCP_036965	ISCW013696	53.62	Inx3	FBgn0265274	Innexin 3	2
LOC115323369	7	7	0.60732	0.6516	1.269	1.269	0.60732		9516	115323369	LOC115323369	long-chain-fatty-acid--CoA ligase-like	ISCP_007917		1.384
LOC8032025	7	7	0.60711	0.61962	1.3953	1.3953	0.60711		9314	8032025	LOC8032025	zinc finger protein 135	ISCP_015082	ISCW019860	5.6615	klu	FBgn0013469	klumpfuss	1
LOC120836925	7	7	0.72268	0.60709	1.6996	1.6996	0.60709		9953	120836925	LOC120836925	uncharacterized LOC120836925	ISCP_018038		4.993
LOC8035450	1	1	0.67545	0.67613	0.60693	0.67613	0.60693		9783	8035450	LOC8035450	uncharacterized LOC8035450	ISCP_035086
LOC8034000	7	5	0.60667	0.98184	1.402	1.402	0.60667		11878	8034000	Pax	leupaxin	ISCP_017072		27.8125	Pax	FBgn0041789	Paxillin	6		TGFB1I1	transforming growth factor beta 1 induced transcript 1	HGNC:11767	3
LOC8037690	7	7	0.60626	0.80278	1.2899	1.2899	0.60626		10298	8037690	LOC8037690	sphingosine-1-phosphate phosphatase 2	ISCP_001561		18.5						SGPP2	sphingosine-1-phosphate phosphatase 2	HGNC:19953	7
LOC8029058	7	5	0.81797	0.9368	0.60614	0.9368	0.60614		8717	8029058	LOC8029058	neuferricin	ISCP_007430	ISCW004571	97.225	CG12056	FBgn0030099	uncharacterized protein	7		CYB5D2	cytochrome b5 domain containing 2	HGNC:28471	7
LOC8032012	7	7	0.60596	1.0715	1.3517	1.3517	0.60596		11794	8032012	LOC8032012	gastrula zinc finger protein XlCGF57.1	ISCP_000652		3.64425	CG2120	FBgn0030005	uncharacterized protein	1
LOC120839085	7	6	0.6055	1.0751	1.7037	1.7037	0.6055		13026	120839085	RhoGAP71E	rho GTPase-activating protein 20	ISCP_019838		5.525	RhoGAP71E	FBgn0036518	Rho GTPase activating protein at 71E	5
LOC8036172	7	7	0.67942	0.60547	0.77984	0.77984	0.60547		9673	8036172	LOC8036172	uncharacterized LOC8036172	ISCP_013463		0.12682
LOC115308955	7	5	0.60534	0.62427	1.0649	1.0649	0.60534		9312	115308955	LOC115308955	52 kDa repressor of the inhibitor of the protein kinase-like	ISCP_005264		0.1899
LOC8024571	7	4	0.7954	0.60531	1.1809	1.1809	0.60531		8437	8024571	slgA	proline dehydrogenase 1, mitochondrial	ISCP_006547		8.79125	slgA	FBgn0003423	sluggish A	7		PRODH	proline dehydrogenase 1	HGNC:9453	7
LOC121835684	7	4	0.66081	0.67134	0.60474	0.67134	0.60474		8848	121835684	LOC121835684	uncharacterized LOC121835684	ISCP_031341		3.616
LOC121836804	7	6	1.0247	0.6046	1.3227	1.3227	0.6046		13218	121836804	LOC121836804	piggyBac transposable element-derived protein 2-like	ISCP_005829		0.183175
LOC121047814	6	5	0.68898	0.60432	0.84979	0.84979	0.60432		10124	121047814	LOC121047814	piggyBac transposable element-derived protein 3	ISCP_002296		0.106295
LOC8052185	7	7	0.66917	0.60398	0.83415	0.83415	0.60398		9481	8052185	LOC8052185	meiotic recombination protein DMC1/LIM15 homolog	ISCP_032367	ISCW018437	0.011545						DMC1	DNA meiotic recombinase 1	HGNC:2927	7
LOC121836064	7	7	0.60392	1.2857	1.06	1.2857	0.60392		13175	121836064	LOC121836064	angiotensin-converting enzyme-like	ISCP_035282		1.00402	Acer	FBgn0016122	Angiotensin-converting enzyme-related	6		ACE	angiotensin I converting enzyme	HGNC:2707	4
LOC120847030	5	3	0.97325	0.96655	0.60372	0.97325	0.60372		13700	120847030	LOC120847030	uncharacterized LOC120847030	ISCP_025144		0.0266375
LOC8053085	7	6	0.68662	0.60364	1.1589	1.1589	0.60364		7601	8053085	LOC8053085	cathepsin L	ISCP_028318		43.8425	CtsF	FBgn0260462	Cathepsin F	4		CTSF	cathepsin F	HGNC:2531	7
LOC8028850	7	6	1.2642	1.5261	0.60345	1.5261	0.60345		14939	8028850	LOC8028850	G-protein coupled receptor dmsr-1-like	ISCP_002025		0.219925	CG13229	FBgn0033579	uncharacterized protein	3		GPR139	G protein-coupled receptor 139	HGNC:19995	1
LOC121833266	7	6	0.60306	0.98851	1.1769	1.1769	0.60306		10217	121833266	LOC121833266	uncharacterized LOC121833266	ISCP_021868
LOC115331991	7	5	0.60306	1.0172	1.2488	1.2488	0.60306		12506	115331991	LOC115331991	zinc finger protein 883	ISCP_023399		48.09	CG2202	FBgn0030240	uncharacterized protein	1		ZNF572	zinc finger protein 572	HGNC:26758	1
LOC8039362	7	5	0.7608	0.60292	1.3317	1.3317	0.60292		7836	8039362	LOC8039362	complement C3	ISCP_025766		26.19						C3	complement C3	HGNC:1318	5
LOC120836889	7	7	0.66001	0.92573	0.60256	0.92573	0.60256		11019	120836889	LOC120836889	uncharacterized LOC120836889	ISCP_028074		12.655
LOC120847452	7	3	0.76104	0.60234	0.91708	0.91708	0.60234		11184	120847452	LOC120847452	ATP-binding cassette sub-family A member 17-like	ISCP_032610		0.5624
LOC8038522	7	7	0.9562	0.84642	0.60166	0.9562	0.60166		11080	8038522	LOC8038522	transcription initiation factor TFIID subunit 9B	ISCP_000418		156.65	Taf9	FBgn0000617	TBP-associated factor 9	5	Yes (5pct FDR)	TAF9	TATA-box binding protein associated factor 9	HGNC:11542	6
LOC8051240	7	6	0.83415	0.60138	1.4452	1.4452	0.60138		5704	8051240	LOC8051240	uncharacterized LOC8051240	ISCP_013171		1.21907
LOC8031709	7	3	0.60117	0.84227	0.87638	0.87638	0.60117		5738	8031709	LOC8031709	protein PRRC1	ISCP_003375		21.6425						PRRC1	proline rich coiled-coil 1	HGNC:28164	6
LOC8027415	7	6	0.60091	0.6002	1.2338	1.2338	0.6002		10995	8027415	LOC8027415	serine/threonine-protein phosphatase 2A 56 kDa regulatory subunit	ISCP_033191		36.655	wrd	FBgn0042693	well-rounded	6		PPP2R5C	protein phosphatase 2 regulatory subunit B'gamma	HGNC:9311	7
LOC8051779	7	6	1.0774	0.59938	1.5027	1.5027	0.59938		11153	8051779	LOC8051779	lysosomal alpha-mannosidase-like	ISCP_012990		14.995
LOC120843102	1	1	0.62104	0.60485	0.59913	0.62104	0.59913		9462	120843102	LOC120843102	uncharacterized LOC120843102	ISCP_024597		0.356225
LOC120838552	7	6	1.4182	1.2727	0.599	1.4182	0.599		14757	120838552	LOC120838552	tetraspanin-9	ISCP_032398		6.5025	Tsp5D	FBgn0029837	Tetraspanin 5D	7		TSPAN9	tetraspanin 9	HGNC:21640	7
LOC115319947	3	3	0.88918	0.59897	1.3053	1.3053	0.59897		10892	115319947	LOC115319947	uncharacterized LOC115319947	ISCP_027159		0.124018	meso18E	FBgn0040089	meso18E	1
LOC8030976	7	6	0.59896	1.0092	1.3798	1.3798	0.59896		11917	8030976	l(1)G0289	plexin domain-containing protein 2	ISCP_029768		73.2525	l(1)G0289	FBgn0028331	lethal (1) G0289	7	Yes (5pct FDR)	PLXDC1	plexin domain containing 1	HGNC:20945	7
LOC115316839	7	4	0.68747	0.76207	0.59893	0.76207	0.59893		8497	115316839	LOC115316839	uncharacterized LOC115316839	ISCP_018839		0.018295
LOC121836955	7	5	1.1417	1.3207	0.59889	1.3207	0.59889		14958	121836955	LOC121836955	trypsin-1-like	ISCP_015338			alphaTry	FBgn0003863	alphaTrypsin	5	Yes (5pct FDR)
LOC8035128	7	5	1.3929	1.0972	0.59889	1.3929	0.59889		14821	8035128	LOC8035128	lipase member J	ISCP_014642		0.0252275	CG31871	FBgn0051871	uncharacterized protein	5		LIPF	lipase F, gastric type	HGNC:6622	6
LOC115315166	7	7	0.59886	0.6735	1.4308	1.4308	0.59886		9536	115315166	LOC115315166	piggyBac transposable element-derived protein 2-like	ISCP_016610		0.131625	CG9839	FBgn0037633	uncharacterized protein	1	Yes (5pct FDR)	PGBD2	piggyBac transposable element derived 2	HGNC:19399	4
LOC8033210	7	4	1.0082	1.0094	0.5986	1.0094	0.5986		14207	8033210	LOC8033210	protein VASP homolog	ISCP_016574		1.782
LOC8028620	7	7	0.70324	0.59858	1.4122	1.4122	0.59858		9732	8028620	LOC8028620	excitatory amino acid transporter	ISCP_037253		4.025	Eaat2	FBgn0026438	Excitatory amino acid transporter 2	4		SLC1A2	solute carrier family 1 member 2	HGNC:10940	7
LOC8043923	7	7	1.3338	1.1305	0.5984	1.3338	0.5984		13501	8043923	LOC8043923	choline O-acetyltransferase-like	ISCP_007823		0.504725
LOC8043443	7	7	1.3059	1.1352	0.59837	1.3059	0.59837		13235	8043443	LOC8043443	protein FAM135A	ISCP_017337		3.2645	CG32333	FBgn0052333	uncharacterized protein	6		FAM135B	family with sequence similarity 135 member B	HGNC:28029	6
LOC120837677	7	4	0.59827	1.0065	1.5242	1.5242	0.59827		9938	120837677	LOC120837677	TNF receptor-associated factor 6-B-like	ISCP_018074		0.785
LOC8038469	7	7	0.71521	0.59805	0.67817	0.71521	0.59805		9758	8038469	LOC8038469	leucine-rich repeat extensin-like protein 3	ISCP_036090	ISCW022010	2.673
LOC115322854	7	3	0.67894	0.59761	1.0156	1.0156	0.59761		2761	115322854	LOC115322854	forkhead box protein L2-like	ISCP_022452		0.0700825	slp1	FBgn0003430	sloppy paired 1	1		FOXS1	forkhead box S1	HGNC:3735	1
LOC8033703	7	6	0.89233	0.59714	1.1073	1.1073	0.59714		12182	8033703	LOC8033703	procathepsin L-like	ISCP_003479		2.10875	CtsL1	FBgn0013770	Cathepsin L1	5	Yes (5pct FDR)	CTSV	cathepsin V	HGNC:2538	6
LOC115320361	5	5	0.59698	0.91893	1.1161	1.1161	0.59698		10814	115320361	LOC115320361	uncharacterized LOC115320361	ISCP_035117		0.242423
LOC115312358	5	5	0.70991	0.8966	0.59674	0.8966	0.59674		10783	115312358	LOC115312358	uncharacterized LOC115312358	ISCP_001842		0.16065
LOC8025631	7	7	0.97929	0.83971	0.59632	0.97929	0.59632		11315	8025631	LOC8025631	uridine phosphorylase 1	ISCP_013174		0.24945	CG6330	FBgn0039464	uncharacterized protein	7		UPP1	uridine phosphorylase 1	HGNC:12576	7
LOC120841555	7	6	1.5315	1.3975	0.59624	1.5315	0.59624		15117	120841555	LOC120841555	structural maintenance of chromosomes protein 6	ISCP_029587		9.7155	SMC6	FBgn0266282	Structural maintenance of chromosomes 6	6	Yes (5pct FDR)	SMC6	structural maintenance of chromosomes 6	HGNC:20466	7
LOC115315851	7	5	1.3948	1.3808	0.59617	1.3948	0.59617		13634	115315851	LOC115315851	uncharacterized LOC115315851	ISCP_035321		0.0349275
LOC8024834	7	7	0.78091	0.59579	1.7299	1.7299	0.59579		10176	8024834	LOC8024834	rho GTPase-activating protein 15	ISCP_024778		5.56125	RhoGAP18B	FBgn0261461	Rho GTPase activating protein at 18B	1	Yes (5pct FDR)	ARHGAP15	Rho GTPase activating protein 15	HGNC:21030	6
LOC120836240	7	4	0.59533	0.71183	0.84805	0.84805	0.59533		11071	120836240	LOC120836240	uncharacterized LOC120836240	ISCP_001436		0.01585
LOC115325686	7	5	1.647	1.588	0.59445	1.647	0.59445		15216	115325686	LOC115325686	acid sphingomyelinase-like phosphodiesterase 3b	ISCP_013544		11.6025	CG32052	FBgn0044328	uncharacterized protein	6		SMPDL3B	sphingomyelin phosphodiesterase acid like 3B	HGNC:21416	7
LOC8037167	7	2	0.65912	0.67127	0.59442	0.67127	0.59442		12997	8037167	LOC8037167	uncharacterized LOC8037167	ISCP_000325	ISCW020915	14.705						C19orf25	chromosome 19 open reading frame 25	HGNC:26711	2
LOC121838418	2	2	0.6267	0.59441	0.60319	0.6267	0.59441		9498	121838418	LOC121838418	uncharacterized LOC121838418	ISCP_027759		0.46505
LOC115322754	7	7	0.59362	1.0595	1.2012	1.2012	0.59362		11699	115322754	LOC115322754	uncharacterized LOC115322754	ISCP_016818		0.3861
LOC8036140	7	3	1.0665	1.0481	0.59331	1.0665	0.59331		13553	8036140	LOC8036140	peptidylglycine alpha-hydroxylating monooxygenase	ISCP_013052		11.4345	Phm	FBgn0283509	Peptidylglycine-alpha-hydroxylating monooxygenase	6		PAM	peptidylglycine alpha-amidating monooxygenase	HGNC:8596	1
LOC8032375	7	6	1.3444	1.6009	0.59329	1.6009	0.59329		12753	8032375	LOC8032375	uncharacterized LOC8032375	ISCP_015317		7.81125
LOC8053809	7	6	1.3778	1.4773	0.59288	1.4773	0.59288		13210	8053809	LOC8053809	cytochrome P450 3A8	ISCP_027461		0.0462125	Cyp9c1	FBgn0015040	Cytochrome P450 9c1	3		CYP3A7	cytochrome P450 family 3 subfamily A member 7	HGNC:2640	2
LOC8038010	7	6	1.438	1.3818	0.59287	1.438	0.59287		14311	8038010	Cals	calsyntenin-1	ISCP_013020		27.7875	Cals	FBgn0039928	Calsyntenin	7		CLSTN1	calsyntenin 1	HGNC:17447	7
LOC8032740	7	7	0.90158	0.87776	0.59232	0.90158	0.59232		10874	8032740	LOC8032740	uncharacterized LOC8032740	ISCP_035977		2.979	dpy	FBgn0053196	dumpy	3		FCGBP	Fc gamma binding protein	HGNC:13572	1
LOC115323860	7	6	0.76407	0.59784	0.59193	0.76407	0.59193		8944	115323860	LOC115323860	uncharacterized LOC115323860	ISCP_004922		24.895
LOC8026631	7	6	0.59183	0.95163	0.89885	0.95163	0.59183		11193	8026631	LOC8026631	phosphoenolpyruvate carboxykinase, cytosolic [GTP]	ISCP_018565		0.0368375	Pepck1	FBgn0003067	Phosphoenolpyruvate carboxykinase 1	4		PCK1	phosphoenolpyruvate carboxykinase 1	HGNC:8724	3
LOC115322791	7	7	0.93503	1.3604	0.59164	1.3604	0.59164		13556	115322791	LOC115322791	uncharacterized LOC115322791	ISCP_029694		0.108128
LOC8024654	7	7	1.0817	0.59139	1.4901	1.4901	0.59139		11906	8024654	LOC8024654	ras-related protein Rab-32	ISCP_014997	ISCW001188	0.02592	Rab32	FBgn0002567	Rab32	4		RAB32	RAB32, member RAS oncogene family	HGNC:9772	7
LOC8030871	7	6	1.3913	1.3835	0.59091	1.3913	0.59091		14038	8030871	LOC8030871	lon protease homolog 2, peroxisomal	ISCP_033451		8.18975						LONP2	lon peptidase 2, peroxisomal	HGNC:20598	7
LOC8043093	7	4	0.63581	0.64137	0.59075	0.64137	0.59075		6796	8043093	LOC8043093	uncharacterized LOC8043093	ISCP_009139	ISCW013676	65.425
LOC8031487	7	5	0.59051	0.93857	0.88909	0.93857	0.59051		10360	8031487	Sod1	superoxide dismutase [Cu-Zn]	ISCP_013667		340.3	Sod1	FBgn0003462	Superoxide dismutase 1	7	Yes (5pct FDR)	SOD1	superoxide dismutase 1	HGNC:11179	7
LOC8051014	7	4	1.2359	1.2685	0.59051	1.2685	0.59051		11992	8051014	LOC8051014	phospholipid-transporting ATPase VB	ISCP_006870		8.43475	CG33298	FBgn0032120	uncharacterized protein	7		ATP10A	ATPase phospholipid transporting 10A (putative)	HGNC:13542	6
LOC120844695	3	2	0.85843	0.85863	0.59031	0.85863	0.59031		11335	120844695	LOC120844695	uncharacterized LOC120844695	ISCP_029776
LOC120851077	7	7	0.58977	0.59672	1.5239	1.5239	0.58977		9244	120851077	LOC120851077	uncharacterized LOC120851077	ISCP_002426		0.0519425
LOC8053450	7	5	0.6293	0.58948	1.2185	1.2185	0.58948		8839	8053450	LOC8053450	sulfotransferase ssu-1	ISCP_035650	ISCW006639	0.111812						SULT1E1	sulfotransferase family 1E member 1	HGNC:11377	1
LOC115315508	7	7	0.82145	0.58935	0.5972	0.82145	0.58935		10405	115315508	LOC115315508	cytochrome P450 3A31-like	ISCP_016524		0.635775
LOC8026657	7	7	0.58841	0.90242	1.2399	1.2399	0.58841		10819	8026657	Eaat1	excitatory amino acid transporter 3	ISCP_017154		0.147207	Eaat1	FBgn0026439	Excitatory amino acid transporter 1	7		SLC1A6	solute carrier family 1 member 6	HGNC:10944	3
LOC8030724	7	5	1.3694	1.3324	0.58841	1.3694	0.58841		14676	8030724	LOC8030724	glutathione S-transferase	ISCP_017273	ISCW019308	59.4675	GstS1	FBgn0010226	Glutathione S transferase S1	1		GSTM4	glutathione S-transferase mu 4	HGNC:4636	2
LOC115330154	7	2	0.58785	0.68108	0.72015	0.72015	0.58785		9651	115330154	LOC115330154	carboxy-terminal kinesin 2	ISCP_006125		29.2625	ncd	FBgn0002924	non-claret disjunctional	6	Yes (5pct FDR)	KIFC1	kinesin family member C1	HGNC:6389	7
LOC115310083	7	7	0.58767	0.77511	1.4299	1.4299	0.58767		10003	115310083	LOC115310083	protein APCDD1	ISCP_023552		0.16195						APCDD1	APC down-regulated 1	HGNC:15718	7
LOC8037429	7	6	0.58746	0.99584	1.2288	1.2288	0.58746		12308	8037429	LOC8037429	multiple coagulation factor deficiency protein 2 homolog	ISCP_009581	ISCW010587	2.09475	CG12817	FBgn0037798	uncharacterized protein	2		MCFD2	multiple coagulation factor deficiency 2, ER cargo receptor complex subunit	HGNC:18451	3
LOC8032546	7	6	1.0046	0.58719	0.95307	1.0046	0.58719		12445	8032546	LOC8032546	cephalotocin receptor 2-like	ISCP_019132		2.675	CCAP-R	FBgn0039396	Crustacean cardioactive peptide receptor	1		GPR150	G protein-coupled receptor 150	HGNC:23628	2
LOC8043252	7	6	0.58713	0.66896	0.85213	0.85213	0.58713		11390	8043252	Vps60	charged multivesicular body protein 5	ISCP_037713	ISCW023077	163.15	Vps60	FBgn0036740	Vacuolar protein sorting 60	7		CHMP5	charged multivesicular body protein 5	HGNC:26942	7
LOC115308773	7	6	0.82154	0.58609	1.4563	1.4563	0.58609		11125	115308773	LOC115308773	zinc finger protein OZF-like	ISCP_029653		4.997	CG5245	FBgn0038047	uncharacterized protein	2		ZFP2	ZFP2 zinc finger protein	HGNC:26138	1
LOC8036455	7	4	0.77098	0.89775	0.58603	0.89775	0.58603		9039	8036455	LOC8036455	uncharacterized LOC8036455	ISCP_008250		15.5175
LOC8033343	7	7	1.3287	1.3701	0.58578	1.3701	0.58578		13715	8033343	LOC8033343	zinc finger C4H2 domain-containing protein	ISCP_034025	ISCW020076	53.97	CG13001	FBgn0030806	uncharacterized protein	7		ZC4H2	zinc finger C4H2-type containing	HGNC:24931	7
LOC121836877	7	7	0.80675	0.58558	0.97119	0.97119	0.58558		10344	121836877	LOC121836877	protein ALP1-like	ISCP_024772
LOC8032395	7	5	0.5855	1.0746	1.0435	1.0746	0.5855		7543	8032395	LOC8032395	transcription factor SOX-10	ISCP_033094		0.114293	Sox100B	FBgn0024288	Sox100B	2		SOX9	SRY-box transcription factor 9	HGNC:11204	2
LOC115330235	7	5	0.58548	1.0299	1.178	1.178	0.58548		12601	115330235	LOC115330235	MFS-type transporter SLC18B1	ISCP_011169		1.01985
LOC121833303	7	5	0.71577	0.58449	1.1332	1.1332	0.58449		13474	121833303	LOC121833303	ankyrin repeat and BTB/POZ domain-containing protein 2-like	ISCP_014460		1.0532	CG43980	FBgn0264711	uncharacterized protein	1		ABTB2	ankyrin repeat and BTB domain containing 2	HGNC:23842	1
LOC8024979	7	5	0.65934	0.5844	0.94283	0.94283	0.5844		11278	8024979	LOC8024979	STAGA complex 65 subunit gamma	ISCP_006056		7.75025						SUPT7L	SPT7 like, STAGA complex subunit gamma	HGNC:30632	5
LOC120839494	7	3	0.8852	0.93229	0.58433	0.93229	0.58433		12567	120839494	LOC120839494	zinc finger protein 2-like	ISCP_004646		2.59425	CG15336	FBgn0030009	uncharacterized protein	1
LOC8037502	7	5	1.1656	1.3497	0.58345	1.3497	0.58345		13082	8037502	LOC8037502	glycine receptor subunit alpha-1	ISCP_032242		0.62355
LOC120850649	1	1	0.59132	0.5831	0.64835	0.64835	0.5831		9281	120850649	LOC120850649	uncharacterized LOC120850649	ISCP_029681		0.139972
LOC120840654	7	7	0.67737	0.5829	0.71744	0.71744	0.5829		9598	120840654	LOC120840654	phosphatidylinositol 4-kinase alpha-like	ISCP_037301		0.3938	Pi4KIIIalpha	FBgn0267350	Phosphatidylinositol 4-kinase III alpha	5	Yes (5pct FDR)	PI4KA	phosphatidylinositol 4-kinase alpha	HGNC:8983	5
LOC121046279	7	7	0.58242	0.89067	1.1332	1.1332	0.58242		10716	121046279	LOC121046279	uncharacterized LOC121046279	ISCP_017600
LOC121046074	2	2	0.58207	0.58362	0.89924	0.89924	0.58207		9239	121046074	LOC121046074	TNF receptor-associated factor 6-B	ISCP_029722		11.6337
LOC115331719	7	6	0.58165	0.76	0.61978	0.76	0.58165		8922	115331719	LOC115331719	sentrin-specific protease 1-like	ISCP_030591			Ulp1	FBgn0027603	Ulp1	1	Yes (5pct FDR)	SENP1	SUMO specific peptidase 1	HGNC:17927	1
LOC8031592	7	5	1.2889	1.2539	0.58165	1.2889	0.58165		13922	8031592	LOC8031592	uncharacterized LOC8031592	ISCP_036095		0.280925
LOC115331124	7	3	0.58097	0.94519	1.0979	1.0979	0.58097		14556	115331124	LOC115331124	uncharacterized protein ZK546.14-like	ISCP_033077		0.110595
LOC120839540	7	6	1.0558	1.0612	0.57967	1.0612	0.57967		12248	120839540	LOC120839540	uncharacterized LOC120839540	ISCP_014064		0.100617
LOC8032162	7	7	0.6518	0.57901	0.91563	0.91563	0.57901		9445	8032162	LOC8032162	hydroxyproline dehydrogenase	ISCP_011611		1.11015						PRODH2	proline dehydrogenase 2	HGNC:17325	2
LOC120843345	7	6	0.9908	1.0252	0.57896	1.0252	0.57896		13013	120843345	LOC120843345	myoneurin-like	ISCP_031053		0.0369625						ZFP91	ZFP91 zinc finger protein, atypical E3 ubiquitin ligase	HGNC:14983	1
LOC120837491	7	5	1.2687	1.3276	0.57852	1.3276	0.57852		13836	120837491	LOC120837491	uncharacterized LOC120837491	ISCP_038207		0.21805
LOC8029709	7	6	0.65268	0.57801	0.69446	0.69446	0.57801		6538	8029709	LOC8029709	lysine-specific histone demethylase 1A	ISCP_034930	ISCW004580	9.99875	Su(var)3-3	FBgn0260397	Suppressor of variegation 3-3	7		KDM1A	lysine demethylase 1A	HGNC:29079	7
LOC120850464	7	5	1.2163	0.7424	0.57782	1.2163	0.57782		14209	120850464	LOC120850464	uncharacterized LOC120850464	ISCP_015536		1.00715
LOC8036832	7	7	0.77374	0.57755	1.9804	1.9804	0.57755		10202	8036832	LOC8036832	oxidative stress-induced growth inhibitor 1	ISCP_031438		3.77225						OSGIN2	oxidative stress induced growth inhibitor family member 2	HGNC:1355	5
LOC120836012	7	6	0.69757	0.65401	0.57711	0.69757	0.57711		9837	120836012	LOC120836012	lanC-like protein 3	ISCP_029131		2.77475	CG2061	FBgn0027498	uncharacterized protein	7		LANCL3	LanC like family member 3	HGNC:24767	7
LOC115308209	7	2	0.59497	0.57678	0.8353	0.8353	0.57678		12120	115308209	LOC115308209	neprilysin-1	ISCP_016063		0.0433425
LOC8053444	7	6	0.57652	0.95388	1.3226	1.3226	0.57652		12811	8053444	LOC8053444	syntaxin-12	ISCP_014486		25.0825	Syx13	FBgn0036341	Syntaxin 13	6		STX7	syntaxin 7	HGNC:11442	2
LOC115312539	7	4	0.67617	0.57595	0.81648	0.81648	0.57595		7403	115312539	LOC115312539	heat shock protein 68-like	ISCP_005696		0.396725	Hsp68	FBgn0001230	Heat shock protein 68	6
LOC8036672	7	6	0.5758	0.8163	1.4911	1.4911	0.5758		12241	8036672	LOC8036672	amine sulfotransferase	ISCP_036600		0.111013						SULT6B1	sulfotransferase family 6B member 1	HGNC:33433	1
LOC115320357	7	5	1.1081	1.1275	0.57542	1.1275	0.57542		13760	115320357	LOC115320357	uncharacterized LOC115320357	ISCP_030913		0.5463	mdu	FBgn0030396	meduse	1
LOC120841556	7	6	1.4662	1.3974	0.57503	1.4662	0.57503		14741	120841556	bisc	TM2 domain-containing protein CG10795	ISCP_011809		11.11	bisc	FBgn0034626	biscotti	7		TM2D1	TM2 domain containing 1	HGNC:24142	5
LOC8032857	6	5	0.93215	0.57454	1.1158	1.1158	0.57454		12181	8032857	LOC8032857	uncharacterized LOC8032857	ISCP_021528		0.006739
LOC120850481	7	7	1.4224	0.99758	0.57403	1.4224	0.57403		13989	120850481	LOC120850481	superoxide dismutase [Cu-Zn]	ISCP_021618		0.0856175	Sod3	FBgn0033631	Superoxide dismutase 3	3		SOD1	superoxide dismutase 1	HGNC:11179	1
LOC120847633	7	2	0.59305	0.57389	0.63295	0.63295	0.57389		14328	120847633	LOC120847633	piggyBac transposable element-derived protein 3	ISCP_037621		0.422875						PGBD1	piggyBac transposable element derived 1	HGNC:19398	1
LOC8031017	7	7	1.0224	1.4518	0.57335	1.4518	0.57335		14135	8031017	Rab10	ras-related protein Rab-10	ISCP_019108		150.75	Rab10	FBgn0015789	Rab10	7		RAB10	RAB10, member RAS oncogene family	HGNC:9759	7
LOC115319828	7	7	1.4864	1.4156	0.57285	1.4864	0.57285		14397	115319828	LOC115319828	uncharacterized LOC115319828	ISCP_022454		0.00925
LOC8042534	7	7	1.3773	0.90211	0.57239	1.3773	0.57239		13747	8042534	Ddrgk1	DDRGK domain-containing protein 1	ISCP_024769		54.9825	Ddrgk1	FBgn0038868	DDRGK domain containing 1	7		DDRGK1	DDRGK domain containing 1	HGNC:16110	7
LOC120837308	7	6	0.57214	1.3175	1.5634	1.5634	0.57214		8878	120837308	LOC120837308	uncharacterized LOC120837308	ISCP_014614		0.4127
LOC8031140	7	2	0.62036	0.57153	0.64028	0.64028	0.57153		13054	8031140	LOC8031140	BTB/POZ domain-containing protein 6	ISCP_025897	ISCW019390	6.8355	axed	FBgn0035708	axundead	1
LOC115329613	7	7	0.57087	1.0468	1.4616	1.4616	0.57087		11681	115329613	LOC115329613	uncharacterized LOC115329613	ISCP_014964		0.0431925
LOC120849822	7	6	0.98876	1.294	0.57063	1.294	0.57063		10565	120849822	LOC120849822	ras-like GTP-binding protein Rho1	ISCP_012934		0.524625
LOC115318853	1	1	0.57041	0.69049	0.5838	0.69049	0.57041		9866	115318853	LOC115318853	uncharacterized LOC115318853	ISCP_018853		0.133213
LOC115312783	7	7	1.3404	1.2637	0.5703	1.3404	0.5703		13571	115312783	LOC115312783	uncharacterized LOC115312783	ISCP_037158		0.39055
LOC120839868	7	6	1.139	1.0798	0.5702	1.139	0.5702		13277	120839868	LOC120839868	uncharacterized LOC120839868	ISCP_028353		0.353275						TERF2IP	TERF2 interacting protein	HGNC:19246	2
LOC115312201	7	5	0.64877	0.57019	1.168	1.168	0.57019		10410	115312201	LOC115312201	uncharacterized LOC115312201	ISCP_018533
LOC115310055	7	4	0.57006	0.60737	0.68302	0.68302	0.57006		13028	115310055	LOC115310055	monocarboxylate transporter 2	ISCP_033292		0.004235	CG8051	FBgn0031012	uncharacterized protein	3		SLC16A14	solute carrier family 16 member 14	HGNC:26417	1
LOC8040258	7	3	0.57005	0.86377	0.88075	0.88075	0.57005		10677	8040258	LOC8040258	uncharacterized LOC8040258	ISCP_038593		15.26
LOC120844190	7	3	0.78602	0.57002	1.1111	1.1111	0.57002		12573	120844190	LOC120844190	alkylated DNA repair protein alkB homolog 8	ISCP_013578		2.76525	CG17807	FBgn0034748	uncharacterized protein	3		ALKBH8	alkB homolog 8, tRNA methyltransferase	HGNC:25189	2
LOC115323689	5	5	0.97959	0.56997	1.6164	1.6164	0.56997		11365	115323689	LOC115323689	serine/threonine-protein kinase prk-2-like	ISCP_034147		0.008505
LOC8051435	7	4	1.0848	1.075	0.56981	1.0848	0.56981		14424	8051435	LOC8051435	beta-1,3-galactosyltransferase brn	ISCP_020433	ISCW005339	5.106	brn	FBgn0000221	brainiac	6	Yes (5pct FDR)	B3GALNT1	beta-1,3-N-acetylgalactosaminyltransferase 1 (Globoside blood group)	HGNC:918	3
LOC120838706	7	2	0.73379	0.56966	1.066	1.066	0.56966		14423	120838706	LOC120838706	piggyBac transposable element-derived protein 3-like	ISCP_002125		0.0118975
LOC121046550	3	3	1.0964	0.56928	0.63147	1.0964	0.56928		11911	121046550	LOC121046550	uncharacterized LOC121046550	ISCP_025974		0.38875
LOC121838411	2	2	1.0326	0.56925	0.98581	1.0326	0.56925		11729	121838411	LOC121838411	uncharacterized LOC121838411	ISCP_010352		0.133713
LOC8042705	7	7	1.3138	1.0285	0.56865	1.3138	0.56865		13405	8042705	LOC8042705	putative ammonium transporter 3	ISCP_012722			Amt	FBgn0038309	Ammonium transporter	2
LOC115332515	2	2	0.63311	0.56858	1.1052	1.1052	0.56858		9541	115332515	LOC115332515	uncharacterized LOC115332515	ISCP_027822		4.98875	Traf6	FBgn0265464	TNF-receptor-associated factor 6	1
LOC8040444	7	6	0.78943	0.56853	0.66944	0.78943	0.56853		10299	8040444	tst	helicase SKI2W	ISCP_005900		14.395	tst	FBgn0039117	twister	7	Yes (5pct FDR)	SKIC2	SKI2 subunit of superkiller complex	HGNC:10898	7
LOC8042451	7	4	0.95025	0.88895	0.56852	0.95025	0.56852		13663	8042451	LOC8042451	glutaminyl-peptide cyclotransferase-like	ISCP_018546	ISCW023264	60.31	isoQC	FBgn0036999	iso Glutaminyl cyclase	7		QPCT	glutaminyl-peptide cyclotransferase	HGNC:9753	7
LOC120836995	7	7	0.59187	0.56775	1.0863	1.0863	0.56775		9157	120836995	LOC120836995	uncharacterized LOC120836995	ISCP_034327		0.9462
LOC8041806	7	5	0.56745	0.88256	1.0142	1.0142	0.56745		13714	8041806	LOC8041806	probable rRNA-processing protein EBP2	ISCP_032066	ISCW014020	78.4625	CG1542	FBgn0039828	uncharacterized protein	7	Yes (5pct FDR)	EBNA1BP2	EBNA1 binding protein 2	HGNC:15531	7
LOC115309817	2	2	0.64724	0.56699	0.86632	0.86632	0.56699		9612	115309817	LOC115309817	uncharacterized LOC115309817	ISCP_013167		0.0348825						BEND5	BEN domain containing 5	HGNC:25668	2
LOC115320018	7	7	0.80157	0.56646	0.7176	0.80157	0.56646		10311	115320018	LOC115320018	uncharacterized LOC115320018	ISCP_005440
LOC120846929	5	4	0.56642	1.0777	0.78384	1.0777	0.56642		10085	120846929	LOC120846929	uncharacterized LOC120846929	ISCP_015337		0.34015
LOC121833530	2	2	0.58969	0.5664	1.0168	1.0168	0.5664		9276	121833530	LOC121833530	uncharacterized LOC121833530	ISCP_018930		2.22475
LOC115325213	7	7	1.0685	1.1833	0.56625	1.1833	0.56625		12537	115325213	LOC115325213	monocarboxylate transporter 1	ISCP_033213		2.0805	CG8051	FBgn0031012	uncharacterized protein	1
LOC8034991	7	6	0.58754	0.58355	0.56615	0.58754	0.56615		7269	8034991	LOC8034991	uncharacterized LOC8034991	ISCP_001438		0.4509	CG17111	FBgn0039048	uncharacterized protein	2
LOC115331309	7	6	1.3442	0.56594	1.132	1.3442	0.56594		10997	115331309	LOC115331309	vesicle-associated membrane protein 4	ISCP_029674		11.915						VAMP4	vesicle associated membrane protein 4	HGNC:12645	6
LOC115329307	7	7	0.56587	0.66248	1.7335	1.7335	0.56587		9443	115329307	LOC115329307	decapping and exoribonuclease protein	ISCP_030146		11.1375	Rai1	FBgn0030793	Rat1 Interacting Protein 1	7		DXO	decapping exoribonuclease	HGNC:2992	7
LOC115311229	7	6	0.81882	1.064	0.56562	1.064	0.56562		11432	115311229	LOC115311229	zinc finger protein OZF	ISCP_032794		11.7882	CG2202	FBgn0030240	uncharacterized protein	1		ZNF25	zinc finger protein 25	HGNC:13043	1
LOC8041475	7	6	0.74572	0.72386	0.56496	0.74572	0.56496		11959	8041475	LOC8041475	putative thiosulfate sulfurtransferase, mitochondrial	ISCP_038459	ISCW023160	20.67	CG4456	FBgn0001228	uncharacterized protein	2		TSTD1	thiosulfate sulfurtransferase like domain containing 1	HGNC:35410	1
LOC121835093	2	2	0.99167	0.89493	0.56496	0.99167	0.56496		11499	121835093	LOC121835093	uncharacterized LOC121835093	ISCP_025513		0.031525
LOC115321089	7	2	0.74817	0.56495	1.0425	1.0425	0.56495		6831	115321089	LOC115321089	glucoside xylosyltransferase 1	ISCP_030955		0.0043125	shams	FBgn0039273	shams	4		GXYLT2	glucoside xylosyltransferase 2	HGNC:33383	5
LOC120842389	7	5	0.99268	0.84555	0.5648	0.99268	0.5648		11296	120842389	LOC120842389	amyloid beta A4 precursor protein-binding family B member 1-interacting protein-like	ISCP_035750		0.387775
LOC115327320	7	4	0.56798	0.56442	0.79106	0.79106	0.56442		13307	115327320	LOC115327320	ras-like GTP-binding protein Rho1	ISCP_025915		0.6985						RHOD	ras homolog family member D	HGNC:670	1
LOC8040094	7	6	0.96318	0.56422	1.1529	1.1529	0.56422		11192	8040094	Fsn	F-box/SPRY domain-containing protein 1	ISCP_022611		6.7315	Fsn	FBgn0043010	F-box synaptic protein	7		FBXO45	F-box protein 45	HGNC:29148	7
LOC115312873	2	2	0.58542	0.67762	0.56252	0.67762	0.56252		9729	115312873	LOC115312873	U3 small nucleolar RNA-interacting protein 2-like	ISCP_033457		2.285	U3-55K	FBgn0053505	U3 small nuclear riboprotein factor 55K	2	Yes (5pct FDR)	RRP9	ribosomal RNA processing 9, U3 small nucleolar RNA binding protein	HGNC:16829	3
LOC8030035	1	1	0.61234	0.56241	0.57344	0.61234	0.56241		9395	8030035	LOC8030035	protein app1	ISCP_031244		0.648425
LOC120849117	7	5	1.4122	1.0284	0.56238	1.4122	0.56238		14481	120849117	LOC120849117	long-chain-fatty-acid--CoA ligase-like	ISCP_028037		1.98375
LOC8035436	2	2	0.78925	0.72404	0.56151	0.78925	0.56151		10359	8035436	LOC8035436	uncharacterized LOC8035436	ISCP_017103	ISCW010235	0.1832
LOC121835172	7	7	0.56141	1.1973	0.87937	1.1973	0.56141		12507	121835172	LOC121835172	uncharacterized LOC121835172	ISCP_036746		0.843075
LOC121836198	5	5	1.241	1.4166	0.5613	1.4166	0.5613		14057	121836198	LOC121836198	uncharacterized LOC121836198	ISCP_030940
LOC8043247	7	4	1.3275	0.56081	0.87361	1.3275	0.56081		15209	8043247	rho-5	inactive rhomboid protein 1	ISCP_008712		19.5825	rho-5	FBgn0041723	rhomboid-5	5		RHBDF1	rhomboid 5 homolog 1	HGNC:20561	6
LOC115325916	7	7	1.4359	0.56061	1.0754	1.4359	0.56061		14082	115325916	LOC115325916	uncharacterized LOC115325916	ISCP_027992		1.22313						NLRP4	NLR family pyrin domain containing 4	HGNC:22943	1
LOC115330130	3	3	0.56693	0.56029	1.3772	1.3772	0.56029		9089	115330130	LOC115330130	uncharacterized LOC115330130	ISCP_008631		0.1646
LOC121834882	7	7	0.5594	0.71689	0.96862	0.96862	0.5594		9810	121834882	LOC121834882	uncharacterized LOC121834882	ISCP_033379		7.14125
LOC8028808	7	6	0.55903	0.78269	1.2893	1.2893	0.55903		12667	8028808	LOC8028808	chromatin modification-related protein eaf-1	ISCP_006848	ISCW018380	0.0442675	RAF2	FBgn0036624	RING-associated factor 2	3	Yes (5pct FDR)	SYNPO	synaptopodin	HGNC:30672	1
LOC8050916	7	3	0.55896	0.91961	0.92492	0.92492	0.55896		11644	8050916	LOC8050916	GTPase-activating protein skywalker	ISCP_021543		12.6775	sky	FBgn0032901	skywalker	7		TBC1D24	TBC1 domain family member 24	HGNC:29203	6
LOC8027821	7	5	0.65975	0.55892	1.2112	1.2112	0.55892		6135	8027821	LOC8027821	isocitrate dehydrogenase [NADP] cytoplasmic	ISCP_012874	ISCW001977	108.325	Idh	FBgn0001248	Isocitrate dehydrogenase	1	Yes (5pct FDR)	IDH2	isocitrate dehydrogenase (NADP(+)) 2	HGNC:5383	7
LOC8039120	7	6	0.55884	0.6507	1.3812	1.3812	0.55884		6478	8039120	LOC8039120	uncharacterized LOC8039120	ISCP_034846	ISCW012629	0.0433075
LOC120837489	7	5	0.55853	0.72228	1.0842	1.0842	0.55853		8568	120837489	LOC120837489	piggyBac transposable element-derived protein 2-like	ISCP_034789		0.018095						PGBD2	piggyBac transposable element derived 2	HGNC:19399	4
LOC8051373	7	3	0.61323	0.55814	1.1077	1.1077	0.55814		12913	8051373	LOC8051373	GATA zinc finger domain-containing protein 1	-		4.2555	CG13367	FBgn0025634	uncharacterized protein	3		GATAD1	GATA zinc finger domain containing 1	HGNC:29941	7
[truncated: 13,288 more rows]

## Sheet: tick query list
NCBI Gene ID
120840267
120849126
115312031
8028697
120847913
8036709
115333113
8026237
120851145
121835633
120840259
8043501
8036945
8028892
8043616
121833793
8031738
8041922
115332836
8050522
115331884
8032803
120841359
115318452
8033429
8028581
121835367
8031954
120836650
8031173
120836821
8033215
120842521
8052675
121835661
121833540
8039894
120843402
8042934
120851114
8030789
120836879
8023166
120843638
120839105
120838147
121046313
8052428
121046722
8025045
8036283
121832987
120849437
120836425
8025590
120836244
115327650
8028601
8051643
8053923
115319352
120840811
8039379
115309196
8029880
8051893
120849657
115317080
115308352
8041902
115326480
8040557
8050629
8051637
115331192
120846818
8051277
115315131
115310421
120846131
115309268
115311278
8051108
115324438
115309528
120837763
8029985
121832990
8034950
8035717
8038523
115325687
120843496
121837395
115322735
8034756
8034797
115308258
115314654
8036958
8023542
8030341
115324921
8032357
121837287
120841137
120839224
115319384
8025638
115321349
8039678
120842123
8031181
8034879
8034369
8041378
8027270
8043229
8036448

## Sheet: flyorthoquerylist
FBgn0003257
FBgn0003863
FBgn0005775
FBgn0005775
FBgn0010226
FBgn0010226
FBgn0010383
FBgn0015359
FBgn0024182
FBgn0024945
FBgn0027364
FBgn0028717
FBgn0029095
FBgn0030947
FBgn0031002
FBgn0031059
FBgn0031245
FBgn0031412
FBgn0031459
FBgn0031494
FBgn0031961
FBgn0032156
FBgn0032429
FBgn0032850
FBgn0033708
FBgn0033744
FBgn0033763
FBgn0034063
FBgn0034063
FBgn0034197
FBgn0034214
FBgn0034491
FBgn0035134
FBgn0035147
FBgn0035640
FBgn0036485
FBgn0037315
FBgn0037757
FBgn0037923
FBgn0038485
FBgn0038744
FBgn0038922
FBgn0039189
FBgn0039668
FBgn0041164
FBgn0050259
FBgn0051674
FBgn0053556
FBgn0063497
FBgn0250754
FBgn0259229
FBgn0261988
FBgn0263113
FBgn0265137
FBgn0265464
FBgn0266566
FBgn0283666

## Sheet: fly back correct list
FBgn
FBgn0000008
FBgn0000014
FBgn0000015
FBgn0000017
FBgn0000018
FBgn0000022
FBgn0000022
FBgn0000024
FBgn0000032
FBgn0000036
FBgn0000037
FBgn0000038
FBgn0000043
FBgn0000043
FBgn0000052
FBgn0000053
FBgn0000057
FBgn0000061
FBgn0000063
FBgn0000063
FBgn0000064
FBgn0000077
FBgn0000078
FBgn0000097
FBgn0000097
FBgn0000100
FBgn0000108
FBgn0000109
FBgn0000115
FBgn0000116
FBgn0000117
FBgn0000119
FBgn0000121
FBgn0000139
FBgn0000140
FBgn0000140
FBgn0000146
FBgn0000147
FBgn0000147
FBgn0000147
FBgn0000150
FBgn0000150
FBgn0000150
FBgn0000157
FBgn0000163
FBgn0000173
FBgn0000179
FBgn0000179
FBgn0000179
FBgn0000180
FBgn0000181
FBgn0000182
FBgn0000183
FBgn0000212
FBgn0000221
FBgn0000221
FBgn0000221
FBgn0000228
FBgn0000229
FBgn0000239
FBgn0000244
FBgn0000247
FBgn0000250
FBgn0000251
FBgn0000253
FBgn0000253
FBgn0000253
FBgn0000256
FBgn0000256
FBgn0000257
FBgn0000259
FBgn0000261
FBgn0000273
FBgn0000287
FBgn0000287
FBgn0000303
FBgn0000307
FBgn0000308
FBgn0000316
FBgn0000317
FBgn0000318
FBgn0000319
FBgn0000320
FBgn0000330
FBgn0000337
FBgn0000370
FBgn0000376
FBgn0000377
FBgn0000382
FBgn0000384
FBgn0000394
FBgn0000395
FBgn0000395
FBgn0000395
FBgn0000404
FBgn0000404
FBgn0000404
FBgn0000404
FBgn0000404
FBgn0000404
FBgn0000404
FBgn0000404
FBgn0000404
FBgn0000404
FBgn0000404
FBgn0000404
FBgn0000404
FBgn0000404
FBgn0000405
FBgn0000405
FBgn0000405
FBgn0000414
FBgn0000416
FBgn0000422
FBgn0000426
FBgn0000439
FBgn0000448
FBgn0000454
FBgn0000455
FBgn0000463
FBgn0000464
FBgn0000464
FBgn0000464
FBgn0000473
FBgn0000473
FBgn0000473
FBgn0000473
FBgn0000477
FBgn0000477
FBgn0000477
FBgn0000479
FBgn0000482
FBgn0000489
FBgn0000490
FBgn0000492
FBgn0000492
FBgn0000499
FBgn0000504
FBgn0000504
FBgn0000504
FBgn0000524
FBgn0000527
FBgn0000533
FBgn0000536
FBgn0000541
FBgn0000542
FBgn0000543
FBgn0000546
FBgn0000552
FBgn0000552
FBgn0000559
FBgn0000562
FBgn0000565
FBgn0000566
FBgn0000566
FBgn0000567
FBgn0000568
FBgn0000575
FBgn0000576
FBgn0000577
FBgn0000578
FBgn0000579
FBgn0000581
FBgn0000611
FBgn0000617
FBgn0000617
FBgn0000618
FBgn0000618
FBgn0000625
FBgn0000629
FBgn0000633
FBgn0000635
FBgn0000658
FBgn0000659
FBgn0000662
FBgn0000667
FBgn0000709
FBgn0000711
FBgn0000721
FBgn0000723
FBgn0000964
FBgn0000996
FBgn0000996
FBgn0001075
FBgn0001078
FBgn0001083
FBgn0001083
FBgn0001084
FBgn0001084
FBgn0001085
FBgn0001085
FBgn0001086
FBgn0001087
FBgn0001091
FBgn0001098
FBgn0001099
FBgn0001108
FBgn0001124
FBgn0001125
FBgn0001138
FBgn0001139
FBgn0001139
FBgn0001145
FBgn0001145
FBgn0001148
FBgn0001149
FBgn0001149
FBgn0001149
FBgn0001149
FBgn0001168
FBgn0001168
FBgn0001168
FBgn0001179
FBgn0001180
FBgn0001186
FBgn0001197
FBgn0001202
FBgn0001208
FBgn0001218
FBgn0001220
FBgn0001222
FBgn0001224
FBgn0001224
FBgn0001228
FBgn0001230
FBgn0001230
FBgn0001230
FBgn0001230
FBgn0001230
FBgn0001230
FBgn0001230
FBgn0001230
FBgn0001230
FBgn0001230
FBgn0001230
FBgn0001233
FBgn0001235
FBgn0001247
FBgn0001248
FBgn0001248
FBgn0001248
FBgn0001250
FBgn0001257
FBgn0001259
FBgn0001276
FBgn0001280
FBgn0001280
FBgn0001285
FBgn0001296
FBgn0001296
FBgn0001297
FBgn0001301
FBgn0001308
FBgn0001311
FBgn0001311
FBgn0001316
FBgn0001321
FBgn0001324
FBgn0001325
FBgn0001325
FBgn0001325
FBgn0001330
FBgn0001341
FBgn0001404
FBgn0001491
FBgn0001565
FBgn0001612
FBgn0001624
FBgn0001942
FBgn0001942
FBgn0001961
FBgn0001965
FBgn0001970
FBgn0001977
FBgn0001978
FBgn0001981
FBgn0001986
FBgn0001987
FBgn0001989
FBgn0001991
FBgn0001992
FBgn0001992
FBgn0001992
FBgn0001992
FBgn0001992
FBgn0001994
FBgn0001995
FBgn0002022
FBgn0002044
FBgn0002069
FBgn0002174
FBgn0002183
FBgn0002283
FBgn0002283
FBgn0002283
FBgn0002283
FBgn0002284
FBgn0002306
FBgn0002354
FBgn0002413
FBgn0002431
FBgn0002466
FBgn0002466
FBgn0002521
FBgn0002522
FBgn0002524
FBgn0002525
FBgn0002525
FBgn0002525
FBgn0002525
FBgn0002525
FBgn0002525
FBgn0002525
FBgn0002526
FBgn0002526
FBgn0002526
FBgn0002534
FBgn0002542
FBgn0002552
FBgn0002566
FBgn0002567
FBgn0002567
FBgn0002577
FBgn0002579
FBgn0002590
[truncated: 8,466 more rows]
