# Supplementary material for: Genome-wide CRISPR knockout cell screening platform for the disease vector tick species Ixodes scapularis
Source: bioRxiv. 2026 May 7:2026.05.05.721418. Preprint. [Version 1] doi: 10.64898/2026.05.05.721418 (PMC13174539; doi:10.64898/2026.05.05.721418)
Supplement: Supplement 7 [file media-7.xlsx]

## Sheet: Guide-level
sgRNA	Gene	aa	bb	cc	dd
AAAAAAAAAGTGGACTCAGT	LOC121834398	202	200	274	248
AAAAAAACAAAGCAAGGTGA	LOC115310004	0	61	59	19
AAAAAAACTACTGAAAAAAC	LOC115310919	8	0	0	0
AAAAAAAGGGAGACCACGTG	LOC8023654	29	133	177	19
AAAAAAAGGTCAGTACTCCA	LOC121833312	182	202	165	58
AAAAAAAGTCCAAGTTTGTG	LOC115309817	7	26	0	2
AAAAAAATGAAAATCCACCA	LOC115326902	84	8	19	246
AAAAAACAACAGCATCCTAA	LOC115329420	8	130	216	24
AAAAAACAGCGGAAGATCGG	LOC120842230	8	35	39	3
AAAAAACCGGACACCGACTG	LOC8025182	5	193	229	6
AAAAAACGTGCGTTACGCTG	LOC115327786	11	47	66	8
AAAAAAGGAGGACTCTGCAG	LOC8028532	9	6	10	44
AAAAAAGGCGGAGGAGATGT	LOC120850090	118	116	100	55
AAAAAAGGGAGACTATGAGG	LOC8050636	1	10	15	5
AAAAAAGTTAGATGAAAATC	LOC121047009	0	96	114	2
AAAAAATGAAGCGGAGAAGG	LOC115321080	418	415	407	169
AAAAAATGGGAACTCTTCCG	LOC120836574	1	21	0	7
AAAAACAAAAATGCCTGAAA	LOC121836139	16	493	506	42
AAAAACATCGGCAGGATATG	LOC115313983	3	46	32	6
AAAAACATGGCCGCAGGCAG	LOC120837696	0	0	0	0
AAAAACCGGCGACTATCACG	LOC120840671	30	1008	983	69
AAAAACGAGCAGACGGGTGG	LOC121837532	18	54	71	14
AAAAACGAGGCTGACAAGAA	LOC8039627	2	195	190	19
AAAAACGAGGGGCACCTGAA	LOC8032012	0	6	0	0
AAAAACGGAGAAACCTACAA	LOC115315634	0	80	5	0
AAAAACTATAACTTGCATCG	LOC120842712	5	85	92	5
AAAAACTCGACACTGAAATG	LOC120842633	16	241	171	9
AAAAAGAAAAAACCCGAACA	LOC8038749	16	64	52	145
AAAAAGAAAACAACACCTGA	LOC121048089	27	792	716	64
AAAAAGAAAGAAAAATCAGG	LOC115322791	0	17	0	9
AAAAAGAAAGCAGTTGACTA	LOC8051016	94	1739	1797	204
AAAAAGAACGCCGTGGCAGA	LOC115308945	2	282	230	8
AAAAAGAAGGAGCTCACTGT	LOC8041340	61	184	275	19
AAAAAGAAGTTACTAAGCTC	LOC120849126	0	40	118	0
AAAAAGAAGTTACTTCGCTG	LOC120849124	32	19	5	25
AAAAAGCGCCAAGCTCCCCA	LOC121837071	0	34	31	10
AAAAAGCGGGCGGCAGAGGT	LOC8026507	0	46	0	4
AAAAAGCTGCAGAAGGACAA	LOC115330199	30	47	68	4
AAAAAGGAGCTGGGGGGATA	LOC120846800	580	373	376	163
AAAAAGGAGTCCACCAGCAC	LOC120849838	10	236	424	27
AAAAAGGCTCTCGCGCTGAA	LOC8030534	43	0	0	0
AAAAAGGGAAAGGGCAAGCC	LOC8042442	5	292	359	23
AAAAAGTACTACAAGAATAA	LOC8035456	0	0	0	7
AAAAAGTGGAGAGTTCGAGT	LOC115309048	62	13	0	56
AAAAAGTGGCAGGTCTTCCC	LOC8026310	3	24	19	0
AAAAAGTGGGCAAAGTTCTT	LOC8026893	3	72	15	5
AAAAATATGGACGACTGAGA	LOC8025147	0	74	41	0
AAAAATCACACAAACAAACT	LOC121837974	14	165	85	12
AAAAATGGGATTGCAGTAAA	LOC120838907	4	62	48	7
AAAAATGTTCGCGCTGCTGA	LOC121836860	41	451	577	61
AAAAATTGTCAAAAAAAACT	LOC120849943	1	192	213	18
AAAACAAAAAAACTTCTGTT	LOC8032211	10	947	1113	45
AAAACAAAAGCTCCCTGTAT	LOC115320836	9	83	51	26
AAAACAAGCTGCTTGCTGAC	LOC115324542	0	104	97	8
AAAACACAAGGATCTGTGCA	LOC120839788	44	446	522	48
AAAACACCGATAGAAAATTT	LOC8033054	1	103	42	3
AAAACACGGGGTGCCACCTC	LOC120836902	0	44	65	9
AAAACACGTGACGAAGGGAT	LOC121048555	0	4	0	2
AAAACACTATCCCTCGCTGA	LOC8031708	0	11	17	0
AAAACAGTAATTGTACAGAG	LOC8053646	0	0	0	0
AAAACATCCTCTTCACCGCA	LOC115315186	39	324	299	40
AAAACATGGGCAAAGAGCAA	LOC115311830	93	595	746	49
AAAACATGGGTTTATGAAAA	LOC115320833	77	304	365	130
AAAACATTGAAGACAACTCA	LOC115311836	0	21	89	7
AAAACCAAGCAGGGCCTCAG	LOC8034014	0	5	1	0
AAAACCACGACCGCCAGCAG	LOC8043498	0	26	14	0
AAAACCACTCGGGTCAACTG	LOC8038336	0	69	32	1
AAAACCACTTGTATACCCAG	LOC8041239	0	0	0	0
AAAACCAGAGCAGTTCAGAG	LOC8024478	50	228	247	28
AAAACCAGCACGAGCGGTGC	LOC121834580	74	0	0	0
AAAACCAGGAAATCAAACAC	LOC115308895	1	0	0	0
AAAACCAGGGGTGGTTCCCA	LOC120844318	1	0	15	0
AAAACCAGTGGAGATGCCAG	LOC121833793	21	384	346	22
AAAACCATCTGGATGTAGAT	LOC8030669	23	8	5	41
AAAACCCAACGGCAGGAGGG	LOC121834580	0	9	10	4
AAAACCCAGAAGAAATTCAG	LOC115332478	19	134	160	11
AAAACCCGATGCCTATCACT	LOC8052439	11	147	140	26
AAAACCCTAACAGCTCAGCA	LOC121837565	61	2101	1681	135
AAAACCGCGGACAAAGCAAA	LOC121833035	17	800	1121	36
AAAACCGGACCAGAATGACG	LOC8042104	1	84	54	12
AAAACCTAAGCCGCGAAAAG	LOC115320836	273	135	308	375
AAAACCTCGGAGAAAATATG	LOC120844692	0	2	0	0
AAAACGAAGGGAGAACAGTA	LOC8031677	49	51	54	55
AAAACGACGCAGAATCGTGA	LOC8035191	4	32	15	5
AAAACGAGGATCGCAAATCG	LOC115310493	31	209	166	40
AAAACGATCGGAACGCACAA	LOC8038929	8	134	97	21
AAAACGCAGAGTTCCTGTAT	LOC115328039	0	13	45	0
AAAACGCCACCAGGCCGTAA	LOC8050521	5	149	160	2
AAAACGCTGGGCTAGCAGAT	LOC8035518	0	5	0	0
AAAACGCTTTAGGGCAAGTG	LOC120839752	61	1029	1201	91
AAAACGGCCTCCCGTCGTCT	LOC120844317	1	95	78	1
AAAACGGGACCTGTCGTCTA	LOC115317830	11	2	44	0
AAAACGGGATTCGGACGACT	LOC8024338	72	2115	2069	110
AAAACGGTGCATAAACTGAA	LOC115332080	0	36	40	11
AAAACGTGCGACCTCGTCTG	LOC115315314	2	140	108	10
AAAACGTGCGATTCGCCGTC	LOC120847739	51	30	46	54
AAAACGTGGAACGCCTTCCT	LOC8030001	17	8	27	23
AAAACGTTCGCGAAAAGGTC	LOC121834098	20	46	49	11
AAAACTAAAAGCAGCTACTA	LOC120843402	102	29	45	47
AAAACTAAGCAAGTGAACAT	LOC8043603	3	21	34	5
AAAACTACCACCTCATGTAC	LOC120838557	8	664	1120	10
AAAACTGCTGAGGATCTGTT	LOC8024481	3	46	51	3
AAAACTGGGCGGCACGGAGG	LOC115316804	0	32	24	6
AAAACTGGTGGGACACCTCC	LOC120846205	0	18	0	1
AAAACTGTTCATGATACATT	LOC120843871	104	3637	3445	233
AAAACTTCAAAAGGAGTTTG	LOC120836249	0	46	14	0
AAAACTTCTTTGATGCGATG	LOC120836213	0	8	0	0
AAAAGAAAACCGAAAGAGCA	LOC8051902	13	57	40	9
AAAAGAAAATATGTTCCTCG	LOC120844665	1	11	35	8
AAAAGAAACAGAGGAGCAGC	LOC115321349	4	15	3	1
AAAAGAAAGTAGACACGCAG	LOC120841599	3	4	15	3
AAAAGAAGACGAGGAGTTGG	LOC8053428	0	0	0	0
AAAAGAAGCTGCTAGTGACA	LOC120846493	8	161	116	12
AAAAGAATGACCACAAGAAC	LOC115330687	24	340	207	36
AAAAGACCCCCTCGTGACGC	LOC115311322	0	0	14	0
AAAAGACGACCAGGCCACCA	LOC8034103	0	0	0	0
AAAAGACTCTGCCACATCCG	LOC8031488	2	1	33	9
AAAAGACTTGGAGCTCCCAC	LOC115316976	0	4	0	7
AAAAGAGAAAATGTTTGTAC	LOC115327889	0	20	26	9
AAAAGAGCCGAGGTGCCGCA	LOC115317550	73	1197	1326	72
AAAAGATCGAGAAACGACAG	LOC8050485	0	0	0	0
AAAAGATGGTGCGGAAACAG	LOC8034128	18	86	89	25
AAAAGCACCAACGGCCACTA	LOC115316839	12	15	17	33
AAAAGCAGCCGGACCAGCTT	LOC8038940	6	90	24	6
AAAAGCAGGCAGTGCCTCCA	LOC8033637	0	164	70	10
AAAAGCAGGCGACAACCTTC	LOC115327801	3165	31	53	1583
AAAAGCAGGGGCGCCAACTC	LOC8037538	8	225	246	25
AAAAGCCAGCGCATCGTCAA	LOC120839582	12	57	87	27
AAAAGCCAGGGAACTGATGT	LOC121837053	7	78	70	4
AAAAGCGAGCGTGAATTTAC	LOC8053251	139	80	96	38
AAAAGCGCCGCACAAGCAGC	LOC115327911	0	0	0	0
AAAAGCGCTGGCCCTCCTGA	LOC115329291	9	0	0	0
AAAAGCGGAAAAAGATGCAG	LOC115320025	31	2037	2920	53
AAAAGCTAAGACCCTTCTGT	LOC121836720	6	72	96	7
AAAAGCTCCTAGACTCCTGG	LOC8025662	0	0	0	0
AAAAGCTCTCCTGGTTCTGC	LOC115331856	9	195	118	4
AAAAGCTGAATGCAAGAATG	LOC120844849	2	48	35	7
AAAAGGAAGAAGAGATTCTG	LOC115320701	22	154	190	17
AAAAGGAAGCAGAAAAGGAG	LOC121835031	11	0	0	3
AAAAGGAAGTAGACTCCTGC	LOC115313287	0	35	38	9
AAAAGGAGAAGAGTTCGCCC	LOC121837689	29	292	560	16
AAAAGGAGGAGGCTGAGAGG	LOC8035320	139	5	0	128
AAAAGGAGTGCGAAGGCCCG	LOC121838314	35	363	448	16
AAAAGGATTCCGGACAGAGC	LOC121045775	17	517	770	46
AAAAGGCAAAGGATCCGGTT	LOC8024508	0	0	0	0
AAAAGGCAGAAGTGGTCCCG	LOC115323850	7	175	256	13
AAAAGGCATTGCCGAAGTAC	LOC8033200	31	62	17	0
AAAAGGCTGAAGTGGTCCCG	LOC121835572	0	0	1	0
AAAAGGGCGGAGCTCTTGCC	LOC115309067	7	104	181	6
AAAAGGGTTGGAACAGCATC	LOC120843569	80	428	363	38
AAAAGGTGATTGAGGATGAT	LOC120836522	0	84	98	3
AAAAGTACCGACAAGGGAAA	LOC121838033	11	39	32	16
AAAAGTGATCCAGAGTACCG	LOC8031144	12	329	341	35
AAAAGTGCTCCTGAGGTACT	LOC115319251	31	761	881	43
AAAAGTGCTGCTGCCACAAT	LOC115316408	20	126	188	51
AAAAGTGGCCAGCTATCTGG	LOC115315645	0	96	71	0
AAAAGTTGAGAAGCACAAAC	LOC8028532	2	0	0	0
AAAATAATTGGAAAGAACTA	LOC8040557	1	141	112	3
AAAATACAAACAATTCGCAC	LOC121834427	4	35	25	1
AAAATACATGGCGGAGACAG	LOC8050975	10	354	394	10
AAAATACTGCAAGGCAACGA	LOC8023317	612	33230	39523	1132
AAAATACTGGAACCCCGCCT	LOC120846995	1	5	4	0
AAAATACTTCACGTCCAAGA	LOC120836111	1	0	0	1
AAAATATGCTGAGAATAAGC	LOC115329803	4	54	29	3
AAAATATTTAAAAACAAAAA	LOC115313975	0	22	39	2
AAAATCAAACCGGCTGTCCT	LOC8038310	117	65	22	137
AAAATCACGCGCGATCAAGA	LOC8036093	13	217	206	26
AAAATCAGCGAGTCCAGTAT	LOC115324277	6	59	53	7
AAAATCAGTTCCGCAAACGG	LOC121835729	12	0	0	2
AAAATCCCGCTGGACCTCAG	LOC121046580	0	0	20	5
AAAATCCGCATGGATAACGT	LOC115309809	69	236	187	8
AAAATCGAAAATTGTCCCGT	LOC115314540	20	421	428	43
AAAATCGGATGCTCTGTACC	LOC120848424	13	615	672	25
AAAATCGTGAAGGAATGCAG	LOC115312009	1	576	437	37
AAAATCTGACGTCTCTACGG	LOC120844164	3	35	40	1
AAAATCTGCTGGGTTCACCA	LOC8038241	1	102	66	13
AAAATCTGTCAATCTTTGCA	LOC115323818	6	25	40	7
AAAATGAAGCAATACTGTCA	LOC120840005	5	95	36	15
AAAATGAGGCATGATGCCCC	LOC8052219	0	69	41	10
AAAATGCTGCACCTCGCAGA	LOC121836578	46	146	183	19
AAAATGCTGGTGGATGACAT	LOC115325241	0	6	7	1
AAAATGCTTTGCCACGAAGT	LOC115330457	7	77	94	2
AAAATGGAAGTGCTCCGGAA	LOC115326629	57	119	50	16
AAAATGGACAAGGACTGGAT	LOC120838826	5	57	15	6
AAAATGGCAACGGGCGACCA	LOC121832934	0	12	16	0
AAAATGGCACTCAGGTACAT	LOC8032327	0	20	65	41
AAAATGGGACAAATGCATCG	LOC115314236	0	0	0	0
AAAATGGGTCAAGGTCCATA	LOC120837069	32	59	133	6
AAAATGGGTGCACAGTTCTT	LOC121835838	112	570	450	41
AAAATGGTCAAGGGACGACG	LOC8044150	7	499	559	20
AAAATGTCAAATGCATACAA	LOC8031111	5	152	150	9
AAAATGTCGGTTGGCACAGC	LOC121833608	0	0	0	2
AAAATGTCTCTGGAGCACAA	LOC8038899	5	0	0	1
AAAATTAATGGCACCCATTC	LOC120836257	57	201	145	11
AAAATTACGAGTATCGTACA	LOC115322922	5	13	9	0
AAAATTCAGCAGTCACCCAG	LOC8025482	1	81	80	5
AAAATTCCAGCTGCTTGATA	LOC120842476	41	332	453	88
AAAATTCCGGGCGCCATTAT	LOC115325339	0	12	2	0
AAAATTGCGGCAGCCCAGTA	LOC8025611	0	0	6	7
AAAATTGGAGGCATGTTCTT	LOC115327126	0	136	152	5
AAAATTGGGCTCGGCAATAT	LOC115329420	37	127	132	12
AAAATTGTGGCCCATCTCGT	LOC120836106	14	735	728	62
AAAATTGTTGCAGGCATCAG	LOC115310919	2	92	118	4
AAAATTGTTTAAGGTCATTG	LOC121837739	1	19	17	0
AAAATTTGGCAGATGAGGTA	LOC120840654	0	29	14	0
AAACAAACTGATCATATTTC	LOC121837363	70	226	218	116
AAACAAATGTCGCCTCTCCT	LOC120849924	136	116	116	139
AAACAACAACAGTGACTCGG	LOC8039336	1330	1436	1861	146
AAACAACCAAGGCTATCTTG	LOC121838555	14	260	209	34
AAACAACGAAGTTCAAACAT	LOC8030920	9	379	297	41
AAACAAGGCGCTGGCGACCG	LOC120836361	26	110	124	8
AAACAAGGGCAGAGCCATCA	LOC115316789	4	300	253	25
AAACAAGTCGGCCATTAGTA	LOC115316921	1	163	138	8
AAACAATGCTGGGATTGCAT	LOC120839600	47	504	554	56
AAACACACACTAATGCTTGC	LOC121833542	9	0	0	0
AAACACAGACGCCAACGCTG	LOC8051031	0	20	6	0
AAACACATGAACCTCATCCT	LOC8030470	0	1	0	0
AAACACATGCCATCATTCTA	LOC8053742	1	25	39	15
AAACACCAAAAGGACACTAA	LOC120846477	26	421	543	56
AAACACCAACACGATCGCCA	LOC8038677	0	46	1	0
AAACACCACAGCCACAGCCA	LOC8026382	3	8	6	1
AAACACCATCACTCGGCAAA	LOC115311818	24	71	53	31
AAACACCCTCTAGCCCATTG	LOC8043073	18	69	34	38
AAACACCGCTGGGTGAAGGA	LOC8052454	101	173	151	73
AAACACGAAGAAGTCATCAA	LOC8037604	304	89	58	490
AAACACGAAGGTCATCGTGT	LOC8051296	0	26	18	0
AAACACGGAAAAGCCGGAGG	LOC8037184	2	26	104	4
AAACACGGTCCAGACATCCA	LOC8038328	17	562	735	48
AAACACTCTGGGACGCACAC	LOC115326243	56	2450	2535	112
AAACACTTCGGAGCTGTCCA	LOC115309196	0	14	14	1
AAACACTTCGGAGGTGTCCA	LOC121832844	0	0	0	4
AAACAGAGTACCGGATATCA	LOC8033543	0	79	63	0
AAACAGATGATGATGCGCAA	LOC8051213	76	101	123	120
AAACAGCAAACTGTACCGAG	LOC8024160	28	232	232	12
AAACAGCTCTTGCTCAAGCA	LOC8053165	0	0	0	0
AAACAGGAGACATGTCATGG	LOC8031108	0	0	8	0
AAACAGTCGTATGTACCAAC	LOC120839841	3	101	169	4
AAACAGTCTTTGGATTAAAG	LOC115318090	0	34	97	3
AAACAGTTCAATGGATTCTA	LOC121833105	0	78	61	17
AAACAGTTGCGTGTCACCAT	LOC120846074	6	84	59	10
AAACAGTTTCAACATCTGAC	LOC120837098	15	24	48	3
AAACATATTTGGGTTGTTGT	LOC115319452	28	440	396	33
AAACATCCAGAGTCCAGATA	LOC115322212	17	59	73	10
AAACATCGATGGGTTATGAG	LOC115322207	0	44	63	20
AAACATGCCATCAAGGAGTA	LOC8031932	28	204	185	19
AAACATGCTTCATCATTATC	LOC115325958	27	82	134	9
AAACATGGACATCTATGGTC	LOC115310654	4	209	189	26
AAACATGGCTGGATTTCCAT	LOC8028318	1	22	17	0
AAACATGTGGGCACAATCAT	LOC8041020	42	702	644	37
AAACATTTGGGGGACAGCAC	LOC115333010	0	19	12	9
AAACCAAAAAATGAGCGGGT	LOC8039175	49	0	0	0
AAACCAAAACAGTCGTCCCA	LOC8033121	0	1	0	0
AAACCAATACGCTCCCGAGG	LOC8037324	5	269	357	5
AAACCACACTAACAGCACTT	LOC115327345	9	153	91	3
AAACCACCGTGGGTACAAGA	LOC121048327	0	8	46	0
AAACCACGTTATCACCAACG	LOC8029923	0	0	0	0
AAACCACTTTGGCTAGGAAA	LOC8037187	7	70	88	3
AAACCAGAACCAACTTACCA	LOC8042067	33	739	674	48
AAACCAGGAACTGGGCGACA	LOC8036520	61	621	685	90
AAACCATAAGATTATTGCAG	LOC115324217	12	255	317	14
AAACCCAAAGTAGCAAACCT	LOC115332861	44	196	330	27
AAACCCAACGAAACAGGAGT	LOC8032400	127	1652	2110	218
AAACCCAGACAGCTTCACCG	LOC8028451	30	52	21	12
AAACCCAGACCTGAAGTTGT	LOC8035699	2	30	9	0
AAACCCAGGAAAAGGTACGA	LOC121838169	10	165	257	13
AAACCCCAGCAGTTCTGAAA	LOC115329218	0	62	33	0
AAACCCCGGAAAGACAAGAG	LOC8029942	0	5	0	0
AAACCCGGCCGTGAGCCCTG	LOC8037350	21	8	2	0
AAACCCTCGACCGATCATGT	LOC8038541	7	105	81	3
AAACCCTGGCACTCCTCCAG	LOC8025823	23	229	321	27
AAACCCTTCTCTGAATGTGG	LOC8026438	0	79	120	0
AAACCGAGCGACGGAATCAA	LOC120851145	27	157	131	22
AAACCGAGCTACGCTACCAG	LOC8051451	1	81	50	9
AAACCGATCTTGTGCGAAAA	LOC120842061	4	260	157	29
AAACCGCGGCCGGCTCCAGG	LOC8027081	10	78	110	8
AAACCGGAGAGGCGGTAACA	LOC8023901	9	104	94	17
AAACCGGCGAGCACGAGCAG	LOC8037417	27	63	27	108
AAACCGGGAAAGCTGTACCG	LOC8043154	41	1840	1845	64
AAACCGGGCAGTGGACGCCT	LOC8038017	11	196	140	13
AAACCGGGGCAGATTGGCGT	LOC8032375	4	178	67	11
AAACCGGGGGTTGACGCGAT	LOC8052568	4	15	0	0
AAACCGGTACGACACTTCCC	LOC8053389	3	40	9	6
AAACCGGTCCATCGCCACCC	LOC8039179	0	187	147	8
AAACCGTAGCCTGGTATTGA	LOC121836616	29	561	533	77
AAACCTAAAGAGACGAACAG	LOC121837179	0	29	66	4
AAACCTACGGGTAATAGGGG	scrambled	76	844	751	61
AAACCTCGAAAGACGCCGTT	LOC115325393	0	25	8	0
AAACCTGAACAGGCTCTCGG	LOC120846360	0	7	9	0
AAACCTGCTCCCGACTTCAC	LOC8042163	20	417	516	24
AAACCTGGAGTTTGATAAAG	LOC120845433	0	26	69	0
AAACCTGGATTCCAACTTCC	LOC115323193	2	51	15	0
AAACCTGGCAGGCAAGTCTG	LOC115312783	2	34	0	0
AAACCTGGGAGTGGTGAACA	LOC121837143	14	195	169	2
AAACCTGGGCGTGGCCAACC	LOC8040270	515	6625	7570	855
AAACCTTATGCAGCCCCATA	LOC121836720	14	52	74	25
AAACCTTCGTCCAGTTACCC	LOC8025173	45	336	376	40
AAACCTTTCGCCCGAGGAAT	LOC8027382	0	23	20	0
AAACGAAAAGCTTACGTCCC	LOC8024681	31	98	184	18
AAACGAAAGCTGGTTTGATC	LOC120848414	4	0	5	3
AAACGAAAGGGATCTCAAAA	LOC120846080	46	35	25	23
AAACGACAGAGTCAATCACC	LOC121833955	28	284	170	29
AAACGACGACCCAAACCCAG	LOC8026591	0	2	0	11
AAACGACGACCGAACAAACA	LOC115319364	11	44	123	3
AAACGACGAGTGCACAAAGT	LOC8025955	0	0	0	0
AAACGACGATGCAAAAATAC	LOC115327173	0	0	6	5
AAACGACGCATAGACTTGAG	LOC8027253	0	0	16	31
AAACGACGGTCGCTTCACAT	LOC115333082	26	25	17	20
AAACGAGCGAAGGATCGTGG	LOC115331924	720	461	347	727
AAACGAGCTAGAACGGGCTG	LOC120843445	1	57	20	7
AAACGATGAGAAGTACACGG	LOC8031424	0	109	19	2
AAACGATTTCAGAGGAAGGT	LOC8051568	3	140	61	11
AAACGCAAGATCCTACTTAT	LOC8039331	0	20	0	3
AAACGCAGTTCAAGAGGCTG	LOC8028371	0	43	14	0
AAACGCCATCAGGGACACGT	LOC8035753	0	8	7	0
AAACGCCTTCTGGAAACTTC	LOC120850893	11	144	218	21
AAACGCGAAAAAATATCTGG	LOC8029359	0	0	0	0
AAACGCGACGCTGTTCGTGG	LOC8036334	9	145	105	0
AAACGCGGCGGATCTCACCT	LOC8023492	30	36	62	47
AAACGCTGTGAAGATTAACA	LOC121047731	8	253	319	81
AAACGCTTTGACGATTTCCT	LOC8035456	0	0	0	0
AAACGGAAAAAGGAGGTCGG	LOC8037678	6	66	156	10
AAACGGATGAGTCTCCGCTC	LOC115323536	0	1	43	0
AAACGGCCCTGGAGCTGACT	LOC115320448	1404	404	219	22
AAACGGGGACGTGGAAGCCA	LOC8032826	0	16	35	25
AAACGGGTGACCGCCTACCT	LOC8051641	0	0	0	0
AAACGGGTGGTCAAGGTCGA	LOC8036092	22	364	385	78
AAACGGTAGTTCACTGACCA	LOC120840397	30	186	265	32
AAACGGTATTATCTGCCGTT	LOC115321786	0	4	30	5
AAACGTATGCGAAGCCGCAG	LOC115330205	0	503	463	15
AAACGTCATAACCTGGTCCA	LOC8043016	14	79	53	6
AAACGTGGCTTGGTACGAGA	LOC8025093	0	31	0	0
AAACGTGGGTGAAACCACAC	LOC8043576	1	38	68	21
AAACGTTATGTTATACGGGG	LOC8042137	1810	2404	2730	1216
AAACGTTCAGGTACATAATA	LOC8037119	4	10	20	11
AAACGTTCCTCTCACGTATG	LOC115309874	10	314	501	23
AAACGTTGGGATCATTTCCT	LOC8041159	19	55	88	10
AAACTACAAAAGATGGACTT	LOC8052146	1	33	26	0
AAACTACCCGAGAATGTCAT	LOC8026373	42	524	503	117
AAACTACGAGGTTGCCGAGG	LOC121835244	483	349	355	24
AAACTACGGAAGCACTACGC	LOC8053444	0	18	4	0
AAACTACGTCGCGGACATTG	LOC8053241	0	1	8	4
AAACTCAAGAGAGGAGAAGT	LOC115318360	12	14	59	25
AAACTCAAGCGAACTATCAG	LOC8029915	0	33	0	4
AAACTCAAGCGAGCTCTGAG	LOC8028946	0	12	4	0
AAACTCAAGGAGCTCGCCAA	LOC8030894	4	60	91	3
AAACTCAATAGACTTAATGG	LOC8032554	46	456	472	110
AAACTCAATAGGGATGCTGA	LOC8052675	40	824	835	31
AAACTCACGGAGGCAGGACA	LOC8024203	0	80	142	8
AAACTCACTTGCGACCTAAA	LOC121833835	1	273	252	23
AAACTCAGAGGAAGCGACGT	LOC8035158	33	0	0	0
AAACTCATTGGGGCCCGAAA	LOC8037439	0	0	1	0
AAACTCCGGCCAGATCGCCA	LOC120837719	57	378	224	39
AAACTCCGGCCATCCTCCAC	LOC8051070	12	39	10	0
AAACTCCTGATCCACCACGT	LOC8044018	0	18	73	7
AAACTCCTGGGCGGGCTTGA	LOC8029950	6	20	16	0
AAACTCGAAAATAAGCCTCC	LOC115319294	11	45	43	6
AAACTCGACCAAGTCCGCCC	LOC8038960	0	0	0	0
AAACTCGAGAGCAGCTCGTA	LOC8038273	30	99	224	40
AAACTCGAGGGTCTCCCTGT	LOC8052196	2	122	55	2
AAACTCGATGGTGAGTACGT	LOC115328380	0	0	0	0
AAACTCGCAGAGCTTCTCGA	LOC8027749	0	0	0	0
AAACTCGCGAAACCCTTCCC	LOC8030431	20	19	12	11
AAACTCGCGAATGCATGAAT	LOC8053367	0	23	15	8
AAACTCGCTTCAGAGATGTG	LOC8052080	17	18	56	110
AAACTCGGACACATTATGCT	LOC8052842	3	65	80	7
AAACTCTCGGATGCTGTCAG	LOC8027635	1	0	0	0
AAACTGAACGAGGTCCTCCA	LOC8036371	0	24	0	1
AAACTGAAGGTGCTGCGCAG	LOC8023266	0	1	0	0
AAACTGAAGTCTATCTACAA	LOC8041020	1	39	21	1
AAACTGATAGGGCCTCATCT	LOC8026458	5	8	2	2
AAACTGATGATCAAATAAGC	LOC115315978	2	131	127	20
AAACTGATGCAATGGTTGCT	LOC8026541	12	222	230	17
AAACTGCAACGTTATATGGG	LOC120841742	93	75	104	166
AAACTGCAGAACACGGAGCA	LOC8025551	9	95	104	32
AAACTGCAGCAACCTCATGG	LOC121835443	5	44	70	6
AAACTGCAGCAACTTGGAGG	LOC8039586	101	1833	1999	161
AAACTGCAGCAGGCAGTCAC	LOC8052256	0	42	29	1
AAACTGCCCTCCAAACGTTA	LOC115319170	3	190	117	2
AAACTGCGAGGGCCTCATAG	LOC115315119	42	42	77	53
AAACTGCGGCGGACGCCGTG	LOC115319268	0	13	0	0
AAACTGCGGGCACACGGCCA	LOC115326548	409	45	17	306
AAACTGCTGAATGACAGGCA	LOC115320516	7	0	0	0
AAACTGCTGGAGCTTCCGAG	LOC8052196	8	429	401	25
AAACTGGACGCGGAAGTCCC	LOC115320219	114	1503	1880	158
AAACTGGAGAACATCCTCAG	LOC8034031	0	0	0	3
AAACTGGATCGGACCAGATG	LOC8024115	12	264	269	10
AAACTGGCGTGAGCGTAGTC	LOC115325958	10	195	147	13
AAACTGGCTAGTGAGCGTGC	LOC8053740	0	0	0	0
AAACTGTGGAGAGATTCTGC	LOC8042060	120	198	185	33
AAACTGTGGAGCACGTAGAA	LOC8041733	2	59	72	5
AAACTGTGGGAAGGCACCAG	LOC8034427	0	0	13	0
AAACTGTTGGAGTACCTGAC	LOC121048330	23	474	484	34
AAACTTCAGATTGAACGCAG	LOC115318895	59	11	0	213
AAACTTCGTGTCGTGGCCGT	LOC115313811	3	440	623	19
AAACTTCTACTTACTTTATA	LOC120838440	9	409	369	20
AAACTTCTCAAAGGAGGTCA	LOC8024592	7	169	131	15
AAACTTCTCGAAGCCATTAG	LOC115315708	5	14	15	8
AAACTTCTGAAGGAGCTGGA	LOC8028384	7	102	132	26
AAACTTCTGTCGATCAACAT	LOC115319674	1	15	20	3
AAACTTGACGGCCCGAAAGA	LOC8026914	4	169	120	4
AAACTTGACGGCTCGAAAGA	LOC121835350	20	486	542	30
AAACTTGAGGGGAAACTTGT	LOC115320136	1052	27	54	1066
AAACTTGATGCGCTTCCATG	LOC115324209	0	153	71	21
AAACTTGCAGACGAGAGAGC	LOC121835859	32	225	165	39
AAACTTGCGGGGAAGTGCAG	LOC115308175	13	18	56	3
AAACTTGGATGCCTTAGGTG	LOC120845972	12	248	311	28
AAACTTGGCGAGTTCCTCAT	LOC8034537	15	140	67	3
AAACTTGGGGAAACGGGACC	LOC8053994	2	35	43	0
AAACTTGGTGTAGAACTCGA	LOC8027273	0	98	95	5
AAACTTGTTGATGCAAGACA	LOC115321434	0	5	12	0
AAACTTTCAACAGCTATGTA	LOC115320836	14	191	209	19
AAACTTTCCATCGATTGGTT	LOC8053165	7	292	215	16
AAACTTTGACCAGGACGACA	LOC8037688	0	2	0	2
AAACTTTGCCATCAGGAAGG	LOC120849314	0	0	26	2
AAACTTTGGGCCATGGAGCT	LOC8050915	26	120	142	10
AAAGAAAAACAGATCTAGTC	LOC8039051	0	16	0	0
AAAGAAAACTTGAACACATT	LOC120849231	2	56	36	2
AAAGAAAATCAAGGCACAAG	LOC120843988	9	96	51	26
AAAGAAACCCTCGGGCTGAG	LOC120841905	7	104	184	17
AAAGAAACTGTCTCGAGCCC	LOC115320100	30	983	1083	46
AAAGAAAGAGTTGCTTGCAA	LOC8032083	0	0	0	0
AAAGAACTCCATGCCGGACA	LOC115324449	20	392	368	40
AAAGAACTCTGTGACGTCAA	LOC120843346	37	447	585	108
AAAGAAGAAAAGGGGCATGC	LOC120845787	31	88	72	64
AAAGAAGCACAAGCCCATTG	LOC8052369	16	110	237	35
AAAGAAGCTACCCAACCTTC	LOC120839141	4	123	75	13
AAAGAAGCTTCAGGACACGC	LOC120838798	1	19	18	2
AAAGAAGCTTCAGGGCACGC	LOC8039682	115	242	288	27
AAAGAAGGGAAGGAAGGGGG	LOC8034144	483	457	662	48
AAAGAATTGGAGGACCACGT	LOC8051893	122	28	7	142
AAAGACAAGTGGCAATAAAA	LOC120840581	3	32	88	7
AAAGACAATACAGGTACTCG	LOC121046279	105	6566	6918	266
AAAGACACGCAAGCCTGGGC	LOC8036136	0	0	11	0
AAAGACATCAGCTACACCCA	LOC8030447	25	162	334	86
AAAGACATCCGCACTTAACA	LOC8027105	52	293	289	27
AAAGACATTGACAAGCAGTG	LOC115331181	0	163	142	11
AAAGACGAAGGTAACGGTGT	LOC8040545	0	1	0	5
AAAGACGACCACATCAGAGT	LOC121837089	14	34	33	0
AAAGACGAGGAGTATCACCG	LOC115321463	403	4295	4207	416
AAAGACGATCAGTTGAAGAA	LOC115325467	277	11119	13545	674
AAAGACGCCACGGTCCGAGG	LOC120850259	0	22	18	0
AAAGACGCCGGAGTTATCAC	LOC115321088	153	55	82	84
AAAGACGGCGAGGTATTCCT	LOC120836545	0	13	35	1
AAAGACGGCTATGGATCTGG	LOC8035955	68	49	75	43
AAAGACTAATAACTACTCGA	LOC121046589	1433	23996	18670	2171
AAAGACTGCCTGGTATACCT	LOC120848050	11	122	163	17
AAAGACTTTCAAACGTAAAG	LOC115319170	8	23	33	35
AAAGAGAAATCAATCGACAA	LOC120849682	8	146	134	16
AAAGAGAACCATGGCCACAG	LOC8039025	38	332	457	38
AAAGAGAAGACACTGGGCCA	LOC8053809	0	141	72	19
AAAGAGCGGAAAAAGAAGTG	LOC115329596	6	19	21	0
AAAGAGCTCGGCCTTGGCGG	LOC120840034	43	8	4	19
AAAGAGCTCTAAGAAAAACA	LOC121837862	28	16	22	13
AAAGAGGAAAAGGGCTTGGG	LOC115315735	248	14	20	264
AAAGAGGACTGGACGTTGAG	LOC115319833	8	148	53	11
AAAGAGGCAATCAACTTCCC	LOC8032439	22	74	58	17
AAAGAGGGCTACCTGTTAGT	LOC115320811	17	365	296	32
AAAGATAAGAGCTTTGTCCG	LOC120850681	28	84	90	52
AAAGATAGACAAACCCCACA	LOC115329459	6	24	21	15
AAAGATGAGGGAGTTCACCT	LOC120838544	12	336	383	14
AAAGCAAAAGGGATCTCCAC	LOC115329126	0	0	0	0
AAAGCAAAAGGGATCTCCGC	LOC8036630	5	234	250	19
AAAGCAAAGCTGCACATCTC	LOC121836567	18	287	175	33
AAAGCAACAGTCTATCTTTG	LOC115310147	14289	1160	1141	8768
AAAGCAAGACGCGCCTCGTG	LOC8032695	5	0	6	0
AAAGCAAGATGGCGCAAGGG	LOC115331873	4	119	161	3
AAAGCAAGCAAAAAGCATTA	LOC121837674	62	149	177	60
AAAGCACAACGAGAAGAACT	LOC8039113	0	8	21	20
AAAGCACCAGCTACAGACCA	LOC115314826	0	12	25	0
AAAGCACCGATGCTTCACAT	LOC8036135	0	101	32	13
AAAGCACGCGGGGACCTCCC	LOC120847720	2	120	165	11
AAAGCAGGGCGAATAGTAGG	LOC8024173	22	173	137	8
AAAGCAGGGTGCTTCAACCA	LOC115313158	2	111	199	1
AAAGCATCAGCAACTCGTGG	LOC8040324	0	0	6	8
AAAGCATCCGCCACTGCAAT	LOC120849797	32	135	97	11
AAAGCATCGACTCGAACCTG	LOC120842344	7	191	248	2
AAAGCATCTAGCAGAAATGG	LOC120846583	0	228	310	14
AAAGCATGTACCATGCCCTG	LOC8039127	27	130	131	91
AAAGCCAAAGCAGGCTTCCT	LOC115325041	117	1771	1784	122
AAAGCCAAGCGGTGTCCCAA	LOC8025348	0	31	84	6
AAAGCCAGAGAACTATTGAA	LOC115317369	5	230	208	12
AAAGCCCAGCGAGTACCGCA	LOC8040025	0	0	0	5
AAAGCCCCAAAAAGGCTTCC	LOC115327905	0	0	9	1
AAAGCCCGAGGGCAATATGG	LOC121833639	0	38	53	3
AAAGCCCGAGGGTAATATGG	LOC8034948	12	42	119	14
AAAGCCCTCCATCGCCAACG	LOC8036711	17	98	121	13
AAAGCCCTGGTGGACCTCAC	LOC8023237	0	10	0	4
AAAGCCGGACGTGCTGTACT	LOC8042290	113	973	830	64
AAAGCCGGAGGAGGGCGGGG	LOC8042398	0	31	45	0
AAAGCCGGAGTCGCCAGACA	LOC8040281	5	16	5	0
AAAGCCGGCCAGTTGAAGAC	LOC115308786	3	54	20	10
AAAGCCGTAGGAGCCCTTCA	LOC8023109	13	252	236	18
AAAGCCTCACAGTCCCAGTT	LOC8053203	896	159	161	757
AAAGCCTCCCCCCGGGCCTT	LOC121047743	3	23	1	2
AAAGCCTGGCGTCCTTTAGT	LOC8031776	0	44	63	17
AAAGCGACGTAGCTGCAACA	LOC8037842	0	8	0	0
AAAGCGAGGAGGATATTCAG	LOC8032616	23	419	291	51
AAAGCGCAGCCAGGAGGATC	LOC115313199	75	339	268	20
AAAGCGCCGGGTGAGCAGGA	LOC8037350	82	705	869	60
AAAGCGCTCGGGTCCGTAGA	LOC121837173	0	0	6	8
AAAGCGCTCTGTCTCACAAA	LOC120845847	0	7	22	0
AAAGCGCTTCAAAAGGACAG	LOC120851114	6	145	186	22
AAAGCGGAAGGTGCAGACTA	LOC120843569	6	10	34	0
AAAGCGGCTCAAGGATGCCA	LOC8023867	0	31	17	0
AAAGCGGTTCCGGTATTACG	LOC120842502	22	152	70	35
AAAGCGTAGAACAGAGTTGT	LOC8027211	4	136	119	16
AAAGCTACAAGTTCTTCAAT	LOC120837899	15	161	130	29
AAAGCTACTCCGGCTCCCCC	LOC115316483	19	39	35	5
AAAGCTCGAACAGATCCGTA	LOC8033425	11	293	347	12
AAAGCTCTTCAGGAAGATAT	LOC8024205	0	0	0	24
AAAGCTGAACATCTCCCACA	LOC8040359	0	90	50	2
AAAGCTGAAGAAGAAAATCA	LOC120849961	95	184	157	129
AAAGCTGAGAACACCGAACC	LOC121834069	3	54	55	9
AAAGCTGAGGAGACGGTCCA	LOC8031963	28	263	318	36
AAAGCTGCAGAAAGTTCTGA	LOC121833629	6	160	174	15
AAAGCTGCGGGGGGACGGCG	LOC8026471	0	189	214	12
AAAGCTGCGTCGGCGCTCAT	LOC8037167	35	39	54	52
AAAGCTGCTCAACTACCTGG	LOC120840320	7	110	66	13
AAAGCTGGGCAGGCCGATAT	LOC8023472	1	4	0	3
AAAGCTTACAAGACGGTCCT	LOC115313243	26	309	453	60
AAAGCTTGAGCAGGTACCTT	LOC8026037	0	52	10	0
AAAGGAAAGCAGGGAACCAA	LOC8036835	27	342	533	19
AAAGGAAATCGCAACCAAAC	LOC115332278	65	14	46	7
AAAGGAAGAGCGCCGCACAG	LOC8023932	15	365	257	27
AAAGGAAGCACTACCACCTG	LOC115329685	16	55	0	19
AAAGGAAGCCGGGTTCACCA	LOC8023163	0	0	0	0
AAAGGAAGTTGGGGAGGCCA	LOC115322800	9	156	247	18
AAAGGACACTATGCCTGTCC	LOC115327256	23	1072	1286	75
AAAGGACAGCAGGAACACCG	LOC8038226	3	174	236	7
AAAGGACATTGGGTCACAAA	LOC115329175	0	67	15	2
AAAGGACGACGAGCTTGGAG	LOC121837524	20	440	472	17
AAAGGAGAACCAGATGTATG	LOC120835961	6	94	160	6
AAAGGAGAGCAGTTCAACTT	LOC121832947	10	89	0	1
AAAGGAGCAAAGACGAGAAT	LOC120851083	4	40	44	3
AAAGGAGGAGAAAGCATCTG	LOC8052323	46	358	296	41
AAAGGAGGCCTGATCGCAAT	LOC115323386	14	13	11	4
AAAGGAGGCCTGATCGCAGT	LOC120850759	10	342	168	10
AAAGGAGGCGCAACATTTAT	LOC115315606	31	635	581	26
AAAGGATGAGAAGGCATCCC	LOC115313914	10	190	97	22
AAAGGATGGCCAGGACCACG	LOC121835428	8	211	220	16
AAAGGATGGCGAGCTTGGAG	LOC115321597	2	44	26	25
AAAGGCAAAGGAGACTCCAA	LOC8051913	173	267	242	117
AAAGGCAAAGTCATCCTGCT	LOC120842350	9	271	210	38
AAAGGCAAGGTCATCCTGCT	LOC121833001	0	14	5	1
AAAGGCACGGCGGTGGTCCA	LOC8025060	0	7	13	0
AAAGGCACTTATGTCCAGCA	LOC8032441	4	75	105	11
AAAGGCAGCCAGCGAGGGGG	LOC8023561	1	32	77	3
AAAGGCATGGTGGCCTTCAT	LOC8025948	17	254	308	17
AAAGGCCAACAAGACGATGC	LOC115325131	4	26	39	6
AAAGGCGAGACGGCGAGGCA	LOC8052811	115	876	1064	141
AAAGGCGAGGATATACTCAA	LOC8053880	4	4	83	9
AAAGGCGTCGTCGCTGACCA	LOC121045663	8	64	39	19
AAAGGGAAGTCGGGCACAAC	LOC115310910	159	9	13	175
AAAGGGCCGTCAGGTCCAGC	LOC121835245	0	12	0	0
AAAGGGTGGTGAGACCTCAG	LOC8053740	0	1	0	0
AAAGGTACCGCCCAAGCTGA	LOC115332324	262	111	112	257
AAAGGTAGACGATATGTAAT	LOC121838513	114	167	230	423
AAAGGTATCCAGGATTCTGG	LOC8030476	0	100	29	7
AAAGGTCTGACAATTGTGAA	LOC121835075	0	14	27	7
AAAGGTGTACAAGTCTCTGG	LOC115324821	19	77	120	15
AAAGGTGTACATGAGGGGCT	LOC121837165	6	198	165	8
AAAGGTTGGACGACCTCACT	LOC8035130	0	31	7	0
AAAGGTTTCGGCGCACAGGG	LOC120841642	0	65	26	9
AAAGTACCAGGACGGATCTG	LOC115310295	0	30	4	8
AAAGTACCTCAACAAGACTA	LOC8031430	221	47	42	24
AAAGTACTCCTTGACGACCT	LOC8033349	9	0	32	2
AAAGTATATGTGCCTCCCGC	LOC8024877	0	0	0	1
AAAGTATCCAAACTACCTCC	LOC115314065	0	20	62	3
AAAGTATCTAAACTACCTCC	LOC120844317	3	39	57	0
AAAGTCAACATGGACGTGAT	LOC8028164	170	381	270	119
AAAGTCAAGAGCATCTTGTG	LOC8051511	5	156	172	4
AAAGTCAAGATCATCGTTGT	LOC115311606	25	575	495	36
AAAGTCAAGCAGCCGAACTG	LOC8035109	0	13	0	0
AAAGTCACGGGGGTCATCTG	LOC115327452	10	243	144	7
AAAGTCATCGAGGCCAGACA	LOC120847354	0	278	310	31
AAAGTCCAGCCAATACATCG	LOC115321232	3	46	23	2
AAAGTCCCGCGAGCGGGAGT	LOC115331601	8	389	198	8
AAAGTCGAAAAAGAGGCTTC	LOC121833295	4	265	344	14
AAAGTCGAAGAGAGCGTCGT	LOC8030697	12	212	133	4
AAAGTCGAGCGCGCTGGGTG	LOC115332192	1	39	42	5
AAAGTCGAGTCGATCATGTG	LOC8051185	0	1	0	0
AAAGTCTCTGAGCTTCAGGT	LOC8053863	0	167	170	32
AAAGTGAAGTTCGAGATTCC	LOC115328567	17520	66890	60343	22835
AAAGTGAATGGCGTCTGTGG	LOC8037667	59	343	315	177
AAAGTGACGCAGGGTGTCGG	LOC8027239	10	327	297	8
AAAGTGATGGTGATCATCTG	LOC8038184	6	43	50	0
AAAGTGCAAGGAGTTCATCG	LOC115327461	75	485	478	196
AAAGTGCAGAAAACCATCTG	LOC8025092	8	133	175	28
AAAGTGCAGAGGCCACTGCT	LOC8050450	0	0	0	0
AAAGTGCGCTGAACTAGATC	LOC121835684	124	25	27	45
AAAGTGGAACTTGACGGCCC	LOC8041073	7	12	49	5
AAAGTGGACCATGAGCACCT	LOC8053362	17	87	69	0
AAAGTGGACCTCCTGCGAGG	LOC8027855	6	78	60	4
AAAGTGGACGAGCACCTGAA	LOC115332493	6	40	25	9
AAAGTGGAGAGCCTCAGGCC	LOC8027122	23	19	22	5
AAAGTGGCTCAATAAGGATG	LOC115325717	47	167	155	49
AAAGTGGGAGCTGGGGACAC	LOC120849656	22	74	67	10
AAAGTGGGGGTAGTACTCTT	LOC115318098	0	1	15	1
AAAGTGGTGGAGATGTTCCG	LOC120838564	0	1	0	0
AAAGTGTAGAAGACGTTTGT	LOC8042427	209	4226	4253	416
AAAGTGTCCGATCTTGTTAC	LOC115321005	10	222	233	61
AAAGTGTCTCACATTTCTGA	LOC115309871	6	145	124	8
AAAGTGTTTGACGAATCGAA	LOC115331644	14	225	262	20
AAAGTTCACCGAGGAAGTGT	LOC8024684	34	495	471	51
AAAGTTCGTCACCAACAGGG	LOC8040966	34	46	68	30
AAAGTTCTCGCACTCTCCCA	LOC8043085	0	8	0	0
AAAGTTGAGGTCGACGAAAG	LOC120838757	12	154	91	0
AAAGTTGCATTGACCATACT	LOC8053910	543	74	145	805
AAAGTTGGGCAAGACACAGC	LOC121834580	17	189	92	26
AAAGTTGGGCATGAGCATAC	LOC8037166	0	0	0	0
AAAGTTTCGGAGATACTCAT	LOC8037671	11	107	103	39
AAATAACTTCAAGACAGAAG	LOC121834866	0	39	57	2
AAATACAAGGGCGATAAAGC	LOC115308786	2	33	9	6
AAATACACCATTCTAACTAA	LOC121046346	64	115	149	26
AAATACACGGTCACGAAGCA	LOC121045666	0	44	37	0
AAATACATACAAGGGCTGGA	LOC120840582	0	7	4	12
AAATACCAGAACGGAGACTT	LOC120837790	9	172	207	2
AAATACCAGCGTCTATGGTG	LOC115323491	40	7	15	47
AAATACGAGGATGAGAACCT	LOC8039938	0	0	0	0
AAATACGGCACTGCCCCCAT	LOC121836319	6	53	28	19
AAATACGGCAGTTCCAGCAT	LOC8051675	17	62	26	4
AAATACGGGAGTTCCAGCAT	LOC121837783	1	313	253	9
AAATACGTACACCCACAAAA	LOC121835093	60	1357	1330	101
AAATACTGGGGTTTCGACGA	LOC115328423	9	152	172	17
AAATAGCGATTTCAGGTAAA	LOC8025128	0	59	24	8
AAATAGGTCAAGCAGATCCT	LOC115315736	0	17	33	9
AAATAGGTGGGCTGGTGGCC	LOC8040353	8	61	13	16
AAATAGTCTTTAGCCATGAC	LOC121837739	15	20	41	19
AAATATAAGAGACGTTTGTC	LOC120840274	6	47	97	17
AAATATCTCTGGCGACAGTG	LOC120836357	3	81	38	3
AAATATGAAGTCTAAGTCAC	LOC121832844	336	78	48	692
AAATATGTGGAAAGCTAGTA	LOC115330946	0	0	0	0
AAATCAAAGAAGCGTTGGGT	LOC115314383	14	325	378	18
AAATCAAAGTGGCACTGAAT	LOC115320030	10	59	63	11
AAATCACAAAAGGTCCGAAT	LOC115310634	10	62	83	2
AAATCACAAGGCCACCTTCA	LOC8032601	59	611	680	66
AAATCACGTCAAGCCCATCG	LOC120836615	0	77	42	59
AAATCAGCAGGCGTCTAGGG	LOC8035724	0	22	39	0
AAATCAGCCTTGACCAAGCT	LOC115317823	25	143	136	14
AAATCAGGAAACCTGCGCTG	LOC8050867	14	496	671	38
AAATCCAGACATGTACTACA	LOC120846862	4	8	52	4
AAATCCAGATTCATCCGCAA	LOC8024233	24	42	46	0
AAATCCATGAAAGACGAAGA	LOC120837895	4	23	0	2
AAATCCCAAAGAGCAAGGAT	LOC120843002	0	30	32	6
AAATCCCATGCACTCCATAA	LOC115318893	32	348	330	32
AAATCCCTCCGAGCACAAGT	LOC8031597	3	200	82	14
AAATCCGCATGGACGCAGCA	LOC121045770	31	12	16	0
AAATCCGGACGGAGCCCAAG	LOC8023133	0	0	0	0
AAATCCTTCAGAGAGAACAG	LOC120846169	0	30	64	4
AAATCCTTGACAATGAGCAT	LOC8025568	65	38	68	17
AAATCGACCGGAGGTCATAA	LOC115317037	9	43	28	11
AAATCGAGACAACTCAACTG	LOC8027571	0	0	0	0
AAATCGCAAAAAGTGGTAGG	LOC8031452	48	215	164	97
AAATCGCACATATTTCATAT	LOC120837874	69	527	538	29
AAATCGGGCATGCCCGCCCC	LOC8040404	0	0	16	0
AAATCGGGCCAAAACTTACA	LOC8042881	0	99	55	7
AAATCGTAGAACGGAATTCC	LOC121835372	6	145	154	5
AAATCGTCGGAAAAATGTAA	LOC115309564	0	0	11	3
AAATCGTTGATTCGTGAAAG	LOC121837154	28	100	120	20
AAATCTAAAGAACTTCACTT	LOC120846139	16	452	421	40
AAATCTACCATTGTCGCCAG	LOC115323663	10	2	0	0
AAATCTGCCATGTTTGACTC	LOC115314030	78	889	1329	88
AAATCTGGTGTGGGAACCTT	LOC120837419	495	13839	16159	1091
AAATCTTCCGGCCTCTTGGC	LOC120850718	0	0	0	0
AAATCTTGTCGAAAGCGCCT	LOC120849384	11	38	23	9
AAATCTTTGACAATCAATAT	LOC115332940	29	332	383	27
AAATCTTTGTGTACCACCAG	LOC115315958	0	5	25	0
AAATGAAAACGTCTTTAAGG	LOC120844199	11	528	393	29
AAATGAAGGCAAGCCGCCAA	LOC8035976	0	49	17	0
AAATGACACGGCCTCGAGCA	LOC115320149	1	441	550	18
AAATGACATTAAGAAAAGCC	LOC115330938	169	228	171	142
AAATGACGTTCAGAGAACAG	LOC120836286	0	19	20	0
AAATGACTCAGAGCGAATAT	LOC115323400	11	87	30	12
AAATGAGAAGTTTCCTCTCG	LOC121837521	18	48	15	0
AAATGAGACAGGACCTTATT	LOC8041569	1	197	72	6
AAATGCAAAAAGGTGCTAAA	LOC115314038	6	248	171	33
AAATGCAAGAGGTGGCAAGG	LOC120843367	3	68	66	9
AAATGCAGTTGGCTAAAATG	LOC121835803	0	13	0	0
AAATGCGAAAACTGTGTTCG	LOC120837109	39	96	94	23
AAATGCGAAGAAGGCGGCTA	LOC8051955	105	2513	3157	130
AAATGCGGATGCGCATCCCC	LOC8036577	37	63	35	22
AAATGCGGTGAAGTTCTTGT	LOC115309426	10	52	72	7
AAATGCGTACGAGATCGCCG	LOC120844595	117443	165	177	134212
AAATGCTCGAGAAGCTCTTC	LOC120843452	31	341	322	44
AAATGCTGTCCAGCCAGAAT	LOC8039042	5	50	64	38
AAATGGTGGACTATGATGCA	LOC115323542	43	162	185	128
AAATGTCAAGGCGGACCCGG	LOC115329877	55	491	342	110
AAATGTCCCGGTGTTAAGCA	LOC8028398	12	370	452	24
AAATGTGAACGCAGGGAAAC	LOC8044132	26	392	606	70
AAATGTTTGTTCTCAAGAAG	LOC8025287	8	23	60	24
AAATTAAAATGGCAACTAGT	LOC120851071	0	22	27	2
AAATTAAGAACGAGCTCCTA	LOC120846800	3	9	62	12
AAATTATATTCTAATATTAA	LOC120844587	1	59	43	0
AAATTATCTCCTAATCATGA	LOC120841421	38	83	28	92
AAATTATCTCGTGGTCCTAG	LOC115317550	0	34	30	0
AAATTATCTTCTAGTATTTA	LOC115316691	3	36	6	0
AAATTATGAAATTCAGATGC	LOC121836128	51	49	74	9
AAATTCAAAAGGGACACCTG	LOC8052484	0	8	17	6
AAATTCACCGTTGCCAACGG	LOC8033772	0	21	0	3
AAATTCACTCAAGCCGACCT	LOC115321589	1629	314	389	530
AAATTCAGGAAAGATCACAT	LOC115313467	93	378	641	166
AAATTCATCCTCTTCCGGAT	LOC121837566	28	239	90	41
AAATTCCGCTTCTACATTTA	LOC120837186	0	53	32	4
AAATTCCGGGCACCATTATT	LOC120839854	2	130	96	10
AAATTCGATCCAGAATTCAA	LOC8025703	0	34	7	0
AAATTCTCACAGGCCAATCT	LOC121837524	4	243	306	19
AAATTGAGGGAGTTCGTTAG	LOC120839671	97	346	425	121
AAATTGCAAGACATACCAAG	LOC115322795	14	269	371	20
AAATTGGAACAGAAGAAGAA	LOC120844070	6	144	232	21
AAATTGGAGCACAGGCTAGG	LOC8023335	36	50	46	49
AACAAAAACGCACCTCCTTG	LOC120847059	5	13	9	2
AACAAAAAGAGCAATAGGCA	LOC8028427	8	95	101	2
AACAAAATGCGAATTCCTGC	LOC115312822	56	111	87	45
AACAAACCACGAGTCCCCAT	LOC121838492	0	64	12	0
AACAAAGAAGGACACCAGTG	LOC115329291	7	69	105	8
AACAAAGGCCCCACGTTGTG	LOC121838016	0	2	22	8
AACAAAGGGAAAGTCAACCC	LOC8043475	18	17	13	5
AACAAATGAGTCTGAGAAAC	LOC8030035	0	393	226	18
AACAAATTTGGGCTGCATTT	LOC115332324	2843	48	57	2063
AACAACAGTTGACTCTCATC	LOC120847566	35	139	78	19
AACAACATGGGCGGCCGTCG	LOC115316240	371	206	155	790
AACAACCAAAGTGGCATGGT	LOC120843047	26	297	291	36
AACAACCCACGAGTCCCCAC	LOC115313491	0	40	45	25
AACAACCTACAGGTCTATGA	LOC120838378	3	311	166	8
AACAACCTGCCGGACTACGA	LOC120836012	104	704	819	172
AACAACGACGAAGACACTGA	LOC8030069	0	0	0	0
AACAACGACGAAGATACTGA	LOC121835555	239	179	173	86
AACAACGAGAAGTCATTGGC	LOC120839915	7	29	14	7
AACAACGCCACAGGCCACGT	LOC120844706	0	19	42	5
AACAACGCGAATAGTCACGA	LOC120843905	1	34	54	0
AACAACGCGGGCATTATACT	LOC121838036	0	63	28	2
AACAACGCGTACACCCAATA	LOC121833168	72	280	340	38
AACAACGGTGATGTCGAATA	LOC8031232	0	306	341	11
AACAACTTCGGCTACGACCG	LOC120849948	8	0	0	5
AACAACTTCTCCGACTACGA	LOC121045611	0	0	0	0
AACAAGAAGGCGATTCGTGG	LOC8050915	0	17	106	4
AACAAGAAGTACAGGAGGTA	LOC120844518	39	19	36	18
AACAAGAAGTGGGTGCCCAG	LOC8035312	0	63	24	0
AACAAGACACGATGATTGCC	LOC115331988	18	137	142	33
AACAAGCAATGCAAGCAGCC	LOC115317827	16	561	767	45
AACAAGCACTGGAGTGTGCT	LOC120841830	24	128	71	25
AACAAGGACCAGCCGCTCAT	LOC8032162	29	259	240	34
AACAAGGCACAGATACAGAA	LOC8035528	0	27	18	0
AACAAGGCGAGAGGCGGCAG	LOC8028666	12	363	335	13
AACAAGGTAACGGTCGACAT	LOC8039941	0	107	71	2
AACAAGGTCTGTGCTTCTGA	LOC120843466	6	143	101	24
AACAAGGTGCAGAAGGACTT	LOC8053251	0	34	17	1
AACAAGGTGTGGACACAACA	LOC8051982	4	239	253	15
AACAAGTCACTAAATTCCAT	LOC115326338	2	34	68	3
AACAAGTCTGGCCCATCCCG	LOC115314770	4	49	155	0
AACAAGTGGAGGGTCGAATA	LOC8026323	6236	209	444	6196
AACAATATCATCAAAAATCA	LOC121836941	8	66	69	6
AACAATGAAGATGCCAAGTC	LOC115308822	57	826	1045	83
AACAATGAATGGACAAAGAT	LOC120836147	32	157	111	49
AACAATGACGTCACCAGCAA	LOC115310916	38	173	188	33
AACAATGGGCAAGGCTGAAT	LOC8023708	69	645	457	114
AACAATTTGGTCCATTATCA	LOC120848672	4	12	6	1
AACACAACGGGGACCGGTAC	LOC8039314	0	5	23	0
AACACACAATGCATATAATC	LOC121833105	30	905	638	59
AACACACAGCACGCTGATGA	LOC120844012	75	1477	2239	84
AACACACTTGAAAGCATACA	LOC121838555	0	0	0	0
AACACAGAATGCAAGGTGGT	LOC8036507	0	37	33	4
AACACAGCAAGGTGCCTCAG	LOC8037256	4	16	16	2
AACACAGGCAGAGGATGCAG	LOC8024877	6	54	42	21
AACACAGGCTTGCCTCCATG	LOC121838169	0	49	5	3
AACACAGGCTTGCCTCCTTG	LOC115317970	8	41	55	3
AACACCAACGGGGATAGAAA	LOC115313160	235	41	88	88
AACACCAAGACGGTGATCCA	LOC8037027	9	102	73	16
AACACCAAGGGTTACCGGAG	LOC8026412	0	0	0	0
AACACCACGCATGGCCACCG	LOC8029368	20	332	295	31
AACACCAGGAGGACCTGATA	LOC8041828	0	52	41	3
AACACCAGTACGAGATTGGT	LOC8036518	838	143	53	135
AACACCATGTAGCTCCCCCA	LOC8041424	39	45	55	3
AACACCCAACTCCTCCGCCT	LOC115313332	91	519	751	38
AACACCGGCCACGTATCCAA	LOC115327363	20	167	244	19
AACACCGGCGAGGTGTACCG	LOC8036207	0	0	0	3
AACACCGGCTGTGACACTTG	LOC8033193	45	74	95	6
AACACCGGCTGTGCTCGGAG	LOC115319546	4	34	0	4
AACACCGTCGTGTTACACCT	LOC120841468	71	276	243	110
AACACCGTTCGAGTTACCGT	LOC115322791	46	206	144	25
AACACGAAAGGTGGTCTAAT	LOC121832936	71	70	79	57
AACACGAACCTGACCTTCTG	LOC115328660	9	121	266	25
AACACGAGGGGAGGCACCTT	LOC121837830	1	293	239	29
AACACGATCGATACGATGGA	LOC115330169	25	50	44	73
AACACGATGTGGACCAGGGC	LOC115325961	7	97	13	16
AACACGATTCCAACGGGAGA	LOC115323142	7	104	49	7
AACACGCGAGGAAACACGTA	LOC115308321	3	168	145	26
AACACGCGGTGAGCCAACGC	LOC120840914	10	364	278	37
AACACGGGTTGGCTAACCCC	LOC8034826	16	33	26	10
AACACGTAGAACAGTCCCAC	LOC8035243	8	42	45	16
AACACTACCAGGCTGAGGGA	LOC115322928	1	174	118	11
AACACTGAAATTGATGAGTC	LOC120839697	11	49	99	1
AACACTGAGAAAACGCCCGT	LOC8032833	1	55	77	5
AACACTGGAACAAATGGAGG	LOC8043062	25	57	73	7
AACACTTGAACAGTGTAGTC	LOC8035991	19	223	185	30
AACACTTTCGGACTCACCTG	LOC8032949	0	0	0	5
AACAGAAAAAGAGAGATCGG	LOC8043969	4099	595	350	583
AACAGAAGCTGTTCCTAAGG	LOC8027458	7	51	66	7
AACAGACAGTGGAAGAGAGG	LOC8030308	134	493	575	179
AACAGAGCGAAGGCTCTTGA	LOC120843647	7	114	72	1
AACAGAGTGTGACATCCCAA	LOC121833991	0	43	26	3
AACAGATCCTCGAAGTTCAG	LOC115311621	12	45	75	9
AACAGATGCTGAGAACGGGG	LOC115309970	1094	14980	17979	1794
AACAGATGTGGAATGCCACT	LOC120842904	327	2102	2057	471
AACAGCAACACGAACAGCAG	LOC120836315	10	410	362	15
AACAGCAATTCCAGCCGCCA	LOC8025309	29	737	850	68
AACAGCAGCCAGGCGGCCAA	LOC8052961	384	732	665	281
AACAGCAGTCTTGTGGTTGG	LOC8030060	28	677	515	46
AACAGCCACAAAAGCTTCTT	LOC121046828	41	23	101	10
AACAGCCGCTACATATATGG	LOC8024965	6	210	139	31
AACAGCGAGAAGCCGAAGAT	LOC8032689	10	55	110	4
AACAGCGAGATCGTGAACAA	LOC8030063	0	94	59	1
AACAGCGCGGACGAATACTG	LOC8038337	0	13	0	1
AACAGCGCTGGTGTACCGTA	LOC8042376	0	49	45	6
AACAGCGGATATTTAATTAC	LOC115309464	9	122	156	4
AACAGCGGCCAGCTGATGAG	LOC8035847	17	96	124	5
AACAGCGTCGGTCGCGTCAG	LOC120849656	24	147	99	16
AACAGCGTTGACGCCTACTG	LOC121047082	62	768	954	39
AACAGCTGATTGGACAACGT	LOC8052868	27	485	848	66
AACAGGAATTTCTGAACCTA	LOC120836366	28	2201	2304	71
AACAGGAGGAAGAACACGTT	LOC120848772	48	117	172	14
AACAGGGATCGATCTCAGTT	LOC8043634	1	0	0	2
AACAGGGGAATATATCCAAG	LOC8038994	0	9	7	0
AACAGTCCTACACATTTCTG	LOC115322888	6	33	35	0
AACAGTCTCGAAAAGGACTA	LOC115321902	0	62	86	0
AACAGTCTGAGGACCCGTGA	LOC120838357	15	146	172	12
AACAGTCTGTGGAAATTCCT	LOC115329587	11	27	19	0
AACAGTGAATGCAAATGTTT	LOC121835746	443	6787	7980	555
AACAGTGACACAGACGAGAG	LOC115321349	6	450	420	15
AACAGTGACCGTGAAAACAA	LOC115320829	175	637	626	184
AACAGTGAGTGGCTGCGCAG	LOC115322448	44	165	111	42
AACAGTGCCCGTCGGTGGCC	LOC121837319	1	13	19	3
AACAGTTCCACGTCCTCTCG	LOC121832895	5	62	178	0
AACAGTTGAAGGCAGCCGCT	LOC120840929	11	1000	1221	66
AACAGTTGGGGTACCGGCAA	LOC8029345	0	36	15	0
AACAGTTTAAATCAACAGCT	LOC121048206	7	136	271	8
AACAGTTTCTTTGGGCCATT	LOC121835467	194	291	167	205
AACATACACCAACCTCAGCA	LOC8053068	555	266	124	808
AACATAGAAAAGCACTCAAA	LOC120836862	2	74	72	8
AACATAGGTGGCCTCGTGAG	LOC8036426	37	29	15	3
AACATCAAGGCGTGCCACGA	LOC8043100	0	0	39	0
AACATCAAGGTCGCAGACTT	LOC8041986	412	622	667	329
AACATCACGGCTCTGGTATT	LOC121835459	435	18	3	331
AACATCACGGCTGCTCCATA	LOC120838824	35	393	349	32
AACATCAGCGAGGATCGCGG	LOC8050668	7	60	69	95
AACATCATCCGGTCCCACAA	LOC115316328	0	38	49	0
AACATCATGTCGGAGATACG	LOC8043263	22	155	69	25
AACATCATTACGGTAGATTG	LOC115310931	149	32	16	197
AACATCATTATGGTGGACTG	LOC120846338	6	264	265	20
AACATCCACCATGACCGATG	LOC120838003	76	1307	1525	145
AACATCCAGGAGCTCCAGAA	LOC8029953	3	113	84	7
AACATCCCGAAGGCCAAGAC	LOC120849753	558	6836	7373	829
AACATCCTCTTCACCTCCCC	LOC8043542	125	336	196	186
AACATCGACACTGAGCACCT	LOC8040545	0	0	0	0
AACATCGACAGTGCAGCAAC	LOC120836959	28	232	290	49
AACATCGCGAGGGGCGTCAG	LOC8041022	319	3258	3267	364
AACATCGGACCAACGCACGA	LOC8029518	0	117	87	12
AACATCGGAGACTCCACCTC	LOC8040856	11	327	336	10
AACATCGGTTGAAACTGTGT	LOC121835062	0	24	21	4
AACATCTGGAAAGGTGACTG	LOC8036292	5	164	95	4
AACATGAACGAGGTCGCCAA	LOC8038540	0	20	0	1
AACATGAACGTTTCAGTACT	LOC120844744	16	173	252	23
AACATGAAGCGCAACGCCCT	LOC8040437	14	87	35	30
AACATGAAGGGAGACTGCAA	LOC8026784	1141	163	206	864
AACATGATGCAGGAAATCCT	LOC120846350	3	309	370	7
AACATGCCACACACTAACTA	LOC8029176	304	574	495	211
AACATGCGAAAGGTGACCAA	LOC8029644	4	0	0	0
AACATGCGGACATGTTGCGT	LOC120841008	67	78	57	78
AACATGCTGAAGACGTTCCA	LOC8024928	27	354	310	38
AACATGCTGAAGCCGTTCCA	LOC8042544	267	1029	1198	319
AACATGGAAGCCAAATGAAG	LOC115312006	59	311	398	102
AACATGGCCTCAGCGCATGT	LOC120844755	16	25	64	16
AACATGGCGGCCAGCGGCCT	LOC8053670	36	128	45	17
AACATGGGCGGGGGCGGGAT	LOC8036928	27	127	110	63
AACATGGTGAGCGCCCTCTA	LOC8028799	10	64	95	6
AACATGTCGCACGAGGACCC	LOC115314997	0	0	0	0
AACATTACGCGGAGTTTGAC	LOC121046010	113	1705	1911	215
AACATTAGAAGTGATTTCAG	LOC121833913	8	10	0	0
AACATTATTGAGAAAGCGGG	LOC115318686	85	1417	1436	116
AACATTGAGATGATCGAGCT	LOC8035071	9	460	471	23
AACATTGCTTCTATTGCTCT	LOC121836424	25	47	20	5
AACATTTGAGCCATTCGCCG	LOC8024758	0	151	133	7
AACCAAAACCGAGGAGCCCA	LOC115318596	11	137	176	10
AACCAAAGAGAAGGATGCCG	LOC8031939	0	53	29	20
AACCAACATGACAGTTTCCA	LOC8023412	0	0	0	0
AACCAAGAAGTCGCCCATGA	LOC121835786	2	12	4	0
AACCAATAGCGTGTGAACAC	LOC8034250	0	0	0	0
AACCACAAAAGAAGAGGCTG	LOC8034808	8	7	15	0
AACCACAAGAAAACCCACAG	LOC115309148	0	12	8	5
AACCACAAGGTTCCTCGCCT	LOC8028301	13	5	10	6
AACCACAGCCAAGATGAAGG	LOC8033029	5	40	15	3
AACCACAGGACGCCTCCCTT	LOC8042131	20	103	209	25
AACCACATGCGCCTGGAGGT	LOC121835736	15	239	206	16
AACCACGGATGGCACCCTCG	LOC120846348	0	0	0	2
AACCACGGGAACTCCCGTGT	LOC8024873	0	0	16	3
AACCACTCTTGCATCTTGAT	LOC115319949	5	41	0	2
AACCACTTCTCCGACCACGA	LOC121833965	78	2114	2266	155
AACCACTTGTCAGCCTAAAT	LOC115332666	0	11	12	0
AACCAGAAAAAGCACTTTGT	LOC115322576	4	225	222	14
AACCAGAAGCAGAAGGAGCA	LOC8028953	56	328	415	50
AACCAGACGGAGCTGAACAT	LOC8027963	6	201	97	17
AACCAGAGACGGCAACAGCT	LOC120839649	22	237	406	15
AACCAGAGGATGATTCGGAG	LOC8051951	9	97	183	14
AACCAGCACCAAGATCTGGT	LOC115320639	0	5	0	0
AACCAGCATCCAGATGCCAT	LOC121834637	34	365	366	58
AACCAGCATCGCTTTGTTCT	LOC115310654	53	307	254	81
AACCAGCCGCATGGCTTCCG	LOC8043551	0	128	61	7
AACCAGCCGGACCCCCACGG	LOC8043266	1021	3976	5815	891
AACCAGCGGCACGAGGATGT	LOC8030416	0	35	41	18
AACCAGGACGTCATTCTCGC	LOC121833589	4	134	51	11
AACCAGGACTAGACCCCGCC	LOC115309849	47	81	120	30
AACCAGGACTAGACCCTGCC	LOC120836066	0	87	31	0
AACCAGGAGCAGGCAGAGGA	LOC8036054	13	131	103	24
AACCAGGATAAGCTGGTCCA	LOC120842813	3	52	7	0
AACCAGGCTACAGTGAACCT	LOC8051114	776	465	365	378
AACCAGGGTGGAGGCCACCT	LOC8040873	1	82	186	19
AACCAGTGCAAAACCTATGT	LOC8029893	613	16816	15650	1119
AACCAGTTCCGAGCTATGGT	LOC120837490	0	288	248	5
AACCAGTTTACGCGGGTTGG	LOC115332424	3	3	4	9
AACCATAATCGATTACACTC	LOC121838441	6	20	38	11
AACCATCCGGGCACTGACAG	LOC115309310	3	33	153	2
AACCATCGGAGCTCCAGTAG	LOC120843730	1056	405	436	1987
AACCATGCTATGAAACCCAT	LOC115313970	41	824	698	95
AACCATGGAAGGGGTTAACA	LOC115316823	10	191	131	109
AACCATTCGGAAAATTCAGA	LOC120840002	16	156	102	25
AACCATTGTGAGCCTCCAGA	LOC8026258	18	61	168	31
AACCCAAAACGAATTGTCTA	LOC115310732	81	2611	2654	152
AACCCAATTGAACTCATCTG	LOC8026773	0	6	41	2
AACCCACAGCAGCATCGAAG	LOC115318912	0	23	21	0
AACCCACTCTCCTCTACAAT	LOC121046836	5	34	35	7
AACCCAGAAGGGACCAGAAC	LOC8033459	2	266	273	9
AACCCAGGAGGAATACAGAC	LOC8030110	3	48	32	14
AACCCATCGTTCTTAAATTC	LOC121045770	0	127	120	10
AACCCCAAGATTATACTGAA	LOC8035274	97	647	587	86
AACCCCAATCAAGAGCTTGG	LOC8033838	0	0	0	0
AACCCCAGCAGCTCCACCAT	LOC8043544	543	81	178	1073
AACCCCAGCCTTGGCTACCC	LOC8031004	0	19	55	3
AACCCCAGCTGAAGAAAGTG	LOC8023332	3	239	188	7
AACCCCCATGCCGCTCTCCA	LOC115314647	6	100	72	4
AACCCCGACCTTGAACCCCG	LOC115316493	0	6	0	0
AACCCCGATCAGGAGAAGAC	LOC115322019	6	64	29	24
AACCCCGCCATTGACCACCG	LOC120840633	25	226	283	30
AACCCGACGCGTGAGTGATG	LOC8041808	3	1	18	4
AACCCGAGCTGGGACCGTCT	LOC115328941	0	0	0	1
AACCCGCCGTACGACCTCCT	LOC8027786	4	16	11	0
AACCCGGCCGTCGGCCCGGG	LOC8038922	0	18	73	6
AACCCGGTACTTGATCGATG	LOC120845195	20	194	101	13
AACCCTCGAAGCAGGCCCGG	LOC8037417	7	787	755	38
AACCCTCTCCCGATCCGGGA	LOC8040843	0	0	0	1
AACCCTGCTGGACAGGGACA	LOC8028247	16	100	116	16
AACCCTGGAGACGGAGTTGT	LOC8036224	34	585	630	31
AACCCTGGAGCGGGAACCCC	LOC8040319	0	9	20	41
AACCCTGTGGAAGATCAATT	LOC115327458	37	164	310	3
AACCCTGTGTCGGACTGCTC	LOC120849051	207	2159	2536	233
AACCCTTGCGCCGTACCCTA	LOC8051698	8	13	39	8
AACCGAAACCGCGTGGCCTA	LOC8025640	9	351	617	28
AACCGAATTGCACAAGGACA	LOC8033200	6	824	682	38
AACCGACCAAGTATAAAGTT	LOC115311278	4	24	41	0
AACCGACGAAGCGACGGTGT	LOC8030106	19	398	442	52
AACCGACGATCCGGCAGGAG	LOC115311742	71	3904	4858	126
AACCGACGTCATAAAGACAC	LOC121835300	4	47	11	8
AACCGACTGATCGTCGTCAA	LOC8052267	0	11	19	0
AACCGACTGGACCGTCGCTG	LOC8029513	84	48	166	41
AACCGATGACAGGTAGACCG	LOC120842231	13	204	116	2
AACCGCAAAACCATTACGTG	LOC8029548	165	257	307	280
AACCGCAAACGGGACGACAG	LOC8039285	0	137	54	0
AACCGCAAGGAGCAGAGCAA	LOC8038924	0	0	0	0
AACCGCAATATGGTTCACGG	LOC115308201	27	24	31	14
AACCGCACTCGAACGACACA	LOC121835225	0	59	35	6
AACCGCAGCCAAACATACAC	LOC115327732	10	44	10	3
AACCGCCTGTGCACCATCAA	LOC8033431	49	33	30	68
AACCGCGTTCAGAAGGTGGT	LOC8039760	0	79	18	2
AACCGCTGGCAGAGCTGATG	LOC115316094	63	190	164	54
AACCGCTTCGAAGAGAGTAC	LOC115332771	198	182	280	169
AACCGCTTGGAAGAGACAGG	LOC115330126	4	13	42	0
AACCGGACGTGAAACTGGAG	LOC121838229	0	0	10	0
AACCGGAGACAACCATAACA	LOC120839649	8	422	377	9
AACCGGAGGGCCGCCATCAT	LOC8043099	6	220	281	11
AACCGGTTCCGAGCCAACTA	LOC8025927	11	255	280	98
AACCGTAAGCCAGTTCGTAG	LOC115314121	4	46	25	6
AACCGTCGTGGCACTCGCAG	LOC115329240	0	94	73	0
AACCGTCGTTGGGCGCCCAT	LOC8042656	0	136	126	1
AACCTACCCGACCCCAAAAA	LOC120840272	29	34	20	2
AACCTACCGCGGAGCACTAC	LOC121835733	0	23	36	0
AACCTAGAGCCAGGAGGGAT	LOC8032517	9	168	231	71
AACCTATTTGGCAGCCGGAA	LOC120848843	1	120	164	9
AACCTCAGGGTGCACATCGG	LOC8024904	1189	35	51	426
AACCTCATAGGGGGCTTGTA	LOC8041410	63	39	42	27
AACCTCATTAGCGACCTCAC	LOC8040082	41	27	29	46
AACCTCCACTTGAGCTATGT	LOC115312287	24	989	1161	58
AACCTCCTGTCGACTTTCAC	LOC8037658	49	76	58	41
AACCTCGAAGGAGTCGCCGT	LOC8038943	0	56	31	3
AACCTCGAGCCCGACAATGT	LOC8039213	0	0	0	0
AACCTCGATAAGGTCCTGGA	LOC115315543	2	139	118	13
AACCTCGGCTGAGCCGGCAC	LOC8039213	0	0	6	0
AACCTCGTCGGGCAGCTGGG	LOC8033777	0	0	0	0
AACCTGAAAAAGATCCTGAA	LOC115311758	0	21	119	1
AACCTGAAGCAGAAGCTCAA	LOC8023290	56	219	269	66
AACCTGACAGCGGCCAGCCT	LOC8050425	0	304	245	10
AACCTGACGCGTGTGTGAAA	LOC115314392	10	149	140	14
AACCTGCAGTACATTCCCCA	LOC8051066	30	123	256	21
AACCTGCCGTCCGGCCTCTG	LOC8052173	5	313	329	18
AACCTGCTGATGGCGGTCTG	LOC8031393	20	28	14	77
AACCTGGCACTCAGCCACCT	LOC115319187	15	129	118	5
AACCTGGGAGGCGTGCGGGG	LOC115328279	6	89	27	18
AACCTGGGCTATCCCACCAT	LOC8052408	34	19	14	220
AACCTGGGGAACAGCATCAT	LOC115327491	5	16	41	14
AACCTGGGGGTTGTTGACCT	LOC8030785	3	10	56	4
AACCTGTCAAGAAGGAGAAT	LOC115324304	37	642	810	69
AACCTGTGCAAGCCCAAGAA	LOC120843125	206	3595	3973	312
AACCTTCAGTTATCTGCATG	LOC8043634	0	14	0	0
AACCTTCCCGGCGAGGTACA	LOC8029744	0	15	12	0
AACCTTCTAGATGACATCCT	LOC8053447	5	119	27	4
AACCTTCTCACAAGCTTGAA	LOC115326947	5	56	51	18
AACCTTCTCATTGACCAGAA	LOC120836108	2	14	23	0
AACCTTCTGGTCACATCCGT	LOC8033386	3	170	113	25
AACCTTGAGGCCACACCGCG	LOC8029968	0	0	6	0
AACCTTGAGGTTGGATGCCA	LOC8029670	231	64	140	207
AACCTTGCTTCAGCTTGCTT	LOC115317150	12	121	237	29
AACCTTGGCGACCACCTTGT	LOC8030293	0	1	0	0
AACCTTGGGACAGGGAACGG	LOC8042656	20	14	30	0
AACGAAAAAAAAGGGCTGTG	LOC120836051	26	50	37	0
AACGAAAATGGAAGGATGTC	LOC121833585	26	467	432	48
AACGAAACATTAGGACGAAT	LOC8054021	14	497	404	20
AACGAAACGAGAACCACCAA	LOC8030920	6	87	45	19
AACGAACACCTTTGATGTTC	LOC121832875	30	155	208	16
AACGAAGGAGGAGCCGGCGT	LOC115327829	0	98	103	11
AACGAAGGATGAGCCCATCC	LOC115332909	32	66	76	41
AACGAAGTTTGGCACGCAGG	LOC120845771	63	1576	1492	68
AACGACAAGTGCATGGACGA	LOC8030172	0	30	38	25
AACGACAATTCATGTCCCGC	LOC120837428	12	496	331	19
AACGACACGAACATTGTCCG	LOC120841474	0	90	128	15
AACGACACGCACGACGATGG	LOC121837760	0	1	0	0
AACGACAGTGAGGCCCAGTG	LOC8032461	9	239	297	32
AACGACATCCAGGCGAGTGT	LOC120848421	9	186	228	15
AACGACCAAGAAGAACAAGG	LOC8028742	0	4	0	2
AACGACCACCCGATGCACAG	LOC8039894	11	85	60	9
AACGACCGTCGCGCCTTCCA	LOC115323585	0	32	67	0
AACGACCTCGAGGACAACTA	LOC115328111	1206	47	15	1056
AACGACCTTGAAGCCCATAA	LOC8053309	9	45	56	15
AACGACGATTCATGTCCCGC	LOC120839308	0	5	1	0
AACGACGGGAAGTGCGTGTA	LOC115331018	29	146	37	19
AACGACGTCGGTGTCCGCCT	LOC8054039	4	132	125	0
AACGAGACAGGGCACGAGGA	LOC115323394	8	87	70	9
AACGAGAGCCCGAGACCCCG	LOC121833180	0	125	52	18
AACGAGATATTCGTATTAGT	LOC120843520	7	316	241	13
AACGAGCTAATTGGCATTTG	LOC121835652	16	175	215	4
AACGAGCTCTGGCAAGCAAG	LOC115309464	8	55	17	0
AACGAGCTGAGCACAAGGCA	LOC115321803	387	130	75	244
AACGAGCTGCTGGGCTGGTA	LOC8040843	91	1024	1139	110
AACGAGGAGAAGATCGCCAT	LOC120841468	0	38	98	12
AACGATGCGCTTGATCCAAT	LOC115332202	749	52	53	774
AACGATTCCCCGACCCTCTG	LOC121836521	0	24	33	0
AACGCAAGCGAAGTAAGGTG	LOC8033024	65	766	621	33
AACGCACAGCCCACTGCCGG	LOC8043234	43	63	148	77
AACGCACGCGAGCTCGTCGT	LOC8053161	1	19	0	0
AACGCACTGATGCTCCTAGT	LOC8027647	12	7	22	111
AACGCATGTGCTGAAGCATA	LOC120837348	4	49	77	16
AACGCCACGTAACGAAACAA	LOC120842482	0	42	2	20
AACGCCACTGTGGCAAGGTA	LOC115323524	6	47	48	9
AACGCCAGCTTCACCCACCG	LOC120849988	19	56	40	2
AACGCCATCCAGTACCTCCA	LOC8050721	0	29	0	3
AACGCCCAGCGGATGAACAG	LOC115314697	0	0	0	0
AACGCCCTGAAGAGGGACTA	LOC120841385	0	0	0	0
AACGCCCTGCCCACCCTCTT	LOC8041724	0	54	83	10
AACGCCGCCCAAGCCCACCA	LOC8033461	517	3085	3067	728
AACGCCGGCAAGAAACGAAG	LOC120848917	4	86	82	4
AACGCCTCGGTAGGCCATCG	LOC115310068	171	5043	6176	322
AACGCCTGCGGTCTCTTGGT	LOC121835679	8	28	21	2
AACGCCTGGTTCATCATCAG	LOC115325396	2	9	28	15
AACGCGAAACATGTTCTGGC	LOC115322090	8	34	31	15
AACGCGAGAGCAGAAAGCAG	LOC120843624	3	0	0	0
AACGCGAGCGGTGTGCCCTG	LOC8024171	2	253	187	3
AACGCGCTTACGAAGAGCGA	LOC120844410	0	17	14	0
AACGCGGATACGACGCGAGT	LOC8043100	0	0	1	0
AACGCGGATGACCGTAAAAC	LOC115319705	182	73	49	85
AACGCGGCAGGAGGCTTGGG	LOC8042784	4	0	13	12
AACGCGGCGCATGTGATCAG	LOC115308201	5	87	60	0
AACGCTAGGCAGCTGCTGGT	LOC121046269	47	251	337	69
AACGCTCGTCCGCTACCGGT	LOC8043747	9	0	0	0
AACGCTGCTGGGCCCCACCA	LOC8028658	1	8	0	0
AACGCTGGACAGGTTATAAA	LOC120838076	351	51	65	858
AACGCTGGGAACAGTTTGGG	LOC121048628	27	309	477	16
AACGCTGGGACAGCCGCCCC	LOC115329089	0	8	0	0
AACGGAATACAGCTTAAGGT	LOC8050573	59	54	59	25
AACGGAATGTTAATCTCCCA	LOC115329613	42	535	460	30
AACGGACAAGTCAGGCCCTA	LOC8025575	5	0	16	4
AACGGACTGAGTCCGTACCC	LOC8042232	2120	77	69	1869
AACGGACTGCGAGGACGAGG	LOC115324257	0	0	0	3
AACGGAGAACAAGCCAAAGC	LOC115314242	346	336	414	76
AACGGCAAGTGGATCAATAT	LOC120838574	28	813	733	78
AACGGCACACAGCTGTCTGC	LOC121836196	7	94	12	11
AACGGCAGGGGTGGATGGGG	LOC8053936	49	16	33	16
AACGGCATCGGACTCCACCA	LOC8032980	24	144	86	15
AACGGCATTACGACCGGCAG	LOC121833433	5	16	28	4
AACGGCCGCCAGGTAGACGG	LOC8029157	0	0	0	0
AACGGCCTGCAGGACGGCTA	LOC8029763	0	0	9	0
AACGGCCTGGTGATCTACTG	LOC8032824	48	1722	1662	76
AACGGCGAGGTTCCCACCCT	LOC120849302	0	26	43	2
AACGGCGCTCCAAGACACCT	LOC8051850	6	22	19	0
AACGGCGGAGTTGACATATG	LOC121836759	16	71	42	25
AACGGCGGCTACGCCGGCCA	LOC8038516	0	41	7	0
AACGGCGTTCCCGAGCACTA	LOC115313099	6	72	119	7
AACGGCTACGGTGCCACCAA	LOC121833826	14	74	40	14
AACGGCTGCTGAAACCTTCC	LOC115315686	27	697	623	19
AACGGCTGGATGCCTCGCTC	LOC121834679	29	341	320	26
AACGGCTGTCTGACCCACTA	LOC8030770	10	90	43	10
AACGGGACATCAAAATCCTC	LOC121836584	752	2063	1770	312
AACGGGACATCTACCAACCT	LOC115332903	8	113	77	3
AACGGGACGTGGATCAACAT	LOC121835073	57	720	471	46
AACGGGCAGCAAGAGTACCA	LOC115318697	0	6	53	6
AACGGGCCAAAGGCTCCCAT	LOC120848602	0	9	9	0
AACGGGCCGTCCAAAGGCCG	LOC121836574	26	0	0	0
AACGGGCTGCACGGTTGCGC	LOC115309196	1	0	35	1
AACGGGCTGCCAGGATGCAA	LOC8051168	104	66	83	75
AACGGGGCTCCGACCTGGAG	LOC8030966	1	82	99	10
AACGGGGCTTTCGGAAGCAG	LOC120846065	45	582	661	37
AACGGGGTGGCCGACTTTGT	LOC120846708	23	547	663	38
AACGGGTCCACGGAGGGCTA	LOC121837154	0	20	58	2
AACGGTTACCACGTGCGCCA	LOC8043387	22	180	199	27
AACGGTTCAAGAAACTCCGA	LOC120844593	41	205	220	12
AACGTAACAAAAGTCTTCGT	LOC115325916	0	28	77	20
AACGTACACACGAACACCCA	LOC8029805	0	35	64	3
AACGTCAAGGGTCTGATCTG	LOC115325041	37	177	249	41
AACGTCACCTGGAACGACCA	LOC8025706	13	725	670	36
AACGTCATCCTTCGAATTGA	LOC8042033	54	118	51	22
AACGTCCAGAACCACGTCCA	LOC121835461	0	0	0	20
AACGTCCAGGAGTCGGACAA	LOC8024452	0	71	36	15
AACGTCCGAATGTCCAAGGA	LOC121833386	3	40	45	0
AACGTCCGGCACAACTTGAT	LOC8042988	166	76	54	79
AACGTCGAAGGGAGGCCCAG	LOC121047208	117	401	303	27
AACGTCGAGTGGACCGGGTC	LOC8034943	15	131	170	0
AACGTCGCGAAGGGACACTG	LOC8038244	0	14	0	6
AACGTCGGCGTCGCCCACAA	LOC8031411	46	1071	971	115
AACGTCTGTGGCGGCGACTT	LOC120836574	14	434	332	23
AACGTGAACACCACTGCCTG	LOC120837696	28	63	55	1
AACGTGAGAGCGAAGCCAGA	LOC120849024	143	80	104	61
AACGTGAGCGCGGACGGCTG	LOC8037695	106	1389	1304	100
AACGTGATGCGGACCTGGAG	LOC8041894	535	113	76	274
AACGTGCTATGCGTGTGTCG	LOC121837663	83	7	102	36
AACGTGCTGAGACAATTCCA	LOC8026388	23	173	410	89
AACGTGCTGATTGAAGCCTA	LOC120851185	21	49	145	423
AACGTGGAAAAAGTATGCTA	LOC8038764	22	115	107	3
AACGTGGAACTGGACTCCTT	LOC115321803	330	639	795	320
AACGTGGAGCAAGCCATTGA	LOC8053823	21	115	109	18
AACGTGGAGCGCCTGCGGTT	LOC8050492	23	133	109	6
AACGTGGGATATGCACTCCT	LOC121047957	2	171	240	14
AACGTGTCTTCTGCTCCCCA	LOC8027258	13	36	26	22
AACGTTAGAGGGCTCCAGCG	LOC120841881	11	250	227	19
AACGTTCAGCCAGAATGCGG	LOC115320393	0	150	181	5
AACGTTCCAGCCCCCCCCTT	LOC120849727	24	43	59	9
AACGTTGAAGGCAGCCGGAT	LOC115323078	6	17	27	0
AACGTTGAGGCGGACCGCCA	LOC120850481	0	28	9	3
AACGTTGATCGAGAGCGAGG	LOC8041433	3	37	56	0
AACGTTGATGCAGTCCGCTA	LOC115328677	2	166	210	14
AACGTTGATGTGGTCCAGGG	LOC8035700	13	44	70	13
AACGTTGGAAGTGACCCTCC	LOC121837032	21	107	267	42
AACGTTGTAAGCCTGAAGTA	LOC8036192	8	55	74	3
AACGTTGTCTCCGCCAACAC	LOC120836346	84	824	784	94
AACTACAAAAAAACATTCAG	LOC120845306	0	39	11	4
AACTACCTGACCACCATCAG	LOC121837115	0	0	1	1
AACTACTCCGCAAGCTACGT	LOC121838150	165	587	682	118
AACTACTTGCGAGAACGGAT	LOC115332752	9	96	92	4
AACTAGAGAGAGTATCCTCT	LOC120846133	0	58	38	14
AACTATCAGCTCACCAGCCA	LOC115329455	71	564	584	83
AACTATGCCTACGCTATAGT	LOC115320260	13	76	30	7
AACTCAAGATCGGTCAAAGG	LOC121048534	4	19	21	0
AACTCAAGGAGTACCAGAAG	LOC8034829	0	17	92	22
AACTCACATGCGAAATCCTT	LOC8037019	7	225	186	13
AACTCATAGATGGACAGTGG	LOC120845306	4	37	48	9
AACTCATCGAGGACATGGAG	LOC8038946	0	206	201	26
AACTCCAAGCTCGTTTACGG	LOC8051912	18	716	976	39
AACTCCACGACCACCTCCCT	LOC120848261	51	307	358	1
AACTCCCGAAAGACATTTGG	LOC121836068	5	50	105	0
AACTCCGAGCTCAAGTATGG	LOC8053802	15	562	27	14
AACTCCTAATATGGGTACAC	LOC115311149	0	4	0	5
AACTCCTAGCAGACACTTGG	LOC115328743	5	146	205	23
AACTCCTCGACAGCCATGTA	LOC121833155	14	53	100	12
AACTCCTTGATGGGCCATAC	LOC8039894	0	39	4	0
AACTCGACGAGGACATTGAG	LOC115322285	143	213	134	94
AACTCGGCGCCGGTGATCCC	LOC8037325	67	176	148	53
AACTCTGACTACATTCCGGG	LOC8026342	7	72	159	31
AACTCTGCGCCTCATGCACA	LOC121047165	2	51	74	2
AACTCTGGAGCGTCTTCGAG	LOC121835209	56	64	61	52
AACTCTGTCGAGAGGGCCTT	LOC120841705	16	57	36	6
AACTCTTGAAAAACAGCCGG	LOC115312711	0	12	20	0
AACTCTTGGCGAGGTATTTC	LOC8036205	48	39	33	4
AACTGAACCATGATCGGGGC	LOC115311818	1	52	113	0
AACTGAACGAAGTTGTACAG	LOC115319294	23	608	682	79
AACTGAAGATGGCAATGAGG	LOC8042452	24	655	555	47
AACTGACGACAGTGCTTTGA	LOC120843569	0	29	52	0
AACTGACTCCGGGTTTGCTT	LOC115321721	41	123	68	57
AACTGATGATTGCGGCTAAT	LOC120845751	67	1606	1644	112
AACTGATGCAGAGACAGCTG	LOC8053676	0	37	61	2
AACTGCAGCGTGGGGATGTG	LOC8030957	0	13	24	7
AACTGCAGGGATAGCTGTAC	LOC120849496	12	77	82	17
AACTGCAGGGTCCTCATCGT	LOC115331080	22	13	9	36
AACTGCAGGGTCCTCGTCAT	LOC115310523	5	179	196	0
AACTGCGACGACAACAAGTA	LOC8051114	0	0	0	0
AACTGCGTCGGGGACTGCTG	LOC121046157	17	845	722	63
AACTGCGTGGACTACTACCA	LOC8039107	0	0	0	0
AACTGCTCAACCACGGTGCC	LOC120844602	16	253	176	43
AACTGCTTGAATAAGCCTTG	LOC8024264	6	0	38	0
AACTGGAGCGGCGCGGTAGG	LOC115315901	0	0	0	3
AACTGGCCCGTTCGGAGAAC	LOC120850041	16	59	52	31
AACTGGGAGCAGCTGCAGCA	LOC8031319	0	0	0	1
AACTGGGGAGAACGCCCTCT	LOC115310035	0	22	47	2
AACTGGGGCTTGTGCCGCAG	LOC115327414	34	73	24	38
AACTGTCAACCAAAAGGTCG	LOC8038039	35	576	597	18
AACTGTGCCTCGTTCGCAGG	LOC115315983	41	472	505	77
AACTGTGCTTCCCGAAACAG	LOC121048271	78	434	487	197
AACTGTTAGTCGCCGACCAG	LOC121046268	3	63	47	9
AACTGTTCACCTGCGTCAGC	LOC115310593	0	20	6	6
AACTTAAGTGCGGAAAAAGA	LOC120842765	7	181	248	34
AACTTAGAAGAGCCTCTCTT	LOC120844629	107	770	819	86
AACTTAGACCATGTGTTACT	LOC115316237	9	101	52	28
AACTTCAATGGAAGCTTGGG	LOC121837085	12	62	84	14
AACTTCAATGGGAGCTTGGG	LOC8027053	1	43	57	8
AACTTCAGGCTCTGCAGTGT	LOC120840633	3	140	110	11
AACTTCCAGAAGGACTCCAG	LOC121835472	3	176	224	32
AACTTCCAGATCGAGTTCAA	LOC120846027	10	31	26	9
AACTTCGAAAAGGTCCTGGA	LOC115314845	0	26	38	0
AACTTCGACCATCTGTTGCT	LOC115311590	24	202	270	44
AACTTGAAGCGGTTAATCGT	LOC120840893	18	246	131	26
AACTTGACACAGGTCTTCCC	LOC120841261	33	40	72	0
AACTTGAGGCTCTCCAGAGC	LOC120836043	6	78	124	42
AACTTGGAGTGTATCAACCA	LOC115332137	8	109	114	4
AACTTGGGGTAACCCCTCCA	LOC8024000	1	63	78	4
AACTTGTGGCTTACGTGTTG	LOC120849587	7	148	282	17
AACTTTAAGCACAAAATCAC	LOC115321786	82	777	644	53
AACTTTAGCACCGCTGTGAA	LOC8026325	11	754	545	17
AACTTTCAATGGACACCTGT	LOC8053544	6	0	0	0
AACTTTCAGCACATTCTTCA	LOC115328459	31	26	67	11
AACTTTCAGCATCTCCCTCA	LOC115325717	0	25	8	0
AACTTTCGATGGGTCCATAG	LOC8023237	24	19	19	8
AACTTTCTGGGCATCAGCCA	LOC8023212	8	12	8	4
AACTTTGCTGAGACCTTCAG	LOC8034226	6	43	123	22
AACTTTGCTGGCCGGAATGT	LOC8031595	6	28	56	1
AACTTTGGACAAGCCAACTA	LOC8052467	46	212	208	21
AACTTTGTCCTAATGACTCC	LOC115312031	13	575	533	49
AAGAAAAAAGAAGACCGCAC	LOC120839754	29	601	552	19
AAGAAAAAATTACAAAGGCA	LOC120845852	566	25	4	411
AAGAAAAACAACTGCCGGGA	LOC120838540	3	4	5	64
AAGAAAAACTGTGATTCCTA	LOC115333117	0	87	13	9
AAGAAAAAGAAGCTGCTGCG	LOC8029105	185	22	47	122
AAGAAAAAGACCGACACCAA	LOC8032965	6	49	55	0
AAGAAAATTTCCCGGGCAAT	LOC120850471	3	25	25	0
AAGAAACCAAGCTCAAGGTG	LOC121046622	0	0	3	2
AAGAAACCGCGAGTGCAAGC	LOC115328810	0	28	27	0
AAGAAACCTCGAGAACTTAC	LOC115315687	1297	69	50	1061
AAGAAACGACATGCAGGCAT	LOC115316128	3	120	90	7
AAGAAACTCAACGTCTCCAA	LOC115330157	0	4	0	0
AAGAAACTCTGGCTTCTTGC	LOC115316427	40	70	69	45
AAGAAAGCATACTCCACGAC	LOC120850690	860	98	42	141
AAGAAAGCTCAAGAACGTAC	LOC8053269	196	225	277	111
AAGAAAGGCCGTCTACAATG	LOC115318038	0	10	44	4
AAGAAATCGAGGAAACCCAG	LOC115326480	20	288	265	70
AAGAAATGAAAGCATGGCCA	LOC115324742	25	254	290	8
AAGAAATGGGTGGCCAACTG	LOC8028739	59	219	342	27
AAGAAATTCAGTTCTCGACA	LOC115326830	139	73	88	59
AAGAAATTTCACAAAACTAT	LOC121836562	0	31	7	4
AAGAACAAGATCGGCCTCAA	LOC8029098	33	47	10	31
AAGAACACCGCCAACTTCCA	LOC8030698	0	36	51	0
AAGAACACTATAGACTACAA	LOC8041348	0	0	0	0
AAGAACAGATCGCCACATCA	LOC115323428	43	899	1102	75
AAGAACAGCATCGCCATCAG	LOC115311392	10	133	123	5
AAGAACAGCGTCGCATTCCA	LOC8026746	0	49	69	7
AAGAACAGGCAGGCACTCGG	LOC8031367	90	163	295	31
AAGAACATCTGGGTCAAGAG	LOC8026479	0	0	0	16
AAGAACCAGCACAGCCGCTA	LOC8026873	1	20	21	28
AAGAACGGAAGCTACCAAGA	LOC121833553	10	14	0	17
AAGAACGTCGAGGAGCGGCT	LOC8036448	30	124	68	1
AAGAACTGCGACACCAAGCT	LOC8040157	15	98	123	20
AAGAACTGCTTGATGTCGAG	LOC120841583	9	152	295	8
AAGAACTGTGCGGTGCTGAG	LOC8033365	26	203	96	12
AAGAACTTATGGCACAGCCG	LOC115323881	0	52	10	8
AAGAAGAACTACAAGATCCC	LOC8023703	1	37	54	4
AAGAAGAACTGTACCATAGG	LOC120842310	0	68	64	0
AAGAAGAAGAAGATCACCTT	LOC8029161	0	0	0	0
AAGAAGAATGGAGAACACAG	LOC8028706	16	322	497	43
AAGAAGAGGCAGAAACGGGG	LOC8036310	8	40	8	6
AAGAAGCACATGGTATTCAC	LOC115317698	0	0	0	0
AAGAAGCACATGGTATTCTC	LOC120840905	3	5	0	1
AAGAAGCAGGGTGCCACTGT	LOC8052255	57	563	957	22
AAGAAGCGGGCCACCATCAA	LOC8032342	2	26	20	0
AAGAAGCTCTGCGCCATCAA	LOC8052185	44	1157	1269	110
AAGAAGGACTATATAAGATT	LOC8037267	10	259	190	5
AAGAAGGAGACACTACAACT	LOC8035754	52	768	498	83
AAGAAGGAGCGCGTCATGAT	LOC8031889	844	13251	17687	1561
AAGAAGGAGCTTGTAGACAC	LOC120844648	11	185	43	15
AAGAAGGGATGTGCTTGGAC	LOC8050990	4	16	20	9
AAGAAGGTGAAGGGCCGCTG	LOC8037192	30	552	531	54
AAGAAGGTGCATGCCAGCGG	LOC8030283	31	312	270	4
AAGAAGTCCGGCATCCAGAT	LOC8053557	7	178	262	12
AAGAAGTGCGTCTCTAAACC	LOC115312877	17	237	244	8
AAGAAGTTTCGTTGACACAG	LOC115328567	27	542	416	33
AAGAATAACAAGCTCTTTGT	LOC121835842	79	1663	1605	67
AAGAATATGATGCCGCTAAG	LOC115313676	14	188	179	15
AAGAATCTGAGCAAAAACAA	LOC115319697	39	92	70	27
AAGAATGACCAGTACAACCT	LOC8028036	43	1145	1241	83
AAGAATGAGACCGACCAGGT	LOC120850623	0	5	0	0
AAGAATGCAGAGGAGGGCAT	LOC120840731	15	201	434	25
AAGAATGTGTCTTATTAAAC	LOC120846289	60	1579	1520	27
AAGAATGTTGGTCTTCTCCG	LOC120836559	12	92	99	25
AAGAATTAGGCAAGCTCTCC	LOC120846111	18	116	318	12
AAGAATTTGAAAGCTGTGTG	LOC120839930	73	24	7	9
AAGACAACGACAGTTCCTAC	LOC115311378	83	2876	2661	134
AAGACAATCAACGTGCATAA	LOC8044132	445	4734	4495	721
AAGACAATTAACGTGCATAA	LOC120840207	6	433	559	66
AAGACACGAACAACCACCCA	LOC8033488	0	91	132	26
AAGACACGCAGCAATCGTAT	LOC121834841	8	203	126	50
AAGACACTGATGCCGACCTG	LOC8025396	48	737	985	77
AAGACACTGTCCATCGACCC	LOC8029073	0	0	10	0
AAGACAGATCCTGGGGCTGC	LOC121836441	28	15	0	18
AAGACAGATGACGAGGAACA	LOC120850220	5	86	96	13
AAGACAGCGAGGGGAGTCTT	LOC8023082	10	213	316	31
AAGACAGGCTCCAGAAATGC	LOC120842863	62	1152	1159	68
AAGACAGGTGTCATGCGCAC	LOC120850822	49	972	902	60
AAGACATCCTAGAGGGCTTG	LOC120848887	36	15	76	17
AAGACATGACACTTCCCCCC	LOC8030834	20	310	396	33
AAGACATTGACGACATAGAG	LOC115318650	55	99	43	69
AAGACATTGAGGACATAGAG	LOC115316518	9	14	86	12
AAGACCAAATACACCTTGTC	LOC115316774	22	87	145	34
AAGACCAACATGATATGCGA	LOC8053427	98	295	110	141
AAGACCAAGGAGCTGTACCG	LOC8029674	7	14	14	0
AAGACCAGACAGAACGTCCA	LOC8051760	3	12	30	0
AAGACCATCATGGCATCAGG	LOC121838297	12	96	154	15
AAGACCATCGATACCCCTCA	LOC8026679	2	0	5	0
AAGACCCAGTGGACGACCCC	LOC8039113	56	2072	2469	108
AAGACCCTGGCGGAAGCCCA	LOC8039100	0	1	0	2
AAGACCGCGGACACCTTCCG	LOC8052053	0	6	68	0
AAGACCGCTCATGTACAAAA	LOC121835927	42	216	132	111
AAGACCGGAGACGCACGCAT	LOC8040282	7	348	437	21
AAGACCTTTATCACCCAGCA	LOC8037694	4	1	11	3
AAGACGAACAGAGCTCTCCG	LOC115332500	0	70	65	1
AAGACGAAGAGGGTCAACCC	LOC8050585	6	149	49	3
AAGACGACGCATGAAGGATA	LOC120847520	3	178	182	9
AAGACGAGATCTTAGATTTG	LOC8043540	0	106	41	4
AAGACGAGATTGAAGCACAC	LOC8043908	15	71	13	0
AAGACGAGGAGGATGACCCG	LOC8039420	1	0	1	12
AAGACGATGACGGACGAACA	LOC8025569	20	370	653	14
AAGACGCAATTCTTTCAGAT	LOC8031708	0	0	0	0
AAGACGCAGGCCGCATGGAT	LOC8030271	56	33	63	78
AAGACGCATTTGACACTCGA	LOC120848871	7	76	132	1
AAGACGCCCGCCGGAGACAC	LOC120838513	75	10	6	0
AAGACGCCGAGGGAGCTAGG	LOC8043382	29	48	36	42
AAGACGCGTACCGACGCCCG	LOC121835281	67	20	19	60
AAGACGGAAGCGACGACAGC	LOC120845195	98	156	182	188
AAGACGGAGACTTCGTTTGC	LOC120846874	21	84	43	10
AAGACGGCCGGCATGGAAGT	LOC115323808	29	197	153	8
AAGACGGTCAGCAGTAGAAG	LOC121838169	51	9	39	20
AAGACGGTCAGCAGTAGTAG	LOC115317970	11	47	98	43
AAGACGGTGGTTCAGCCAAC	LOC115331901	93	31	22	6
AAGACGGTGTCAAGCCCCAG	LOC115314182	701	939	728	703
AAGACGTAGGTCAAGGTCGC	LOC115316767	3	82	27	0
AAGACGTAGGTCGGGGTCGC	LOC120844490	7	85	92	15
AAGACGTCCAGGAAAAAGTG	LOC115322705	0	50	21	5
AAGACGTGAGAGGCTAGTCG	LOC121836742	1	12	46	2
AAGACGTGTAGAAGTCCCCG	LOC8035087	26	72	55	0
AAGACGTTGATGGCATACCT	LOC120846968	5	89	250	2
AAGACGTTGGGCGGCAGATT	LOC8040094	171	2141	2484	264
AAGACTAGGAGCACCTGCCA	LOC8029274	53	103	81	4
AAGACTCTACATGCCATAGT	LOC115327732	45	41	53	8
AAGACTGAACTTCATGAGAA	LOC120842241	108	1570	2229	153
AAGACTGCGCAGGTTCTTAA	LOC115311016	5	104	68	8
AAGACTGGGAACAACACCAA	LOC8052983	0	7	26	0
AAGACTTCAGCAGTACGCCA	LOC120847788	8	115	147	6
AAGACTTGCTAATCCCTTAA	LOC115327566	0	72	54	3
AAGACTTGGCCTGAGTACCG	LOC115312223	5	279	209	22
AAGAGAAAAACAAACGATGG	LOC8031066	0	85	17	0
AAGAGAACCAGATTCCATCG	LOC120837489	4	144	89	4
AAGAGAAGAAAGGACAATGG	LOC8027004	0	7	24	22
AAGAGAAGTATTCAGAACTC	LOC121834806	0	39	15	0
AAGAGACTGCTGGCTCCTGA	LOC115322145	0	36	8	8
AAGAGACTGTGCGCAGAGAG	LOC115312879	127	136	167	89
AAGAGATCACGATACCGATG	LOC120839674	144	180	103	154
AAGAGATCATGATACCGATG	LOC115329384	136	190	176	91
AAGAGATGAGGAACTGCTTT	LOC115321514	9	108	49	9
AAGAGCAAACGTCATATCCC	LOC120838855	10	365	277	16
AAGAGCAACGCACGCATACT	LOC120839265	0	0	0	0
AAGAGCAAGAAGGCAGAATG	LOC8038825	13	136	223	11
AAGAGCAGCGTCGACTACAT	LOC8038528	116	1544	2026	203
AAGAGCAGTAAGGATTTCCT	LOC8026286	0	1	0	0
AAGAGCGACAAGGAAATCGT	LOC115314225	2	38	2	0
AAGAGCGACAAGGAGTCGTG	LOC8038103	12	99	48	7
AAGAGCGACCCTAGTTTGTC	LOC120840954	1	117	82	1
AAGAGCGAGTGCGAGACCCG	LOC8039629	4	55	39	30
AAGAGCGCGCGTGTCCCATG	LOC121835800	11	734	842	34
AAGAGCTGGCACCTCTTGCT	LOC121836121	5	32	31	5
AAGAGCTTCATGATCCAGGG	LOC8041504	38	34	23	72
AAGAGGAAGAACAAAAAAAG	LOC115314277	3	138	62	11
AAGAGGACAAGGGACATGAT	LOC120837000	0	30	38	0
AAGAGGACGACGAAGACCCG	LOC115318153	161	460	524	79
AAGAGGAGCTGGGTCTTCAG	LOC8042463	0	13	0	0
AAGAGGCACCGTCCCTCGAA	LOC121837700	6	216	172	11
AAGAGGCCGGCTGCGATCCT	LOC120846065	0	34	68	4
AAGAGGCGGAAGACGACCCT	LOC8036441	6	33	38	68
AAGAGGCGGCCAGCTGCAAA	LOC120850259	4	0	5	0
AAGAGGGCGTCGGCACCCCA	LOC120844844	11	80	80	28
AAGAGGGTGAAGCCCAGGAG	LOC8044076	281	198	142	367
AAGAGGTAGAGGAGGCCGCA	LOC115321762	2	52	126	0
AAGAGGTCGTCGAGGCGCAA	LOC121836690	0	35	13	6
AAGAGTCAATGCGACCCAGA	LOC115315839	3	0	1	1
AAGAGTCAATGCGACCCGGA	LOC121834651	91	98	165	39
AAGAGTCTTGTAAAAAATAT	LOC115317129	0	13	20	5
AAGAGTTGAACGACCTACTG	LOC8025391	0	0	0	0
AAGATAAGAACGCCACACAC	LOC8051793	34	684	646	70
AAGATAAGTTGCGCTAACGG	LOC8053038	13	126	90	25
AAGATACAAGGAGCAAGTCG	LOC120836577	22	376	396	45
AAGATAGAGTACATCTACAC	LOC8024830	0	0	0	0
AAGATAGTTGCCGATATGAA	LOC121837918	0	23	111	3
AAGATATTGTGTGAACTCAG	LOC121834043	9	360	236	19
AAGATCAAGCAGGCGTAAAG	LOC8026541	0	0	0	0
AAGATCAAGGGCCACAAGAG	LOC8052244	50	75	104	21
AAGATCAGTGCTGCTTCCAT	LOC115328838	32	509	382	38
AAGATCATGCGGGAAGTGAT	LOC8040832	19	62	47	10
AAGATCCAGGTTGAATATAA	LOC8027107	8	87	29	6
AAGATCCAGTCGGCCCAGTA	LOC8028897	369	177	110	1369
AAGATCCGATGCACCCGCGA	LOC8033224	34	81	186	57
AAGATCCTGCACATTAGCAG	LOC8041597	1	36	87	2
AAGATCCTGCGCATCCTGAA	LOC8036442	0	0	0	0
AAGATCGACTGGGACGCTGC	LOC120850714	4	28	94	2
AAGATCGAGCTGTCCCACCC	LOC8025290	77	1292	1103	131
AAGATCGAGGAGCTCTGTTC	LOC8051589	0	73	92	6
AAGATCGCCAGAAGCACGCT	LOC120838067	1751	351	367	1372
AAGATCGGACGCCTCTGCGG	LOC115331111	25	589	564	22
AAGATCGGCGCAGAGGCCTT	LOC120836271	52	29	30	127
AAGATCTCGGTGCATTCGTC	LOC120846316	4	148	165	6
AAGATCTCTGCCGGCAACAG	LOC115311192	6	240	216	15
AAGATCTGTTGAAGATACTC	LOC120841487	11	419	498	15
AAGATGAAGGAGCTCCCCCC	LOC8039599	0	15	6	11
AAGATGAGGCACGTAAAATA	LOC8037676	5	279	318	35
AAGATGAGGTGTACCCCGCA	LOC8033068	4	104	55	1
AAGATGATGTCGAAGCCTTG	LOC115312583	21	321	298	28
AAGATGCAACCCAACATCCA	LOC8052000	18	972	800	78
AAGATGCAGAGCGTCAAGGT	LOC8028971	5249	11467	14800	4388
AAGATGCATCGAGGACGATC	LOC121838496	237	1740	1443	107
AAGATGGACGTGCCACGCCC	LOC121836373	0	0	51	0
AAGATGGCGAAGATCTCCAT	LOC8040686	8	65	77	2
AAGATGGCGGAGACTTTGAG	LOC121833540	224	7919	8263	349
AAGATGGGGGTGGAGAACCA	LOC8029794	0	0	7	0
AAGATGGGGTGGTCCGGCCC	LOC8053389	0	30	8	14
AAGATGGTGAGGATGCACGA	LOC120845942	27	54	37	68
AAGATGGTGGGCACGGCTGT	LOC115327744	0	184	255	1
AAGATGTAGCTACAACGATG	LOC115315996	84	169	147	44
AAGATTGGAGAGCGCCCAGA	LOC8053569	0	0	0	0
AAGCAAAACGACAGAAACGG	LOC121833312	535	3582	3979	884
AAGCAAAAGCACGGCAGAAA	LOC120835962	31	33	37	20
AAGCAAAAGGTCCAAGTCTT	LOC120838099	8	88	55	12
AAGCAAACGGCTGCAAAGGT	LOC8053632	0	0	8	0
AAGCAAAGTCTGGTTCATTG	LOC115322747	2	119	188	10
AAGCAAATACGATGATGCCA	LOC115310558	1	127	94	14
AAGCAACAGATGAAGCACAG	LOC8053760	5	32	50	1
AAGCAACAGCGACTCCCCCT	LOC8051030	55	17	36	13
AAGCAAGATCAAAGTCATCG	LOC121837092	2	47	81	5
AAGCAAGCTTACACATCTGG	LOC115310919	34	239	232	22
AAGCAAGGCCCCGACGACAG	LOC8028550	0	0	17	1
AAGCAATGGTGCCTGAACAG	LOC8041913	0	8	40	5
AAGCAATTTGGGGTCGTCGG	LOC121836512	0	3	9	22
AAGCACAACCAACTTCCTGG	LOC115319976	9	51	111	0
AAGCACAAGATCGCCGGAAA	LOC8035017	0	11	6	5
AAGCACAAGCTGGACTACCT	LOC8043905	0	3	0	0
AAGCACAAGGCGATCCGGGA	LOC8031537	0	141	150	11
AAGCACAGAACCGGTCGAGT	LOC8053900	11	234	233	9
AAGCACATGACGCCATAAAC	LOC115325136	1	92	37	18
AAGCACATGACGCCATAAAT	LOC115324216	5	114	86	23
AAGCACATGGTCACTGCCCA	LOC115331399	12	52	78	1
AAGCACCAGATCGCCAGGAG	LOC121047971	2	148	154	30
AAGCACCATCGAGCGCGTAA	LOC8051747	8	151	211	10
AAGCACCGCAGCGGCCCAGG	LOC120840033	10	107	53	8
AAGCACCTGCCGACCCACGA	LOC121833313	3	174	209	12
AAGCACGAATGGCAGAAGCA	LOC8041603	36	317	328	40
AAGCACGAGAGGAAGCAGAC	LOC121832947	0	58	89	23
AAGCACGAGATGACGCACAC	LOC115314449	0	43	22	8
AAGCACGAGCCAGTCCCAGT	LOC115310841	7	222	174	9
AAGCACGAGGGAGGTGTCGG	LOC115323589	9	24	9	19
AAGCACGCATGCTCCGCTCC	LOC121835357	3	1	13	0
AAGCACGCGTGCGTTGACCT	LOC8028443	0	50	0	0
AAGCACGGATGCGGTACATC	LOC120843569	76	772	611	95
AAGCACGGGCAACAGGTCCT	LOC115311396	44	1585	1750	63
AAGCACGGGGCTGTCCCCGT	LOC8052981	0	1	0	0
AAGCACTACAAGCCCTTCTA	LOC120847439	1	3	0	3
AAGCACTCCTACGGCTACCA	LOC8037131	3	80	85	19
AAGCACTCGATGACATGTAG	LOC8051588	16	197	173	12
AAGCACTTGGAGCACTGGAA	LOC8032622	2	125	137	9
AAGCAGAAGACGCTTCGCAA	LOC115328901	55	740	654	78
AAGCAGACAGGGCACGAGGT	LOC115327454	297	9727	9966	503
AAGCAGACGCAAGAATTGTA	LOC8026398	0	0	0	0
AAGCAGAGCATGCTAAATTC	LOC115309147	7	76	62	6
AAGCAGAGCTTCGACAACAT	LOC8024122	0	16	17	4
AAGCAGATGCGCATCATCCA	LOC8025137	20	193	203	22
AAGCAGCAGAAAACGCAGTT	LOC121048206	18	545	582	20
AAGCAGCGAAACAAATCGTC	LOC115324686	27	50	125	66
AAGCAGCGTAGCTCCAGTGG	LOC115324253	287	411	492	715
AAGCAGCTGCTCGAGAGGCA	LOC120837396	16	63	8	25
AAGCAGCTTCGTGTAGAGTA	LOC115322053	16	70	67	83
AAGCAGGAATATGTACCAGT	LOC120838826	102	273	205	55
AAGCAGGACAAGTCACGGTG	LOC120840003	10	103	83	23
AAGCAGGAGACATCTTGTAA	LOC8036535	265	5855	6296	417
AAGCAGGAGTGATCCCGGTG	LOC8051035	45	1163	1133	68
AAGCAGGCGGTTGTGATGAA	LOC115324258	59	908	699	20
AAGCAGGGAGCGCTGACCAA	LOC115327145	20	198	145	10
AAGCAGGGAGGATTCACCAG	LOC8042900	15	129	131	3
AAGCAGGGGGCAGGCTTCCT	LOC8032393	0	9	1	0
AAGCAGTACGGAGACCTCGT	LOC8023568	110	1319	983	217
AAGCAGTCGACGCTACGGGG	LOC8053291	23	450	291	47
AAGCAGTCTTGGGAACACAA	LOC120839584	83	576	639	94
AAGCAGTGCTGCAAGACAGC	LOC121834806	8	317	357	29
AAGCAGTGGCCGGGACCTCA	LOC115324786	0	167	182	2
AAGCATATTGTAAAAGACTC	LOC121837290	5	0	0	4
AAGCATCTTGTCAACATCTC	LOC115321685	4	722	1023	39
AAGCATGCCGTAGTCCTGGA	LOC115321121	11	85	22	0
AAGCATGCTGGAACCCTGGG	LOC120840193	18	291	250	19
AAGCATGTTTGAGGACGAAG	LOC120837465	19	508	553	39
AAGCATTGCAGACAAGCTAC	LOC115331593	12	294	341	21
AAGCATTTGGCCGCTCTCGC	LOC115318724	158	1648	1880	281
AAGCCAAAAAGGGCAGTCCG	LOC121834774	26	65	120	15
AAGCCAAAGCAGAACGGCGG	LOC8050987	19	910	860	69
AAGCCAAAGGCAGACCAGTT	LOC8033774	17	38	2	9
AAGCCAACAGGCGAAATAAA	LOC115310117	3	1	5	6
AAGCCAACGAATCTTTGTGA	LOC120842291	0	9	18	11
AAGCCAACGCCAGCATTGCC	LOC120842776	3	86	60	4
AAGCCAACGCCAGCATTGCT	LOC8035153	0	0	7	0
AAGCCAATGTAGTACTTGTG	LOC8023932	0	131	49	3
AAGCCACAAGACGAAGAGAA	LOC115318167	5	392	276	14
AAGCCACGGGCAACCACTCC	LOC121838040	1	215	139	8
AAGCCAGAAGAAGTGCGATC	LOC120846727	13	472	544	15
AAGCCAGAGAGGTCGAACGT	LOC8031964	7	134	133	7
AAGCCAGAGGACTACCGGGA	LOC8036479	1	12	0	0
AAGCCAGCTGAACGGCCAGA	LOC120842602	12	0	39	10
AAGCCAGGCAGCAAAAAGCA	LOC121046961	1	0	0	3
AAGCCAGGCCGATCTTCGCT	LOC121838098	13	44	59	4
AAGCCATCGCGCCCGAACAG	LOC121047948	20	829	851	43
AAGCCATTGTAGGTCTTCTT	LOC115311429	0	7	0	0
AAGCCCACCATCGACATGAG	LOC8035937	6	283	288	29
AAGCCCACGACGAACACGTA	LOC8032317	0	13	17	0
AAGCCCAGAGACAGCTCCAG	LOC8039498	32	531	610	21
AAGCCCAGGCAGTCATCGGG	LOC115315684	81	979	1122	106
AAGCCCAGTACGATGCAGTC	LOC8042184	64	54	179	21
AAGCCCATCAAGCCCAGCCC	LOC120836730	0	0	0	0
AAGCCCATCTTGCCACAGAT	LOC8039598	1	96	161	0
AAGCCCATTGTGATGTTCCT	LOC120844084	26	940	1052	51
AAGCCCGAATCGATGCTCAT	LOC8027264	2	27	5	0
AAGCCCGAGACGAGTTCGGT	LOC8027922	5	15	1	0
AAGCCCGGCAACAAGTACTT	LOC120849570	0	13	48	20
AAGCCCTCGGAATTATGCCA	LOC8028332	3	269	262	9
AAGCCCTGATGAGTCCAGAG	LOC8043753	6	390	350	10
AAGCCCTGATGCGAGGCCTA	LOC8024480	6	78	94	8
AAGCCCTGGAGAGTGCCAAA	LOC8040490	0	38	95	6
AAGCCCTTCCAACAGAGAAA	LOC121835382	0	6	0	3
AAGCCCTTCCCCATCGACCA	LOC8040899	0	54	0	8
AAGCCGAAGAAGCCCACAGG	LOC8042738	20	53	27	6
AAGCCGAAGCGGACCTGGAA	LOC120836508	26	270	329	21
AAGCCGAAGTCCCCGTACCA	LOC115308926	75	42	64	55
AAGCCGACGAAGCCATCGAG	LOC8026476	0	27	30	0
AAGCCGAGCACGAAATAAGG	LOC115317067	60	114	129	40
AAGCCGAGCCAAGCCAGCAC	LOC115325373	6	110	119	9
AAGCCGAGCCAATCCAAGTG	LOC8031767	0	33	10	12
AAGCCGATGAAGGACTATGT	LOC121048311	0	0	0	0
AAGCCGGACAACTTCCTCAT	LOC8028063	0	2	8	5
AAGCCGGAGCAGGAGGTCAA	LOC120842769	0	0	0	0
AAGCCGGAGGCGTACATGAT	LOC8035232	56	817	816	48
AAGCCGGATGGCGTCCAGCG	LOC8043249	0	0	0	0
AAGCCGGCGAAAGGTCCGAG	LOC8028198	3	67	54	0
AAGCCGGTCCACGATCACCC	LOC121835299	0	127	153	3
AAGCCGGTGAAGACGGTCTA	LOC8050898	30	165	100	19
AAGCCTACTGGGCTTCGAGG	LOC8043290	16	89	61	8
AAGCCTCAGCGAGAAGAGCA	LOC8028499	228	407	532	132
AAGCCTGCACGTCTCTGGAT	LOC121047116	36	1224	1285	66
AAGCCTGCGCGAGAAAACGA	LOC8032743	28	723	484	55
AAGCCTGCGGACGGACGCTA	LOC120836564	4	9	48	0
AAGCCTGTCCAGGTAGGACA	LOC8033634	0	13	18	2
AAGCCTTTGAGGTTCTGACT	LOC8041412	56	503	510	70
AAGCCTTTGCTGAGAGTAGC	LOC115331570	27	189	341	34
AAGCGAAAACGCGACGGATT	LOC8026637	32	13	0	28
AAGCGAAAGCTCAAATCCCA	LOC8029145	16	23	29	4
AAGCGACTGGCGGACCTCAG	LOC115328577	0	0	0	0
AAGCGACTGTCGGACAGCAG	LOC121836561	2	48	26	8
AAGCGAGATGGCAAGCGAGA	LOC120838639	20	113	202	48
AAGCGAGGAGAGGACGGCTG	LOC8043485	91	1814	1759	176
AAGCGATGCCGGACTTCTGG	LOC115328577	1	0	0	1
AAGCGATGGTACGACAAATA	LOC8024933	24	117	52	17
AAGCGCAACGGCATCTGCGA	LOC115324175	3	320	303	17
AAGCGCAAGAACATGGCCAG	LOC8030834	46	390	595	80
AAGCGCAAGAACCCAGACTT	LOC8026953	11	69	64	14
AAGCGCAAGAAGAACGGCTT	LOC120850506	763	6088	6630	1253
AAGCGCAAGTCGGGCAAGAA	LOC120842165	36	329	282	10
AAGCGCAATAAGGCGAAGCT	LOC115313731	1	31	17	0
AAGCGCAGTCTGGATACCAC	LOC8044139	0	70	116	8
AAGCGCATCTTGCCCCGGTC	LOC8042174	0	62	76	0
AAGCGCATGATGGAGATCCT	LOC8029614	0	42	23	1
AAGCGCCTGGATGCCCAGCG	LOC8051784	0	0	10	0
AAGCGCCTGGATGCCTAGTG	LOC120840761	26	481	501	28
AAGCGCGACGCCAATCGCAG	LOC120836559	117	1836	2325	149
AAGCGCGAGAGCCACCTGAG	LOC8051514	0	17	14	5
AAGCGCGAGGGAGACGAAAT	LOC8042748	57	136	121	84
AAGCGCGTAGATGCCCACTC	LOC8029274	1	16	10	37
AAGCGCGTGATCGTCTACAT	LOC120837050	34	46	81	88
AAGCGCTCCAGAGCCAGCGT	LOC115315669	0	1	0	0
AAGCGCTGAAGCATTCGATG	LOC120847837	40	787	807	53
AAGCGCTGCAAGATGGACAT	LOC8028569	0	173	67	1
AAGCGCTGGCGCCATTTCAG	LOC8032357	65	1546	1947	166
AAGCGCTGGTGATAGAATGG	LOC8025894	21	826	1125	38
AAGCGCTGTCACAGCGATGG	LOC8039027	2	36	50	5
AAGCGGAGGAAAAGCAGCTA	LOC115320180	42	1424	1871	149
AAGCGGAGTGCCATTCCTGT	LOC115319386	5	31	38	6
AAGCGGATATAGAGAAAATC	LOC120845266	0	55	49	3
AAGCGGATTCTTGGCTTCAA	LOC115310147	254	5047	6130	365
AAGCGGCACCGATGCTTGTC	LOC121837194	14	64	99	0
AAGCGGCAGTGAGTACAGCG	LOC8053980	0	148	83	12
AAGCGGCCAGGGGCTCCTGT	LOC8035893	0	0	0	0
AAGCGGCCCACTTTCTTCGC	LOC120838576	0	29	55	4
AAGCGGCTGGAGGACACCAT	LOC8035846	78	160	281	146
AAGCGGGACTGGCTGTCCAA	LOC120840707	34	17	0	68
AAGCGGGCAAGGCCTTGGTG	LOC8040503	166	1235	1285	167
AAGCGGGCGGGAGGTAGCTG	LOC8039847	0	6	0	0
AAGCGGTGGTAGCACTGGGG	LOC120839375	0	23	69	11
AAGCGTACAATTGCCAAGTG	LOC8023763	0	25	6	1
AAGCGTCAGTCTCAGGAACA	LOC8043273	6	68	64	3
AAGCGTCTGCGGCCTCGGTT	LOC8024782	0	0	0	0
AAGCGTGCTGCAGCCGGGCA	LOC115311123	29	120	89	3
AAGCGTTTGGCCATGGACCA	LOC115312074	0	53	41	0
AAGCTAAAGAAGATGCCCTC	LOC115321580	5	0	13	0
AAGCTAAGATGCATTTGCAG	LOC8053650	0	49	18	4
AAGCTAATGAAGGACGAGTA	LOC115320875	11	7	19	8
AAGCTACCGGATATCCTTGG	LOC8026842	1154	1119	1078	1429
AAGCTATGAAAGCAAGCTTC	LOC8037703	401	2885	2932	663
AAGCTATGAAAGCAAGTTTC	LOC121832991	11	78	144	17
AAGCTCAAGTCCGCCCACGA	LOC8029080	0	0	0	1
AAGCTCAAGTGCAACAGCAC	LOC8032600	46	1635	1558	91
AAGCTCACCACACCCACCTA	LOC8029064	0	40	68	0
AAGCTCACGGGCCACGAGTC	LOC8030418	6	97	95	0
AAGCTCAGCTACGAGGCGTA	LOC8035479	101	709	730	111
AAGCTCAGCTGGGTTCTTGC	LOC121834058	81	550	693	135
AAGCTCAGGGAGGTCGGGGA	LOC8023142	0	0	1	0
AAGCTCATCGTTGACAACTC	LOC8041987	0	13	0	0
AAGCTCATGACTGAGAAGGT	LOC115320217	3	56	37	0
AAGCTCATGGGTGACCCGAG	LOC8027232	7	52	71	0
AAGCTCCAGCCTCTGCAACA	LOC121832869	81	476	440	89
AAGCTCCAGTAAACAGAATG	LOC120841912	7	122	208	3
AAGCTCCCTGGCCGGGGACA	LOC121832979	0	16	18	0
AAGCTCCGAGCAGCTATACG	LOC115311758	0	213	82	16
AAGCTCCGTGCCAGATGTGT	LOC8037886	22	54	98	0
AAGCTCGAAGGGTTGACTGG	LOC115314225	0	16	13	0
AAGCTCGAGCTGGCGCCAAG	LOC8041820	37	474	489	643
AAGCTCGAGGAAGCTTATCC	LOC8024623	0	79	55	12
AAGCTCGAGGAGCTGATCCA	LOC115325879	0	0	0	0
AAGCTCGAGTACAGATGCCC	LOC120846754	71	73	68	41
AAGCTCGCACGGGTCTGCCA	LOC115329188	0	0	0	0
AAGCTCGGAAAGGTTCTGAC	LOC8034712	9	61	142	14
AAGCTCGGCCAGACGATGCG	LOC8036133	16	179	297	17
AAGCTCGTGGATCAAATCTT	LOC8051905	0	0	0	0
AAGCTCTACAAGATACTGAT	LOC8030340	1	61	43	11
AAGCTCTATGCAGCTGTTGT	LOC120842841	13	43	35	7
AAGCTCTCGGAAGATCCAGG	LOC8033224	0	15	5	0
AAGCTCTGAATGGCCGGACA	LOC8034347	33	754	674	58
AAGCTCTGGGGCGTCCAGCT	LOC8031837	0	48	130	7
AAGCTCTTCGAAGACCCCTA	LOC115326369	0	28	51	0
AAGCTCTTCGACGGTGACGA	LOC8051372	0	133	113	16
AAGCTGAACGAGATCTGTCT	LOC121835210	38	137	67	3
AAGCTGAAGAAAAATATCAC	LOC120836288	16	21	36	3
AAGCTGAAGCCCACGCCCAC	LOC8037139	340	5743	7415	579
AAGCTGAAGCGAATCATCAG	LOC115328036	31	451	480	33
AAGCTGAATGGGTGGGCGGA	LOC120842047	26	794	846	51
AAGCTGAATGTGAAACCTAG	LOC115316021	53	667	516	82
AAGCTGAGAGAGCTCCATCC	LOC8035902	15	22	6	22
AAGCTGCAGGAGACAGACAC	LOC8027178	5	145	166	21
AAGCTGCAGGATGTACCCCG	LOC121834261	333	5	45	56
AAGCTGCAGGCAGGACCCCC	LOC8039093	21	475	476	8
AAGCTGCAGGGACCATCTTG	LOC115329189	8	187	131	27
AAGCTGCAGTCACCCATCAC	LOC115331742	26	115	77	34
AAGCTGCATTGAGGCCGAGG	LOC8039817	0	7	35	9
AAGCTGCGGAAGATTCCTAA	LOC8043537	0	78	16	1
AAGCTGCGTGAGAAGGAGAA	LOC115320026	6	13	0	6
AAGCTGCTCCGAGCGTGTGG	LOC121835480	47	0	15	46
AAGCTGCTTGAGGACAAGAA	LOC8026606	0	15	2	15
AAGCTGGAACAGCTCCGCCA	LOC115329991	13	439	236	35
AAGCTGGACGTGGTAAGAAT	LOC8053755	3	4	0	2
AAGCTGGAGGACCCCGACCC	LOC8051413	0	0	0	2
AAGCTGGAGGCCGGGGACTA	LOC8025665	0	10	0	2
AAGCTGGCGAAGACTTTGTC	LOC115309359	17	170	193	32
AAGCTGGCGATGGTCACCTG	LOC8031515	0	38	108	1
AAGCTGGCGCCCCTCGACTG	LOC8023160	4	106	121	6
AAGCTGGCGGTGGGAGAACC	LOC8024770	0	0	0	0
AAGCTGGGACAAGGTTCCTT	LOC8023660	57	570	543	33
AAGCTGGGACAGGGCACCTA	LOC8033564	0	43	34	5
AAGCTGGGATTCGGATCCCG	LOC8053960	3	79	50	8
AAGCTGGGCGGAAAGCTGGT	LOC8024599	79	62	79	40
AAGCTGGGGAGGGCTTCTGG	LOC8050963	0	29	3	15
AAGCTGGGGTCACTCTGAAA	LOC115321098	0	0	4	0
AAGCTGGGTGACATCCCCGA	LOC8042691	0	0	0	0
AAGCTGGTGAAGGAGGAGTT	LOC8034125	7	102	69	26
AAGCTGGTGCCCCGACTGCG	LOC115316940	0	51	12	2
AAGCTGTCAAAAGTATATAT	LOC120837763	30	102	154	10
AAGCTGTCCCAACCGTCCGG	LOC8032487	0	0	0	0
AAGCTGTGGGGCGGCATAGG	LOC115316154	50	56	162	30
AAGCTGTTGACGGTCTTGTG	LOC8052402	138	450	443	104
AAGCTTAGAGGTACAGCAGG	LOC115316385	3	0	0	0
AAGCTTCAAAAGCATCGAAA	LOC115310965	0	30	10	1
AAGCTTCGTGACAAAAGTGT	LOC115327734	219	271	304	23
AAGCTTCTGCAGGAACGATT	LOC8030972	14	82	132	18
AAGCTTCTGTCTGAACGTCG	LOC120846212	134	439	303	103
AAGCTTCTTGCGCACAAGGA	LOC120844050	4	0	0	0
AAGCTTCTTGCGCGCAAGGA	LOC8036689	3	148	75	11
AAGCTTGGGCAGGAACCTTC	LOC120843861	5	6	1	13
AAGCTTGGTTGCAATCAGGT	LOC8031511	0	0	0	0
AAGCTTTAGCAGAGATTCCC	LOC8051193	14	129	108	20
AAGCTTTGGTGGCCAGGCTG	LOC8033746	15	63	26	5
AAGGAAAACTAGTCGCAACG	LOC121837089	82	93	166	27
AAGGAAACGCAGACGTCCAG	LOC8025177	1147	32	29	552
AAGGAAATTGCCGACCACTA	LOC8037119	0	63	75	6
AAGGAACACAAGGTGTACAA	LOC115315557	722	1492	1308	802
AAGGAACAGGATGTAGATGG	LOC121048660	135	180	175	76
AAGGAACGAGCGGATTGCCA	LOC121836441	8	100	35	9
AAGGAACGTTACGACATTGT	LOC120838067	10	64	35	6
AAGGAACTACGGCATCAGTG	LOC8030291	0	183	44	15
AAGGAACTCTCCTGACCTTG	LOC8024264	0	130	76	4
AAGGAACTGCGCAGTCTCGT	LOC120846264	697	10363	10080	1053
AAGGAAGTGGTGACAGACGC	LOC121834582	30	38	81	109
AAGGAATTGATCATGGCATG	LOC121835746	4	88	94	5
AAGGAATTTGCATAACAAAC	LOC115321597	1126	3540	3038	1469
AAGGACAAGATAGAGAATGA	LOC8044008	98	1602	1679	144
AAGGACAGAATCGTGAACAC	LOC115313303	46	663	491	21
AAGGACCAGAAGAAGCAGTT	LOC8027322	11	235	146	21
AAGGACCAGAAGCTGAACTT	LOC8034501	0	119	80	24
AAGGACCCGAGCTTCATCAG	LOC8053560	26	186	145	25
AAGGACGCGCAGAATAATTG	LOC115328055	42	34	25	39
AAGGACTAGAGGCCTCACCC	LOC120846995	10	129	81	19
AAGGACTGCTACACATTCAT	LOC120850177	75	416	569	137
AAGGACTTCAGCAACTTCCA	LOC115326524	18	326	322	18
AAGGACTTTGGAAACTTCCA	LOC121833007	7	32	18	0
AAGGAGAGAGCTTGTCATCT	LOC120846904	1	39	29	0
AAGGAGAGCCAGGGCCGACG	LOC8031195	6	98	147	26
AAGGAGAGGATAAAGTTCAA	LOC8037696	0	102	58	13
AAGGAGAGGCAGATACGTCC	LOC8038576	15	4	31	3
AAGGAGAGTGTAGGTCATGG	LOC8042066	156	783	737	311
AAGGAGCAAAGCCAGCTTGG	LOC121834747	4	77	45	6
AAGGAGCTGGGCCTCATGAA	LOC8038576	123	824	781	105
AAGGAGGAGACAGACTCATT	LOC121832858	17	646	580	21
AAGGAGGCCCCAGACCCAGC	LOC121835513	513	5812	8463	900
AAGGAGGCTTTAATACTAGA	LOC115318286	0	41	27	0
AAGGAGGGACCGGTATCGAG	LOC8037945	12	110	50	27
AAGGAGGTCGACATTCCTGC	LOC8028826	8	77	176	22
AAGGAGGTGAGAGACTCATT	LOC120842241	17	327	349	21
AAGGAGTGGACAGACAACAA	LOC121833065	18	424	434	24
AAGGAGTTGGGAGTCGACCG	LOC8037322	0	5	27	0
AAGGAGTTGTATGCGTGCCA	LOC120850220	27	249	298	42
AAGGATCCGGACAGGCACCA	LOC115328598	127	3283	3666	281
AAGGATCTGGGGACTTTGTA	LOC115332423	547	13922	17664	567
AAGGATGGCTCATTCTCCTT	LOC120848135	0	82	8	15
AAGGATGGGGGAACTTTCGG	LOC120847398	64	355	204	33
AAGGATGTCGACATTCCTGC	LOC121836115	24	381	324	40
AAGGATTCCATTTGTCGCCG	LOC115311149	7	119	93	9
AAGGATTCTAAAGAGCCCAG	LOC121837831	30	1551	1739	52
AAGGCAAGGCCGGAGGGACC	LOC8040971	0	0	0	0
AAGGCACAAAGTGCACCAGT	LOC115309003	20	64	51	2
AAGGCACAACTTGAAGAAGT	LOC120843994	43	227	199	27
AAGGCACTGTAAATTAACCC	LOC115322680	73	270	375	93
AAGGCACTTGTGACCGACAA	LOC115310695	16	83	119	31
AAGGCAGACGATGACTACAG	LOC8043583	23	694	717	59
AAGGCAGGGGCAAACCCCAA	LOC8051979	21	84	68	16
AAGGCAGGTCTAGAGGGAGT	LOC8028473	0	16	14	0
AAGGCATCCCAGGCCATCAT	LOC115313914	41	344	308	104
AAGGCATGCTAGAGATTGAT	LOC8053203	21	154	62	44
AAGGCATGGGCCGAGAAGTA	LOC8039790	20	88	91	45
AAGGCATTGTCGAGCACCCA	LOC8040572	0	0	0	2
AAGGCCAAAGCGGAGCTGAG	LOC8041347	1	63	66	17
AAGGCCACTCAGGACTGGAA	LOC8052010	0	11	45	0
AAGGCCAGCGTCAGGTAGAG	LOC8050788	112	1449	1489	159
AAGGCCAGGAGGATCCTCAG	LOC8051506	20	532	592	36
AAGGCCAGTCCCGCCTGCAG	LOC115327245	2	173	148	16
AAGGCCATAATCGCTCTCCT	LOC115332202	13	514	439	33
AAGGCCATTAAGGGCTTCCT	LOC121837835	67	1850	1864	152
AAGGCCGAGGAGCACCAGAA	LOC8028204	299	639	1104	188
AAGGCCGAGTACGCCAAGAG	LOC115311846	19	40	51	5
AAGGCCGGACACAGCGAGGG	LOC8030275	9	119	76	11
AAGGCCTGTCCCCAAAAAGA	LOC121048468	0	78	25	2
AAGGCGAAGTGCACTAGCTG	LOC121838046	8	378	425	11
AAGGCGACATCCTACTGCCT	LOC8026951	9	211	24	7
AAGGCGACTCTTCTCAGGTA	LOC121836050	47	816	1030	58
AAGGCGCTCGAGTACAGCAA	LOC115328407	13	233	317	27
AAGGCGGACACACCCCCCCG	LOC8026193	2	164	217	19
AAGGCGGACACGCCCCCCCG	LOC121833088	0	1	0	0
AAGGCGGACAGGGCCCCGTC	LOC115330542	3	159	191	14
AAGGCGGCGGGGTTCTGGAC	LOC8029231	11	120	109	24
AAGGCGGGTGGTGGAATCCA	LOC115328913	0	17	15	0
AAGGCGGTGTTCCACAACAT	LOC8042186	0	108	54	3
AAGGCGTAGAGCAGCACCTG	LOC115319452	9	369	294	93
AAGGCGTCCGGATACCACTA	LOC8034737	4	4	7	4
AAGGCTAGGATCCCCTTCTA	LOC8034591	25	83	25	65
AAGGCTCATCAACTACCTGT	LOC121832988	1	6	1	0
AAGGCTGAAGAAACTCGCCA	LOC120836615	22	24	11	4
AAGGCTGATTCTTCAGGTCG	LOC115327937	6	32	46	15
AAGGCTGCGTTTAATTGATT	LOC115317733	12	23	27	10
AAGGCTGGAAACGAGAGCAA	LOC115324277	23	168	152	12
AAGGCTGGAAGTGTCCCCTG	LOC8031650	227	74	42	69
AAGGCTTGCGGAATGCTGGA	LOC121837949	7	88	119	20
AAGGCTTGGCGCGCCCCGTC	LOC120836610	2	171	185	6
AAGGGAACAGGAATCCGGAG	LOC8023247	0	0	0	0
AAGGGAACGAATGCACACCG	LOC121047208	22	150	231	4
AAGGGAAGGCTGCACGACTG	LOC115312425	3	43	79	3
AAGGGAATAGGCGAGATATG	LOC115332666	4	210	226	5
AAGGGACAACTACGTCCCAG	LOC8023771	0	54	16	0
AAGGGACTGCGCTGCAAGCA	LOC121834706	17	119	140	26
AAGGGAGATCAAGGCCGAGT	LOC8027256	0	0	0	0
AAGGGCAAGTGCAAGATCCG	LOC8033769	0	50	56	3
AAGGGCAGAGATGGCTACAT	LOC8037131	34	1382	1471	41
AAGGGCCAGGGCGAGTACTG	LOC8029763	355	823	1103	149
AAGGGCGAAGAATGACGTCC	LOC121837783	40	7	39	103
AAGGGCGTGGGATCCTTCAG	LOC121835691	45	230	278	33
AAGGGCTGGAAGCCTCGAGG	LOC8033686	0	48	61	5
AAGGGGAAAACTGGCACTAA	LOC115315321	33	218	98	17
AAGGGGAAAATGCACGCGTT	LOC115314598	200	345	330	42
AAGGGGAAGAGCGCTCCTGA	LOC8026573	4	243	177	31
AAGGGGACGGTCGTGAACTT	LOC115311829	10537	827	846	17181
AAGGGGCAGACTGCATACTA	LOC115311732	4	64	0	0
AAGGGGCCAGATGGAATGAA	LOC115318691	17	8	25	0
AAGGGGCTGGGGGGCTGCTG	LOC8042989	6	77	35	8
AAGGGGGACTGGGCCCACCA	LOC8041639	0	0	0	0
AAGGGGGCCGCCAACCAGAA	LOC115322256	0	0	0	0
AAGGGGGGTCAGCCCCTGAG	LOC8028626	0	0	0	0
AAGGGGTCTTCACCTCTACC	LOC8036969	9	9	0	7
AAGGGGTTACGAGCTGGAAC	LOC115316188	5	21	0	0
AAGGGTGAATGCAGACCCAT	LOC120846859	47	17	14	249
AAGGGTGGGCATGAGATGTC	LOC115328106	70	361	635	57
AAGGGTGGTAAGCTACGAGG	LOC8051490	0	0	0	0
AAGGGTTCTTACAATCCCCA	LOC8041412	20	217	223	37
AAGGGTTGGCCCGCCACCAA	LOC8035073	1	294	213	43
AAGGGTTGGGCGGTCTATAG	LOC8026986	0	0	0	5
AAGGTAAAATAGGCCAATCA	LOC120847642	3	271	180	5
AAGGTAGACGGTAATCGGTG	LOC8038835	0	119	101	23
AAGGTAGCTTAAGCCGTGGT	LOC8053730	41	148	121	324
AAGGTATCCGTGGACAACTG	LOC120843835	29	216	201	22
AAGGTCAGCACGTTTGCCCT	LOC121047157	20	87	146	9
AAGGTCATCTGGGCTTGCTT	LOC8028652	8	129	107	3
AAGGTCCAACAGGATTTACC	LOC120838733	0	92	167	13
AAGGTCCAGCAGCAATTGTA	LOC8027408	4	25	4	0
AAGGTCCAGGTAGACCAGGG	LOC8034486	12	304	264	33
AAGGTCCTGCAGCACCAGGG	LOC8025406	3	35	8	0
AAGGTCCTGGAGACTTGTCA	LOC8030930	85	41	50	8
AAGGTCCTGGTGAACCCCAG	LOC121046194	0	28	30	0
AAGGTCGAGCAGGAGCTTGG	LOC120848061	50	877	1118	83
AAGGTCGGTCTCATCCTGGT	LOC120846754	6	11	16	6
AAGGTGAAGGCGGAAGTGAA	LOC8029799	11	80	123	15
AAGGTGAATAGCAAGTGCTC	LOC120846501	27	650	349	11
AAGGTGACGGGAGGCCGCAA	LOC8023133	3	34	23	8
AAGGTGCGCCCCACAGAAGA	LOC115328797	0	7	0	0
AAGGTGCTGCGCAAGTACAA	LOC8035087	27	81	28	19
AAGGTGGAATGAGCACGAGT	LOC8032025	5	34	10	2
AAGGTGGACTGCGCCGACCT	LOC8040242	16	271	405	70
AAGGTGGCCGATCTTCACAG	LOC8029150	32	278	397	46
AAGGTGGGCAGGGGCACCTA	LOC8051194	0	0	0	0
AAGGTGGGTGCCCTAGTATT	LOC115328566	5	55	49	3
AAGGTGGTCACCCTCCTCTT	LOC8034223	1	39	49	0
AAGGTGGTCACCGTCCTCTT	LOC115323857	12	265	218	16
AAGGTGGTCCAGAACATGCT	LOC115319210	5	29	124	1
AAGGTGGTGACGGACCTCGC	LOC120840934	12	124	107	14
AAGGTGTACTTACACTTCGT	LOC115325828	241	12	15	18
AAGGTGTCCTTACACTTCGT	LOC115324723	104	244	237	413
AAGGTGTCGAAAGTGCTCGG	LOC121047948	25	568	747	54
AAGGTGTCGTCGACCAGAGT	LOC121832991	0	46	33	3
AAGGTGTGGAATGCCTACAA	LOC8029415	7	91	105	3
AAGGTTAAAGGAGACACCAA	LOC115327801	4	20	9	5
AAGGTTACGTGGTACGTCTG	LOC120847513	5	54	21	4
AAGGTTAGTAAATCCAAATG	LOC115310987	0	0	16	0
AAGGTTCTGAAGGTGCTCGG	LOC120836841	0	26	0	0
AAGGTTGAGCATGTAAAGGG	LOC115324253	35	39	103	82
AAGTACAAGCAGCTCTTCCT	LOC8035879	7	268	177	2
AAGTACAAGCAGGTCTTCCT	LOC8035905	19	530	653	46
AAGTACACCTGCACTTTCTG	LOC8040946	0	46	128	5
AAGTACACGAGCATATTGCA	LOC8033422	28	707	682	65
AAGTACACTAAGATCTGCTC	LOC121837832	4	44	75	4
AAGTACAGGCAGGCCGGGTC	LOC8037133	7	91	65	5
AAGTACCACACTGACCATCA	LOC120851114	2	0	0	17
AAGTACCGAAATCGCCGCAA	LOC8043317	8	173	258	5
AAGTACCGCTGCAAGATGTA	LOC115328941	28	430	499	26
AAGTACCTGACGGCCAAGTA	LOC8030627	2	94	129	10
AAGTACCTGAGAACTTTGGG	LOC8042563	14	13	26	3
AAGTACGCGGATCTCAGGAG	LOC8035508	0	0	12	0
AAGTACGGAACCGACAATAT	LOC121834813	5	107	52	4
AAGTACTGAAGGAGGATCTT	LOC8032588	0	0	0	0
AAGTACTTTAACAAGTACAG	LOC121838015	1	36	62	13
AAGTAGAAATCTTCCAAAGT	LOC121046150	6	21	21	9
AAGTAGACCACTCTTTGTTC	LOC120836471	3	40	38	0
AAGTAGAGCAGACGGAGAAC	LOC115327436	57	232	243	38
AAGTAGGGATGGTAGAAGGT	LOC115309874	44	50	91	10
AAGTAGGGGGCACGAAACCC	LOC115320149	0	71	75	10
AAGTATAATGACGACAAAGA	LOC120849797	17	217	336	20
AAGTATGGTGCTAGCAAAAC	LOC115314407	0	99	49	3
AAGTATTCCGTAACCGGAAG	LOC115327786	7	176	105	2
AAGTCAAAAAAAGCCCAGAA	LOC8038029	0	65	73	2
AAGTCAAGAATCGAGCCGCT	LOC121047814	11	12	14	6
AAGTCAAGGCCCCGCTATTC	LOC121047761	0	26	30	0
AAGTCAATGATTGCAAATAG	LOC120838194	33	343	261	19
AAGTCAATTTCCTAAAATTT	LOC120843963	0	43	14	0
AAGTCACGGACAAACTCAGA	LOC115316837	13	64	96	2
AAGTCACGGACAAACTCGGA	LOC115316832	29	81	150	14
AAGTCACGGCGAGCCCGAGA	LOC8031515	0	17	4	0
AAGTCACGGCGGCCCAGACC	LOC115308173	7	0	0	0
AAGTCAGATTCAAAGCTGCG	LOC121836128	69	2015	2167	114
AAGTCAGGCGGGAAAAGTGC	LOC115325480	0	19	27	0
AAGTCATAACTCACTGCATA	LOC115313190	9	241	137	11
AAGTCATGATGCGCTACCAT	LOC121836561	1	87	96	12
AAGTCCAGTTGCCTCCGACC	LOC120837944	6	35	2	18
AAGTCCATGTGCTACGAGTG	LOC8041286	34	25	38	3
AAGTCCATTCCCACGGACAT	LOC8039095	7	169	139	20
AAGTCCATTTGGGACGGACC	LOC8026970	0	14	0	1
AAGTCCCAGGGCAAGGACAG	LOC115323297	4	59	63	20
AAGTCCCCGAAAGCCAGAAA	LOC120836058	0	16	8	0
AAGTCCCCGAGCCCACCGAT	LOC115312880	5	4	16	0
AAGTCCCCGATTCTGTAGTG	LOC8037991	15	598	573	41
AAGTCCCTGGGCACAACCTG	LOC8028451	0	0	8	0
AAGTCCCTGGTCCTCACCAG	LOC8031673	17	231	170	57
AAGTCCGGACAGTGGCCTGG	LOC8034637	2	70	28	15
AAGTCCTCCCGACCCGACTG	LOC8033650	23	567	698	9
AAGTCCTGAGGTGAGTACAT	LOC115316573	15	201	159	5
AAGTCCTGCTGTGCTCACTT	LOC120839018	31	67	60	41
AAGTCCTTGGCAGGACAGTA	LOC115320057	13	0	0	24
AAGTCGAGGGCAGTGGGGTC	LOC8040459	1	217	104	9
AAGTCGAGGGGAGGACTGAT	LOC8027408	10	99	12	6
AAGTCGCAGAGCCATCCACA	LOC8037674	13	140	247	26
AAGTCGCCAGGCGCGTTCTG	LOC115328434	0	0	0	0
AAGTCGGCACTAGCTCACAG	LOC8043153	29	178	233	30
AAGTCGGCGCCGGCATGAAA	LOC8028717	13	147	100	25
AAGTCGGTACACGTTCTGCA	LOC115311830	25	467	621	57
AAGTCGGTGACATACAACGG	LOC115315544	0	14	17	17
AAGTCGTGGACCGAGCTAGG	LOC8037653	7	46	0	115
AAGTCGTTCCGCACATTCCC	LOC115322792	0	92	52	1
AAGTCTGAACAGGCGCTCAG	LOC120839953	0	95	115	5
AAGTCTGCTAAAGACAACTA	LOC121047591	4	64	76	5
AAGTCTGTAGGAGAGCTGTC	LOC121047116	11	148	195	20
AAGTCTTATCTTTGATGACT	LOC121836651	301	699	732	431
AAGTCTTCGGTGGAGACCGT	LOC8024671	4	187	281	2
AAGTCTTGCCACTGTTGCTC	LOC120849567	0	21	16	7
AAGTCTTGCCGCTGTTGCTC	LOC8026610	41	1028	1087	88
AAGTCTTGTAAGAAACTATG	LOC120839538	166	25	48	124
AAGTGAAGAAGAACAAGAAT	LOC120845195	16	103	33	24
AAGTGAGGAACGTTACCCCA	LOC120835965	7	180	296	35
AAGTGCAAACACAAGAGATG	LOC121047778	11	35	57	0
AAGTGCACTGGCCCTGTCGA	LOC8034628	84	154	143	88
AAGTGCAGGCCGGCGTGCCA	LOC8030358	34	484	473	38
AAGTGCCACATGGCCGGAGA	LOC121835242	0	46	28	2
AAGTGCGAGAACAAATACAT	LOC115327660	0	33	64	6
AAGTGCGAGAAGGCTAGCTG	LOC8043606	77	1181	1223	175
AAGTGCGAGAGGGAGCGACA	LOC8034033	7134	6169	7732	14431
AAGTGCGTGTTCTTAGGCAA	LOC120849032	25	268	228	29
AAGTGCTAAGCAACACTCAA	LOC115330462	17	138	215	22
AAGTGCTCCAAGAAACACTC	LOC8043512	46	540	484	38
AAGTGGAAAACGTTCTCCAG	LOC8026597	3	50	42	0
AAGTGGACTCCCGGCCACGA	LOC120850775	8	0	0	14
AAGTGGAGGTAAGCAGAGTC	LOC121835022	22	446	413	39
AAGTGGGAAATGGCTTCTCG	LOC120836167	4	28	5	0
AAGTGGGGGATGGAGTACAA	LOC8040085	2	41	0	0
AAGTGGGGTCAGCCTTCACA	LOC8042953	38	761	653	86
AAGTGGGTACACACTCCGTA	LOC121835316	22	421	514	49
AAGTGGGTATGCGACACCCT	LOC8032777	5	65	34	2
AAGTGGGTGCACACTCCGTA	LOC115316630	6	52	49	27
AAGTGGTGTTCAGCCAGCAG	LOC115321571	49	1922	1815	132
AAGTGTACGAACGCACAGAG	LOC121837195	0	205	152	21
AAGTGTGGTTCCCACACCTT	LOC115331651	6	10	55	13
AAGTTAAGTTGAGAGTCGGT	LOC8027498	113	620	685	182
AAGTTATTCCGAGTCCCCCT	LOC115312730	0	30	12	0
AAGTTCAAGACTTTCGGCTG	LOC115324240	30	870	1161	27
AAGTTCACATCACAAGATAT	LOC115325570	5	31	72	6
AAGTTCACCTGGGCGAGCCC	LOC115327909	0	93	30	7
AAGTTCACGGGCAAGCTCCT	LOC8037163	2	16	64	10
AAGTTCACTGGCAACCCTCC	LOC120841477	9	49	118	20
AAGTTCCAAGAGATCAAGGT	LOC120846117	4	157	135	7
AAGTTCCAGCAGCCATTCCA	LOC8043646	1	9	7	2
AAGTTCCTGGTAAACCTTCT	LOC115321146	29	892	719	32
AAGTTCGACTCGAAGACAAG	LOC121045534	2	36	84	22
AAGTTCGCCGAGAAGCAGAT	LOC8026406	0	40	0	0
AAGTTCGCTCAAGCCAACCT	LOC121835617	0	23	11	2
AAGTTCTACAAGTCCGTGGT	LOC8043908	0	0	6	5
AAGTTCTGACCCCAAAATGT	LOC120845787	0	29	19	2
AAGTTCTTGAACTCCTCACT	LOC120846954	1	21	16	0
AAGTTCTTGCGCAATGGCCA	LOC120839368	146	48	139	113
AAGTTCTTGGAGTCGAACCA	LOC115315498	6	312	394	8
AAGTTGAACGAGGCGCTCCT	LOC8034159	75	333	525	69
AAGTTGACCAGAAGCGTGTA	LOC115319546	8	253	274	28
AAGTTGAGAAGAGACTCCGG	LOC8026591	472	1	13	256
AAGTTGAGACCGCTGATAGA	LOC120840265	2	42	116	6
AAGTTGAGGAAGGAGAGCCC	LOC115310820	9	1	29	90
AAGTTGAGGTGGGAACATCG	LOC8043099	2	28	3	0
AAGTTGCAAAAACTACACCT	LOC8043417	22	605	610	57
AAGTTGGAGCAGGAACAGCA	LOC8033419	15	44	87	49
AAGTTGGCGCAGACGTTCCA	LOC8053939	7	147	140	13
AAGTTGGGACAGGTAGTTGA	LOC120846727	42	212	332	44
AAGTTGGGACGTGCCAAAAT	LOC121836082	0	73	85	8
AAGTTGGTGTGGCTAAAAGT	LOC120842388	0	54	73	2
AAGTTGTAAAATGACGTGTG	LOC115328148	252	1177	1094	227
AAGTTGTACAGGATCATCAG	LOC8030786	113	254	145	51
AAGTTGTGGCACACGACCAC	LOC120838744	0	0	14	0
AAGTTGTTCGAGGAAATGAA	LOC115332188	63	2203	2328	160
AAGTTTACCGACACCACCAG	LOC115311033	0	54	68	14
AAGTTTATAGTGGTGATTTC	LOC115331631	10	147	99	35
AAGTTTATGCCAATAGTACA	LOC8036689	41	209	153	39
AAGTTTCAGCGGGGCCCGCT	LOC121832946	1	0	0	11
AAGTTTCTGCCAATAGTACA	LOC120844050	700	12474	13828	1274
[truncated: 80,834 more rows]

## Sheet: Gene-level
id	fly_Fbgn	fly_gene_symbol	copper_aa_vs_cc_neglog	copper_dd_vs_bb_neglog	Average	Minimum
LOC115329565	#N/A	#N/A	19.4836	19.2422	19.3629	19.2422
LOC120838508	FBgn0062413	Ctr1A	5.40766	5.95924	5.68345	5.40766
LOC115318826	FBgn0262734	eIF4H1	6.82687	5.17828	6.00258	5.17828
LOC8051105	FBgn0066303	CG33932	3.91887	4.3757	4.14728	3.91887
LOC8028296	FBgn0032946	nrv3	3.86915	3.58959	3.72937	3.58959
LOC8039679	#N/A	#N/A	3.35845	3.43393	3.39619	3.35845
LOC8039133	FBgn0045035	tefu	3.573	3.25844	3.41572	3.25844
LOC121834639	FBgn0020018	Ppox	5.0904	3.24128	4.16584	3.24128
LOC121048057	#N/A	#N/A	3.20636	3.38052	3.29344	3.20636
LOC8024689	FBgn0030468	CG1622	3.20398	4.09391	3.64894	3.20398
LOC8028500	FBgn0020660	eIF4B	7.01042	3.19728	5.10385	3.19728
LOC120836905	FBgn0035248	CG13919	3.14063	3.32046	3.23055	3.14063
LOC120841398	#N/A	#N/A	3.74516	3.11207	3.42862	3.11207
LOC115314554	#N/A	#N/A	3.10144	3.31578	3.20861	3.10144
LOC8052494	FBgn0031815	frj	3.24207	3.09977	3.17092	3.09977
LOC120848414	#N/A	#N/A	3.09939	3.83821	3.4688	3.09939
LOC115315978	#N/A	#N/A	3.03071	3.61898	3.32484	3.03071
LOC115308243	FBgn0013343	Syx1A	3.00261	3.05224	3.02743	3.00261
LOC8037653	#N/A	#N/A	5.12515	2.96811	4.04663	2.96811
LOC120845896	FBgn0283681	Tcs3	3.53081	2.95964	3.24522	2.95964
LOC120850622	#N/A	#N/A	2.94792	3.28307	3.1155	2.94792
LOC8026193	FBgn0000097	aop	2.94589	3.28476	3.11532	2.94589
LOC121837059	#N/A	#N/A	2.91045	4.1497	3.53007	2.91045
LOC8031426	FBgn0031309	Tfb4	2.90728	3.66224	3.28476	2.90728
LOC8035177	FBgn0028399	Serinc	4.98072	2.90696	3.94384	2.90696
LOC8044062	FBgn0034963	Not11	2.98687	2.90354	2.9452	2.90354
LOC8034217	FBgn0025742	mtm	4.48501	2.85558	3.6703	2.85558
LOC120836800	FBgn0017414	cag	2.85552	3.07566	2.96559	2.85552
LOC115316637	#N/A	#N/A	4.82716	2.8185	3.82283	2.8185
LOC115328111	FBgn0034580	Cht8	2.7903	3.04458	2.91744	2.7903
LOC120839754	#N/A	#N/A	2.77129	3.22714	2.99922	2.77129
LOC8052638	FBgn0011259	Sema1a	3.37674	2.76894	3.07284	2.76894
LOC115330823	#N/A	#N/A	2.76515	3.14322	2.95419	2.76515
LOC8035976	#N/A	#N/A	2.76321	3.08453	2.92387	2.76321
LOC120836561	#N/A	#N/A	4.84603	2.76123	3.80363	2.76123
LOC8031641	FBgn0030364	Lsm12a	3.84634	2.74076	3.29355	2.74076
LOC8029740	FBgn0039204	CG6607	2.73855	2.74511	2.74183	2.73855
LOC120840392	#N/A	#N/A	2.69415	2.73325	2.7137	2.69415
LOC120849750	FBgn0034893	mRpL43	2.73795	2.68833	2.71314	2.68833
LOC120837758	#N/A	#N/A	2.68639	2.85313	2.76976	2.68639
LOC121048692	FBgn0037350	Dph4	2.67438	3.0989	2.88664	2.67438
LOC115332324	#N/A	#N/A	2.65738	2.97465	2.81602	2.65738
LOC8026380	#N/A	#N/A	2.80052	2.64995	2.72523	2.64995
LOC115310651	FBgn0039145	CG6000	2.82728	2.62295	2.72511	2.62295
LOC121047473	FBgn0262534	CG43088	2.78558	2.61106	2.69832	2.61106
LOC120837087	#N/A	#N/A	2.9777	2.60583	2.79176	2.60583
LOC8030790	FBgn0036671	CG9951	2.59337	3.11224	2.85281	2.59337
LOC115314181	#N/A	#N/A	2.63839	2.58225	2.61032	2.58225
LOC8025391	FBgn0030457	CG12096	3.54909	2.58077	3.06493	2.58077
LOC8050770	#N/A	#N/A	2.68037	2.57323	2.6268	2.57323
LOC121833159	#N/A	#N/A	2.5673	4.48879	3.52804	2.5673
LOC8036252	#N/A	#N/A	2.56487	2.70828	2.63657	2.56487
LOC120844595	#N/A	#N/A	2.5598	3.1278	2.8438	2.5598
LOC121047550	#N/A	#N/A	3.16771	2.55757	2.86264	2.55757
LOC115321098	#N/A	#N/A	2.55608	4.14003	3.34806	2.55608
LOC120841714	FBgn0027554	CG8042	2.55051	2.57109	2.5608	2.55051
LOC8035236	FBgn0052441	EMC10	2.90532	2.54978	2.72755	2.54978
LOC120842249	#N/A	#N/A	3.3042	2.54731	2.92576	2.54731
LOC115330989	FBgn0032252	loh	2.54248	2.5736	2.55804	2.54248
LOC120839259	FBgn0037981	Spt3	2.84964	2.51644	2.68304	2.51644
LOC8037531	#N/A	#N/A	2.51014	3.30799	2.90907	2.51014
LOC8038633	FBgn0031286	CG3862	2.50594	3.93259	3.21927	2.50594
LOC8053796	FBgn0039702	Vps16B	2.5106	2.50537	2.50799	2.50537
LOC8029011	FBgn0027538	beta4GalNAcTA	2.73629	2.50514	2.62071	2.50514
LOC115329596	FBgn0039259	EMC6	2.49429	2.90595	2.70012	2.49429
LOC120850583	#N/A	#N/A	2.48406	2.87008	2.67707	2.48406
LOC8038097	FBgn0038376	Hmt-1	2.47816	2.48838	2.48327	2.47816
LOC121047721	#N/A	#N/A	2.46713	2.57394	2.52054	2.46713
LOC120838765	FBgn0003162	Pu	2.4555	2.58143	2.51847	2.4555
LOC115314366	FBgn0030240	CG2202	2.46444	2.452	2.45822	2.452
LOC8032695	FBgn0004888	Scsalpha1	2.448	3.33195	2.88998	2.448
LOC8051141	FBgn0001145	Gs2	2.75097	2.44412	2.59755	2.44412
LOC120841472	FBgn0038206	twf	3.17109	2.4432	2.80715	2.4432
LOC8043850	FBgn0037391	CG2017	2.441	2.8539	2.64745	2.441
LOC8034812	#N/A	#N/A	2.71883	2.43982	2.57932	2.43982
LOC8031005	FBgn0035715	Ist1	2.64205	2.42837	2.53521	2.42837
LOC115310830	#N/A	#N/A	2.42313	3.7229	3.07301	2.42313
LOC8038189	FBgn0260965	CG42588	2.41384	2.60648	2.51016	2.41384
LOC120848135	#N/A	#N/A	2.41322	2.98109	2.69716	2.41322
LOC8030168	FBgn0000482	dor	3.07079	2.40138	2.73609	2.40138
LOC120838745	FBgn0039557	CG12259	2.78489	2.39321	2.58905	2.39321
LOC8053876	FBgn0037659	Kdm2	2.39314	2.50268	2.44791	2.39314
LOC115314533	FBgn0035807	CG7492	2.70872	2.39196	2.55034	2.39196
LOC115322940	#N/A	#N/A	2.49804	2.39086	2.44445	2.39086
LOC115316803	#N/A	#N/A	3.33778	2.39077	2.86427	2.39077
LOC115312659	FBgn0044511	mRpS21	4.0079	2.384	3.19595	2.384
LOC8031567	FBgn0024509	Sec13	2.38141	2.75007	2.56574	2.38141
LOC120846352	FBgn0032634	Polr2J	2.89046	2.36672	2.62859	2.36672
LOC120848907	#N/A	#N/A	2.42686	2.36592	2.39639	2.36592
LOC115323234	#N/A	#N/A	2.8501	2.3399	2.595	2.3399
LOC115331615	#N/A	#N/A	2.90728	2.33766	2.62247	2.33766
LOC8029892	#N/A	#N/A	2.87423	2.33073	2.60248	2.33073
LOC8040900	#N/A	#N/A	2.48168	2.32602	2.40385	2.32602
LOC115309145	FBgn0030240	CG2202	2.47946	2.31698	2.39822	2.31698
LOC121048281	#N/A	#N/A	2.53211	2.31216	2.42213	2.31216
LOC8029979	FBgn0261535	l(2)34Fd	2.54233	2.31114	2.42673	2.31114
LOC8052265	#N/A	#N/A	3.18773	2.30549	2.74661	2.30549
LOC8041289	FBgn0040777	CG14767	2.30457	2.9034	2.60399	2.30457
LOC8028797	FBgn0267106	CG45546	2.29515	2.36955	2.33235	2.29515
LOC8052144	#N/A	#N/A	2.30504	2.29469	2.29986	2.29469
LOC8051780	FBgn0029887	CG3198	2.2914	3.03185	2.66162	2.2914
LOC8040547	FBgn0010350	Cds	2.28648	3.02805	2.65726	2.28648
LOC8041886	FBgn0031002	CG14196	2.2833	3.08915	2.68622	2.2833
LOC8037666	FBgn0026402	NiPp1	2.28254	3.06442	2.67348	2.28254
LOC8026041	FBgn0022943	Cbp20	3.1427	2.27442	2.70856	2.27442
LOC8031463	FBgn0033570	ND-B14	2.59246	2.26751	2.42998	2.26751
LOC8035799	FBgn0034579	mRpL54	2.44289	2.26158	2.35223	2.26158
LOC8040553	FBgn0010222	Nmdmc	2.42123	2.26149	2.34136	2.26149
LOC8028320	FBgn0050344	CG30344	2.27499	2.24783	2.26141	2.24783
LOC8038195	FBgn0083962	CG34126	3.61993	2.24678	2.93336	2.24678
LOC121838474	#N/A	#N/A	2.97135	2.24141	2.60638	2.24141
LOC120843974	#N/A	#N/A	2.34546	2.23979	2.29262	2.23979
LOC8026784	#N/A	#N/A	2.58105	2.23893	2.40999	2.23893
LOC115324437	#N/A	#N/A	2.23681	3.64373	2.94027	2.23681
LOC120836255	#N/A	#N/A	3.23046	2.23668	2.73357	2.23668
LOC8026349	FBgn0261574	kug	2.2327	2.33218	2.28244	2.2327
LOC8053601	FBgn0042135	Gdap2	2.37352	2.2326	2.30306	2.2326
LOC115316385	#N/A	#N/A	2.23219	2.33803	2.28511	2.23219
LOC120851164	#N/A	#N/A	2.28355	2.22481	2.25418	2.22481
LOC120841314	FBgn0040392	CG14050	2.20745	3.23841	2.72293	2.20745
LOC8052467	FBgn0030731	Mfe2	2.56379	2.2056	2.3847	2.2056
LOC115308871	FBgn0031985	mon2	2.20544	2.58975	2.39759	2.20544
LOC121835019	#N/A	#N/A	2.19529	2.28608	2.24068	2.19529
LOC8034284	#N/A	#N/A	3.24554	2.19284	2.71919	2.19284
LOC120838564	FBgn0010292	bys	2.19165	2.76546	2.47855	2.19165
LOC8040076	#N/A	#N/A	2.19142	2.84545	2.51844	2.19142
LOC121835869	#N/A	#N/A	2.18955	2.39615	2.29285	2.18955
LOC120837518	#N/A	#N/A	2.18733	2.49373	2.34053	2.18733
LOC8043021	#N/A	#N/A	3.11604	2.17524	2.64564	2.17524
LOC8024960	FBgn0031119	CG1812	2.17417	2.88412	2.52914	2.17417
LOC8036217	#N/A	#N/A	2.28254	2.17405	2.22829	2.17405
LOC8052504	FBgn0030100	CG12106	2.45024	2.17403	2.31213	2.17403
LOC120841332	#N/A	#N/A	2.17117	2.41366	2.29241	2.17117
LOC8036832	#N/A	#N/A	2.16644	2.31636	2.2414	2.16644
LOC120843719	#N/A	#N/A	2.18804	2.16617	2.1771	2.16617
LOC8031132	FBgn0035488	CG11593	2.64656	2.16165	2.40411	2.16165
LOC120841373	#N/A	#N/A	2.15865	2.37712	2.26789	2.15865
LOC8032616	FBgn0029157	ssh	2.15636	2.22886	2.19261	2.15636
LOC120842851	#N/A	#N/A	2.39398	2.15624	2.27511	2.15624
LOC8033924	FBgn0031418	CG3609	2.27347	2.15167	2.21257	2.15167
LOC8051117	FBgn0031528	CG15412	2.36577	2.15131	2.25854	2.15131
LOC8024183	FBgn0031869	CG18304	2.15031	2.16446	2.15739	2.15031
LOC120846079	FBgn0024245	dnt	2.14754	2.19515	2.17134	2.14754
LOC8041829	FBgn0035121	Tudor-SN	2.70006	2.14359	2.42182	2.14359
LOC121838417	FBgn0038047	CG5245	2.35442	2.14215	2.24828	2.14215
LOC8028178	FBgn0041195	Pkd2	2.42301	2.14027	2.28164	2.14027
LOC8030408	#N/A	#N/A	2.16648	2.13764	2.15206	2.13764
LOC8034979	FBgn0261792	snRNP-U1-C	2.13326	2.90466	2.51896	2.13326
LOC8031456	FBgn0004889	tws	2.46119	2.13004	2.29561	2.13004
LOC8023704	FBgn0011481	Ssdp	2.48028	2.12933	2.3048	2.12933
LOC8030633	FBgn0085257	CG34228	3.61062	2.12772	2.86917	2.12772
LOC8040025	FBgn0283682	Ge-1	2.12396	2.96557	2.54477	2.12396
LOC8051411	FBgn0034722	Rtf1	2.12396	2.61186	2.36791	2.12396
LOC8026951	FBgn0039180	CG5715	2.14116	2.12204	2.1316	2.12204
LOC8042925	FBgn0037897	Sptz	2.76513	2.12006	2.4426	2.12006
LOC120848922	#N/A	#N/A	2.22675	2.11997	2.17336	2.11997
LOC121833599	#N/A	#N/A	2.63332	2.11909	2.37621	2.11909
LOC8032304	#N/A	#N/A	2.7248	2.11537	2.42009	2.11537
LOC8040204	FBgn0053289	ppk5	2.71104	2.11537	2.4132	2.11537
LOC115319234	FBgn0038013	CG10038	2.112	2.68187	2.39694	2.112
LOC8038935	#N/A	#N/A	2.11166	2.10461	2.10813	2.10461
LOC8028193	#N/A	#N/A	2.64159	2.1018	2.3717	2.1018
LOC8031245	#N/A	#N/A	3.08351	2.10165	2.59258	2.10165
LOC8030836	#N/A	#N/A	2.10057	2.13861	2.11959	2.10057
LOC8041933	FBgn0001308	Khc	2.14294	2.09904	2.12099	2.09904
LOC115323862	#N/A	#N/A	2.09844	3.29507	2.69676	2.09844
LOC8023370	FBgn0031406	Send1	2.09576	2.29246	2.19411	2.09576
LOC120839084	FBgn0037447	Neurochondrin	2.93667	2.08906	2.51286	2.08906
LOC8033651	FBgn0259108	futsch	3.01039	2.08844	2.54942	2.08844
LOC8025822	FBgn0038810	Srp72	2.08514	2.14195	2.11354	2.08514
LOC8032453	FBgn0039125	Ndc1	2.56868	2.08374	2.32621	2.08374
LOC8051182	FBgn0028406	Drep4	2.08106	3.22173	2.6514	2.08106
LOC8024611	FBgn0038571	CG7215	2.07984	2.40666	2.24325	2.07984
LOC8030472	FBgn0260655	l(3)76BDm	2.4418	2.07872	2.26026	2.07872
LOC8028751	FBgn0029996	UbcE2H	3.04893	2.07817	2.56355	2.07817
LOC120844518	#N/A	#N/A	2.72013	2.07679	2.39846	2.07679
LOC8033572	FBgn0035969	CG4476	2.07348	2.41389	2.24368	2.07348
LOC8051351	#N/A	#N/A	2.07328	2.21583	2.14456	2.07328
LOC115333097	FBgn0038719	CG16727	2.0727	2.07417	2.07344	2.0727
LOC115311231	#N/A	#N/A	2.70366	2.07124	2.38745	2.07124
LOC8032420	FBgn0037539	CG10435	2.56034	2.06858	2.31446	2.06858
LOC8025460	#N/A	#N/A	2.47915	2.06599	2.27257	2.06599
LOC120842433	#N/A	#N/A	2.27603	2.06563	2.17083	2.06563
LOC8025573	FBgn0035238	CG12104	2.06364	2.83106	2.44735	2.06364
LOC121835250	FBgn0035160	hng3	2.56897	2.05356	2.31127	2.05356
LOC8023733	#N/A	#N/A	2.21417	2.05041	2.13229	2.05041
LOC120841278	#N/A	#N/A	2.13838	2.04876	2.09357	2.04876
LOC115325347	FBgn0026371	SAK	2.04592	2.31432	2.18012	2.04592
LOC8034657	FBgn0016070	smg	2.6056	2.04513	2.32536	2.04513
LOC8026195	FBgn0032101	CG9586	2.04285	3.03756	2.54021	2.04285
LOC120843858	FBgn0032646	mEFTs	3.35555	2.03749	2.69652	2.03749
LOC120842909	#N/A	#N/A	2.08134	2.0365	2.05892	2.0365
LOC8025091	#N/A	#N/A	2.03544	3.0332	2.53432	2.03544
LOC8028822	FBgn0029756	CG3309	2.08733	2.0352	2.06126	2.0352
LOC115313346	#N/A	#N/A	2.56401	2.0351	2.29956	2.0351
LOC121836447	FBgn0005775	Con	3.3115	2.03241	2.67196	2.03241
LOC121836647	FBgn0036193	CG14135	2.03023	4.13423	3.08223	2.03023
LOC8027972	FBgn0266696	Svil	2.32902	2.02739	2.17821	2.02739
LOC120840270	#N/A	#N/A	2.02711	2.19005	2.10858	2.02711
LOC120836505	#N/A	#N/A	2.02687	2.04148	2.03418	2.02687
LOC115314827	FBgn0031010	CG8028	2.02363	2.35448	2.18905	2.02363
LOC8037559	#N/A	#N/A	2.02914	2.0207	2.02492	2.0207
LOC120845432	#N/A	#N/A	2.17113	2.02019	2.09566	2.02019
LOC8030793	FBgn0034231	APC10	2.29059	2.01711	2.15385	2.01711
LOC115314789	#N/A	#N/A	2.04532	2.01562	2.03047	2.01562
LOC8044064	FBgn0040294	POSH	2.01225	3.675	2.84362	2.01225
LOC8051866	FBgn0263986	cd	2.01153	2.36981	2.19067	2.01153
LOC115325828	#N/A	#N/A	2.13541	2.00479	2.0701	2.00479
LOC8032303	FBgn0260959	MCPH1	2.43197	2.00374	2.21786	2.00374
LOC120839674	#N/A	#N/A	2.00109	2.09815	2.04962	2.00109
LOC121835563	#N/A	#N/A	1.99996	2.49302	2.24649	1.99996
LOC8028466	FBgn0035205	Ctr9	2.01041	1.99628	2.00334	1.99628
LOC8026842	FBgn0020644	Lcp65Ab1	2.31817	1.99624	2.1572	1.99624
LOC8036270	FBgn0039532	Mtl	1.99585	2.25463	2.12524	1.99585
LOC8040543	#N/A	#N/A	2.40953	1.99521	2.20237	1.99521
LOC8041206	FBgn0032482	Pect	2.51636	1.99225	2.2543	1.99225
LOC120841875	FBgn0260012	pds5	2.52099	1.99076	2.25587	1.99076
LOC8041112	FBgn0032517	CG7099	1.98962	4.16152	3.07557	1.98962
LOC120845852	#N/A	#N/A	2.69144	1.98843	2.33993	1.98843
LOC115321560	FBgn0005775	Con	1.98699	2.37452	2.18076	1.98699
LOC120841434	#N/A	#N/A	2.37937	1.98443	2.1819	1.98443
LOC8029108	FBgn0010109	dpn	2.07917	1.9813	2.03023	1.9813
LOC115315607	FBgn0086348	se	1.97935	2.18472	2.08203	1.97935
LOC8038739	FBgn0031562	CG3604	1.97819	2.18521	2.0817	1.97819
LOC8031706	#N/A	#N/A	2.63071	1.9751	2.30291	1.9751
LOC8052427	#N/A	#N/A	1.9675	2.20615	2.08683	1.9675
LOC115313917	#N/A	#N/A	1.96714	2.10772	2.03743	1.96714
LOC8031020	FBgn0024273	WASp	3.09167	1.96694	2.5293	1.96694
LOC115327870	#N/A	#N/A	2.25771	1.96569	2.1117	1.96569
LOC8039621	FBgn0032961	CG1416	1.96222	2.13318	2.0477	1.96222
LOC8031472	FBgn0260964	Vmat	2.06978	1.96194	2.01586	1.96194
LOC8044007	FBgn0024362	Naa30A	3.76777	1.95896	2.86336	1.95896
LOC115324405	#N/A	#N/A	2.92292	1.95896	2.44094	1.95896
LOC8051952	#N/A	#N/A	2.06909	1.95703	2.01306	1.95703
LOC115332803	FBgn0039045	Ctns	1.95632	3.97009	2.96321	1.95632
LOC8025586	FBgn0011836	Taf2	1.98155	1.9555	1.96852	1.9555
LOC8051630	FBgn0086532	Spt-I	2.12089	1.95117	2.03603	1.95117
LOC115320180	FBgn0265595	CG44422	2.0617	1.948	2.00485	1.948
LOC120847197	#N/A	#N/A	1.97021	1.94784	1.95903	1.94784
LOC8029135	#N/A	#N/A	1.94742	2.27362	2.11052	1.94742
LOC8041980	#N/A	#N/A	1.94451	2.60276	2.27363	1.94451
LOC120841977	#N/A	#N/A	2.03063	1.94252	1.98658	1.94252
LOC120839788	#N/A	#N/A	1.94241	2.25246	2.09743	1.94241
LOC8027432	FBgn0033973	HPS1	1.94176	2.14963	2.0457	1.94176
LOC8023926	FBgn0035909	ergic53	1.94059	1.99628	1.96843	1.94059
LOC120849052	FBgn0039969	Fis1	2.84119	1.93942	2.3903	1.93942
LOC8039807	#N/A	#N/A	1.93592	2.00275	1.96933	1.93592
LOC8034616	FBgn0051475	myd	1.93461	2.09187	2.01324	1.93461
LOC8040316	FBgn0262732	mbf1	1.93349	4.36436	3.14892	1.93349
LOC115320057	FBgn0025678	CaBP1	1.93233	2.09623	2.01428	1.93233
LOC115317762	#N/A	#N/A	2.18627	1.93196	2.05912	1.93196
LOC8031667	FBgn0020388	Gcn5	3.25497	1.93141	2.59319	1.93141
LOC8026260	FBgn0001220	Hsc70-5	3.23228	1.93141	2.58184	1.93141
LOC8041113	FBgn0031868	Rat1	2.77191	1.92967	2.35079	1.92967
LOC120847472	#N/A	#N/A	1.98945	1.92967	1.95956	1.92967
LOC120840034	#N/A	#N/A	2.9367	1.92815	2.43243	1.92815
LOC8035696	FBgn0035145	MED14	2.99896	1.92387	2.46141	1.92387
LOC115320777	FBgn0027873	Cpsf100	2.13144	1.92387	2.02765	1.92387
LOC8028606	FBgn0035923	CG6511	3.00241	1.92075	2.46158	1.92075
LOC8043923	#N/A	#N/A	1.91927	2.60938	2.26432	1.91927
LOC121834299	#N/A	#N/A	1.91718	2.21402	2.0656	1.91718
LOC8037038	FBgn0263740	eIF2gamma	2.16533	1.91711	2.04122	1.91711
LOC115313041	FBgn0034961	CG3163	2.01156	1.91639	1.96398	1.91639
LOC115323547	#N/A	#N/A	2.4927	1.91592	2.20431	1.91592
LOC8029648	FBgn0033812	Pex13	1.91385	1.94734	1.9306	1.91385
LOC8033366	FBgn0027359	Tim8	2.64954	1.91236	2.28095	1.91236
LOC8038438	FBgn0035298	SCOT	2.15967	1.90967	2.03467	1.90967
LOC8052609	FBgn0039380	CG5890	1.90879	2.0205	1.96465	1.90879
LOC115318213	#N/A	#N/A	1.90847	2.00345	1.95596	1.90847
LOC120844567	#N/A	#N/A	1.90626	3.29787	2.60207	1.90626
LOC8037495	FBgn0026206	mei-P26	1.90626	1.94734	1.9268	1.90626
LOC8043064	FBgn0034708	Vps35	3.36841	1.90549	2.63695	1.90549
LOC8034930	FBgn0039770	CG15537	1.90501	2.53414	2.21957	1.90501
LOC120842590	#N/A	#N/A	2.2284	1.90434	2.06637	1.90434
LOC8024414	FBgn0039405	PIG-P	3.53307	1.89746	2.71527	1.89746
LOC8028677	FBgn0038826	Syp	3.36188	1.89698	2.62943	1.89698
LOC8037283	#N/A	#N/A	1.89538	2.17511	2.03524	1.89538
LOC8024090	FBgn0033010	Atf6	1.91869	1.89299	1.90584	1.89299
LOC8052502	FBgn0030514	Mrgn1	2.05847	1.88646	1.97246	1.88646
LOC8028629	#N/A	#N/A	3.02267	1.88382	2.45325	1.88382
LOC121835300	#N/A	#N/A	2.02513	1.88134	1.95324	1.88134
LOC8032629	FBgn0033979	Cyp6a19	1.88124	1.95648	1.91886	1.88124
LOC120845775	FBgn0038256	CG7530	1.87976	2.05632	1.96804	1.87976
LOC115332712	#N/A	#N/A	2.34226	1.87834	2.1103	1.87834
LOC8036032	#N/A	#N/A	1.87384	2.62082	2.24733	1.87384
LOC8027344	FBgn0039378	alpha4GT2	2.11027	1.87251	1.99139	1.87251
LOC8050430	FBgn0015230	Glut3	1.87137	2.16604	2.01871	1.87137
LOC115330154	FBgn0002924	ncd	1.87034	2.71462	2.29248	1.87034
LOC8040712	FBgn0259184	CG42288	1.86793	2.11577	1.99185	1.86793
LOC8040688	FBgn0039689	CIA30	1.86742	2.29778	2.0826	1.86742
LOC8040344	FBgn0051213	CG31213	3.15121	1.86688	2.50904	1.86688
LOC115315150	#N/A	#N/A	1.94359	1.86179	1.90269	1.86179
LOC120839082	FBgn0045866	bai	2.12396	1.85937	1.99166	1.85937
LOC121837855	#N/A	#N/A	1.85868	2.5696	2.21414	1.85868
LOC121046195	FBgn0030186	CG2962	1.85752	3.12637	2.49194	1.85752
LOC121835350	FBgn0263832	Rcd5	1.99021	1.85742	1.92382	1.85742
LOC115310288	#N/A	#N/A	1.85155	1.97159	1.91157	1.85155
LOC115310938	FBgn0021979	l(2)k09913	2.30906	1.84695	2.078	1.84695
LOC8033750	FBgn0035851	MED24	1.84515	1.8741	1.85962	1.84515
LOC120840261	FBgn0036292	CG10646	1.84245	2.33699	2.08972	1.84245
LOC121047105	#N/A	#N/A	2.26776	1.84134	2.05455	1.84134
LOC121835266	#N/A	#N/A	1.84131	1.84085	1.84108	1.84085
LOC8035955	FBgn0034008	CG8152	1.8407	1.90125	1.87098	1.8407
LOC120846818	#N/A	#N/A	1.8375	1.99136	1.91443	1.8375
LOC8051891	FBgn0015338	CG5861	1.83532	1.95703	1.89618	1.83532
LOC115320946	FBgn0033735	Dera	1.83381	3.06027	2.44704	1.83381
LOC115310143	#N/A	#N/A	1.83106	1.89401	1.86254	1.83106
LOC8034991	FBgn0039048	CG17111	1.83071	2.13944	1.98507	1.83071
LOC8052411	FBgn0031057	Ubqn	1.82507	1.85198	1.83853	1.82507
LOC8043756	FBgn0038968	CG12499	1.82504	2.38339	2.10421	1.82504
LOC115309139	#N/A	#N/A	1.82426	1.86688	1.84557	1.82426
LOC8031711	FBgn0265464	Traf6	3.6147	1.82414	2.71942	1.82414
LOC8052207	FBgn0003117	pnr	3.28108	1.82402	2.55255	1.82402
LOC115327457	FBgn0262580	CG43120	1.82402	3.12637	2.4752	1.82402
LOC121837885	#N/A	#N/A	1.82068	2.1727	1.99669	1.82068
LOC8050579	FBgn0034249	RhoGAP54D	1.8199	2.28832	2.05411	1.8199
LOC120842442	#N/A	#N/A	1.81879	1.96778	1.89328	1.81879
LOC8040329	FBgn0039044	p53	1.81554	3.69657	2.75605	1.81554
LOC8040336	FBgn0029878	Pat1	1.81454	2.2764	2.04547	1.81454
LOC8041983	FBgn0035970	CG4483	1.90626	1.81299	1.85963	1.81299
LOC120836637	#N/A	#N/A	2.46267	1.81276	2.13772	1.81276
LOC8039561	FBgn0039335	Vps33B	2.11867	1.80919	1.96393	1.80919
LOC8036614	FBgn0033324	CG14744	1.90501	1.80886	1.85693	1.80886
LOC8037393	FBgn0031452	Cwc25	1.83758	1.80886	1.82322	1.80886
LOC120841894	FBgn0027780	Aasdh	2.40965	1.80585	2.10775	1.80585
LOC8035299	FBgn0025574	Pli	1.80118	3.97318	2.88718	1.80118
LOC115324525	#N/A	#N/A	2.35494	1.80022	2.07758	1.80022
LOC8038096	FBgn0032956	Cul2	1.96142	1.79907	1.88024	1.79907
LOC115317796	FBgn0037090	Est-Q	1.79868	2.53028	2.16448	1.79868
LOC8044150	FBgn0032261	CG6094	1.79868	2.14898	1.97383	1.79868
LOC8038016	#N/A	#N/A	2.20093	1.79836	1.99964	1.79836
LOC115319408	FBgn0030425	Nep6	1.88519	1.79239	1.83879	1.79239
LOC8053504	FBgn0034197	Cda9	1.78885	2.72661	2.25773	1.78885
LOC8033465	FBgn0027329	CCT6	2.17231	1.78728	1.97979	1.78728
LOC8028408	FBgn0085442	NKAIN	1.78664	2.36195	2.0743	1.78664
LOC115318424	#N/A	#N/A	1.8726	1.78473	1.82867	1.78473
LOC8054077	FBgn0264089	sli	3.19411	1.78465	2.48938	1.78465
LOC120844244	FBgn0011656	Mef2	2.10776	1.78444	1.9461	1.78444
LOC8033939	#N/A	#N/A	2.02485	1.78275	1.9038	1.78275
LOC115314811	#N/A	#N/A	2.58196	1.78049	2.18123	1.78049
LOC8027110	FBgn0031463	G6P	2.08682	1.78	1.93341	1.78
LOC8040904	FBgn0037466	CG1965	1.77819	1.85155	1.81487	1.77819
LOC8050981	FBgn0039269	veli	1.77689	2.73422	2.25555	1.77689
LOC121836366	FBgn0035146	CG13893	1.77573	2.57674	2.17623	1.77573
LOC120838565	FBgn0029994	Ldsdh1	2.07328	1.77565	1.92447	1.77565
LOC8043273	FBgn0010741	Pfdn2	1.77542	1.81037	1.79289	1.77542
LOC8042664	#N/A	#N/A	1.78078	1.77498	1.77788	1.77498
LOC121832947	#N/A	#N/A	1.77479	1.80886	1.79183	1.77479
LOC121835555	FBgn0260456	CG4806	1.77456	2.69495	2.23476	1.77456
LOC8054030	FBgn0034093	CG15706	2.95421	1.77358	2.36389	1.77358
LOC8032430	FBgn0262160	CG9932	1.97135	1.77276	1.87205	1.77276
LOC120850111	#N/A	#N/A	1.76965	1.85858	1.81412	1.76965
LOC8038940	#N/A	#N/A	1.76708	2.10409	1.93558	1.76708
LOC8026584	#N/A	#N/A	1.81113	1.76703	1.78908	1.76703
LOC8037222	FBgn0035849	ERR	1.76614	2.02626	1.8962	1.76614
LOC8040746	FBgn0032050	CG13096	1.87384	1.76561	1.81972	1.76561
LOC8028159	#N/A	#N/A	1.80713	1.76518	1.78615	1.76518
LOC8029507	FBgn0041627	Ku80	2.20038	1.76419	1.98229	1.76419
LOC8031050	#N/A	#N/A	1.76143	1.8167	1.78906	1.76143
LOC115328623	FBgn0028684	Rpt5	1.76085	2.7328	2.24683	1.76085
LOC8037504	FBgn0032945	CG8665	1.76028	2.24754	2.00391	1.76028
LOC8040364	FBgn0033708	CG8850	1.76013	1.87494	1.81753	1.76013
LOC8042089	FBgn0033935	Sin1	1.86312	1.75948	1.8113	1.75948
LOC8041504	FBgn0039581	Moca-cyp	1.75471	2.08904	1.92187	1.75471
LOC8043349	FBgn0029877	CG17717	1.7539	1.89657	1.82523	1.7539
LOC8043544	FBgn0034181	Paip1	2.2083	1.75362	1.98096	1.75362
LOC115325201	#N/A	#N/A	1.77183	1.75303	1.76243	1.75303
LOC115326499	FBgn0287594	CG46463	2.2366	1.75244	1.99452	1.75244
LOC115310623	FBgn0026181	Rok	1.79334	1.75212	1.77273	1.75212
LOC120848463	FBgn0035593	Yod1	1.75085	2.02075	1.8858	1.75085
LOC115330126	#N/A	#N/A	1.74978	1.80886	1.77932	1.74978
LOC115325237	#N/A	#N/A	1.74917	2.78725	2.26821	1.74917
LOC8034250	FBgn0267972	Der-1	1.88636	1.74885	1.8176	1.74885
LOC121833390	FBgn0038257	smp-30	1.74863	2.0765	1.91256	1.74863
LOC115315002	#N/A	#N/A	1.74826	2.08642	1.91734	1.74826
LOC8034723	FBgn0265630	sno	3.03014	1.74778	2.38896	1.74778
LOC115326377	FBgn0031611	FIG4	1.74773	1.91707	1.8324	1.74773
LOC115310371	FBgn0261987	Pxt	2.31511	1.74688	2.03099	1.74688
LOC8037406	FBgn0027864	Ogg1	1.74499	2.17253	1.95876	1.74499
LOC8026316	#N/A	#N/A	3.05016	1.74352	2.39684	1.74352
LOC8037558	FBgn0259174	Nedd4	4.04775	1.74326	2.8955	1.74326
LOC8032063	FBgn0050291	CG30291	1.73936	1.81488	1.77712	1.73936
LOC115329905	FBgn0000330	cm	2.69618	1.73869	2.21743	1.73869
LOC115329089	#N/A	#N/A	1.73867	1.83511	1.78689	1.73867
LOC121834289	#N/A	#N/A	2.08514	1.73599	1.91056	1.73599
LOC8029065	FBgn0010591	Sply	1.72881	1.73738	1.7331	1.72881
LOC120838262	FBgn0015391	glu	1.75183	1.72677	1.7393	1.72677
LOC8026591	FBgn0034083	lbk	1.72547	2.10818	1.91683	1.72547
LOC115319735	FBgn0035036	CG4707	2.13425	1.72239	1.92832	1.72239
LOC121834774	#N/A	#N/A	1.76548	1.72239	1.74394	1.72239
LOC8030156	FBgn0031161	CG15445	1.78068	1.7204	1.75054	1.7204
LOC121833510	#N/A	#N/A	1.98763	1.72022	1.85392	1.72022
LOC8024479	FBgn0038577	CG12321	1.71919	2.16189	1.94054	1.71919
LOC120841487	FBgn0004892	sob	1.75983	1.71872	1.73927	1.71872
LOC8038194	FBgn0052238	TTLL1B	1.96855	1.71618	1.84236	1.71618
LOC8053613	FBgn0023143	Uba1	1.71514	1.90686	1.811	1.71514
LOC8040056	FBgn0031820	Daxx	1.71327	2.5369	2.12509	1.71327
LOC121837375	FBgn0022800	Cad96Ca	1.7099	1.71309	1.7115	1.7099
LOC120844533	#N/A	#N/A	1.74295	1.70881	1.72588	1.70881
LOC8035832	FBgn0003274	RpLP2	1.70743	2.48118	2.09431	1.70743
LOC8041809	FBgn0052708	CG32708	1.70743	2.05423	1.88083	1.70743
LOC8032745	FBgn0038453	Arl6IP1	1.70492	2.09091	1.89792	1.70492
LOC120835974	FBgn0033000	CG14464	2.25064	1.70276	1.9767	1.70276
LOC120845843	#N/A	#N/A	1.70255	1.80297	1.75276	1.70255
LOC115329850	#N/A	#N/A	1.70119	2.60378	2.15249	1.70119
LOC8023544	FBgn0031703	Acsf2	2.49508	1.70095	2.09802	1.70095
LOC8032461	#N/A	#N/A	2.49957	1.70049	2.10003	1.70049
LOC8031956	FBgn0262733	Src64B	1.87736	1.6999	1.78863	1.6999
LOC120842912	FBgn0039758	CG9737	1.69967	1.99508	1.84737	1.69967
LOC8028737	FBgn0027101	Dyrk3	3.54892	1.69951	2.62422	1.69951
LOC8026107	#N/A	#N/A	1.69875	1.69793	1.69834	1.69793
LOC8029019	FBgn0261862	whd	1.73046	1.69726	1.71386	1.69726
LOC8051910	FBgn0033199	CG17985	1.77913	1.69721	1.73817	1.69721
LOC8024820	FBgn0039780	PH4alphaNE1	2.04105	1.69467	1.86786	1.69467
LOC120837406	#N/A	#N/A	1.69146	2.0266	1.85903	1.69146
LOC8053878	FBgn0032870	CG2608	2.28748	1.69086	1.98917	1.69086
LOC115310421	#N/A	#N/A	1.68984	2.75459	2.22221	1.68984
LOC8051194	FBgn0015618	Cdk8	3.01979	1.68746	2.35363	1.68746
LOC8043898	FBgn0263697	Uba3	1.68487	2.11992	1.9024	1.68487
LOC121836016	#N/A	#N/A	1.68464	3.05758	2.37111	1.68464
LOC8052623	#N/A	#N/A	1.68292	1.74999	1.71646	1.68292
LOC8025954	FBgn0033988	pcs	1.68265	2.62641	2.15453	1.68265
LOC120850121	#N/A	#N/A	1.68238	3.58299	2.63268	1.68238
LOC8053936	#N/A	#N/A	1.74657	1.68146	1.71401	1.68146
LOC8033349	FBgn0031814	retm	1.68096	1.85121	1.76608	1.68096
LOC8024216	FBgn0031002	CG14196	1.68087	1.71501	1.69794	1.68087
LOC121837514	FBgn0243516	Vrp1	2.10416	1.67894	1.89155	1.67894
LOC120846461	#N/A	#N/A	2.6392	1.67805	2.15862	1.67805
LOC115308385	FBgn0020621	Pkn	1.67652	3.0492	2.36286	1.67652
LOC115324794	#N/A	#N/A	1.99688	1.67607	1.83648	1.67607
LOC121046848	#N/A	#N/A	1.8728	1.67607	1.77443	1.67607
LOC115312063	#N/A	#N/A	2.13733	1.67477	1.90605	1.67477
LOC8039420	FBgn0083228	Frq2	1.67268	2.04148	1.85708	1.67268
LOC8051326	FBgn0034389	Mctp	2.44608	1.67079	2.05843	1.67079
LOC8029036	#N/A	#N/A	1.83905	1.66871	1.75388	1.66871
LOC115326389	#N/A	#N/A	1.66855	3.38461	2.52658	1.66855
LOC8023501	#N/A	#N/A	1.66849	1.88147	1.77498	1.66849
LOC8028381	FBgn0085428	Nox	1.66698	2.2003	1.93364	1.66698
LOC8043535	FBgn0036208	Gcat	2.12735	1.66643	1.89689	1.66643
LOC8026042	#N/A	#N/A	1.71858	1.66643	1.69251	1.66643
LOC115320094	#N/A	#N/A	1.68206	1.66643	1.67425	1.66643
LOC120846494	#N/A	#N/A	1.66553	1.70914	1.68733	1.66553
LOC8041115	FBgn0260487	CG42534	1.66533	2.82295	2.24414	1.66533
LOC121833392	#N/A	#N/A	1.66398	1.70538	1.68468	1.66398
LOC8036206	#N/A	#N/A	1.6621	1.72709	1.6946	1.6621
LOC8030764	#N/A	#N/A	2.48529	1.66115	2.07322	1.66115
LOC8035490	#N/A	#N/A	1.65987	1.90946	1.78467	1.65987
LOC115332846	FBgn0086356	tum	1.90184	1.6594	1.78062	1.6594
LOC8039182	FBgn0032292	EMC3	1.6592	2.85313	2.25616	1.6592
LOC8033510	FBgn0036774	mRpS26	2.653	1.65886	2.15593	1.65886
LOC121046046	#N/A	#N/A	1.73554	1.6588	1.69717	1.6588
LOC8033423	FBgn0052187	CG32187	2.10953	1.65734	1.88344	1.65734
LOC8031048	FBgn0033544	CG7220	1.65653	1.7462	1.70137	1.65653
LOC8029027	FBgn0037182	ArfGAP3	1.65569	2.26158	1.95863	1.65569
LOC121836305	#N/A	#N/A	1.83393	1.65498	1.74445	1.65498
LOC120844392	#N/A	#N/A	1.65431	2.40973	2.03202	1.65431
LOC115329188	#N/A	#N/A	2.81793	1.65361	2.23577	1.65361
LOC115309845	FBgn0037838	TTLL15	2.25064	1.65361	1.95213	1.65361
LOC8026740	FBgn0028690	Rpn5	2.06949	1.65361	1.86155	1.65361
LOC8023901	FBgn0001995	mRpL4	1.65337	1.7536	1.70349	1.65337
LOC121837538	FBgn0259482	Mob3	1.65337	1.74398	1.69868	1.65337
LOC120837751	#N/A	#N/A	1.65109	2.67034	2.16071	1.65109
LOC8040542	FBgn0028868	CG4701	1.65066	2.01729	1.83397	1.65066
LOC8043697	FBgn0051163	SKIP	1.82646	1.64863	1.73755	1.64863
LOC115329322	#N/A	#N/A	1.64861	1.88669	1.76765	1.64861
LOC8038856	#N/A	#N/A	1.95624	1.6472	1.80172	1.6472
LOC121835797	FBgn0037898	Dtd	1.79768	1.64626	1.72197	1.64626
LOC121045927	#N/A	#N/A	1.64346	2.61899	2.13123	1.64346
LOC121834535	#N/A	#N/A	1.64062	1.68069	1.66065	1.64062
LOC8025568	FBgn0039006	Cyp6d4	1.75021	1.63869	1.69445	1.63869
LOC8040267	FBgn0261530	nbs	1.63776	2.0998	1.86878	1.63776
LOC121836367	#N/A	#N/A	1.63712	2.03749	1.83731	1.63712
LOC8036333	#N/A	#N/A	1.63425	1.79116	1.7127	1.63425
LOC120837699	FBgn0034314	nopo	2.36484	1.63205	1.99844	1.63205
LOC8032206	FBgn0039861	pasha	1.90644	1.63169	1.76907	1.63169
LOC8031929	FBgn0266669	Sec3	1.63112	1.85072	1.74092	1.63112
LOC8030779	FBgn0038617	Wdr37	2.21893	1.63034	1.92463	1.63034
LOC8027201	#N/A	#N/A	1.84212	1.62975	1.73593	1.62975
LOC115320370	FBgn0037442	gzl	1.79868	1.62975	1.71422	1.62975
LOC8041187	FBgn0035626	lin-28	2.01079	1.62899	1.81989	1.62899
LOC8026654	FBgn0000996	dup	1.9125	1.62899	1.77075	1.62899
LOC115311417	FBgn0050496	CG30496	1.62829	1.68453	1.65641	1.62829
LOC115332424	#N/A	#N/A	1.62788	2.22705	1.92746	1.62788
LOC120847836	FBgn0012036	Aldh	1.62577	1.98519	1.80548	1.62577
LOC8032597	FBgn0039531	CG5611	1.62388	2.25556	1.93972	1.62388
LOC121836029	#N/A	#N/A	1.62124	1.66601	1.64362	1.62124
LOC120838938	#N/A	#N/A	1.62115	1.72239	1.67177	1.62115
LOC120851134	#N/A	#N/A	1.67996	1.62082	1.65039	1.62082
LOC8027768	#N/A	#N/A	1.62073	2.28469	1.95271	1.62073
LOC8033539	FBgn0025382	Rab27	1.61656	1.79263	1.7046	1.61656
LOC115327801	FBgn0035529	Fdx2	1.62542	1.61549	1.62045	1.61549
LOC8025081	FBgn0261269	conv	1.61402	1.65752	1.63577	1.61402
LOC8042838	#N/A	#N/A	1.61375	2.00035	1.80705	1.61375
LOC121833556	#N/A	#N/A	1.87831	1.61307	1.74569	1.61307
LOC8039795	FBgn0004795	retn	1.61302	2.19345	1.90324	1.61302
LOC8032040	FBgn0032840	sNPF	1.6122	1.85205	1.73212	1.6122
LOC121836778	#N/A	#N/A	1.78465	1.61153	1.69809	1.61153
LOC8031194	FBgn0034720	Liprin-gamma	1.61135	1.69225	1.6518	1.61135
LOC8027793	#N/A	#N/A	1.61115	2.88376	2.24746	1.61115
LOC115324686	#N/A	#N/A	1.61108	1.88147	1.74628	1.61108
LOC115314854	#N/A	#N/A	1.75321	1.61009	1.68165	1.61009
LOC8027441	#N/A	#N/A	1.66498	1.60628	1.63563	1.60628
LOC8033416	FBgn0031799	Pez	1.90584	1.60499	1.75542	1.60499
LOC8036056	FBgn0001297	kay	1.60415	2.82822	2.21618	1.60415
LOC120843432	FBgn0033273	Gasz	1.63712	1.60378	1.62045	1.60378
LOC8023381	#N/A	#N/A	2.96297	1.60258	2.28278	1.60258
LOC120842904	#N/A	#N/A	2.45298	1.60241	2.02769	1.60241
LOC8035083	#N/A	#N/A	1.96485	1.60192	1.78339	1.60192
LOC8042562	#N/A	#N/A	3.10315	1.60185	2.3525	1.60185
LOC120839633	#N/A	#N/A	1.60022	1.62766	1.61394	1.60022
LOC115313868	#N/A	#N/A	2.01731	1.59898	1.80815	1.59898
LOC121833518	#N/A	#N/A	1.59867	2.58348	2.09107	1.59867
LOC8042131	#N/A	#N/A	2.09871	1.59853	1.84862	1.59853
LOC8037928	FBgn0014340	mof	1.59781	3.52379	2.5608	1.59781
LOC121832901	FBgn0039378	alpha4GT2	2.89722	1.59673	2.24697	1.59673
LOC120844921	FBgn0001992	Cyp303a1	1.8244	1.59506	1.70973	1.59506
LOC8033693	#N/A	#N/A	1.59482	1.66472	1.62977	1.59482
LOC8030224	FBgn0037092	M6	1.98068	1.59476	1.78772	1.59476
LOC120839662	FBgn0028841	jhamt	1.71402	1.59448	1.65425	1.59448
LOC8034411	FBgn0034030	CG8192	1.59423	1.71026	1.65224	1.59423
LOC8042592	FBgn0283477	SF2	1.76627	1.59365	1.67996	1.59365
LOC115331674	FBgn0035486	Gr64d	1.59261	1.66643	1.62952	1.59261
LOC121833295	#N/A	#N/A	1.62487	1.59232	1.60859	1.59232
LOC8036205	#N/A	#N/A	2.08477	1.59079	1.83778	1.59079
LOC8037974	#N/A	#N/A	1.97956	1.59019	1.78487	1.59019
LOC115321464	#N/A	#N/A	1.58975	2.31893	1.95434	1.58975
LOC8029868	#N/A	#N/A	1.58836	1.79051	1.68944	1.58836
LOC8053118	FBgn0031617	CG15635	1.81924	1.58814	1.70369	1.58814
LOC115323679	FBgn0010470	Fkbp14	1.62463	1.587	1.60582	1.587
LOC115322242	FBgn0023479	teq	1.5861	2.36829	1.97719	1.5861
LOC115329587	FBgn0250847	CG14034	2.06561	1.58399	1.8248	1.58399
LOC115331651	#N/A	#N/A	2.25536	1.58388	1.91962	1.58388
LOC121836797	#N/A	#N/A	1.58349	1.62421	1.60385	1.58349
LOC8023756	FBgn0036170	CG11714	1.80654	1.58339	1.69497	1.58339
LOC8042778	#N/A	#N/A	1.76548	1.58231	1.6739	1.58231
LOC8052565	FBgn0034345	CG5174	3.05913	1.58112	2.32012	1.58112
LOC8023533	FBgn0021874	Nle	2.25959	1.58052	1.92006	1.58052
LOC115315854	#N/A	#N/A	1.626	1.58037	1.60319	1.58037
LOC8040670	#N/A	#N/A	1.57803	2.48958	2.0338	1.57803
LOC8023210	FBgn0004430	LysS	1.64159	1.57792	1.60975	1.57792
LOC8023930	FBgn0035267	CG13921	1.72425	1.57769	1.65097	1.57769
LOC8036735	FBgn0039830	ATPsynC	1.5887	1.5751	1.5819	1.5751
LOC8024478	#N/A	#N/A	1.85705	1.57463	1.71584	1.57463
LOC8028550	#N/A	#N/A	1.57391	1.9509	1.76241	1.57391
LOC8038191	FBgn0040985	osi	1.62799	1.57377	1.60088	1.57377
LOC8033507	FBgn0011746	ana	1.65569	1.57199	1.61384	1.57199
LOC8036479	#N/A	#N/A	1.57051	2.78278	2.17664	1.57051
LOC8042525	#N/A	#N/A	1.90626	1.56955	1.73791	1.56955
LOC115322576	#N/A	#N/A	1.62393	1.56925	1.59659	1.56925
LOC8025150	FBgn0029968	Ir7g	1.56894	1.59602	1.58248	1.56894
LOC120850462	#N/A	#N/A	1.59681	1.56791	1.58236	1.56791
LOC115317107	#N/A	#N/A	2.36197	1.5666	1.96428	1.5666
LOC8036482	FBgn0016054	phr6-4	1.67307	1.5666	1.61983	1.5666
LOC115316096	FBgn0031883	Caper	1.56569	3.08453	2.32511	1.56569
LOC121836646	#N/A	#N/A	1.56417	2.52476	2.04447	1.56417
LOC8023134	FBgn0011660	Pms2	1.80961	1.56393	1.68677	1.56393
LOC8030459	FBgn0003513	ss	1.56346	1.77247	1.66796	1.56346
LOC8051187	FBgn0012037	Ance	2.56128	1.56296	2.06212	1.56296
LOC115308457	#N/A	#N/A	1.56293	2.68466	2.1238	1.56293
LOC8040915	FBgn0031194	CG17598	1.56206	2.44146	2.00176	1.56206
LOC115321146	#N/A	#N/A	1.56168	1.6592	1.61044	1.56168
LOC8028659	FBgn0266195	Tgs1	2.42097	1.56106	1.99102	1.56106
LOC120839250	#N/A	#N/A	1.93708	1.56106	1.74907	1.56106
LOC8041686	FBgn0035020	CG13585	1.56053	2.13688	1.8487	1.56053
LOC115311580	#N/A	#N/A	1.55994	1.60707	1.58351	1.55994
LOC120835958	FBgn0036099	CG11811	1.55865	2.53131	2.04498	1.55865
LOC8029189	FBgn0023527	CG3071	1.55865	2.08175	1.8202	1.55865
LOC115314867	#N/A	#N/A	1.58018	1.55815	1.56916	1.55815
LOC8050608	FBgn0033313	Cirl	1.55812	1.68727	1.62269	1.55812
LOC8053092	FBgn0263599	Brr2	1.60827	1.5565	1.58239	1.5565
LOC8034745	#N/A	#N/A	1.93877	1.55377	1.74627	1.55377
LOC120851149	FBgn0034649	PIG-M	1.55134	1.94734	1.74934	1.55134
LOC8029933	#N/A	#N/A	1.71919	1.5493	1.63425	1.5493
LOC8023507	#N/A	#N/A	1.5492	2.22741	1.8883	1.5492
LOC115317713	#N/A	#N/A	2.30166	1.5491	1.92538	1.5491
LOC8040663	FBgn0015795	Rab7	2.10416	1.54878	1.82647	1.54878
LOC8040737	FBgn0002938	ninaC	1.54792	2.11613	1.83203	1.54792
LOC121835031	FBgn0027378	MRG15	1.54583	1.84339	1.69461	1.54583
LOC8023557	FBgn0028691	Rpn9	1.54445	2.71699	2.13072	1.54445
LOC121836824	#N/A	#N/A	1.59829	1.54438	1.57133	1.54438
LOC8041858	#N/A	#N/A	1.57123	1.5443	1.55777	1.5443
LOC115317407	FBgn0030009	CG15336	1.5433	1.69564	1.61947	1.5433
LOC8031664	FBgn0027570	Nep2	1.83354	1.543	1.68827	1.543
LOC8027906	FBgn0005411	U2af50	1.54043	2.06511	1.80277	1.54043
LOC8029829	FBgn0043002	Chrac-14	1.54484	1.5393	1.54207	1.5393
LOC120839868	#N/A	#N/A	1.62971	1.53862	1.58417	1.53862
LOC115310415	#N/A	#N/A	1.53753	1.74148	1.6395	1.53753
LOC8030786	FBgn0032036	CG13384	1.80671	1.53645	1.67158	1.53645
LOC115320727	FBgn0031099	CG17065	1.67307	1.53587	1.60447	1.53587
LOC121837339	#N/A	#N/A	1.53581	2.06642	1.80112	1.53581
LOC120844192	FBgn0037633	CG9839	1.53535	2.08347	1.80941	1.53535
LOC120849198	#N/A	#N/A	1.54484	1.53462	1.53973	1.53462
LOC115325377	FBgn0004556	Dbp73D	2.14576	1.53393	1.83985	1.53393
LOC8037499	FBgn0011648	Mad	2.05393	1.53393	1.79393	1.53393
LOC8029637	FBgn0036519	CG7650	1.94416	1.53352	1.73884	1.53352
LOC8032396	FBgn0032600	BuGZ	1.53266	1.61787	1.57527	1.53266
LOC121838397	#N/A	#N/A	1.53229	1.94673	1.73951	1.53229
LOC115326140	#N/A	#N/A	1.53199	1.65946	1.59572	1.53199
LOC115320757	#N/A	#N/A	1.53074	2.24442	1.88758	1.53074
LOC115328239	#N/A	#N/A	2.30736	1.53044	1.9189	1.53044
LOC121838356	#N/A	#N/A	2.03418	1.53031	1.78224	1.53031
LOC115325010	#N/A	#N/A	2.4222	1.53028	1.97624	1.53028
LOC8034380	#N/A	#N/A	1.52985	1.62218	1.57602	1.52985
LOC8041669	#N/A	#N/A	1.54391	1.52866	1.53629	1.52866
LOC8024640	FBgn0031538	CG3246	1.52839	1.67873	1.60356	1.52839
LOC8027009	FBgn0016797	fz2	1.52821	2.10674	1.81748	1.52821
LOC8031141	FBgn0032135	GlcAT-S	1.52773	1.72239	1.62506	1.52773
LOC8037711	#N/A	#N/A	2.38223	1.5267	1.95447	1.5267
LOC8050492	FBgn0036463	Reck	2.3509	1.5267	1.9388	1.5267
LOC8030957	FBgn0010173	RPA1	1.95554	1.5267	1.74112	1.5267
LOC8023456	FBgn0264694	mgr	1.64902	1.5267	1.58786	1.5267
LOC8025560	FBgn0038065	Snx3	1.52781	1.5267	1.52726	1.5267
LOC121047718	FBgn0037633	CG9839	1.52666	2.10409	1.81537	1.52666
LOC120846356	FBgn0030944	Hou	1.52659	2.17025	1.84842	1.52659
LOC121048660	FBgn0041247	Gr28a	1.78965	1.52653	1.65809	1.52653
LOC8052244	FBgn0016975	stnB	1.52593	1.55958	1.54275	1.52593
LOC8032208	FBgn0037142	CG14562	1.52586	1.74148	1.63367	1.52586
LOC121838077	#N/A	#N/A	1.52552	1.83708	1.6813	1.52552
LOC115328603	#N/A	#N/A	1.52491	1.52488	1.5249	1.52488
LOC8027605	FBgn0040235	c12.1	1.5245	1.58771	1.55611	1.5245
LOC120836181	#N/A	#N/A	1.52302	1.74022	1.63162	1.52302
LOC8030324	FBgn0034267	CG4984	1.52259	2.01444	1.76851	1.52259
LOC8025689	FBgn0267106	CG45546	1.58892	1.52259	1.55575	1.52259
LOC8037758	#N/A	#N/A	1.52104	1.56163	1.54134	1.52104
LOC8030293	FBgn0017457	U2af38	1.80335	1.52063	1.66199	1.52063
LOC8035706	FBgn0037372	Dcps	1.51976	1.75257	1.63616	1.51976
LOC120847947	FBgn0004852	Ac76E	1.80129	1.51923	1.66026	1.51923
LOC115312695	#N/A	#N/A	1.51904	1.72209	1.62057	1.51904
LOC8024207	FBgn0036772	CG5290	1.5173	1.83381	1.67555	1.5173
LOC120836330	#N/A	#N/A	1.51698	1.91696	1.71697	1.51698
LOC8027218	FBgn0015589	Apc	1.72425	1.51394	1.61909	1.51394
LOC8033988	FBgn0086674	Tpst	1.51378	2.11264	1.81321	1.51378
LOC8024431	FBgn0032414	CG17211	1.64079	1.51305	1.57692	1.51305
LOC8033752	#N/A	#N/A	1.71323	1.51089	1.61206	1.51089
LOC8038665	#N/A	#N/A	1.51077	1.54166	1.52622	1.51077
LOC8025361	#N/A	#N/A	1.50858	2.31691	1.91275	1.50858
LOC8026252	#N/A	#N/A	1.50469	2.26158	1.88313	1.50469
LOC8028748	FBgn0027506	EDTP	2.68645	1.50455	2.0955	1.50455
LOC8034262	FBgn0025373	Fpps	1.50299	1.87602	1.6895	1.50299
LOC120841489	#N/A	#N/A	1.50177	1.56307	1.53242	1.50177
LOC120847857	#N/A	#N/A	1.50128	1.73502	1.61815	1.50128
LOC8038225	FBgn0086917	spok	1.49978	2.21583	1.8578	1.49978
LOC115314025	FBgn0000404	CycA	1.49961	1.98039	1.74	1.49961
LOC8031644	FBgn0026380	Prosbeta3	1.49938	2.14806	1.82372	1.49938
LOC8037982	#N/A	#N/A	1.49843	2.92427	2.21135	1.49843
LOC121836719	#N/A	#N/A	1.49637	1.63547	1.56592	1.49637
LOC120849113	FBgn0267106	CG45546	1.73672	1.49632	1.61652	1.49632
LOC8041761	FBgn0033453	Sting	1.77895	1.49576	1.63736	1.49576
LOC115332744	#N/A	#N/A	1.49339	1.81327	1.65333	1.49339
LOC8023141	#N/A	#N/A	1.49266	1.91289	1.70278	1.49266
LOC8042534	FBgn0038868	Ddrgk1	2.29059	1.49204	1.89132	1.49204
LOC121048156	#N/A	#N/A	2.47156	1.4907	1.98113	1.4907
LOC121835281	FBgn0037814	CG6325	1.48951	1.62564	1.55757	1.48951
LOC8031986	#N/A	#N/A	1.48836	1.73231	1.61033	1.48836
LOC8036391	FBgn0030309	CG1572	1.48718	1.6076	1.54739	1.48718
LOC120839675	FBgn0050185	AIMP3	1.65463	1.48684	1.57073	1.48684
LOC8039912	FBgn0288470	Cpsf5	1.53145	1.48642	1.50893	1.48642
LOC8031367	#N/A	#N/A	2.09859	1.48403	1.79131	1.48403
LOC8053486	FBgn0262519	Mi-2	1.48378	2.4007	1.94224	1.48378
LOC121047165	#N/A	#N/A	1.52609	1.48369	1.50489	1.48369
LOC8035802	#N/A	#N/A	1.62593	1.48353	1.55473	1.48353
LOC121834871	#N/A	#N/A	2.80819	1.4834	2.14579	1.4834
LOC8025177	#N/A	#N/A	1.48208	2.23388	1.85798	1.48208
LOC8033296	FBgn0028474	CG4119	1.48062	1.78654	1.63358	1.48062
LOC120842325	FBgn0261822	Bsg	1.47982	1.61883	1.54932	1.47982
LOC8024854	#N/A	#N/A	1.47837	1.83687	1.65762	1.47837
LOC8026717	FBgn0034741	CG4269	1.69687	1.4775	1.58719	1.4775
LOC115319455	#N/A	#N/A	1.57682	1.47714	1.52698	1.47714
LOC8026396	#N/A	#N/A	1.47621	1.56103	1.51862	1.47621
LOC115313152	FBgn0086691	UK114	1.81381	1.47619	1.645	1.47619
LOC8041688	FBgn0038588	CG7156	2.3057	1.47593	1.89082	1.47593
LOC120843624	FBgn0002773	Mlc2	1.52333	1.4758	1.49956	1.4758
LOC8042991	FBgn0003028	ovo	1.47567	2.94493	2.2103	1.47567
LOC115322793	FBgn0283531	Duox	1.58329	1.47396	1.52863	1.47396
LOC8039125	FBgn0032204	CG4953	1.4729	1.64578	1.55934	1.4729
LOC8032265	#N/A	#N/A	1.8738	1.47269	1.67325	1.47269
LOC8023212	FBgn0050277	Oatp58Da	1.82209	1.47251	1.6473	1.47251
LOC8033520	FBgn0036192	Pldn	1.47164	1.69657	1.5841	1.47164
LOC8050902	#N/A	#N/A	1.47089	1.94989	1.71039	1.47089
LOC8025064	FBgn0036892	Lon	1.47048	1.71413	1.5923	1.47048
LOC8037597	#N/A	#N/A	1.47034	1.85742	1.66388	1.47034
LOC115321031	#N/A	#N/A	1.91909	1.46916	1.69412	1.46916
LOC8037671	FBgn0035475	CG10866	1.76548	1.46907	1.61728	1.46907
LOC8036938	#N/A	#N/A	1.46878	1.59224	1.53051	1.46878
LOC115330264	FBgn0038630	Tssk	1.99749	1.46825	1.73287	1.46825
LOC120843476	#N/A	#N/A	2.00337	1.4663	1.73484	1.4663
LOC8030504	FBgn0029121	Sras	1.46606	1.5796	1.52283	1.46606
LOC120836023	#N/A	#N/A	1.46604	2.31784	1.89194	1.46604
LOC120848772	#N/A	#N/A	1.67459	1.46577	1.57018	1.46577
LOC8052497	FBgn0036448	mop	1.46275	2.06626	1.76451	1.46275
LOC8053798	#N/A	#N/A	1.48122	1.46252	1.47187	1.46252
LOC8023687	FBgn0003175	px	1.60501	1.46148	1.53324	1.46148
LOC8025292	FBgn0036317	CG10948	1.46133	1.94055	1.70094	1.46133
LOC8037939	FBgn0033166	Eaf	1.4605	2.16652	1.81351	1.4605
LOC121045997	#N/A	#N/A	1.64336	1.46035	1.55185	1.46035
LOC8052029	FBgn0023097	bon	1.46027	2.56071	2.01049	1.46027
LOC121048503	#N/A	#N/A	1.46023	1.50133	1.48078	1.46023
LOC120838994	FBgn0010414	SerT	1.46006	3.39346	2.42676	1.46006
LOC8053362	FBgn0036846	MESR6	2.0403	1.45885	1.74957	1.45885
LOC121835467	#N/A	#N/A	1.45823	2.56975	2.01399	1.45823
LOC115309138	FBgn0030240	CG2202	1.70257	1.45815	1.58036	1.45815
LOC8029415	FBgn0033607	CG9062	1.60778	1.45761	1.53269	1.45761
LOC115316745	#N/A	#N/A	1.64501	1.45685	1.55093	1.45685
LOC115320770	#N/A	#N/A	1.57854	1.45645	1.5175	1.45645
LOC8031192	FBgn0261573	CoRest	1.88951	1.45567	1.67259	1.45567
LOC8036454	FBgn0052654	Sec16	1.47644	1.45488	1.46566	1.45488
LOC120849653	#N/A	#N/A	1.49562	1.45435	1.47499	1.45435
LOC115317228	FBgn0037562	Nazo	1.45422	1.66643	1.56033	1.45422
LOC120836319	FBgn0032506	CG9395	1.81446	1.45396	1.63421	1.45396
LOC8025515	#N/A	#N/A	2.34062	1.45391	1.89727	1.45391
LOC8039543	FBgn0035146	CG13893	1.45385	2.33488	1.89437	1.45385
LOC120845288	FBgn0039378	alpha4GT2	1.45298	2.17129	1.81213	1.45298
LOC8038499	FBgn0029512	Aos1	1.86566	1.4523	1.65898	1.4523
LOC8029622	FBgn0052022	CG32022	1.76596	1.45173	1.60885	1.45173
LOC120846354	FBgn0030943	Nup35	1.72575	1.45133	1.58854	1.45133
LOC8050408	FBgn0030089	AP-1gamma	1.45105	1.84955	1.6503	1.45105
LOC8039108	FBgn0002787	Rpn8	1.45102	1.56925	1.51013	1.45102
LOC8043696	#N/A	#N/A	1.44888	1.57076	1.50982	1.44888
LOC121834746	#N/A	#N/A	2.38609	1.4477	1.9169	1.4477
LOC8031572	FBgn0033528	trsn	1.4473	3.69276	2.57003	1.4473
LOC8038208	FBgn0042134	Capr	1.44651	2.20127	1.82389	1.44651
LOC120842143	FBgn0005626	ple	1.44382	1.46324	1.45353	1.44382
LOC121836554	#N/A	#N/A	1.48216	1.44247	1.46231	1.44247
LOC8024949	FBgn0025777	homer	1.77531	1.44186	1.60858	1.44186
LOC8041074	#N/A	#N/A	1.43994	1.86211	1.65102	1.43994
LOC8025418	FBgn0069242	eca	1.43987	2.25742	1.84865	1.43987
LOC8039805	FBgn0031473	CG3104	1.43926	1.70382	1.57154	1.43926
LOC115318171	#N/A	#N/A	1.43748	2.444	1.94074	1.43748
LOC121048038	#N/A	#N/A	1.43702	2.48342	1.96022	1.43702
LOC8053879	FBgn0011455	ND-SGDH	1.56569	1.43663	1.50116	1.43663
LOC8036175	FBgn0038524	sll	1.64222	1.43577	1.53899	1.43577
LOC8037278	FBgn0031660	mRpL28	1.43396	1.71983	1.5769	1.43396
LOC120847930	#N/A	#N/A	2.02664	1.43329	1.72997	1.43329
LOC8052500	FBgn0029823	Shmt	1.54439	1.43327	1.48883	1.43327
LOC115331135	#N/A	#N/A	1.4712	1.43287	1.45203	1.43287
LOC120840002	#N/A	#N/A	1.56698	1.43274	1.49986	1.43274
LOC8032232	#N/A	#N/A	1.53425	1.43232	1.48328	1.43232
LOC115310741	FBgn0042712	HBS1	1.90501	1.43212	1.66856	1.43212
LOC115326717	FBgn0034049	bdg	1.43148	1.72867	1.58008	1.43148
LOC120845324	FBgn0034788	CG13532	1.43086	2.41398	1.92242	1.43086
LOC8027898	FBgn0025592	Gk1	1.43086	1.56994	1.5004	1.43086
LOC8031167	FBgn0043884	mask	1.43086	1.49621	1.46353	1.43086
LOC8036819	#N/A	#N/A	1.46053	1.43033	1.44543	1.43033
LOC8024205	FBgn0030720	CG8939	1.42995	2.6592	2.04457	1.42995
LOC121836121	#N/A	#N/A	2.03658	1.42931	1.73294	1.42931
LOC121838124	#N/A	#N/A	1.42884	1.60452	1.51668	1.42884
LOC115329564	FBgn0034627	eEFSec	2.74499	1.42871	2.08685	1.42871
LOC8035036	FBgn0005640	Eip63E	2.49963	1.42866	1.96415	1.42866
LOC115317962	#N/A	#N/A	2.22915	1.42809	1.82862	1.42809
LOC8039763	#N/A	#N/A	1.51398	1.42772	1.47085	1.42772
LOC8039540	#N/A	#N/A	1.48226	1.4276	1.45493	1.4276
LOC120836361	FBgn0031886	Nuf2	1.42716	1.76947	1.59832	1.42716
LOC8030131	FBgn0034997	CG3376	2.5598	1.42711	1.99345	1.42711
LOC115330486	#N/A	#N/A	1.42698	1.66198	1.54448	1.42698
LOC121047612	#N/A	#N/A	1.42647	1.44811	1.43729	1.42647
LOC8032025	FBgn0013469	klu	1.42644	1.67225	1.54935	1.42644
LOC8031911	#N/A	#N/A	1.51791	1.42555	1.47173	1.42555
LOC8024227	FBgn0028743	Dhit	1.42544	1.65797	1.5417	1.42544
LOC120845300	FBgn0042627	FASN2	1.42518	2.29603	1.86061	1.42518
LOC8025890	FBgn0028397	Tob	1.66629	1.42435	1.54532	1.42435
LOC8028699	FBgn0083949	side-III	2.86976	1.42434	2.14705	1.42434
LOC115316178	#N/A	#N/A	1.50299	1.42309	1.46304	1.42309
LOC8024740	FBgn0024365	CG12773	1.42301	1.72827	1.57564	1.42301
LOC121836714	FBgn0034897	Sesn	1.42298	2.38846	1.90572	1.42298
LOC115321335	#N/A	#N/A	1.44894	1.42283	1.43589	1.42283
LOC8033691	FBgn0259749	mmy	1.4226	1.67607	1.54933	1.4226
LOC115312287	#N/A	#N/A	1.4226	1.59753	1.51007	1.4226
LOC120850194	FBgn0038047	CG5245	1.92125	1.42083	1.67104	1.42083
LOC120849922	#N/A	#N/A	2.44419	1.42025	1.93222	1.42025
LOC115308282	#N/A	#N/A	1.82699	1.41947	1.62323	1.41947
LOC115319979	#N/A	#N/A	1.41941	1.94731	1.68336	1.41941
LOC115317554	#N/A	#N/A	1.41868	1.95562	1.68715	1.41868
LOC8040373	FBgn0037884	Arfip	1.4828	1.41808	1.45044	1.41808
LOC8036174	FBgn0050382	Prosalpha1R	1.41796	1.54112	1.47954	1.41796
LOC8042426	FBgn0026323	Tak1	1.41796	1.46944	1.4437	1.41796
LOC8035158	FBgn0034430	mip40	2.63464	1.41772	2.02618	1.41772
LOC8034202	FBgn0039110	RanBP3	1.4169	1.61112	1.51401	1.4169
LOC115332710	FBgn0031399	mio	1.41689	1.99628	1.70659	1.41689
LOC8023857	FBgn0031972	Wwox	1.70657	1.41584	1.5612	1.41584
LOC8044076	#N/A	#N/A	2.03833	1.41513	1.72673	1.41513
LOC8031837	FBgn0267336	Glut4EF	2.03775	1.41501	1.72638	1.41501
LOC115309071	#N/A	#N/A	1.41493	1.5666	1.49077	1.41493
LOC8041566	FBgn0028544	Vajk3	1.41419	1.49124	1.45272	1.41419
LOC120839953	FBgn0034661	tpr	1.73665	1.41374	1.57519	1.41374
LOC121047629	#N/A	#N/A	2.38661	1.4132	1.89991	1.4132
LOC8051114	FBgn0039965	Coa7	1.43967	1.41287	1.42627	1.41287
LOC115330702	FBgn0030743	CG9921	1.41219	1.58662	1.4994	1.41219
LOC8038631	FBgn0050280	CG30280	1.41217	1.98393	1.69805	1.41217
LOC8037119	FBgn0030552	mRpL38	1.41213	1.72237	1.56725	1.41213
LOC8036057	FBgn0036005	pall	1.41213	1.64096	1.52655	1.41213
LOC115326359	FBgn0011723	byn	1.41213	1.51637	1.46425	1.41213
LOC8032483	FBgn0051852	Tap42	1.41044	2.2829	1.84667	1.41044
LOC8042709	FBgn0038309	Amt	1.41213	1.4102	1.41116	1.4102
LOC8040951	FBgn0001179	hay	1.40873	2.20882	1.80878	1.40873
LOC8036101	FBgn0003862	trx	2.08916	1.40805	1.7486	1.40805
LOC8039069	#N/A	#N/A	1.4069	2.08963	1.74826	1.4069
LOC8027767	FBgn0037490	CG10053	1.40684	1.49107	1.44895	1.40684
LOC115328421	#N/A	#N/A	2.54693	1.40638	1.97665	1.40638
LOC121835344	FBgn0032925	Noc2	1.40604	1.48124	1.44364	1.40604
LOC8036895	FBgn0035146	CG13893	1.40552	1.61186	1.50869	1.40552
LOC120848632	FBgn0036741	anchor	2.34578	1.40506	1.87542	1.40506
LOC8032831	FBgn0051357	Kaz	1.40442	2.07522	1.73982	1.40442
LOC8043039	FBgn0053519	Obsc	1.94332	1.40442	1.67387	1.40442
LOC120849249	#N/A	#N/A	1.40391	1.61525	1.50958	1.40391
LOC8028712	FBgn0026060	Mipp2	1.78638	1.40373	1.59505	1.40373
LOC121835214	#N/A	#N/A	1.40272	2.08018	1.74145	1.40272
LOC8037352	FBgn0033382	Hydr1	1.40229	1.57076	1.48653	1.40229
LOC8051672	#N/A	#N/A	1.40229	1.43492	1.41861	1.40229
LOC120845191	#N/A	#N/A	2.1438	1.40199	1.77289	1.40199
LOC115323432	FBgn0051158	Efa6	2.0788	1.40195	1.74038	1.40195
LOC8035463	FBgn0050160	CG30160	2.27499	1.40119	1.83809	1.40119
LOC120841790	#N/A	#N/A	1.39942	1.51907	1.45925	1.39942
LOC8033515	FBgn0052438	SMC5	1.5433	1.39924	1.47127	1.39924
LOC8032821	FBgn0029768	SPR	1.6053	1.39919	1.50225	1.39919
LOC8025605	#N/A	#N/A	1.64262	1.3989	1.52076	1.3989
LOC121835440	#N/A	#N/A	1.39828	1.59558	1.49693	1.39828
LOC8027067	FBgn0028978	trbl	1.39663	2.4114	1.90402	1.39663
LOC115326468	#N/A	#N/A	1.39652	1.80886	1.60269	1.39652
LOC8027662	#N/A	#N/A	1.48572	1.39641	1.44106	1.39641
LOC8026475	FBgn0038953	CG18596	2.95585	1.39562	2.17574	1.39562
LOC121046346	#N/A	#N/A	1.3956	1.77075	1.58318	1.3956
LOC121834613	FBgn0033539	Git	1.395	1.62217	1.50858	1.395
LOC8042779	FBgn0036446	Mgat4a	3.14497	1.3943	2.26963	1.3943
LOC8038141	FBgn0051089	CG31089	2.77767	1.3943	2.08599	1.3943
LOC8036979	#N/A	#N/A	2.32399	1.3943	1.85914	1.3943
LOC120844265	#N/A	#N/A	1.91439	1.3943	1.65434	1.3943
LOC8031375	#N/A	#N/A	1.53647	1.3943	1.46538	1.3943
LOC115312564	#N/A	#N/A	1.50299	1.3943	1.44864	1.3943
LOC121048452	FBgn0052280	CG32280	1.44663	1.39405	1.42034	1.39405
LOC120850568	FBgn0016034	mael	1.39401	2.81474	2.10437	1.39401
LOC8041118	FBgn0030997	CG7990	1.39369	1.40206	1.39788	1.39369
LOC8029784	FBgn0014075	Uggt	1.39349	1.3943	1.39389	1.39349
LOC8040537	FBgn0031879	uif	1.39242	2.81896	2.10569	1.39242
LOC8051161	FBgn0051148	Gba1a	1.39096	1.42842	1.40969	1.39096
LOC8029417	FBgn0260962	pic	1.38982	1.63155	1.51068	1.38982
LOC8036941	FBgn0027780	Aasdh	1.77093	1.38935	1.58014	1.38935
LOC8039175	FBgn0041186	Slbp	1.54651	1.38928	1.46789	1.38928
LOC8051213	FBgn0026374	Rhp	1.38906	2.09858	1.74382	1.38906
LOC8037624	#N/A	#N/A	1.38892	2.64168	2.0153	1.38892
LOC8028283	FBgn0259735	mtgo	1.55281	1.38881	1.47081	1.38881
LOC8037517	#N/A	#N/A	1.3884	1.58725	1.48783	1.3884
LOC115308597	#N/A	#N/A	1.3878	1.44371	1.41575	1.3878
LOC115310945	#N/A	#N/A	1.59829	1.38664	1.49247	1.38664
LOC115308955	#N/A	#N/A	1.90992	1.38639	1.64815	1.38639
LOC8035978	FBgn0033224	Nop17l	1.38599	1.58309	1.48454	1.38599
LOC8033234	FBgn0250823	gish	1.38362	1.99281	1.68821	1.38362
LOC115309409	#N/A	#N/A	1.38331	1.465	1.42416	1.38331
LOC8053929	FBgn0036569	IleRS-m	1.49177	1.38325	1.43751	1.38325
LOC8041557	FBgn0040389	mRpL14	2.1419	1.3828	1.76235	1.3828
LOC8028600	#N/A	#N/A	1.38263	2.24442	1.81353	1.38263
LOC8042348	#N/A	#N/A	1.44723	1.38241	1.41482	1.38241
LOC115314103	#N/A	#N/A	1.38239	1.40405	1.39322	1.38239
LOC8043799	FBgn0022338	dnk	1.38164	2.07511	1.72837	1.38164
LOC8027647	FBgn0039930	Mpv17	1.38092	1.45846	1.41969	1.38092
LOC8033622	FBgn0039635	Pdhb	1.44394	1.38089	1.41241	1.38089
LOC8032225	FBgn0000659	fkh	2.12768	1.37955	1.75362	1.37955
LOC8033735	FBgn0259200	CG42304	1.37919	1.96791	1.67355	1.37919
LOC8034715	FBgn0036336	Icmt	2.68348	1.37905	2.03127	1.37905
LOC115332245	FBgn0262580	CG43120	1.37857	1.38127	1.37992	1.37857
LOC8035106	FBgn0015295	Shark	1.66228	1.37823	1.52026	1.37823
LOC8024632	#N/A	#N/A	1.85248	1.37785	1.61516	1.37785
LOC8034181	FBgn0034270	PIG-A	1.37711	1.99358	1.68534	1.37711
LOC115326296	FBgn0027453	Dnz1	1.37679	1.56748	1.47214	1.37679
LOC121047939	#N/A	#N/A	2.40042	1.37498	1.8877	1.37498
LOC8040340	FBgn0029943	Atg5	1.60335	1.37484	1.48909	1.37484
LOC8025057	FBgn0039396	CCAP-R	2.80557	1.37483	2.0902	1.37483
LOC8023804	FBgn0017579	RpL14	1.37473	1.71501	1.54487	1.37473
LOC120851133	#N/A	#N/A	2.88556	1.3745	2.13003	1.3745
LOC8026473	FBgn0005696	PolA2	1.85023	1.3745	1.61236	1.3745
LOC8036622	FBgn0025692	Lfg	1.37426	1.51387	1.44406	1.37426
LOC8032867	FBgn0010226	GstS1	1.37413	1.53688	1.45551	1.37413
LOC115324684	#N/A	#N/A	1.373	1.55461	1.46381	1.373
LOC8054050	FBgn0031260	Spp	1.37262	2.03355	1.70309	1.37262
LOC8051722	FBgn0030545	CG11590	1.37404	1.37248	1.37326	1.37248
LOC120836241	#N/A	#N/A	1.37015	1.55489	1.46252	1.37015
LOC8029771	#N/A	#N/A	1.36804	1.53324	1.45064	1.36804
LOC8028067	FBgn0031450	Hrs	2.5598	1.36776	1.96378	1.36776
LOC120841006	#N/A	#N/A	1.36628	2.24629	1.80629	1.36628
LOC120840920	FBgn0031010	CG8028	1.37946	1.36606	1.37276	1.36606
LOC8033640	FBgn0030291	CG1738	1.84254	1.36582	1.60418	1.36582
LOC8027088	#N/A	#N/A	1.54484	1.36503	1.45493	1.36503
LOC120836044	FBgn0046247	CG5938	1.89746	1.36475	1.63111	1.36475
LOC115308174	FBgn0052230	ND-MLRQ	1.36265	1.9673	1.66498	1.36265
LOC8034718	FBgn0011710	Septin1	1.48521	1.36229	1.42375	1.36229
LOC8026599	#N/A	#N/A	1.56891	1.36227	1.46559	1.36227
LOC120844929	FBgn0038144	CG8870	1.36213	1.51923	1.44068	1.36213
LOC115313985	#N/A	#N/A	1.36147	2.12647	1.74397	1.36147
LOC8036886	#N/A	#N/A	2.19502	1.36136	1.77819	1.36136
LOC8040715	FBgn0267978	ap	1.43555	1.36041	1.39798	1.36041
LOC115327493	FBgn0250814	UQCR-C2	2.17855	1.36001	1.76928	1.36001
LOC120841400	#N/A	#N/A	1.70743	1.36001	1.53372	1.36001
LOC115314979	FBgn0029689	CG6428	1.3595	1.97601	1.66775	1.3595
LOC115318145	FBgn0264751	Vti1b	1.7263	1.35941	1.54286	1.35941
LOC8031677	FBgn0026760	Tehao	1.35927	1.49139	1.42533	1.35927
LOC121835774	FBgn0027570	Nep2	2.40293	1.35901	1.88097	1.35901
LOC8040654	#N/A	#N/A	1.94865	1.35861	1.65363	1.35861
LOC120836576	#N/A	#N/A	1.35858	1.68502	1.5218	1.35858
LOC121837565	#N/A	#N/A	1.42885	1.3579	1.39338	1.3579
LOC8041502	#N/A	#N/A	2.42632	1.35478	1.89055	1.35478
LOC115316832	#N/A	#N/A	1.35473	1.41876	1.38675	1.35473
LOC115312059	FBgn0038047	CG5245	1.63646	1.35431	1.49539	1.35431
LOC121836796	#N/A	#N/A	1.35419	2.06362	1.70891	1.35419
LOC120849754	FBgn0025366	Ip259	1.35386	1.36704	1.36045	1.35386
LOC121835842	#N/A	#N/A	1.39662	1.3536	1.37511	1.3536
LOC121837663	#N/A	#N/A	1.58722	1.35355	1.47038	1.35355
LOC120850690	#N/A	#N/A	1.35352	1.37634	1.36493	1.35352
LOC8052644	FBgn0033352	PAN2	1.42146	1.35342	1.38744	1.35342
LOC8043384	FBgn0032848	nesd	1.7595	1.35288	1.55619	1.35288
LOC8051769	FBgn0034705	CG11170	1.3522	2.2924	1.8223	1.3522
LOC8036437	#N/A	#N/A	2.68098	1.35173	2.01635	1.35173
LOC115312896	FBgn0037633	CG9839	1.35025	1.85409	1.60217	1.35025
LOC121834249	#N/A	#N/A	1.55926	1.35022	1.45474	1.35022
LOC115321108	#N/A	#N/A	1.35019	1.78792	1.56905	1.35019
LOC115333206	#N/A	#N/A	1.35014	1.44072	1.39543	1.35014
LOC8053678	FBgn0032793	Ctu2	1.34888	1.97724	1.66306	1.34888
LOC121835245	#N/A	#N/A	1.96465	1.34687	1.65576	1.34687
LOC8032836	FBgn0034573	Sou	1.37063	1.34687	1.35875	1.34687
LOC120836115	#N/A	#N/A	1.34665	1.73599	1.54132	1.34665
LOC115323491	FBgn0028866	CG18420	1.34639	2.24197	1.79418	1.34639
LOC8023945	FBgn0266410	drn	1.34616	1.59853	1.47235	1.34616
LOC115310542	#N/A	#N/A	1.51163	1.34581	1.42872	1.34581
LOC115322569	FBgn0033761	CG8778	1.38641	1.34376	1.36508	1.34376
LOC8034164	FBgn0031882	Rab30	1.7948	1.34372	1.56926	1.34372
LOC121837281	FBgn0035643	CG13287	1.34317	1.70673	1.52495	1.34317
LOC8034180	#N/A	#N/A	1.34293	1.59803	1.47048	1.34293
LOC8036712	FBgn0027554	CG8042	1.34205	1.66821	1.50513	1.34205
LOC120843258	#N/A	#N/A	2.40816	1.33978	1.87397	1.33978
LOC121832942	#N/A	#N/A	1.33975	1.59252	1.46614	1.33975
LOC121835874	#N/A	#N/A	1.33963	1.34983	1.34473	1.33963
LOC8052137	#N/A	#N/A	1.33931	1.4558	1.39756	1.33931
LOC121837545	#N/A	#N/A	1.6777	1.33921	1.50845	1.33921
LOC8035496	#N/A	#N/A	1.58892	1.33921	1.46406	1.33921
LOC8030480	FBgn0027538	beta4GalNAcTA	1.33861	2.48958	1.91409	1.33861
LOC120837050	FBgn0038632	CG14301	1.34562	1.33823	1.34192	1.33823
LOC8026997	FBgn0004574	Rop	1.33784	1.64407	1.49095	1.33784
LOC115315735	FBgn0037747	Naa80	1.82504	1.33783	1.58143	1.33783
LOC120836357	#N/A	#N/A	1.33755	1.55911	1.44833	1.33755
LOC8043252	FBgn0036740	Vps60	1.33666	1.50133	1.41899	1.33666
LOC8032443	FBgn0032013	Scgalpha	2.19622	1.33617	1.76619	1.33617
LOC8042219	FBgn0032194	ath	2.47277	1.33475	1.90376	1.33475
LOC121048690	#N/A	#N/A	1.33467	1.59343	1.46405	1.33467
LOC8041597	FBgn0050157	Ufsp1	1.39229	1.33447	1.36338	1.33447
LOC8041045	FBgn0038717	CG17751	1.58473	1.33339	1.45906	1.33339
LOC8030550	FBgn0014388	sty	1.4745	1.33202	1.40326	1.33202
LOC8031108	FBgn0052675	Tango5	1.33202	1.36001	1.34601	1.33202
LOC8038255	FBgn0086605	CG9853	1.33152	1.53578	1.43365	1.33152
LOC121045895	FBgn0030398	Cpr11B	1.41213	1.33129	1.37171	1.33129
LOC8051018	FBgn0036008	CG3408	1.33105	1.39238	1.36172	1.33105
LOC115333007	#N/A	#N/A	2.49183	1.33045	1.91114	1.33045
LOC8053132	#N/A	#N/A	1.33039	2.43674	1.88357	1.33039
LOC115332269	#N/A	#N/A	1.33002	1.43022	1.38012	1.33002
LOC8040206	FBgn0259481	Mob2	1.329	1.64434	1.48667	1.329
LOC8040934	FBgn0037687	CG8132	1.86812	1.32875	1.59844	1.32875
LOC120840809	#N/A	#N/A	1.32873	1.57443	1.45158	1.32873
LOC8024793	FBgn0038583	CG7183	1.32741	1.72239	1.5249	1.32741
LOC121835303	#N/A	#N/A	1.8358	1.32713	1.58146	1.32713
LOC8043253	FBgn0021967	ND-PDSW	1.32697	1.36776	1.34736	1.32697
LOC115320082	#N/A	#N/A	1.38384	1.32676	1.3553	1.32676
LOC120850723	FBgn0031148	Cbs	2.20038	1.32634	1.76336	1.32634
LOC8036002	FBgn0027592	MED15	1.47619	1.32634	1.40127	1.32634
LOC120839915	#N/A	#N/A	2.29418	1.32624	1.81021	1.32624
LOC121837000	#N/A	#N/A	1.41213	1.32624	1.36919	1.32624
LOC121834831	#N/A	#N/A	1.66216	1.32445	1.49331	1.32445
LOC115326364	FBgn0266569	CG42259	1.98309	1.32397	1.65353	1.32397
LOC121835789	#N/A	#N/A	1.32374	1.63735	1.48054	1.32374
LOC120841494	#N/A	#N/A	2.48345	1.32259	1.90302	1.32259
LOC120846477	#N/A	#N/A	1.41259	1.32233	1.36746	1.32233
LOC8052708	FBgn0022023	eIF3h	1.38838	1.32207	1.35523	1.32207
LOC8040038	FBgn0015609	CadN	1.54351	1.32183	1.43267	1.32183
LOC8032736	FBgn0264272	mwh	1.32058	1.4721	1.39634	1.32058
LOC115316192	#N/A	#N/A	2.29848	1.3192	1.80884	1.3192
LOC8041518	FBgn0027334	l(1)G0004	2.29059	1.31809	1.80434	1.31809
LOC8039939	FBgn0033304	Cyp6a13	1.81956	1.3177	1.56863	1.3177
LOC8030841	FBgn0033079	Fmo-2	1.5578	1.3177	1.43775	1.3177
LOC8051359	FBgn0031170	Abca3	1.53315	1.3177	1.42542	1.3177
LOC8029153	#N/A	#N/A	1.54844	1.31757	1.433	1.31757
LOC120845771	#N/A	#N/A	2.47667	1.31739	1.89703	1.31739
LOC8026331	FBgn0014020	Rho1	2.37062	1.31671	1.84367	1.31671
LOC8026620	FBgn0014006	Ask1	1.31596	1.69674	1.50635	1.31596
LOC8052756	FBgn0001965	Sos	1.31596	1.3745	1.34523	1.31596
LOC120849924	FBgn0036170	CG11714	1.31564	2.21402	1.76483	1.31564
LOC8023126	FBgn0016120	ATPsynD	1.47608	1.31548	1.39578	1.31548
LOC8027504	FBgn0037896	ninaG	1.31436	2.21583	1.76509	1.31436
LOC8043753	FBgn0051072	Lerp	1.65651	1.3137	1.48511	1.3137
LOC115311475	#N/A	#N/A	1.89123	1.31344	1.60234	1.31344
LOC8035320	FBgn0034091	mrj	1.71327	1.31249	1.51288	1.31249
LOC120838283	#N/A	#N/A	1.30994	2.31066	1.8103	1.30994
LOC8031841	#N/A	#N/A	2.46323	1.30974	1.88648	1.30974
LOC8025479	FBgn0033491	CG18011	1.46642	1.30957	1.388	1.30957
LOC115321597	FBgn0005775	Con	1.30937	1.36755	1.33846	1.30937
LOC115326276	FBgn0017414	cag	1.30897	1.52969	1.41933	1.30897
LOC8036709	#N/A	#N/A	1.30758	1.64896	1.47827	1.30758
LOC8053529	FBgn0029175	sotv	1.30577	1.58466	1.44522	1.30577
LOC8026783	FBgn0035720	CG10077	1.30532	1.58732	1.44632	1.30532
LOC8029614	FBgn0032731	Swip-1	1.30522	1.44575	1.37549	1.30522
LOC8025680	FBgn0053303	CG33303	1.30484	2.48118	1.89301	1.30484
LOC8034059	FBgn0020248	stet	1.30484	2.03248	1.66866	1.30484
LOC120849943	FBgn0037633	CG9839	1.30484	1.91592	1.61038	1.30484
LOC115310395	FBgn0023171	rnh1	1.30484	1.66643	1.48564	1.30484
LOC115311732	#N/A	#N/A	1.30484	1.50157	1.4032	1.30484
LOC8032709	#N/A	#N/A	1.90319	1.30353	1.60336	1.30353
LOC8032176	FBgn0261963	mid	1.38009	1.30353	1.34181	1.30353
LOC120846193	#N/A	#N/A	1.33723	1.30329	1.32026	1.30329
LOC8033890	FBgn0033235	CG8728	3.39337	1.30268	2.34803	1.30268
LOC120846253	FBgn0038126	CG8483	1.30205	1.54978	1.42591	1.30205
LOC8042420	#N/A	#N/A	1.30205	1.30353	1.30279	1.30205
LOC8042461	FBgn0004587	B52	1.30129	2.1605	1.7309	1.30129
LOC115327397	#N/A	#N/A	1.30094	2.14402	1.72248	1.30094
LOC8041797	#N/A	#N/A	1.30018	1.64151	1.47085	1.30018
LOC120847354	#N/A	#N/A	1.30018	1.57242	1.4363	1.30018
LOC120848224	FBgn0087011	CG41520	1.29996	1.46989	1.38493	1.29996
LOC115332724	#N/A	#N/A	1.59171	1.29972	1.44571	1.29972
LOC120850311	FBgn0028956	mthl3	1.29906	2.57235	1.93571	1.29906
LOC115311990	FBgn0030051	spirit	1.29888	1.3917	1.34529	1.29888
LOC8027491	#N/A	#N/A	1.29835	1.62891	1.46363	1.29835
LOC121837370	#N/A	#N/A	1.29834	1.70145	1.49989	1.29834
LOC121047541	FBgn0035807	CG7492	1.29785	1.68778	1.49281	1.29785
LOC8053909	FBgn0039581	Moca-cyp	1.32152	1.29755	1.30954	1.29755
LOC8039870	FBgn0025743	mbt	1.30018	1.29752	1.29885	1.29752
LOC8041194	FBgn0033079	Fmo-2	1.45092	1.29737	1.37415	1.29737
LOC8036236	#N/A	#N/A	1.297	2.02282	1.65991	1.297
LOC121833974	#N/A	#N/A	1.29636	1.7911	1.54373	1.29636
LOC8032449	#N/A	#N/A	2.1569	1.29631	1.72661	1.29631
LOC8038927	#N/A	#N/A	1.46496	1.29614	1.38055	1.29614
LOC8040271	FBgn0011016	SsRbeta	1.71496	1.2957	1.50533	1.2957
LOC115324735	FBgn0261563	wb	1.38599	1.29516	1.34058	1.29516
LOC120844099	#N/A	#N/A	2.81389	1.29507	2.05448	1.29507
LOC8040291	FBgn0263873	sick	1.93152	1.29479	1.61315	1.29479
LOC8038984	#N/A	#N/A	1.33395	1.29445	1.3142	1.29445
LOC120840462	#N/A	#N/A	1.29323	1.89877	1.596	1.29323
LOC121835223	#N/A	#N/A	1.62764	1.29321	1.46042	1.29321
LOC8023731	#N/A	#N/A	1.55393	1.29308	1.4235	1.29308
LOC121837290	#N/A	#N/A	1.36978	1.29279	1.33128	1.29279
LOC120836740	#N/A	#N/A	2.17134	1.29229	1.73181	1.29229
LOC8037430	FBgn0037798	CG12817	1.40191	1.29187	1.34689	1.29187
LOC120849449	#N/A	#N/A	1.31586	1.29138	1.30362	1.29138
LOC120845320	FBgn0030346	BORCS5	1.291	1.38076	1.33588	1.291
LOC115320091	#N/A	#N/A	1.29098	1.2983	1.29464	1.29098
LOC115308734	#N/A	#N/A	2.04922	1.29092	1.67007	1.29092
LOC115310957	FBgn0030009	CG15336	1.28979	1.30199	1.29589	1.28979
LOC8053389	FBgn0011766	E2f1	1.54551	1.28949	1.4175	1.28949
LOC8024135	FBgn0267791	HnRNP-K	1.28937	1.38313	1.33625	1.28937
LOC8050435	FBgn0259937	Nop60B	1.42	1.28888	1.35444	1.28888
LOC8024679	#N/A	#N/A	1.28755	1.3745	1.33103	1.28755
LOC8053251	FBgn0067628	CG33331	1.5857	1.28722	1.43646	1.28722
LOC8043910	FBgn0262955	Polr2B	1.2871	2.02791	1.6575	1.2871
LOC120846860	FBgn0000308	chic	1.2871	1.65837	1.47273	1.2871
LOC121835009	FBgn0265464	Traf6	1.2871	1.65173	1.46942	1.2871
LOC8023658	FBgn0013435	Cdc2rk	1.28681	1.62975	1.45828	1.28681
LOC8038345	FBgn0038307	mRpS10	1.28639	1.52602	1.4062	1.28639
LOC115311099	FBgn0035470	Ccz1	1.28639	1.30448	1.29544	1.28639
LOC8041399	FBgn0031188	CG14613	1.28457	2.69435	1.98946	1.28457
LOC8039808	#N/A	#N/A	1.28352	1.30941	1.29647	1.28352
LOC8036499	FBgn0265974	ttv	1.62251	1.28317	1.45284	1.28317
LOC8035330	FBgn0029133	REG	1.28189	1.47286	1.37737	1.28189
LOC8036887	FBgn0026777	Rad23	2.55376	1.28135	1.91755	1.28135
LOC115332154	#N/A	#N/A	1.28126	1.57509	1.42817	1.28126
LOC8053401	FBgn0027492	wdb	1.28126	1.29484	1.28805	1.28126
LOC120836842	FBgn0027570	Nep2	1.46357	1.28059	1.37208	1.28059
LOC8032199	FBgn0031851	Aatf	2.02592	1.28047	1.65319	1.28047
LOC8036412	FBgn0087039	Sbp2	1.94604	1.27996	1.613	1.27996
LOC121837993	#N/A	#N/A	1.27991	2.78291	2.03141	1.27991
LOC8030117	FBgn0264542	hwt	1.89046	1.27873	1.58459	1.27873
LOC8039938	#N/A	#N/A	2.92412	1.27868	2.1014	1.27868
LOC8037618	FBgn0031893	MICU1	1.85518	1.27826	1.56672	1.27826
LOC8027193	FBgn0026192	par-6	1.88273	1.27805	1.58039	1.27805
LOC115308915	#N/A	#N/A	1.80827	1.27794	1.54311	1.27794
LOC121835480	#N/A	#N/A	1.27787	3.89763	2.58775	1.27787
LOC8036209	FBgn0051660	smog	1.27754	1.32234	1.29994	1.27754
LOC8041873	FBgn0033859	fand	1.27577	1.85134	1.56355	1.27577
LOC8042232	FBgn0033690	EndoG	1.27436	1.29881	1.28658	1.27436
LOC8025843	FBgn0037299	Vps37B	1.27415	1.89664	1.5854	1.27415
LOC121046150	#N/A	#N/A	1.27412	1.55546	1.41479	1.27412
LOC120841892	#N/A	#N/A	1.42073	1.27386	1.3473	1.27386
LOC120839728	FBgn0033017	CG10465	1.49948	1.27238	1.38593	1.27238
LOC115310262	#N/A	#N/A	1.32332	1.27235	1.29783	1.27235
LOC120835925	FBgn0036819	Dysb	1.46345	1.2723	1.36788	1.2723
LOC8027577	#N/A	#N/A	1.272	1.7519	1.51195	1.272
LOC8051696	FBgn0040230	dbo	1.27126	1.45699	1.36412	1.27126
LOC8023108	FBgn0037138	P5CDh1	1.60516	1.27096	1.43806	1.27096
LOC121047096	#N/A	#N/A	1.43335	1.27096	1.35216	1.27096
LOC120848854	#N/A	#N/A	1.27041	1.60403	1.43722	1.27041
LOC115326886	FBgn0261283	SREBP	1.376	1.27022	1.32311	1.27022
LOC8031583	FBgn0040020	MED21	1.26923	1.47685	1.37304	1.26923
LOC120842253	FBgn0027581	CG6191	1.26922	2.55077	1.90999	1.26922
LOC115323228	FBgn0262116	RNASEK	1.47116	1.268	1.36958	1.268
LOC8030148	#N/A	#N/A	1.26745	1.8622	1.56482	1.26745
LOC8026741	#N/A	#N/A	1.57731	1.26689	1.4221	1.26689
LOC8031410	FBgn0035945	CG5026	1.26594	1.65028	1.45811	1.26594
LOC8039811	FBgn0033341	MrgBP	1.42935	1.2656	1.34748	1.2656
LOC8025662	FBgn0042092	Polr1F	1.73266	1.26529	1.49898	1.26529
LOC121838092	#N/A	#N/A	1.38263	1.26527	1.32395	1.26527
LOC121834491	FBgn0031563	CG10031	1.71489	1.26429	1.48959	1.26429
LOC8026764	FBgn0035951	CG5068	1.43507	1.26361	1.34934	1.26361
LOC115319409	#N/A	#N/A	2.53576	1.26344	1.8996	1.26344
LOC8032824	FBgn0036974	eRF1	1.43086	1.26318	1.34702	1.26318
LOC8024943	FBgn0051922	CG31922	1.40096	1.26297	1.33197	1.26297
LOC8030778	FBgn0000723	FER	1.26266	1.75582	1.50924	1.26266
LOC8023965	FBgn0034614	CG9752	1.43168	1.26171	1.3467	1.26171
LOC120849604	FBgn0283478	und	3.62273	1.26128	2.44201	1.26128
LOC8035813	FBgn0017567	ND-23	2.61577	1.26059	1.93818	1.26059
LOC8033475	FBgn0003292	rt	1.26051	3.0325	2.1465	1.26051
LOC121835783	FBgn0025634	CG13367	1.82487	1.2604	1.54263	1.2604
LOC115321065	#N/A	#N/A	2.25165	1.26016	1.7559	1.26016
LOC8028191	#N/A	#N/A	1.98923	1.25956	1.6244	1.25956
LOC8024811	FBgn0004227	nonA	1.25783	1.36001	1.30892	1.25783
LOC8050887	FBgn0262562	CG43102	2.4229	1.25771	1.84031	1.25771
LOC8034350	FBgn0036187	RIOK1	1.78091	1.25771	1.51931	1.25771
LOC121048138	#N/A	#N/A	1.25744	1.36152	1.30948	1.25744
LOC8036083	#N/A	#N/A	1.25713	2.10422	1.68067	1.25713
LOC8033905	#N/A	#N/A	1.25697	1.2774	1.26718	1.25697
LOC120846920	#N/A	#N/A	1.51797	1.25602	1.387	1.25602
LOC120839115	FBgn0029768	SPR	1.88088	1.25546	1.56817	1.25546
LOC8042002	FBgn0034758	CG13510	1.28126	1.25501	1.26813	1.25501
LOC120841785	FBgn0013325	RpL11	1.74129	1.25496	1.49812	1.25496
LOC8030930	#N/A	#N/A	1.63982	1.25489	1.44736	1.25489
LOC120836902	#N/A	#N/A	1.25403	1.518	1.38601	1.25403
LOC8028781	FBgn0032787	CG10195	1.98384	1.25395	1.6189	1.25395
LOC8043034	FBgn0015925	csul	1.41129	1.25321	1.33225	1.25321
LOC120843918	FBgn0028866	CG18420	1.25305	1.8436	1.54832	1.25305
LOC121046938	#N/A	#N/A	2.02155	1.25264	1.6371	1.25264
LOC121836698	#N/A	#N/A	1.99443	1.25239	1.62341	1.25239
LOC8052228	FBgn0004456	mew	1.58039	1.25239	1.41639	1.25239
LOC8051430	FBgn0288229	CG3164	1.25211	2.10013	1.67612	1.25211
LOC8041494	FBgn0086695	hd	1.25204	2.15255	1.7023	1.25204
LOC8031700	FBgn0037544	CG11035	1.57762	1.25103	1.41433	1.25103
LOC8027207	#N/A	#N/A	1.2507	1.98443	1.61757	1.2507
LOC8029059	FBgn0036173	CG7394	1.25064	1.57497	1.41281	1.25064
LOC115317039	FBgn0085398	ppk9	1.77934	1.25063	1.51499	1.25063
LOC8044066	FBgn0025681	CG3558	1.25021	2.143	1.6966	1.25021
LOC8041568	FBgn0085443	spri	1.25015	1.35485	1.3025	1.25015
LOC8035607	FBgn0013972	Gycalpha99B	1.25008	1.31808	1.28408	1.25008
LOC8040786	FBgn0050048	CG30048	1.24982	1.6912	1.47051	1.24982
LOC121045674	#N/A	#N/A	1.97204	1.24891	1.61047	1.24891
LOC8023196	FBgn0039946	ATbp	1.34681	1.24874	1.29778	1.24874
LOC8042816	#N/A	#N/A	1.41213	1.24866	1.3304	1.24866
LOC8029916	FBgn0031390	tho2	1.24849	1.81673	1.53261	1.24849
LOC120836792	FBgn0031395	CG10874	1.24832	2.05275	1.65054	1.24832
LOC8051183	#N/A	#N/A	1.24831	1.75017	1.49924	1.24831
LOC8050521	FBgn0033547	CG12935	1.24715	2.48958	1.86836	1.24715
LOC8025178	FBgn0266369	Mtp	1.45111	1.24495	1.34803	1.24495
LOC115312841	FBgn0034802	CNBP	1.30018	1.24495	1.27256	1.24495
LOC8039900	FBgn0034908	CG5543	1.24472	2.27928	1.762	1.24472
LOC8041345	FBgn0030735	CG3632	2.35344	1.24379	1.79861	1.24379
LOC8053527	FBgn0040752	Prosap	1.28643	1.24323	1.26483	1.24323
LOC121046851	#N/A	#N/A	1.24318	2.15597	1.69958	1.24318
LOC8028745	#N/A	#N/A	1.44025	1.24291	1.34158	1.24291
LOC121833119	#N/A	#N/A	1.44947	1.24269	1.34608	1.24269
LOC8030178	#N/A	#N/A	1.2422	1.5617	1.40195	1.2422
LOC8039973	FBgn0016031	lama	1.24119	1.85937	1.55028	1.24119
LOC115325762	#N/A	#N/A	1.24019	1.71413	1.47716	1.24019
LOC121837522	FBgn0005775	Con	1.31542	1.24016	1.27779	1.24016
LOC8031257	FBgn0038095	Cyp304a1	1.62551	1.23977	1.43264	1.23977
LOC121046804	FBgn0032800	CG10137	1.23955	1.47156	1.35555	1.23955
LOC8036685	FBgn0034976	CG4049	1.4972	1.23942	1.36831	1.23942
LOC120843862	#N/A	#N/A	1.23846	1.51923	1.37884	1.23846
LOC115308810	#N/A	#N/A	1.23818	2.0074	1.62279	1.23818
LOC8033237	#N/A	#N/A	1.33167	1.23709	1.28438	1.23709
LOC8050868	FBgn0032018	CG7806	1.36523	1.23673	1.30098	1.23673
LOC115329208	FBgn0033021	CG10417	2.38941	1.2365	1.81296	1.2365
LOC120842549	#N/A	#N/A	1.69398	1.2341	1.46404	1.2341
LOC8023675	FBgn0040929	CG12659	1.23361	1.80886	1.52123	1.23361
LOC120844739	#N/A	#N/A	1.23356	1.38664	1.3101	1.23356
LOC120841666	FBgn0032243	Klp31E	1.23323	2.72793	1.98058	1.23323
LOC115327644	FBgn0033389	Rad51D	1.23306	2.28739	1.76023	1.23306
LOC8052454	FBgn0042127	CG18789	1.23272	1.66464	1.44868	1.23272
LOC115328525	FBgn0034618	CG9485	1.69875	1.23243	1.46559	1.23243
LOC8033281	FBgn0086130	Dbp21E2	1.52474	1.23243	1.37858	1.23243
LOC120839538	#N/A	#N/A	1.23215	1.58833	1.41024	1.23215
LOC115309305	FBgn0037386	CG1208	1.45526	1.23178	1.34352	1.23178
LOC8034680	#N/A	#N/A	1.37984	1.23172	1.30578	1.23172
LOC8028521	FBgn0051155	Polr2G	1.55292	1.2316	1.39226	1.2316
LOC115320026	FBgn0032833	COX4	1.39812	1.23087	1.3145	1.23087
LOC8032340	#N/A	#N/A	1.40943	1.23042	1.31992	1.23042
LOC8025744	FBgn0263980	Stacl	1.2304	1.47124	1.35082	1.2304
LOC8052453	FBgn0033304	Cyp6a13	1.31564	1.22971	1.27267	1.22971
LOC8038645	FBgn0036335	mRpL20	1.27887	1.22971	1.25429	1.22971
LOC120843988	#N/A	#N/A	1.22969	1.3745	1.3021	1.22969
LOC8043350	#N/A	#N/A	1.22893	1.34784	1.28839	1.22893
LOC115326302	FBgn0041706	CG3253	1.27495	1.22837	1.25166	1.22837
LOC8023344	FBgn0034258	eIF3c	1.96485	1.22819	1.59652	1.22819
LOC120845968	FBgn0032298	CG6724	1.376	1.22781	1.3019	1.22781
LOC115318361	FBgn0032671	JMJD4	1.22699	2.30261	1.7648	1.22699
LOC115312201	#N/A	#N/A	1.31886	1.2266	1.27273	1.2266
LOC8028960	FBgn0037280	BBS5	1.96573	1.22587	1.5958	1.22587
LOC115331357	FBgn0030009	CG15336	1.22552	1.81014	1.51783	1.22552
LOC8029131	FBgn0038719	CG16727	1.22552	1.36371	1.29462	1.22552
LOC120839844	#N/A	#N/A	1.22502	1.33135	1.27819	1.22502
LOC115318895	#N/A	#N/A	1.38331	1.22372	1.30352	1.22372
LOC120846535	#N/A	#N/A	1.29951	1.22372	1.26162	1.22372
LOC120848061	FBgn0030887	CG6867	1.23529	1.22357	1.22943	1.22357
LOC8027434	FBgn0036372	Abp1	1.22343	1.8135	1.51846	1.22343
LOC120837513	FBgn0034534	maf-S	2.75012	1.22294	1.98653	1.22294
LOC115332562	#N/A	#N/A	1.76703	1.22253	1.49478	1.22253
LOC8030002	FBgn0037526	ArgRS-m	1.22233	1.65628	1.4393	1.22233
LOC8031798	FBgn0032516	Ing5	1.22196	2.36099	1.79147	1.22196
LOC8037607	#N/A	#N/A	1.22175	1.42168	1.32171	1.22175
LOC8053711	#N/A	#N/A	1.73743	1.22168	1.47955	1.22168
LOC8027720	FBgn0041247	Gr28a	1.22134	1.58598	1.40366	1.22134
LOC8043220	#N/A	#N/A	2.15715	1.22093	1.68904	1.22093
LOC8053241	FBgn0014020	Rho1	1.22084	1.77591	1.49838	1.22084
LOC8037021	#N/A	#N/A	1.30018	1.22063	1.26041	1.22063
LOC8032405	FBgn0020545	kraken	1.34722	1.22037	1.2838	1.22037
LOC8041818	FBgn0263278	Fic	1.33546	1.22006	1.27776	1.22006
LOC121047971	FBgn0035160	hng3	1.21766	1.73445	1.47605	1.21766
LOC8030709	FBgn0053887	His4:CG33887	1.21695	2.99362	2.10528	1.21695
LOC120840707	FBgn0037843	CG4511	1.2166	1.44093	1.32877	1.2166
LOC115331187	#N/A	#N/A	1.2166	1.38313	1.29986	1.2166
LOC120843935	#N/A	#N/A	1.96485	1.21648	1.59066	1.21648
LOC8031111	FBgn0039065	Rad60	1.45521	1.21648	1.33584	1.21648
LOC8034475	#N/A	#N/A	1.38058	1.21567	1.29813	1.21567
LOC120845195	#N/A	#N/A	1.58585	1.21402	1.39993	1.21402
LOC121047868	#N/A	#N/A	1.41213	1.21397	1.31305	1.21397
LOC8029098	FBgn0027291	Idh3a	1.59829	1.21281	1.40555	1.21281
LOC115316681	#N/A	#N/A	1.2126	1.99991	1.60626	1.2126
LOC115318376	#N/A	#N/A	1.2126	1.33252	1.27256	1.2126
LOC115314117	FBgn0025864	Crag	1.2124	1.49113	1.35177	1.2124
LOC8036791	#N/A	#N/A	1.21216	1.39016	1.30116	1.21216
LOC8037288	FBgn0031361	CG17652	1.46275	1.21192	1.33733	1.21192
LOC120842708	#N/A	#N/A	1.32482	1.21134	1.26808	1.21134
LOC8052551	FBgn0034534	maf-S	1.211	1.5267	1.36885	1.211
LOC8036677	FBgn0033474	CG1407	1.52237	1.21093	1.36665	1.21093
LOC8041101	FBgn0003545	sub	1.21026	1.40471	1.30749	1.21026
LOC115332838	#N/A	#N/A	1.23682	1.21012	1.22347	1.21012
LOC121046907	FBgn0031610	Paris	1.21	1.86688	1.53844	1.21
LOC8034269	FBgn0050296	RIC-3	1.35134	1.20998	1.28066	1.20998
LOC8033331	FBgn0004878	cas	1.20945	1.63688	1.42317	1.20945
LOC8032270	#N/A	#N/A	1.20933	1.2415	1.22542	1.20933
LOC115329420	#N/A	#N/A	1.45526	1.2091	1.33218	1.2091
LOC8042253	FBgn0025582	eIF3e	1.20855	1.23514	1.22185	1.20855
LOC121835459	#N/A	#N/A	1.83983	1.2081	1.52397	1.2081
LOC8035130	FBgn0050412	CG30412	1.20783	1.59793	1.40288	1.20783
LOC8026414	FBgn0031505	ND-B14.5B	1.20781	1.80499	1.5064	1.20781
LOC120836036	FBgn0002525	Lam	1.55154	1.20713	1.37933	1.20713
LOC8027600	#N/A	#N/A	2.01041	1.20615	1.60828	1.20615
LOC120851114	#N/A	#N/A	1.20555	1.56865	1.3871	1.20555
LOC115314184	#N/A	#N/A	1.20548	1.97601	1.59075	1.20548
LOC8033671	FBgn0265189	sud1	1.20542	1.54732	1.37637	1.20542
LOC121047993	#N/A	#N/A	1.24474	1.20516	1.22495	1.20516
LOC8035109	FBgn0033052	SCAP	1.92107	1.20457	1.56282	1.20457
LOC8029939	FBgn0052672	Atg8a	1.65954	1.20457	1.43205	1.20457
LOC8050754	FBgn0030703	MSBP	1.58388	1.20457	1.39422	1.20457
LOC8027593	FBgn0032864	CG2493	1.41213	1.20457	1.30835	1.20457
LOC121834720	#N/A	#N/A	1.2913	1.20446	1.24788	1.20446
LOC8030791	FBgn0039336	CG4553	1.20434	1.23025	1.21729	1.20434
LOC115332834	#N/A	#N/A	1.20413	1.65152	1.42782	1.20413
LOC121834528	FBgn0000244	by	1.20413	1.42299	1.31356	1.20413
LOC8043718	FBgn0034487	Efhc1.2	1.20413	1.39277	1.29845	1.20413
LOC8040948	FBgn0038371	Pbp45	1.20371	2.24442	1.72407	1.20371
LOC8043567	#N/A	#N/A	2.24642	1.20364	1.72503	1.20364
LOC115310230	FBgn0263606	Hsc20	2.37768	1.2036	1.79064	1.2036
LOC8051581	FBgn0010549	l(2)03659	2.1657	1.2036	1.68465	1.2036
LOC8028046	FBgn0040383	CG5254	1.53315	1.2036	1.36837	1.2036
LOC8026597	#N/A	#N/A	1.40797	1.2036	1.30578	1.2036
LOC115310035	#N/A	#N/A	1.55004	1.20331	1.37668	1.20331
LOC8053041	FBgn0032172	CG5850	1.20325	2.98843	2.09584	1.20325
LOC8031982	#N/A	#N/A	1.2024	1.95401	1.57821	1.2024
LOC8041867	FBgn0261239	Hr39	1.20219	1.30112	1.25165	1.20219
LOC120836320	#N/A	#N/A	1.20214	1.89877	1.55045	1.20214
LOC8038942	FBgn0031143	CG1532	1.2012	2.48958	1.84539	1.2012
LOC120844462	FBgn0037633	CG9839	1.201	1.30159	1.2513	1.201
LOC120840367	#N/A	#N/A	1.20079	2.0026	1.6017	1.20079
LOC8029823	FBgn0031975	Tg	1.2006	1.46199	1.3313	1.2006
LOC121836648	#N/A	#N/A	2.53003	1.19991	1.86497	1.19991
LOC120836739	FBgn0022800	Cad96Ca	2.11027	1.19991	1.65509	1.19991
LOC120840785	#N/A	#N/A	1.19869	1.96932	1.58401	1.19869
LOC8053355	FBgn0036811	MED11	1.19823	1.66516	1.4317	1.19823
LOC115317300	FBgn0030240	CG2202	1.19693	1.55685	1.37689	1.19693
LOC121835172	#N/A	#N/A	1.21458	1.19498	1.20478	1.19498
LOC8051913	FBgn0039305	CG11858	1.24174	1.19474	1.21824	1.19474
LOC115317865	FBgn0266569	CG42259	2.91678	1.19466	2.05572	1.19466
LOC8024825	FBgn0053181	CG33181	1.5211	1.19466	1.35788	1.19466
LOC115316137	#N/A	#N/A	1.72379	1.1943	1.45904	1.1943
LOC121833441	FBgn0262593	Shab	1.33856	1.1943	1.26643	1.1943
LOC8030423	FBgn0031628	CG3294	1.50209	1.19414	1.34811	1.19414
LOC8029500	FBgn0016641	PTP-ER	2.08991	1.19404	1.64198	1.19404
LOC8025806	FBgn0000536	eas	1.19353	2.08901	1.64127	1.19353
LOC115330502	FBgn0262534	CG43088	1.90501	1.19341	1.54921	1.19341
LOC8038201	FBgn0038805	TFAM	1.23546	1.19341	1.21443	1.19341
LOC115325817	#N/A	#N/A	1.32026	1.19329	1.25678	1.19329
LOC8037796	FBgn0036373	Tgi	1.19316	1.44142	1.31729	1.19316
LOC8028238	FBgn0034880	ItgaPS5	1.19302	2.10929	1.65115	1.19302
LOC120850397	FBgn0003189	r	1.19151	1.8741	1.5328	1.19151
LOC115319537	FBgn0032783	CG10237	1.54037	1.19022	1.36529	1.19022
LOC8041603	FBgn0010406	RNaseX25	1.50365	1.19022	1.34693	1.19022
LOC8053757	FBgn0033029	Not3	1.19014	1.46745	1.3288	1.19014
LOC121048341	FBgn0005561	sv	1.18974	2.613	1.90137	1.18974
LOC8025369	#N/A	#N/A	1.18913	1.31808	1.2536	1.18913
LOC8031384	#N/A	#N/A	1.78497	1.18905	1.48701	1.18905
LOC115314982	FBgn0027287	Gmap	1.18874	1.96597	1.57736	1.18874
LOC120847086	#N/A	#N/A	1.69932	1.18831	1.44381	1.18831
LOC8043920	#N/A	#N/A	1.40718	1.18751	1.29734	1.18751
LOC115318147	#N/A	#N/A	1.31195	1.18751	1.24973	1.18751
LOC8030744	#N/A	#N/A	1.19811	1.18751	1.19281	1.18751
LOC8026336	FBgn0035710	SP1173	1.3462	1.18719	1.2667	1.18719
LOC8027940	#N/A	#N/A	1.18703	1.90015	1.54359	1.18703
LOC120847899	FBgn0265137	Spn42Da	1.96222	1.18691	1.57456	1.18691
LOC8026869	#N/A	#N/A	1.18671	1.29943	1.24307	1.18671
LOC115332652	#N/A	#N/A	2.36044	1.18662	1.77353	1.18662
LOC8042401	FBgn0022343	CG3760	1.18655	1.35067	1.26861	1.18655
LOC8026017	FBgn0010359	gammaTry	1.24784	1.18598	1.21691	1.18598
LOC8041146	FBgn0030863	CG8188	1.18575	1.79501	1.49038	1.18575
LOC8051019	FBgn0030528	CG11095	1.18559	1.69458	1.44009	1.18559
LOC8035585	#N/A	#N/A	1.50505	1.1847	1.34488	1.1847
LOC121834713	FBgn0013576	mtd	1.80925	1.18435	1.4968	1.18435
LOC120841507	FBgn0030037	Miga	1.18412	1.80886	1.49649	1.18412
LOC8040581	FBgn0036487	Prp31	1.18323	1.24495	1.21409	1.18323
LOC8041899	FBgn0013953	Esp	1.51989	1.18271	1.3513	1.18271
LOC8036040	FBgn0000337	cn	1.47884	1.18228	1.33056	1.18228
LOC8053755	FBgn0002673	twe	1.45952	1.18219	1.32086	1.18219
LOC8036929	FBgn0035402	Usp5	1.18199	1.60674	1.39437	1.18199
LOC8041583	FBgn0038989	CG6937	2.22579	1.18187	1.70383	1.18187
LOC115327452	#N/A	#N/A	1.18047	2.43755	1.80901	1.18047
LOC8031126	FBgn0002069	AspRS	1.29996	1.18035	1.24016	1.18035
LOC8027969	FBgn0028919	CG16865	1.18003	1.34933	1.26468	1.18003
LOC120842000	FBgn0036193	CG14135	1.73957	1.17955	1.45956	1.17955
LOC8024487	FBgn0020909	Rtc1	1.68554	1.17889	1.43221	1.17889
LOC8029023	FBgn0015282	Rpt2	1.17803	1.40306	1.29055	1.17803
LOC8023768	#N/A	#N/A	1.68192	1.17761	1.42976	1.17761
LOC8028959	FBgn0034688	CG11474	1.3607	1.17738	1.26904	1.17738
LOC8028203	FBgn0087013	Karybeta3	1.17728	1.20457	1.19093	1.17728
LOC8034134	FBgn0030499	CG11178	1.17679	1.85674	1.51676	1.17679
LOC115323524	#N/A	#N/A	1.17679	1.80886	1.49282	1.17679
LOC8026573	FBgn0035237	CG13917	1.17679	1.76095	1.46887	1.17679
LOC8029882	#N/A	#N/A	1.17679	1.49041	1.3336	1.17679
LOC8037721	FBgn0029945	Acsf3	1.17679	1.4768	1.3268	1.17679
LOC115316198	#N/A	#N/A	1.17679	1.39092	1.28386	1.17679
LOC8026970	FBgn0032876	Cen	1.84992	1.17666	1.51329	1.17666
LOC115315012	#N/A	#N/A	1.94784	1.17619	1.56202	1.17619
LOC8029912	FBgn0262127	kibra	1.61375	1.17595	1.39485	1.17595
LOC121835263	#N/A	#N/A	1.17591	1.65916	1.41754	1.17591
LOC8025392	#N/A	#N/A	1.40747	1.17563	1.29155	1.17563
LOC120844401	#N/A	#N/A	1.17461	1.3943	1.28445	1.17461
LOC8043662	FBgn0004839	otk	1.17439	2.13695	1.65567	1.17439
LOC115324250	FBgn0040305	MTF-1	1.17429	1.31912	1.2467	1.17429
LOC120841872	#N/A	#N/A	1.17427	2.04396	1.60911	1.17427
LOC8026773	FBgn0260753	Pdfr	1.66099	1.1738	1.41739	1.1738
LOC8025947	FBgn0040087	p115	1.17308	2.11851	1.6458	1.17308
LOC8038693	#N/A	#N/A	2.45625	1.17295	1.8146	1.17295
LOC115320314	#N/A	#N/A	1.69601	1.17261	1.43431	1.17261
LOC115332520	#N/A	#N/A	1.17252	1.19377	1.18315	1.17252
LOC8043379	#N/A	#N/A	1.39043	1.17249	1.28146	1.17249
LOC8038802	FBgn0032221	Schip1	1.17248	1.22666	1.19957	1.17248
LOC115318711	#N/A	#N/A	1.17216	1.61179	1.39198	1.17216
LOC8029967	FBgn0031253	CG11885	1.19426	1.17186	1.18306	1.17186
LOC120844289	FBgn0028841	jhamt	1.27555	1.17157	1.22356	1.17157
LOC121832910	#N/A	#N/A	1.24488	1.17081	1.20784	1.17081
LOC8037639	FBgn0040309	Prx2	2.18124	1.17065	1.67595	1.17065
LOC120838419	#N/A	#N/A	1.49147	1.17059	1.33103	1.17059
LOC8037404	FBgn0036918	Pfdn6	1.82874	1.1705	1.49962	1.1705
LOC8030863	FBgn0033486	dmpd	1.1699	1.57912	1.37451	1.1699
LOC8037571	FBgn0027619	eIF3j	1.16975	2.20552	1.68763	1.16975
LOC120840318	#N/A	#N/A	1.31564	1.16947	1.24255	1.16947
LOC8041692	#N/A	#N/A	2.3478	1.16928	1.75854	1.16928
LOC8037665	FBgn0034902	CG5532	1.34347	1.16917	1.25632	1.16917
LOC8023683	FBgn0013756	Mgtor	1.27347	1.16886	1.22116	1.16886
LOC8051950	FBgn0031298	Atg4a	1.71256	1.16882	1.44069	1.16882
LOC120847711	FBgn0261836	Msp300	1.16836	1.44811	1.30824	1.16836
LOC8033216	#N/A	#N/A	1.23962	1.16777	1.20369	1.16777
LOC8036763	FBgn0034243	Ns2	1.16722	1.33426	1.25074	1.16722
LOC8050708	#N/A	#N/A	2.26214	1.16695	1.71455	1.16695
LOC120851102	FBgn0033627	CG13204	1.84759	1.16601	1.5068	1.16601
LOC8035797	FBgn0038300	Mau2	1.16492	2.04148	1.6032	1.16492
LOC121833313	FBgn0015371	chn	1.16492	1.3579	1.26141	1.16492
LOC115332725	#N/A	#N/A	1.16315	1.7008	1.43197	1.16315
LOC121046317	FBgn0265464	Traf6	1.53124	1.16299	1.34712	1.16299
LOC8038936	#N/A	#N/A	1.39312	1.16278	1.27795	1.16278
LOC8033819	FBgn0030055	Rubicon	1.16255	1.54265	1.3526	1.16255
LOC121046390	#N/A	#N/A	1.48814	1.16194	1.32504	1.16194
LOC120850769	#N/A	#N/A	1.91179	1.16158	1.53669	1.16158
LOC8042143	FBgn0033115	Spn42De	1.58892	1.16158	1.37525	1.16158
LOC121046893	#N/A	#N/A	1.1615	2.45047	1.80599	1.1615
LOC115312077	#N/A	#N/A	1.16108	1.60343	1.38226	1.16108
LOC120838691	#N/A	#N/A	1.16106	1.518	1.33953	1.16106
LOC8029079	FBgn0038180	Cht5	1.16096	1.26063	1.21079	1.16096
LOC8030143	#N/A	#N/A	1.79718	1.15871	1.47795	1.15871
LOC8053561	#N/A	#N/A	1.74511	1.15871	1.45191	1.15871
LOC121835566	FBgn0004380	Klp64D	1.15836	2.17408	1.66622	1.15836
LOC121833384	#N/A	#N/A	1.27793	1.15805	1.21799	1.15805
LOC120843000	#N/A	#N/A	1.94275	1.15802	1.55038	1.15802
LOC8037789	FBgn0020386	Pdk1	2.13415	1.15793	1.64604	1.15793
LOC121835821	FBgn0038273	CG14860	1.15782	1.18226	1.17004	1.15782
LOC121836681	#N/A	#N/A	1.64921	1.15623	1.40272	1.15623
LOC8043525	#N/A	#N/A	1.15592	3.00659	2.08125	1.15592
LOC115311078	#N/A	#N/A	1.28766	1.15578	1.22172	1.15578
LOC8028726	FBgn0011676	Nos	1.15915	1.15534	1.15725	1.15534
LOC121833498	#N/A	#N/A	1.1538	1.15586	1.15483	1.1538
LOC8043625	FBgn0001325	Kr	2.5301	1.15325	1.84168	1.15325
LOC8038704	FBgn0034568	CG3216	2.28981	1.15325	1.72153	1.15325
LOC115318098	FBgn0011774	Irbp	1.97753	1.15325	1.56539	1.15325
LOC8050626	FBgn0261396	Rpn3	1.95113	1.15325	1.55219	1.15325
LOC120850425	FBgn0031012	CG8051	1.69499	1.15325	1.42412	1.15325
LOC115310360	#N/A	#N/A	1.61323	1.15325	1.38324	1.15325
LOC8024707	#N/A	#N/A	1.38331	1.15325	1.26828	1.15325
LOC121048377	#N/A	#N/A	1.36786	1.15325	1.26055	1.15325
LOC115310006	#N/A	#N/A	1.2907	1.15325	1.22198	1.15325
LOC8024889	#N/A	#N/A	1.24877	1.15325	1.20101	1.15325
LOC8043582	#N/A	#N/A	1.15235	1.81747	1.48491	1.15235
LOC8037522	FBgn0020621	Pkn	1.15235	1.50157	1.32696	1.15235
LOC120843892	FBgn0030578	CG5347	1.15164	1.50883	1.33024	1.15164
LOC115327547	FBgn0000566	Cth	1.2165	1.15164	1.18407	1.15164
LOC8029396	FBgn0011829	Ret	1.15032	1.58399	1.36716	1.15032
LOC8041990	FBgn0035630	CG10576	1.21284	1.14962	1.18123	1.14962
LOC8052041	FBgn0034145	CG5065	1.29323	1.14945	1.22134	1.14945
LOC8034628	#N/A	#N/A	1.14895	1.16009	1.15452	1.14895
LOC115333216	FBgn0028644	beat-Ic	1.14745	1.72239	1.43492	1.14745
LOC120844543	#N/A	#N/A	1.72522	1.14703	1.43613	1.14703
LOC120849016	#N/A	#N/A	1.14614	2.64601	1.89607	1.14614
LOC8038614	FBgn0260943	Rbp6	1.14614	1.32015	1.23314	1.14614
LOC8034342	#N/A	#N/A	1.14584	1.32425	1.23504	1.14584
LOC8031972	FBgn0020880	CG7179	1.14574	1.20839	1.17706	1.14574
LOC115328581	#N/A	#N/A	1.30018	1.14555	1.22286	1.14555
LOC8051490	FBgn0041191	Rheb	1.14534	1.92974	1.53754	1.14534
LOC8053021	FBgn0025549	unc-119	1.14511	1.51172	1.32841	1.14511
LOC8029150	FBgn0085376	CG34347	1.66498	1.14464	1.40481	1.14464
LOC8050540	FBgn0036557	mRpS31	1.14405	1.15325	1.14865	1.14405
LOC8030159	#N/A	#N/A	1.14344	1.15353	1.14849	1.14344
LOC115324825	FBgn0035557	CG11353	1.14265	1.3177	1.23018	1.14265
LOC8024629	FBgn0034558	Cib2	1.27126	1.14241	1.20683	1.14241
LOC115324971	#N/A	#N/A	1.69392	1.14219	1.41805	1.14219
LOC8029921	FBgn0051191	CG31191	1.28616	1.14187	1.21401	1.14187
LOC120847875	#N/A	#N/A	1.14151	1.32796	1.23473	1.14151
LOC115326544	#N/A	#N/A	1.14093	1.34687	1.2439	1.14093
LOC120839078	FBgn0283535	Vha26	1.14093	1.33426	1.23759	1.14093
LOC8025171	FBgn0032799	Dpm1	1.14093	1.19395	1.16744	1.14093
LOC8026942	FBgn0031233	Tbc1d15-17	2.13722	1.14064	1.63893	1.14064
LOC8027786	#N/A	#N/A	1.83514	1.13993	1.48754	1.13993
LOC8035542	FBgn0016977	spen	1.6647	1.13993	1.40232	1.13993
LOC120849248	#N/A	#N/A	1.29996	1.13993	1.21995	1.13993
LOC8040011	FBgn0023529	Grp170	1.22892	1.13993	1.18443	1.13993
LOC121836168	#N/A	#N/A	1.13987	1.86189	1.50088	1.13987
LOC115328531	#N/A	#N/A	2.26234	1.13976	1.70105	1.13976
LOC8024509	FBgn0030960	Atg101	1.13949	1.72239	1.43094	1.13949
LOC115325441	FBgn0030793	Rai1	1.13949	1.55956	1.34953	1.13949
LOC8030271	FBgn0260817	gkt	1.13949	1.40636	1.27292	1.13949
LOC120842764	#N/A	#N/A	1.13949	1.25194	1.19572	1.13949
LOC120836166	FBgn0003129	Poxm	1.13949	1.14668	1.14308	1.13949
LOC115311284	#N/A	#N/A	1.98856	1.13931	1.56394	1.13931
LOC115325686	FBgn0044328	CG32052	1.20896	1.13635	1.17266	1.13635
LOC115328786	FBgn0038047	CG5245	1.1356	1.40247	1.26903	1.1356
LOC115326889	FBgn0259184	CG42288	1.64486	1.13509	1.38997	1.13509
LOC115319080	FBgn0033899	CG13016	1.13451	1.17198	1.15325	1.13451
LOC8051053	FBgn0035173	CG13907	1.13438	1.28769	1.21103	1.13438
LOC8033653	FBgn0003889	betaTub85D	1.31749	1.13436	1.22593	1.13436
LOC120846237	#N/A	#N/A	1.134	1.63611	1.38505	1.134
LOC115309046	FBgn0004087	Dhfr	1.13374	2.23346	1.6836	1.13374
LOC115332144	FBgn0037875	ZnT86D	1.81189	1.13354	1.47271	1.13354
LOC120848547	FBgn0014411	Vps26	1.13344	1.7771	1.45527	1.13344
LOC8037169	FBgn0037265	spartin	1.70556	1.13219	1.41887	1.13219
LOC120847344	#N/A	#N/A	1.33901	1.13149	1.23525	1.13149
LOC8042689	#N/A	#N/A	1.57695	1.13124	1.35409	1.13124
LOC115308617	FBgn0043069	MESK4	1.13121	1.99234	1.56178	1.13121
LOC8052808	FBgn0004512	Mdr49	1.13101	1.42293	1.27697	1.13101
LOC115330463	#N/A	#N/A	1.13089	1.34561	1.23825	1.13089
LOC120835957	#N/A	#N/A	1.13052	1.91797	1.52424	1.13052
LOC115310910	#N/A	#N/A	1.13052	1.22242	1.17647	1.13052
LOC120847059	#N/A	#N/A	2.3727	1.13043	1.75156	1.13043
LOC8033645	FBgn0020279	lig	1.21011	1.12999	1.17005	1.12999
LOC115333029	FBgn0002174	CG5504	3.55885	1.12992	2.34439	1.12992
LOC8051015	#N/A	#N/A	1.54892	1.12956	1.33924	1.12956
LOC121046207	#N/A	#N/A	2.1719	1.12908	1.65049	1.12908
LOC115324880	FBgn0017414	cag	1.68058	1.12899	1.40478	1.12899
LOC8029841	FBgn0052039	Svip	1.5085	1.12883	1.31866	1.12883
LOC8040620	FBgn0032871	CG2611	1.24422	1.12883	1.18653	1.12883
LOC115326059	#N/A	#N/A	1.12874	1.32574	1.22724	1.12874
LOC8028754	#N/A	#N/A	1.28325	1.12866	1.20595	1.12866
LOC115316865	FBgn0035807	CG7492	1.12861	1.41712	1.27286	1.12861
LOC120848502	FBgn0035006	CG4563	1.12767	1.97375	1.55071	1.12767
LOC8027406	FBgn0027572	ACOX1	1.26639	1.1276	1.197	1.1276
LOC115325638	FBgn0000247	ca	1.1273	1.41487	1.27108	1.1273
LOC120837893	#N/A	#N/A	1.1273	1.31391	1.22061	1.1273
LOC8034784	FBgn0004387	Klp98A	2.15031	1.12702	1.63866	1.12702
LOC8052163	FBgn0038234	mRpL11	1.12638	1.66659	1.39649	1.12638
LOC120844097	FBgn0030005	CG2120	2.05756	1.12593	1.59175	1.12593
LOC121833228	#N/A	#N/A	3.00241	1.12592	2.06417	1.12592
LOC120849232	#N/A	#N/A	1.1259	1.77786	1.45188	1.1259
LOC121837374	#N/A	#N/A	1.12584	1.289	1.20742	1.12584
LOC8040111	FBgn0266582	ND-30	1.12583	2.49976	1.81279	1.12583
LOC8032942	FBgn0031598	Vps53	1.12572	2.01647	1.57109	1.12572
LOC115326269	#N/A	#N/A	2.88499	1.12558	2.00529	1.12558
LOC120847718	#N/A	#N/A	1.12558	1.80052	1.46305	1.12558
LOC121836734	FBgn0004429	LysP	1.12558	1.20461	1.1651	1.12558
LOC8044005	FBgn0027082	ProRS-m	1.95794	1.12493	1.54143	1.12493
LOC8052629	#N/A	#N/A	1.36654	1.12492	1.24573	1.12492
LOC121833531	#N/A	#N/A	1.41626	1.12486	1.27056	1.12486
LOC8032123	#N/A	#N/A	1.12449	2.21583	1.67016	1.12449
LOC120848327	FBgn0034697	GM130	1.83476	1.12425	1.4795	1.12425
LOC8035188	FBgn0010488	NAT1	1.12372	1.17085	1.14729	1.12372
LOC115325484	FBgn0038857	Bdbt	1.12344	1.3745	1.24897	1.12344
LOC120844222	#N/A	#N/A	1.1234	1.28678	1.20509	1.1234
LOC120848847	#N/A	#N/A	1.12321	2.20615	1.66468	1.12321
LOC121834821	FBgn0275436	PheRS-m	1.12233	1.32186	1.2221	1.12233
LOC115325136	#N/A	#N/A	1.12196	3.71699	2.41948	1.12196
LOC8037857	FBgn0259164	CG42269	1.76561	1.12188	1.44374	1.12188
LOC121837929	#N/A	#N/A	2.15563	1.1214	1.63851	1.1214
LOC120844575	#N/A	#N/A	1.95386	1.12104	1.53745	1.12104
LOC115309605	#N/A	#N/A	1.12071	2.82028	1.9705	1.12071
LOC8037833	FBgn0034049	bdg	1.12064	1.23178	1.17621	1.12064
LOC8040793	FBgn0005631	robo1	1.94873	1.12058	1.53465	1.12058
LOC8033829	FBgn0038233	HtrA2	1.12023	1.21214	1.16618	1.12023
LOC115326902	#N/A	#N/A	1.12013	1.71613	1.41813	1.12013
LOC115308621	FBgn0039165	CG6204	1.28126	1.12011	1.20069	1.12011
LOC115311016	#N/A	#N/A	3.68939	1.1198	2.4046	1.1198
LOC115315687	#N/A	#N/A	1.21718	1.11942	1.1683	1.11942
LOC8030312	FBgn0004369	Ptp99A	1.21784	1.11928	1.16856	1.11928
LOC115312538	#N/A	#N/A	1.11916	1.9358	1.52748	1.11916
LOC8053938	#N/A	#N/A	1.26175	1.11912	1.19044	1.11912
LOC121048122	#N/A	#N/A	1.1186	1.90826	1.51343	1.1186
LOC8037417	FBgn0032330	Samuel	2.49846	1.11815	1.8083	1.11815
LOC115318000	FBgn0001992	Cyp303a1	1.19722	1.11805	1.15764	1.11805
LOC8029663	FBgn0026056	Rlip	4.06453	1.11761	2.59107	1.11761
LOC115332771	#N/A	#N/A	1.24213	1.11761	1.17987	1.11761
LOC8041342	FBgn0085446	CG34417	1.11666	1.27794	1.1973	1.11666
LOC8034722	FBgn0011474	Set8	1.11665	1.15797	1.13731	1.11665
LOC8034343	FBgn0003053	peb	1.87286	1.11658	1.49472	1.11658
LOC8038469	#N/A	#N/A	1.63192	1.11658	1.37425	1.11658
LOC115326862	#N/A	#N/A	1.8069	1.11652	1.46171	1.11652
LOC121834722	FBgn0036545	GXIVsPLA2	1.50159	1.1162	1.3089	1.1162
LOC8043912	#N/A	#N/A	1.2	1.11615	1.15807	1.11615
LOC8043845	#N/A	#N/A	1.19897	1.11615	1.15756	1.11615
LOC115321803	FBgn0036999	isoQC	2.27838	1.1149	1.69664	1.1149
LOC8052727	#N/A	#N/A	1.11444	1.47178	1.29311	1.11444
LOC8032138	#N/A	#N/A	1.15791	1.11436	1.13614	1.11436
LOC120850454	#N/A	#N/A	1.52094	1.11424	1.31759	1.11424
LOC115328039	#N/A	#N/A	1.11354	1.13546	1.1245	1.11354
LOC120839224	#N/A	#N/A	1.1131	1.62884	1.37097	1.1131
LOC8037461	FBgn0032217	CG4972	1.27088	1.11228	1.19158	1.11228
LOC8039036	FBgn0028956	mthl3	1.43118	1.11178	1.27148	1.11178
LOC8036187	FBgn0038235	CG8461	1.11153	1.75009	1.43081	1.11153
LOC8042218	#N/A	#N/A	1.11141	1.85023	1.48082	1.11141
LOC8040176	#N/A	#N/A	1.13949	1.11069	1.12509	1.11069
LOC115328810	#N/A	#N/A	1.11054	1.32315	1.21684	1.11054
LOC8043626	FBgn0000077	amx	1.45941	1.11042	1.28492	1.11042
LOC8052033	FBgn0264711	CG43980	2.2783	1.11008	1.69419	1.11008
LOC121835746	#N/A	#N/A	1.10986	1.47731	1.29358	1.10986
LOC120837942	FBgn0035469	Lamtor4	1.53873	1.10962	1.32417	1.10962
LOC8035318	#N/A	#N/A	1.10951	1.73952	1.42452	1.10951
LOC8034506	FBgn0038809	CG16953	2.20038	1.10905	1.65471	1.10905
LOC115332202	FBgn0034887	St1	1.44385	1.10864	1.27624	1.10864
LOC8041281	#N/A	#N/A	1.18994	1.10759	1.14876	1.10759
LOC8030920	#N/A	#N/A	1.10695	1.26573	1.18634	1.10695
LOC8024504	FBgn0283442	vas	1.10673	1.12316	1.11495	1.10673
LOC115311033	#N/A	#N/A	1.74143	1.10658	1.42401	1.10658
LOC8033293	FBgn0030800	Nprl2	1.10649	3.04883	2.07766	1.10649
LOC8024919	FBgn0040211	hgo	1.13227	1.10589	1.11908	1.10589
LOC8033856	#N/A	#N/A	1.10584	2.26354	1.68469	1.10584
LOC8032079	FBgn0037980	DCAF12	1.10535	1.65092	1.37813	1.10535
LOC115313994	FBgn0050424	cGlr2	1.10425	1.18791	1.14608	1.10425
LOC8026940	FBgn0027066	Eb1	1.10404	1.621	1.36252	1.10404
LOC8036426	FBgn0287724	Ca-beta	1.72953	1.10398	1.41676	1.10398
LOC8039760	FBgn0037777	CG11722	1.1038	1.68198	1.39289	1.1038
LOC8030802	#N/A	#N/A	1.31914	1.10379	1.21146	1.10379
LOC8034492	FBgn0017430	Nelf-E	1.10377	1.16158	1.13267	1.10377
LOC8032418	FBgn0263397	Ih	1.16677	1.10306	1.13492	1.10306
LOC8052426	FBgn0038166	CG9588	1.12545	1.10279	1.11412	1.10279
LOC8034700	FBgn0036398	upSET	1.49355	1.10242	1.29799	1.10242
LOC121047731	FBgn0039131	CG12268	2.29817	1.10201	1.70009	1.10201
LOC8037548	FBgn0030582	CG14411	1.22038	1.10199	1.16119	1.10199
LOC115323034	#N/A	#N/A	1.10991	1.10105	1.10548	1.10105
LOC115324352	#N/A	#N/A	1.09919	1.77786	1.43852	1.09919
LOC115327454	#N/A	#N/A	1.10177	1.09914	1.10045	1.09914
LOC8031582	FBgn0086676	spin	1.09912	1.26739	1.18325	1.09912
LOC8024163	FBgn0031458	aph-1	1.74319	1.09906	1.42112	1.09906
LOC8038816	FBgn0037648	CG11975	1.09885	1.9711	1.53498	1.09885
LOC8025846	#N/A	#N/A	1.09813	1.46153	1.27983	1.09813
LOC8043382	FBgn0032728	Tango6	1.09784	1.2187	1.15827	1.09784
LOC8039127	#N/A	#N/A	1.09757	1.45882	1.27819	1.09757
LOC120841358	FBgn0028381	Decay	1.12558	1.0972	1.11139	1.0972
LOC115332001	#N/A	#N/A	1.09686	1.78741	1.44214	1.09686
LOC115323362	#N/A	#N/A	1.20948	1.0956	1.15254	1.0956
LOC120839671	FBgn0033429	CG12929	1.09535	1.44609	1.27072	1.09535
LOC8035644	FBgn0033247	Nup44A	1.0951	2.48237	1.78873	1.0951
LOC8041806	FBgn0039828	CG1542	1.09487	1.21982	1.15734	1.09487
LOC120836365	#N/A	#N/A	1.09468	1.28508	1.18988	1.09468
LOC8027960	FBgn0033457	Ntmt	1.45045	1.09455	1.2725	1.09455
LOC115320136	#N/A	#N/A	1.09448	1.53469	1.31459	1.09448
LOC120846929	#N/A	#N/A	1.09445	1.12342	1.10893	1.09445
LOC115319308	#N/A	#N/A	1.61323	1.09441	1.35382	1.09441
LOC120846365	FBgn0037623	CG9801	1.09371	1.43492	1.26432	1.09371
LOC120844770	FBgn0040075	rept	1.09369	4.73304	2.91336	1.09369
LOC8037536	#N/A	#N/A	1.5164	1.09356	1.30498	1.09356
LOC120846364	#N/A	#N/A	1.46229	1.09347	1.27788	1.09347
LOC120842309	#N/A	#N/A	1.10404	1.09329	1.09866	1.09329
LOC120839212	#N/A	#N/A	1.41596	1.09308	1.25452	1.09308
LOC8032793	FBgn0034259	P32	1.09283	2.06703	1.57993	1.09283
LOC8052553	FBgn0030240	CG2202	3.0157	1.09256	2.05413	1.09256
LOC115330901	#N/A	#N/A	1.25493	1.09256	1.17374	1.09256
LOC121834723	FBgn0026160	tna	2.0486	1.09207	1.57034	1.09207
LOC8043951	#N/A	#N/A	1.3784	1.09207	1.23523	1.09207
LOC120839076	#N/A	#N/A	2.94758	1.09154	2.01956	1.09154
LOC8030065	#N/A	#N/A	2.44758	1.09154	1.76956	1.09154
LOC8038498	FBgn0038808	Srp14	1.09127	1.33437	1.21282	1.09127
LOC115318165	#N/A	#N/A	1.09079	2.66944	1.88012	1.09079
LOC115326640	#N/A	#N/A	1.09053	1.18192	1.13623	1.09053
LOC8035482	#N/A	#N/A	1.35855	1.0905	1.22452	1.0905
LOC8053566	FBgn0038197	foxo	1.09018	1.25284	1.17151	1.09018
LOC8023963	FBgn0053558	mim	1.08969	1.68464	1.38716	1.08969
LOC8040909	#N/A	#N/A	1.08871	3.35087	2.21979	1.08871
LOC8023135	FBgn0036053	iPLA2-VIA	1.08849	1.24495	1.16672	1.08849
LOC8031221	#N/A	#N/A	1.08802	1.80886	1.44844	1.08802
LOC115308719	FBgn0045852	ham	1.08802	1.2697	1.17886	1.08802
LOC115317733	#N/A	#N/A	1.08782	1.30914	1.19848	1.08782
LOC120846991	#N/A	#N/A	1.30937	1.08763	1.1985	1.08763
LOC8044043	FBgn0034180	Ehbp1	1.08686	1.51923	1.30305	1.08686
LOC8033338	FBgn0033087	Hsepi	1.14574	1.08623	1.11598	1.08623
LOC8035108	FBgn0263933	ebi	1.08602	1.42239	1.25421	1.08602
LOC8050860	FBgn0037215	beta-Man	1.08593	1.42845	1.25719	1.08593
LOC8033215	FBgn0037315	Cerk	2.21779	1.08566	1.65172	1.08566
LOC8051384	#N/A	#N/A	1.08508	1.66222	1.37365	1.08508
LOC115327363	FBgn0036828	Prp6	1.08508	1.08761	1.08635	1.08508
LOC8031263	FBgn0027529	tapas	1.17293	1.08447	1.1287	1.08447
LOC8032685	FBgn0039396	CCAP-R	1.08439	1.59976	1.34207	1.08439
LOC121837072	#N/A	#N/A	1.21049	1.08418	1.14733	1.08418
LOC115311421	#N/A	#N/A	1.25829	1.08381	1.17105	1.08381
LOC121834263	FBgn0031141	CG1304	1.17679	1.08347	1.13013	1.08347
LOC8023593	FBgn0261065	Cpsf73	1.85103	1.08336	1.46719	1.08336
LOC8030226	FBgn0005596	yem	1.2072	1.08324	1.14522	1.08324
LOC120845213	#N/A	#N/A	1.08306	1.5771	1.33008	1.08306
LOC8053650	FBgn0037875	ZnT86D	1.42642	1.08297	1.25469	1.08297
LOC8025159	FBgn0033392	Gnptab	1.12372	1.08297	1.10335	1.08297
LOC8035274	FBgn0267791	HnRNP-K	1.08276	1.45578	1.26927	1.08276
LOC8028776	FBgn0263198	Acn	1.08231	1.21078	1.14654	1.08231
LOC8040526	FBgn0037338	Snm1	1.18003	1.08193	1.13098	1.08193
LOC8037925	#N/A	#N/A	1.08188	1.2437	1.16279	1.08188
LOC8043260	FBgn0035591	CG4611	1.39178	1.0815	1.23664	1.0815
LOC115316841	#N/A	#N/A	1.0814	1.39919	1.2403	1.0814
LOC120847792	#N/A	#N/A	2.16147	1.08138	1.62143	1.08138
LOC8034743	FBgn0004657	mys	1.08127	1.88803	1.48465	1.08127
LOC121047597	#N/A	#N/A	1.08102	1.88817	1.48459	1.08102
LOC121835153	#N/A	#N/A	1.36873	1.08083	1.22478	1.08083
LOC8040339	FBgn0032922	Coq3	1.08078	1.5525	1.31664	1.08078
LOC120842602	FBgn0029667	Gas8	1.0807	1.08524	1.08297	1.0807
LOC8039667	FBgn0032401	Plzf	1.16074	1.08005	1.12039	1.08005
LOC8051893	FBgn0034491	Hsl	1.07915	1.10535	1.09225	1.07915
LOC8023629	#N/A	#N/A	1.85868	1.07897	1.46882	1.07897
LOC115311418	FBgn0050493	Coq9	1.46275	1.07897	1.27086	1.07897
LOC120848689	FBgn0028479	Mtpalpha	1.30484	1.07897	1.19191	1.07897
LOC115323870	#N/A	#N/A	1.18961	1.07897	1.13429	1.07897
LOC8024365	#N/A	#N/A	1.44573	1.07865	1.26219	1.07865
LOC115332212	#N/A	#N/A	1.35562	1.07818	1.2169	1.07818
LOC8030652	#N/A	#N/A	1.39332	1.07817	1.23575	1.07817
LOC115331698	FBgn0036052	CG10809	1.07763	1.15073	1.11418	1.07763
LOC8032113	FBgn0036147	Plod	1.07714	1.15793	1.11754	1.07714
LOC8029503	FBgn0035142	Hipk	1.07666	1.42735	1.252	1.07666
LOC8025936	#N/A	#N/A	1.07666	1.11761	1.09713	1.07666
LOC8041513	FBgn0019968	Khc-73	1.07666	1.07897	1.07781	1.07666
LOC115317696	FBgn0036643	Syx8	1.58401	1.07573	1.32987	1.07573
LOC8028356	FBgn0039030	CG6660	2.08284	1.07548	1.57916	1.07548
LOC8028641	#N/A	#N/A	1.37404	1.07543	1.22474	1.07543
LOC8034986	#N/A	#N/A	1.07498	1.49414	1.28456	1.07498
LOC8052301	#N/A	#N/A	2.63479	1.07497	1.85488	1.07497
LOC121835757	#N/A	#N/A	1.07493	1.8122	1.44356	1.07493
LOC115328264	FBgn0033907	mRpS16	1.07493	1.53673	1.30583	1.07493
LOC8043699	FBgn0033526	Caf1-105	1.48697	1.07487	1.28092	1.07487
LOC8023345	FBgn0031310	Vps29	1.07465	1.39395	1.2343	1.07465
LOC8038695	FBgn0035122	mRpL17	1.55078	1.07458	1.31268	1.07458
LOC115326368	FBgn0032451	spict	1.07379	1.59793	1.33586	1.07379
LOC8043551	FBgn0029831	CG5966	1.07334	1.94504	1.50919	1.07334
LOC121834690	FBgn0036136	Ufd1	1.07275	1.17674	1.12474	1.07275
LOC8041287	FBgn0004391	shtd	1.07226	1.931	1.50163	1.07226
LOC8038996	FBgn0030749	AnxB11	1.07222	1.47731	1.27476	1.07222
LOC8041958	FBgn0026378	Rep	1.07221	1.29713	1.18467	1.07221
LOC8041644	#N/A	#N/A	1.0721	1.37785	1.22497	1.0721
LOC121835050	#N/A	#N/A	1.07209	1.12246	1.09727	1.07209
LOC115318625	#N/A	#N/A	1.07173	2.01943	1.54558	1.07173
LOC121835705	#N/A	#N/A	1.07172	2.06028	1.566	1.07172
LOC8043969	FBgn0034743	RpS16	1.07129	1.13833	1.10481	1.07129
LOC8043477	#N/A	#N/A	1.08802	1.07123	1.07962	1.07123
LOC8036190	FBgn0063667	meep	1.07101	1.13993	1.10547	1.07101
LOC8024874	FBgn0038855	Tbc1d22	2.65667	1.07085	1.86376	1.07085
LOC8043453	FBgn0037203	slif	1.07065	1.29705	1.18385	1.07065
LOC8035700	FBgn0261397	didum	2.17032	1.07048	1.6204	1.07048
LOC8042231	FBgn0004915	TfIIB	1.46275	1.07035	1.26655	1.07035
LOC8025611	#N/A	#N/A	1.06983	1.25325	1.16154	1.06983
LOC115321702	FBgn0037363	Atg17	1.37755	1.06975	1.22365	1.06975
LOC115322747	#N/A	#N/A	1.06956	1.37333	1.22145	1.06956
LOC115328055	FBgn0038250	CG3505	1.78949	1.06942	1.42946	1.06942
LOC8041902	FBgn0033763	CG8646	1.06913	1.80052	1.43483	1.06913
LOC121834582	#N/A	#N/A	1.17904	1.06817	1.1236	1.06817
LOC8030631	FBgn0026634	Cog2	1.6046	1.06726	1.33593	1.06726
LOC120836355	FBgn0263697	Uba3	2.46876	1.06711	1.76793	1.06711
LOC120849897	#N/A	#N/A	1.06559	1.62068	1.34313	1.06559
LOC8041076	FBgn0000117	arm	1.06464	2.69345	1.87905	1.06464
LOC121832952	FBgn0039120	Nup98-96	1.16196	1.06428	1.11312	1.06428
LOC8033923	FBgn0037707	RnpS1	2.30026	1.06414	1.6822	1.06414
LOC120844203	#N/A	#N/A	2.81818	1.06399	1.94109	1.06399
LOC115325334	FBgn0015247	Diap2	1.24205	1.06379	1.15292	1.06379
LOC8032827	FBgn0264307	orb2	1.06377	1.7816	1.42268	1.06377
LOC8029267	FBgn0038463	CG3534	1.06361	1.24395	1.15378	1.06361
LOC120841586	#N/A	#N/A	1.67925	1.06322	1.37124	1.06322
LOC120849024	FBgn0030012	CG18262	1.06312	1.57633	1.31972	1.06312
LOC8024881	FBgn0031702	fusl	1.06312	1.3943	1.22871	1.06312
LOC120836015	#N/A	#N/A	1.12372	1.0629	1.09331	1.0629
LOC8050721	FBgn0036696	Pop5	1.33556	1.06287	1.19922	1.06287
LOC8039336	FBgn0038183	CG9286	1.06263	1.3836	1.22312	1.06263
LOC115323186	FBgn0050428	CG30428	1.0626	1.0782	1.0704	1.0626
LOC8050434	#N/A	#N/A	1.34704	1.06252	1.20478	1.06252
LOC120841385	FBgn0027865	Tsp96F	1.06245	2.08018	1.57131	1.06245
LOC115327485	#N/A	#N/A	1.25695	1.06239	1.15967	1.06239
LOC115322090	#N/A	#N/A	1.0617	1.18687	1.12428	1.0617
LOC120843428	#N/A	#N/A	1.05978	1.12883	1.0943	1.05978
LOC115309159	#N/A	#N/A	1.07907	1.05956	1.06932	1.05956
LOC8042408	FBgn0005624	Psc	1.05913	1.40143	1.23028	1.05913
LOC121838094	#N/A	#N/A	1.05881	1.28154	1.17017	1.05881
LOC8026023	FBgn0002707	mei-9	1.05881	1.27602	1.16741	1.05881
LOC8024013	#N/A	#N/A	1.36887	1.05866	1.21376	1.05866
LOC8036764	FBgn0015521	RpS21	1.05847	1.32634	1.19241	1.05847
LOC8030454	FBgn0037716	Son	1.45526	1.05835	1.25681	1.05835
LOC121832965	#N/A	#N/A	1.18492	1.05814	1.12153	1.05814
LOC115329265	FBgn0031454	HemK2	1.52631	1.05785	1.29208	1.05785
LOC120838516	#N/A	#N/A	1.05775	1.07123	1.06449	1.05775
LOC8030189	FBgn0011606	Klp3A	1.05771	1.59803	1.32787	1.05771
LOC8036004	FBgn0025726	unc-13	2.03539	1.05706	1.54623	1.05706
LOC115316744	#N/A	#N/A	1.05635	1.46592	1.26114	1.05635
LOC121838111	#N/A	#N/A	1.6646	1.05603	1.36031	1.05603
LOC8039484	#N/A	#N/A	1.0968	1.05583	1.07631	1.05583
LOC115314591	#N/A	#N/A	1.05575	1.62129	1.33852	1.05575
LOC121047177	#N/A	#N/A	1.52844	1.0556	1.29202	1.0556
LOC121047805	#N/A	#N/A	1.0554	1.32345	1.18943	1.0554
LOC121833382	#N/A	#N/A	1.05536	1.44402	1.24969	1.05536
LOC8052143	#N/A	#N/A	1.91407	1.05493	1.4845	1.05493
LOC115332183	#N/A	#N/A	1.05396	1.24619	1.15008	1.05396
LOC8029798	FBgn0037074	Tbc1d8-9	1.05388	1.68765	1.37077	1.05388
LOC8041745	#N/A	#N/A	1.3299	1.05349	1.1917	1.05349
LOC120839679	FBgn0040601	CG13643	1.21256	1.05349	1.13302	1.05349
LOC120836709	#N/A	#N/A	1.05279	1.34022	1.1965	1.05279
LOC120836269	#N/A	#N/A	1.05256	1.64317	1.34787	1.05256
LOC115332500	#N/A	#N/A	2.08154	1.05251	1.56702	1.05251
LOC120843871	#N/A	#N/A	1.25087	1.05202	1.15145	1.05202
LOC115323299	#N/A	#N/A	1.05157	2.03088	1.54123	1.05157
LOC120845949	#N/A	#N/A	1.05123	1.08604	1.06863	1.05123
LOC8034748	FBgn0011570	cpb	1.79458	1.0509	1.42274	1.0509
LOC121833022	FBgn0039868	CG11563	1.06453	1.0509	1.05772	1.0509
LOC8027313	FBgn0022936	CycH	1.09732	1.05075	1.07403	1.05075
LOC8031023	FBgn0286198	LKRSDH	1.05066	1.32419	1.18743	1.05066
LOC115312006	FBgn0036302	sowah	1.21511	1.05053	1.13282	1.05053
LOC8026600	FBgn0027558	Pgant3	1.05008	1.61829	1.33419	1.05008
LOC121836636	#N/A	#N/A	1.57237	1.04995	1.31116	1.04995
LOC8050749	FBgn0029003	mab-21	1.26277	1.04964	1.1562	1.04964
LOC8037167	#N/A	#N/A	1.04929	1.34169	1.19549	1.04929
LOC121045679	#N/A	#N/A	1.04914	1.32731	1.18822	1.04914
LOC121833393	#N/A	#N/A	1.04904	1.1497	1.09937	1.04904
LOC8037867	#N/A	#N/A	1.35858	1.04882	1.2037	1.04882
LOC8035243	FBgn0034248	CG14483	1.0476	1.54269	1.29515	1.0476
LOC8037835	FBgn0034049	bdg	1.0476	1.31585	1.18172	1.0476
LOC115325907	#N/A	#N/A	1.0476	1.22289	1.13524	1.0476
LOC115331359	#N/A	#N/A	1.34633	1.04747	1.1969	1.04747
LOC121835070	#N/A	#N/A	1.04745	1.06612	1.05679	1.04745
LOC8053962	FBgn0025809	Paf-AHalpha	1.08627	1.04735	1.06681	1.04735
LOC121835652	#N/A	#N/A	1.04673	1.23499	1.14086	1.04673
LOC8024415	FBgn0035866	Arl5	1.08716	1.046	1.06658	1.046
LOC115310654	FBgn0036996	mag	1.04548	1.44811	1.2468	1.04548
LOC8026610	#N/A	#N/A	1.76286	1.04533	1.40409	1.04533
LOC8041286	#N/A	#N/A	1.75743	1.04454	1.40099	1.04454
LOC120846341	FBgn0052676	stx	1.04391	1.4448	1.24435	1.04391
LOC8042437	FBgn0029123	SoxN	1.04372	2.31698	1.68035	1.04372
LOC8037036	FBgn0034657	LBR	1.55652	1.04337	1.29994	1.04337
LOC120839548	#N/A	#N/A	1.09564	1.04324	1.06944	1.04324
LOC8043010	FBgn0031855	meng	1.12372	1.04298	1.08335	1.04298
LOC8052150	#N/A	#N/A	1.79868	1.04296	1.42082	1.04296
LOC8034260	FBgn0034537	DMAP1	1.22556	1.04264	1.1341	1.04264
LOC115323369	#N/A	#N/A	1.07014	1.04248	1.05631	1.04248
LOC8042137	#N/A	#N/A	1.54749	1.04221	1.29485	1.04221
LOC115311272	FBgn0035331	MsR1	1.04186	1.46811	1.25499	1.04186
LOC8029816	FBgn0032074	Tsp29Fa	1.45633	1.04164	1.24899	1.04164
LOC8024904	FBgn0030838	CG5445	2.69786	1.04131	1.86959	1.04131
LOC8028684	#N/A	#N/A	1.50436	1.04097	1.27267	1.04097
LOC8043057	FBgn0024992	Spg7	1.36081	1.04094	1.20088	1.04094
LOC8027928	FBgn0260755	CG42553	1.04072	1.24495	1.14283	1.04072
LOC115317970	#N/A	#N/A	1.04054	1.46777	1.25415	1.04054
LOC120838556	#N/A	#N/A	1.04035	1.30353	1.17194	1.04035
LOC8032344	FBgn0033696	Cyp6g2	1.04004	1.36482	1.20243	1.04004
LOC8033285	FBgn0031213	galectin	1.04004	1.24906	1.14455	1.04004
LOC8034025	FBgn0013334	Sap47	1.03995	1.32217	1.18106	1.03995
LOC8032693	FBgn0053969	CG33969	1.36177	1.03993	1.20085	1.03993
LOC120841782	#N/A	#N/A	1.04004	1.03924	1.03964	1.03924
LOC115325525	FBgn0025720	Ate1	1.15363	1.03865	1.09614	1.03865
LOC115331593	#N/A	#N/A	1.58892	1.03793	1.31343	1.03793
LOC8036444	FBgn0265464	Traf6	1.3909	1.03793	1.21442	1.03793
LOC115316932	FBgn0267002	unc-104	1.88422	1.03648	1.46035	1.03648
LOC120837905	#N/A	#N/A	1.37314	1.03597	1.20455	1.03597
LOC120836119	#N/A	#N/A	1.3186	1.03597	1.17729	1.03597
LOC8032636	FBgn0028969	deltaCOP	1.29956	1.03597	1.16777	1.03597
LOC120849836	#N/A	#N/A	1.06663	1.03597	1.0513	1.03597
LOC8025869	FBgn0030529	Clic	1.04249	1.03597	1.03923	1.03597
LOC115331993	FBgn0038047	CG5245	2.25809	1.03575	1.64692	1.03575
LOC115317152	FBgn0038194	Cyp6d5	1.18425	1.03533	1.10979	1.03533
LOC120840637	#N/A	#N/A	1.03532	1.28068	1.158	1.03532
LOC115318004	#N/A	#N/A	1.03525	1.64068	1.33797	1.03525
LOC115322531	#N/A	#N/A	1.03524	1.2036	1.11942	1.03524
LOC120837895	FBgn0035619	Alp10	1.36999	1.03499	1.20249	1.03499
LOC8028094	FBgn0037313	CG1161	1.03476	1.04643	1.04059	1.03476
LOC8030815	FBgn0034606	ASPP	1.03469	1.18768	1.11118	1.03469
LOC120849478	#N/A	#N/A	1.03469	1.14703	1.09086	1.03469
LOC121836509	FBgn0010607	l(2)05714	1.51684	1.03453	1.27569	1.03453
LOC8031329	FBgn0002878	mus101	1.03452	1.51213	1.27332	1.03452
LOC8028194	FBgn0030699	CG8578	1.36733	1.03384	1.20059	1.03384
LOC121833066	FBgn0038720	CG6231	2.22637	1.03322	1.6298	1.03322
LOC115331882	#N/A	#N/A	1.35523	1.03322	1.19423	1.03322
LOC120850502	#N/A	#N/A	1.23356	1.03322	1.13339	1.03322
LOC121834756	#N/A	#N/A	1.033	1.37815	1.20558	1.033
LOC8025937	FBgn0037469	Dpck	1.844	1.03288	1.43844	1.03288
LOC8034270	FBgn0034423	tbrd-2	1.03208	1.3913	1.21169	1.03208
LOC8039327	FBgn0035150	Rev1	1.03107	2.2108	1.62093	1.03107
LOC120843452	#N/A	#N/A	1.03089	2.84336	1.93713	1.03089
LOC120846874	FBgn0015040	Cyp9c1	1.66795	1.03083	1.34939	1.03083
LOC120842768	FBgn0032338	CG16854	1.03058	1.07123	1.0509	1.03058
LOC8035240	FBgn0042094	Ak3	1.02996	1.60464	1.3173	1.02996
LOC115319179	#N/A	#N/A	1.02991	1.42152	1.22572	1.02991
LOC115315163	FBgn0038486	CG5265	1.54484	1.02984	1.28734	1.02984
LOC120839200	FBgn0037074	Tbc1d8-9	1.41419	1.02982	1.22201	1.02982
LOC115314849	#N/A	#N/A	1.41788	1.02969	1.22379	1.02969
LOC115328413	FBgn0015032	Cyp4c3	1.02949	1.20457	1.11703	1.02949
LOC115315557	#N/A	#N/A	1.02896	1.53201	1.28048	1.02896
LOC115332130	FBgn0264495	gpp	1.64382	1.02872	1.33627	1.02872
LOC120846306	#N/A	#N/A	1.30317	1.02832	1.16574	1.02832
LOC8039910	FBgn0243512	puc	1.34872	1.02817	1.18844	1.02817
LOC120838729	#N/A	#N/A	1.02817	1.25193	1.14005	1.02817
LOC8034764	FBgn0053554	Nipped-A	1.02813	1.59853	1.31333	1.02813
LOC121833021	#N/A	#N/A	1.02796	1.85918	1.44357	1.02796
LOC8037020	FBgn0032447	PICK1	1.12737	1.02718	1.07728	1.02718
LOC115319356	#N/A	#N/A	2.40111	1.02678	1.71394	1.02678
LOC8024065	FBgn0029714	CG3527	2.42149	1.02676	1.72412	1.02676
LOC8026476	FBgn0033122	CG17002	1.02813	1.02676	1.02745	1.02676
LOC120837445	#N/A	#N/A	1.28883	1.02583	1.15733	1.02583
LOC120840948	#N/A	#N/A	1.02567	1.14703	1.08635	1.02567
LOC8036542	FBgn0024232	gprs	1.02554	2.07901	1.55227	1.02554
LOC115311541	#N/A	#N/A	1.96714	1.0253	1.49622	1.0253
LOC115324388	#N/A	#N/A	1.02514	1.08788	1.05651	1.02514
LOC8030493	FBgn0015754	Lis-1	1.02512	1.34561	1.18537	1.02512
LOC121838353	#N/A	#N/A	1.0241	1.48063	1.25237	1.0241
LOC115323305	#N/A	#N/A	1.0241	1.03782	1.03096	1.0241
LOC8042174	FBgn0000667	Actn	1.04914	1.02403	1.03658	1.02403
LOC8029309	FBgn0061356	Hao	1.95393	1.02372	1.48883	1.02372
LOC115310429	FBgn0004584	Rrp1	1.86347	1.02372	1.4436	1.02372
LOC120850186	#N/A	#N/A	1.40583	1.02372	1.21478	1.02372
LOC115331131	#N/A	#N/A	1.321	1.02372	1.17236	1.02372
LOC115328458	FBgn0031981	Megf8	1.29436	1.02372	1.15904	1.02372
LOC8030083	FBgn0000524	dx	1.0236	1.10122	1.06241	1.0236
LOC120844055	#N/A	#N/A	1.4273	1.02307	1.22519	1.02307
LOC8024703	FBgn0036124	Noc1	1.02261	1.05345	1.03803	1.02261
LOC8053034	FBgn0005674	GluProRS	1.02212	2.99538	2.00875	1.02212
LOC115312265	#N/A	#N/A	1.02212	1.98868	1.5054	1.02212
LOC8050712	FBgn0032797	Hasp	1.02212	1.89877	1.46044	1.02212
LOC8026323	FBgn0052485	CG32485	1.02212	1.60658	1.31435	1.02212
LOC115326793	FBgn0031661	Gmd	1.02212	1.58476	1.30344	1.02212
LOC8053482	FBgn0038964	Nop56	1.02212	1.5267	1.27441	1.02212
LOC8052904	FBgn0037359	MED27	1.02212	1.49489	1.25851	1.02212
LOC8029832	FBgn0037770	Art4	1.02212	1.3943	1.20821	1.02212
LOC8029218	#N/A	#N/A	1.02212	1.15325	1.08768	1.02212
LOC8024385	FBgn0033460	Sec24AB	2.37183	1.02191	1.69687	1.02191
LOC120848855	FBgn0004449	Ten-m	1.85868	1.02188	1.44028	1.02188
LOC115331860	#N/A	#N/A	1.02169	1.25053	1.13611	1.02169
LOC121837739	#N/A	#N/A	2.12043	1.0216	1.57101	1.0216
LOC8052758	FBgn0031865	Nha1	1.19804	1.02147	1.10975	1.02147
LOC8039341	FBgn0261995	CG42813	1.02092	1.42529	1.2231	1.02092
LOC8040937	FBgn0259099	DCX-EMAP	1.02029	2.40571	1.713	1.02029
LOC121837742	FBgn0042111	CG18766	1.02023	1.27003	1.14513	1.02023
LOC120841781	#N/A	#N/A	1.02011	1.03322	1.02667	1.02011
LOC120838093	#N/A	#N/A	1.0201	1.04575	1.03292	1.0201
LOC8051841	FBgn0267861	Maf1	1.67954	1.01957	1.34956	1.01957
LOC115311762	#N/A	#N/A	1.53266	1.01915	1.2759	1.01915
LOC8029889	FBgn0002909	mus312	1.63863	1.01895	1.32879	1.01895
LOC8025350	FBgn0036816	Indy	1.01884	1.11387	1.06636	1.01884
LOC8033029	#N/A	#N/A	1.01868	1.85521	1.43695	1.01868
LOC120848215	#N/A	#N/A	1.92416	1.01848	1.47132	1.01848
LOC8024736	FBgn0015040	Cyp9c1	1.77379	1.01816	1.39597	1.01816
LOC115323665	FBgn0031360	CG31937	1.73864	1.018	1.37832	1.018
LOC8042520	FBgn0011509	SrpRbeta	1.01761	1.51923	1.26842	1.01761
LOC8051455	FBgn0035049	Mmp1	1.01754	1.04465	1.03109	1.01754
LOC120848657	#N/A	#N/A	1.53422	1.01707	1.27564	1.01707
LOC115325310	#N/A	#N/A	1.2248	1.01658	1.12069	1.01658
LOC8037438	#N/A	#N/A	1.21712	1.01612	1.11662	1.01612
LOC8036820	FBgn0035043	CG4781	1.01534	1.63451	1.32493	1.01534
LOC8038095	FBgn0004924	Top1	1.65954	1.01526	1.3374	1.01526
LOC8043083	#N/A	#N/A	1.94773	1.01505	1.48139	1.01505
LOC115320012	FBgn0262534	CG43088	1.01431	1.27187	1.14309	1.01431
LOC120836201	#N/A	#N/A	1.53702	1.01421	1.27562	1.01421
LOC8039590	FBgn0034191	CG6984	2.12941	1.01412	1.57177	1.01412
LOC8029176	FBgn0052000	anne	1.41419	1.01412	1.21416	1.01412
LOC8030378	#N/A	#N/A	1.0136	1.63487	1.32423	1.0136
LOC8052092	FBgn0038984	AdipoR	2.24594	1.01337	1.62965	1.01337
LOC8037865	#N/A	#N/A	2.06852	1.01331	1.54092	1.01331
LOC121836598	#N/A	#N/A	1.55832	1.01256	1.28544	1.01256
LOC120841015	FBgn0031114	cactin	1.01246	1.13546	1.07396	1.01246
LOC8030070	#N/A	#N/A	1.01234	1.46779	1.24007	1.01234
LOC8036518	#N/A	#N/A	1.01219	1.74987	1.38103	1.01219
LOC8034591	FBgn0010747	Srp54k	1.01218	1.6461	1.32914	1.01218
LOC8053807	FBgn0026199	myo	1.01218	1.21968	1.11593	1.01218
LOC115311228	FBgn0038047	CG5245	1.62788	1.01161	1.31975	1.01161
LOC8051784	FBgn0041147	ida	1.02717	1.01159	1.01938	1.01159
LOC8053621	#N/A	#N/A	1.41213	1.01131	1.21172	1.01131
LOC115309132	#N/A	#N/A	1.23263	1.01107	1.12185	1.01107
LOC8052626	FBgn0014411	Vps26	1.0106	1.32806	1.16933	1.0106
LOC8034299	#N/A	#N/A	1.3659	1.01016	1.18803	1.01016
LOC8026965	#N/A	#N/A	1.01001	1.10443	1.05722	1.01001
LOC120843557	#N/A	#N/A	1.0097	1.03651	1.02311	1.0097
LOC121837028	FBgn0015032	Cyp4c3	1.00911	1.37795	1.19353	1.00911
LOC8029548	FBgn0051999	CG31999	1.00892	1.24772	1.12832	1.00892
LOC121837283	FBgn0264006	dysc	1.6168	1.00885	1.31282	1.00885
LOC121835557	FBgn0034066	EMC7	1.00881	1.14422	1.07651	1.00881
LOC115314154	#N/A	#N/A	1.30205	1.00855	1.1553	1.00855
LOC8051845	FBgn0033769	CG8768	1.45923	1.00829	1.23376	1.00829
LOC121835428	#N/A	#N/A	1.00777	1.11104	1.05941	1.00777
LOC115316203	#N/A	#N/A	1.00746	1.64555	1.3265	1.00746
LOC121833594	#N/A	#N/A	1.00734	1.59443	1.30089	1.00734
LOC120849797	#N/A	#N/A	1.00734	1.2883	1.14782	1.00734
LOC8036200	FBgn0036889	CG14100	1.5598	1.00702	1.28341	1.00702
LOC8051197	FBgn0003334	Scm	2.26725	1.00695	1.6371	1.00695
LOC120848453	FBgn0035281	Cpr62Bc	1.00694	1.18275	1.09484	1.00694
LOC8029401	FBgn0028468	rtet	1.00691	1.0363	1.0216	1.00691
LOC8033806	FBgn0261683	B9d2	1.76576	1.00666	1.38621	1.00666
LOC115310384	#N/A	#N/A	1.28126	1.00661	1.14393	1.00661
LOC8054040	FBgn0264959	Src42A	1.00659	1.20457	1.10558	1.00659
LOC120838160	#N/A	#N/A	1.00623	1.05043	1.02833	1.00623
LOC8030066	FBgn0024944	Oamb	1.45293	1.00614	1.22953	1.00614
LOC8042093	FBgn0031010	CG8028	1.00599	1.04231	1.02415	1.00599
LOC8029342	FBgn0033543	Daao1	1.13949	1.00593	1.07271	1.00593
LOC8027476	#N/A	#N/A	1.36784	1.00548	1.18666	1.00548
LOC8039417	FBgn0039054	Cow	1.00539	1.3943	1.19984	1.00539
LOC8030150	#N/A	#N/A	1.30205	1.00501	1.15353	1.00501
LOC120849277	#N/A	#N/A	1.28431	1.00471	1.14451	1.00471
LOC8051586	#N/A	#N/A	1.119	1.00441	1.06171	1.00441
LOC8028817	#N/A	#N/A	1.02212	1.00386	1.01299	1.00386
LOC8029214	FBgn0014028	SdhB	1.61565	1.00352	1.30958	1.00352
LOC8036374	FBgn0032229	ClpP	1.01754	1.00346	1.0105	1.00346
LOC121832985	FBgn0039883	RhoGAP100F	1.45916	1.0032	1.23118	1.0032
LOC115320304	#N/A	#N/A	1.39589	1.00311	1.1995	1.00311
LOC120841042	#N/A	#N/A	1.00301	1.54479	1.2739	1.00301
LOC121837505	FBgn0019644	ATPsynB	1.00267	1.97375	1.48821	1.00267
LOC8053378	FBgn0265998	Doa	1.00217	1.27445	1.13831	1.00217
LOC8043831	FBgn0262717	Skel	1.00136	1.59286	1.29711	1.00136
LOC8039494	FBgn0051028	Rsod	1.00134	1.05345	1.02739	1.00134
LOC115321017	#N/A	#N/A	1.00109	1.05358	1.02733	1.00109
LOC115308250	FBgn0033451	Marc	1.38457	1.00078	1.19267	1.00078
LOC120843665	#N/A	#N/A	1.91172	1.00052	1.45612	1.00052
LOC115329384	#N/A	#N/A	1.05066	1.00019	1.02543	1.00019
LOC8037166	FBgn0038387	blp	1.41055	1.00012	1.20534	1.00012
LOC8026652	#N/A	#N/A	1.00003	1.61025	1.30514	1.00003
LOC115323876	#N/A	#N/A	1.00003	1.51923	1.25963	1.00003
LOC8029653	FBgn0017414	cag	1.00003	1.09356	1.0468	1.00003
LOC8031676	FBgn0000346	comt	1.53404	0.999696	1.26687	0.999696
LOC8025915	FBgn0030674	HUWE1	0.999653	1.0657	1.03268	0.999653
LOC8038035	FBgn0037121	Polr2H	1.95975	0.999176	1.47946	0.999176
LOC8035724	FBgn0266579	tau	1.50299	0.999176	1.25108	0.999176
LOC121046140	#N/A	#N/A	1.35858	0.999176	1.17888	0.999176
LOC8052998	FBgn0036686	CG7728	1.1038	0.999176	1.05149	0.999176
LOC121046644	#N/A	#N/A	1.07775	0.998959	1.03835	0.998959
LOC115308822	#N/A	#N/A	1.2788	0.998742	1.13877	0.998742
LOC121047565	#N/A	#N/A	0.998656	1.13191	1.06528	0.998656
LOC8027745	FBgn0011770	Gip	2.25301	0.998223	1.62562	0.998223
LOC115312058	#N/A	#N/A	1.07256	0.998223	1.03539	0.998223
LOC8029138	#N/A	#N/A	0.998093	1.11439	1.05624	0.998093
LOC8027010	#N/A	#N/A	1.13722	0.99792	1.06757	0.99792
LOC115329998	FBgn0030304	Cyp4g15	1.08957	0.997748	1.04366	0.997748
LOC8051358	FBgn0039731	Sas-6	0.997618	2.20359	1.6006	0.997618
LOC120848886	#N/A	#N/A	1.04082	0.997316	1.01907	0.997316
LOC115330581	FBgn0085440	Lgr4	1.13864	0.997186	1.06791	0.997186
LOC8025045	FBgn0031012	CG8051	1.63611	0.997143	1.31662	0.997143
LOC8052322	FBgn0086356	tum	1.38852	0.997014	1.19277	0.997014
LOC8026690	#N/A	#N/A	1.51533	0.996583	1.25596	0.996583
LOC8026403	FBgn0011202	dia	0.996583	1.12653	1.06156	0.996583
LOC121836860	#N/A	#N/A	1.71159	0.996367	1.35398	0.996367
LOC8036406	FBgn0027490	D12	2.19848	0.995808	1.59714	0.995808
LOC8036848	FBgn0015621	Clp	1.23302	0.995507	1.11426	0.995507
LOC121047978	#N/A	#N/A	1.28083	0.995421	1.13813	0.995421
LOC8024075	FBgn0284221	Sema5c	0.995034	1.54589	1.27046	0.995034
LOC121045827	#N/A	#N/A	2.06174	0.994648	1.52819	0.994648
LOC8033193	#N/A	#N/A	1.98847	0.994648	1.49156	0.994648
LOC8032497	FBgn0002945	nkd	0.994605	1.33559	1.1651	0.994605
LOC8036277	FBgn0035704	Vps8	1.87351	0.994433	1.43397	0.994433
LOC8039817	FBgn0036191	Sugb	0.993876	1.78373	1.3888	0.993876
LOC115314438	#N/A	#N/A	1.38924	0.993876	1.19156	0.993876
LOC8023100	FBgn0030038	CG1440	1.13001	0.993705	1.06186	0.993705
LOC8053089	FBgn0041780	Ssl2	0.993235	1.85053	1.42188	0.993235
LOC120837697	FBgn0004380	Klp64D	1.66601	0.993192	1.3296	0.993192
LOC120838801	FBgn0033302	Cyp6a14	1.13503	0.993106	1.06407	0.993106
LOC115308316	#N/A	#N/A	0.99238	1.26113	1.12676	0.99238
LOC8026129	FBgn0259243	Pka-R1	0.991144	1.39016	1.19065	0.991144
LOC115314706	FBgn0034109	CG7747	2.20093	0.991102	1.59602	0.991102
LOC8043634	#N/A	#N/A	2.00337	0.991102	1.49724	0.991102
LOC8051036	FBgn0033463	CG1513	1.70743	0.991102	1.34927	0.991102
LOC8043682	FBgn0011288	Snap25	1.69527	0.991102	1.34319	0.991102
LOC8053026	FBgn0061359	Mvk	1.2046	0.991102	1.09785	0.991102
LOC8041629	FBgn0020767	Spred	1.12445	0.991102	1.05778	0.991102
LOC8025422	#N/A	#N/A	0.990974	1.10486	1.04792	0.990974
LOC8054037	FBgn0030945	Ing3	1.25204	0.990889	1.12147	0.990889
LOC8053367	FBgn0259110	mmd	0.990889	1.20961	1.10025	0.990889
LOC115330551	FBgn0031760	Tsp26A	1.21011	0.990762	1.10044	0.990762
LOC115313787	FBgn0261799	dsx-c73A	0.990592	1.57174	1.28116	0.990592
LOC8042792	FBgn0025781	Cdc16	1.74124	0.989785	1.36551	0.989785
LOC121833270	#N/A	#N/A	1.37067	0.989785	1.18023	0.989785
LOC115308328	FBgn0033108	CG15236	1.26344	0.989785	1.12661	0.989785
LOC8040966	FBgn0283479	Alp1	1.20285	0.989785	1.09632	0.989785
LOC120837308	#N/A	#N/A	1.04528	0.989785	1.01753	0.989785
LOC115320773	#N/A	#N/A	0.9897	1.48912	1.23941	0.9897
LOC8053899	FBgn0259734	Nost	0.989615	1.71171	1.35066	0.989615
LOC8036981	#N/A	#N/A	0.98953	1.31895	1.15424	0.98953
LOC115320392	FBgn0030054	Caf1-180	0.98953	1.073	1.03127	0.98953
[truncated: 13,287 more rows]

## Sheet: readme
Copper data set with SNP analysis.
AA=copper rep 1, CC = corresponding control
DD=copper rep 2, BB = corresponding control
higher number = more enriched
