# Supplementary material for: Genome-wide CRISPR knockout cell screening platform for the disease vector tick species Ixodes scapularis
Source: bioRxiv. 2026 May 7:2026.05.05.721418. Preprint. [Version 1] doi: 10.64898/2026.05.05.721418 (PMC13174539; doi:10.64898/2026.05.05.721418)
Supplement: Supplement 9 [file media-9.xlsx]

## Sheet: Guide-level
sgRNA	Gene	antimycin_Rep1	control_Rep1	antimycin_Rep2	control_Rep2
AAAAAAAAAGTGGACTCAGT	LOC121834398	422	7	527	13
AAAAAAACAAAGCAAGGTGA	LOC115310004	94	11	35	0
AAAAAAACTACTGAAAAAAC	LOC115310919	6	0	11	1
AAAAAAAGGGAGACCACGTG	LOC8023654	6	8	1	1
AAAAAAAGGTCAGTACTCCA	LOC121833312	68	107	98	11
AAAAAAAGTCCAAGTTTGTG	LOC115309817	1	0	0	1
AAAAAAATGAAAATCCACCA	LOC115326902	22	13	27	2
AAAAAACAACAGCATCCTAA	LOC115329420	429	61	239	40
AAAAAACAGCGGAAGATCGG	LOC120842230	18	2	92	0
AAAAAACCGGACACCGACTG	LOC8025182	55	97	156	14
AAAAAACGTGCGTTACGCTG	LOC115327786	35	4	24	0
AAAAAAGGAGGACTCTGCAG	LOC8028532	40	0	0	0
AAAAAAGGCGGAGGAGATGT	LOC120850090	512	0	316	0
AAAAAAGGGAGACTATGAGG	LOC8050636	0	4	0	16
AAAAAAGTTAGATGAAAATC	LOC121047009	16	1	61	0
AAAAAATGAAGCGGAGAAGG	LOC115321080	46	114	34	253
AAAAAATGGGAACTCTTCCG	LOC120836574	73	7	82	1
AAAAACAAAAATGCCTGAAA	LOC121836139	637	217	365	283
AAAAACATCGGCAGGATATG	LOC115313983	124	23	273	7
AAAAACATGGCCGCAGGCAG	LOC120837696	0	0	0	0
AAAAACCGGCGACTATCACG	LOC120840671	2346	387	1431	140
AAAAACGAGCAGACGGGTGG	LOC121837532	80	12	39	19
AAAAACGAGGCTGACAAGAA	LOC8039627	190	7	577	81
AAAAACGAGGGGCACCTGAA	LOC8032012	111	0	16	0
AAAAACGGAGAAACCTACAA	LOC115315634	0	0	0	1
AAAAACTATAACTTGCATCG	LOC120842712	46	15	21	47
AAAAACTCGACACTGAAATG	LOC120842633	202	99	69	97
AAAAAGAAAAAACCCGAACA	LOC8038749	37	1	1	7
AAAAAGAAAACAACACCTGA	LOC121048089	236	244	72	291
AAAAAGAAAGAAAAATCAGG	LOC115322791	6	0	0	1
AAAAAGAAAGCAGTTGACTA	LOC8051016	126	2290	73	1896
AAAAAGAACGCCGTGGCAGA	LOC115308945	237	7	174	13
AAAAAGAAGGAGCTCACTGT	LOC8041340	74	23	272	87
AAAAAGAAGTTACTAAGCTC	LOC120849126	0	0	65	71
AAAAAGAAGTTACTTCGCTG	LOC120849124	3	0	10	0
AAAAAGCGCCAAGCTCCCCA	LOC121837071	102	0	49	0
AAAAAGCGGGCGGCAGAGGT	LOC8026507	12	0	22	0
AAAAAGCTGCAGAAGGACAA	LOC115330199	287	0	224	0
AAAAAGGAGCTGGGGGGATA	LOC120846800	91	171	77	225
AAAAAGGAGTCCACCAGCAC	LOC120849838	14	194	37	187
AAAAAGGCTCTCGCGCTGAA	LOC8030534	0	0	0	1
AAAAAGGGAAAGGGCAAGCC	LOC8042442	1099	180	961	134
AAAAAGTACTACAAGAATAA	LOC8035456	15	0	17	0
AAAAAGTGGAGAGTTCGAGT	LOC115309048	1	0	0	0
AAAAAGTGGCAGGTCTTCCC	LOC8026310	7	0	14	0
AAAAAGTGGGCAAAGTTCTT	LOC8026893	1	2	17	33
AAAAATATGGACGACTGAGA	LOC8025147	0	0	20	0
AAAAATCACACAAACAAACT	LOC121837974	77	1	180	37
AAAAATGGGATTGCAGTAAA	LOC120838907	6	25	65	0
AAAAATGTTCGCGCTGCTGA	LOC121836860	500	154	316	194
AAAAATTGTCAAAAAAAACT	LOC120849943	16	41	6	25
AAAACAAAAAAACTTCTGTT	LOC8032211	1269	205	1808	210
AAAACAAAAGCTCCCTGTAT	LOC115320836	981	40	743	60
AAAACAAGCTGCTTGCTGAC	LOC115324542	12	20	74	37
AAAACACAAGGATCTGTGCA	LOC120839788	64	146	100	242
AAAACACCGATAGAAAATTT	LOC8033054	24	1	0	2
AAAACACGGGGTGCCACCTC	LOC120836902	16	9	18	0
AAAACACGTGACGAAGGGAT	LOC121048555	1	0	0	1
AAAACACTATCCCTCGCTGA	LOC8031708	7	0	0	0
AAAACAGTAATTGTACAGAG	LOC8053646	0	0	0	0
AAAACATCCTCTTCACCGCA	LOC115315186	335	38	553	18
AAAACATGGGCAAAGAGCAA	LOC115311830	0	288	1	306
AAAACATGGGTTTATGAAAA	LOC115320833	0	56	22	5
AAAACATTGAAGACAACTCA	LOC115311836	140	1	1061	25
AAAACCAAGCAGGGCCTCAG	LOC8034014	0	0	0	0
AAAACCACGACCGCCAGCAG	LOC8043498	61	0	386	0
AAAACCACTCGGGTCAACTG	LOC8038336	43	0	9	2
AAAACCACTTGTATACCCAG	LOC8041239	0	1	0	2
AAAACCAGAGCAGTTCAGAG	LOC8024478	177	72	116	57
AAAACCAGCACGAGCGGTGC	LOC121834580	0	0	0	0
AAAACCAGGAAATCAAACAC	LOC115308895	10	0	0	0
AAAACCAGGGGTGGTTCCCA	LOC120844318	80	0	62	0
AAAACCAGTGGAGATGCCAG	LOC121833793	0	1	53	62
AAAACCATCTGGATGTAGAT	LOC8030669	0	1	0	0
AAAACCCAACGGCAGGAGGG	LOC121834580	76	0	1	1
AAAACCCAGAAGAAATTCAG	LOC115332478	89	40	104	53
AAAACCCGATGCCTATCACT	LOC8052439	403	15	128	1
AAAACCCTAACAGCTCAGCA	LOC121837565	1017	499	395	773
AAAACCGCGGACAAAGCAAA	LOC121833035	1	291	186	364
AAAACCGGACCAGAATGACG	LOC8042104	270	22	115	0
AAAACCTAAGCCGCGAAAAG	LOC115320836	423	70	168	60
AAAACCTCGGAGAAAATATG	LOC120844692	0	0	0	0
AAAACGAAGGGAGAACAGTA	LOC8031677	378	14	138	1
AAAACGACGCAGAATCGTGA	LOC8035191	1	0	0	14
AAAACGAGGATCGCAAATCG	LOC115310493	11	1	32	63
AAAACGATCGGAACGCACAA	LOC8038929	270	16	149	18
AAAACGCAGAGTTCCTGTAT	LOC115328039	14	0	109	46
AAAACGCCACCAGGCCGTAA	LOC8050521	9	1	108	0
AAAACGCTGGGCTAGCAGAT	LOC8035518	0	0	0	0
AAAACGCTTTAGGGCAAGTG	LOC120839752	8213	190	6994	135
AAAACGGCCTCCCGTCGTCT	LOC120844317	102	6	7	107
AAAACGGGACCTGTCGTCTA	LOC115317830	154	19	243	39
AAAACGGGATTCGGACGACT	LOC8024338	106	817	23	708
AAAACGGTGCATAAACTGAA	LOC115332080	83	0	90	16
AAAACGTGCGACCTCGTCTG	LOC115315314	86	2	0	1
AAAACGTGCGATTCGCCGTC	LOC120847739	93	0	7	1
AAAACGTGGAACGCCTTCCT	LOC8030001	3	1	0	2
AAAACGTTCGCGAAAAGGTC	LOC121834098	86	0	0	21
AAAACTAAAAGCAGCTACTA	LOC120843402	0	0	24	0
AAAACTAAGCAAGTGAACAT	LOC8043603	0	0	0	2
AAAACTACCACCTCATGTAC	LOC120838557	0	40	0	40
AAAACTGCTGAGGATCTGTT	LOC8024481	57	2	81	22
AAAACTGGGCGGCACGGAGG	LOC115316804	0	0	10	0
AAAACTGGTGGGACACCTCC	LOC120846205	0	0	1	0
AAAACTGTTCATGATACATT	LOC120843871	2098	2541	2851	2772
AAAACTTCAAAAGGAGTTTG	LOC120836249	6	0	25	0
AAAACTTCTTTGATGCGATG	LOC120836213	0	0	0	0
AAAAGAAAACCGAAAGAGCA	LOC8051902	5	50	44	1
AAAAGAAAATATGTTCCTCG	LOC120844665	1	20	0	1
AAAAGAAACAGAGGAGCAGC	LOC115321349	2	0	26	0
AAAAGAAAGTAGACACGCAG	LOC120841599	0	0	0	0
AAAAGAAGACGAGGAGTTGG	LOC8053428	0	0	1	1
AAAAGAAGCTGCTAGTGACA	LOC120846493	31	117	14	183
AAAAGAATGACCACAAGAAC	LOC115330687	1214	61	181	80
AAAAGACCCCCTCGTGACGC	LOC115311322	69	0	5	0
AAAAGACGACCAGGCCACCA	LOC8034103	1	0	0	1
AAAAGACTCTGCCACATCCG	LOC8031488	0	15	29	0
AAAAGACTTGGAGCTCCCAC	LOC115316976	0	0	0	0
AAAAGAGAAAATGTTTGTAC	LOC115327889	1	0	12	0
AAAAGAGCCGAGGTGCCGCA	LOC115317550	23	654	127	701
AAAAGATCGAGAAACGACAG	LOC8050485	0	0	0	0
AAAAGATGGTGCGGAAACAG	LOC8034128	0	46	0	20
AAAAGCACCAACGGCCACTA	LOC115316839	26	1	9	0
AAAAGCAGCCGGACCAGCTT	LOC8038940	188	21	304	12
AAAAGCAGGCAGTGCCTCCA	LOC8033637	0	34	0	26
AAAAGCAGGCGACAACCTTC	LOC115327801	2	0	47	2
AAAAGCAGGGGCGCCAACTC	LOC8037538	2246	83	812	40
AAAAGCCAGCGCATCGTCAA	LOC120839582	80	1	200	17
AAAAGCCAGGGAACTGATGT	LOC121837053	45	1	1	29
AAAAGCGAGCGTGAATTTAC	LOC8053251	121	1	163	2
AAAAGCGCCGCACAAGCAGC	LOC115327911	1	0	0	0
AAAAGCGCTGGCCCTCCTGA	LOC115329291	14	1	0	0
AAAAGCGGAAAAAGATGCAG	LOC115320025	60	517	20	497
AAAAGCTAAGACCCTTCTGT	LOC121836720	26	42	0	1
AAAAGCTCCTAGACTCCTGG	LOC8025662	0	0	0	0
AAAAGCTCTCCTGGTTCTGC	LOC115331856	14	47	136	13
AAAAGCTGAATGCAAGAATG	LOC120844849	350	0	58	0
AAAAGGAAGAAGAGATTCTG	LOC115320701	154	41	107	56
AAAAGGAAGCAGAAAAGGAG	LOC121835031	1	0	0	0
AAAAGGAAGTAGACTCCTGC	LOC115313287	57	37	110	2
AAAAGGAGAAGAGTTCGCCC	LOC121837689	1646	132	1557	61
AAAAGGAGGAGGCTGAGAGG	LOC8035320	0	0	0	0
AAAAGGAGTGCGAAGGCCCG	LOC121838314	256	76	424	115
AAAAGGATTCCGGACAGAGC	LOC121045775	45	61	25	75
AAAAGGCAAAGGATCCGGTT	LOC8024508	2	0	0	0
AAAAGGCAGAAGTGGTCCCG	LOC115323850	0	34	14	31
AAAAGGCATTGCCGAAGTAC	LOC8033200	18	0	31	1
AAAAGGCTGAAGTGGTCCCG	LOC121835572	0	2	0	0
AAAAGGGCGGAGCTCTTGCC	LOC115309067	0	1	9	0
AAAAGGGTTGGAACAGCATC	LOC120843569	2508	231	844	150
AAAAGGTGATTGAGGATGAT	LOC120836522	64	2	122	34
AAAAGTACCGACAAGGGAAA	LOC121838033	1	14	0	3
AAAAGTGATCCAGAGTACCG	LOC8031144	58	185	35	270
AAAAGTGCTCCTGAGGTACT	LOC115319251	250	172	85	241
AAAAGTGCTGCTGCCACAAT	LOC115316408	4	16	92	18
AAAAGTGGCCAGCTATCTGG	LOC115315645	1	50	0	60
AAAAGTTGAGAAGCACAAAC	LOC8028532	1	0	0	0
AAAATAATTGGAAAGAACTA	LOC8040557	20	71	60	73
AAAATACAAACAATTCGCAC	LOC121834427	0	8	0	0
AAAATACATGGCGGAGACAG	LOC8050975	3864	52	1726	5
AAAATACTGCAAGGCAACGA	LOC8023317	1757	15846	795	16204
AAAATACTGGAACCCCGCCT	LOC120846995	3	0	0	1
AAAATACTTCACGTCCAAGA	LOC120836111	3	0	0	1
AAAATATGCTGAGAATAAGC	LOC115329803	10	1	0	1
AAAATATTTAAAAACAAAAA	LOC115313975	65	5	28	15
AAAATCAAACCGGCTGTCCT	LOC8038310	76	0	12	4
AAAATCACGCGCGATCAAGA	LOC8036093	36	1	37	2
AAAATCAGCGAGTCCAGTAT	LOC115324277	21	0	1	1
AAAATCAGTTCCGCAAACGG	LOC121835729	96	0	0	0
AAAATCCCGCTGGACCTCAG	LOC121046580	0	0	0	0
AAAATCCGCATGGATAACGT	LOC115309809	113	28	104	88
AAAATCGAAAATTGTCCCGT	LOC115314540	328	257	1005	288
AAAATCGGATGCTCTGTACC	LOC120848424	0	133	31	140
AAAATCGTGAAGGAATGCAG	LOC115312009	392	354	1033	361
AAAATCTGACGTCTCTACGG	LOC120844164	12	33	0	0
AAAATCTGCTGGGTTCACCA	LOC8038241	94	29	76	1
AAAATCTGTCAATCTTTGCA	LOC115323818	0	0	1	0
AAAATGAAGCAATACTGTCA	LOC120840005	114	1	26	56
AAAATGAGGCATGATGCCCC	LOC8052219	14	0	14	19
AAAATGCTGCACCTCGCAGA	LOC121836578	190	32	64	98
AAAATGCTGGTGGATGACAT	LOC115325241	0	1	0	1
AAAATGCTTTGCCACGAAGT	LOC115330457	0	0	0	59
AAAATGGAAGTGCTCCGGAA	LOC115326629	312	7	198	1
AAAATGGACAAGGACTGGAT	LOC120838826	11	0	22	10
AAAATGGCAACGGGCGACCA	LOC121832934	0	0	17	0
AAAATGGCACTCAGGTACAT	LOC8032327	1	0	0	0
AAAATGGGACAAATGCATCG	LOC115314236	0	0	0	0
AAAATGGGTCAAGGTCCATA	LOC120837069	9	9	60	0
AAAATGGGTGCACAGTTCTT	LOC121835838	802	140	1530	71
AAAATGGTCAAGGGACGACG	LOC8044150	79	266	39	150
AAAATGTCAAATGCATACAA	LOC8031111	0	0	197	52
AAAATGTCGGTTGGCACAGC	LOC121833608	28	0	30	0
AAAATGTCTCTGGAGCACAA	LOC8038899	1	0	1	1
AAAATTAATGGCACCCATTC	LOC120836257	158	1	180	2
AAAATTACGAGTATCGTACA	LOC115322922	1	1	0	25
AAAATTCAGCAGTCACCCAG	LOC8025482	28	31	16	34
AAAATTCCAGCTGCTTGATA	LOC120842476	224	95	468	39
AAAATTCCGGGCGCCATTAT	LOC115325339	0	0	28	1
AAAATTGCGGCAGCCCAGTA	LOC8025611	2	0	22	1
AAAATTGGAGGCATGTTCTT	LOC115327126	170	0	76	50
AAAATTGGGCTCGGCAATAT	LOC115329420	66	0	263	0
AAAATTGTGGCCCATCTCGT	LOC120836106	94	316	77	141
AAAATTGTTGCAGGCATCAG	LOC115310919	105	8	20	0
AAAATTGTTTAAGGTCATTG	LOC121837739	0	0	0	0
AAAATTTGGCAGATGAGGTA	LOC120840654	0	32	0	0
AAACAAACTGATCATATTTC	LOC121837363	367	2	125	44
AAACAAATGTCGCCTCTCCT	LOC120849924	187	14	1	35
AAACAACAACAGTGACTCGG	LOC8039336	265	1122	441	996
AAACAACCAAGGCTATCTTG	LOC121838555	108	0	277	24
AAACAACGAAGTTCAAACAT	LOC8030920	111	120	41	219
AAACAAGGCGCTGGCGACCG	LOC120836361	271	2	271	9
AAACAAGGGCAGAGCCATCA	LOC115316789	888	61	504	132
AAACAAGTCGGCCATTAGTA	LOC115316921	35	4	2	23
AAACAATGCTGGGATTGCAT	LOC120839600	173	307	545	366
AAACACACACTAATGCTTGC	LOC121833542	13	0	0	0
AAACACAGACGCCAACGCTG	LOC8051031	10	14	117	0
AAACACATGAACCTCATCCT	LOC8030470	0	2	1	1
AAACACATGCCATCATTCTA	LOC8053742	19	1	8	0
AAACACCAAAAGGACACTAA	LOC120846477	49	54	298	25
AAACACCAACACGATCGCCA	LOC8038677	187	34	10	0
AAACACCACAGCCACAGCCA	LOC8026382	53	0	22	20
AAACACCATCACTCGGCAAA	LOC115311818	54	88	74	116
AAACACCCTCTAGCCCATTG	LOC8043073	0	1	22	0
AAACACCGCTGGGTGAAGGA	LOC8052454	457	20	274	1
AAACACGAAGAAGTCATCAA	LOC8037604	106	23	70	0
AAACACGAAGGTCATCGTGT	LOC8051296	1	7	1	0
AAACACGGAAAAGCCGGAGG	LOC8037184	46	6	128	9
AAACACGGTCCAGACATCCA	LOC8038328	632	176	886	234
AAACACTCTGGGACGCACAC	LOC115326243	3670	292	5555	338
AAACACTTCGGAGCTGTCCA	LOC115309196	1	1	90	0
AAACACTTCGGAGGTGTCCA	LOC121832844	0	0	1	0
AAACAGAGTACCGGATATCA	LOC8033543	15	36	16	18
AAACAGATGATGATGCGCAA	LOC8051213	45	0	130	0
AAACAGCAAACTGTACCGAG	LOC8024160	60	150	218	121
AAACAGCTCTTGCTCAAGCA	LOC8053165	0	0	0	0
AAACAGGAGACATGTCATGG	LOC8031108	0	0	1	2
AAACAGTCGTATGTACCAAC	LOC120839841	197	52	89	0
AAACAGTCTTTGGATTAAAG	LOC115318090	95	15	83	7
AAACAGTTCAATGGATTCTA	LOC121833105	49	0	21	16
AAACAGTTGCGTGTCACCAT	LOC120846074	0	0	29	0
AAACAGTTTCAACATCTGAC	LOC120837098	61	0	35	2
AAACATATTTGGGTTGTTGT	LOC115319452	153	247	422	149
AAACATCCAGAGTCCAGATA	LOC115322212	48	16	24	47
AAACATCGATGGGTTATGAG	LOC115322207	10	8	5	2
AAACATGCCATCAAGGAGTA	LOC8031932	144	88	82	58
AAACATGCTTCATCATTATC	LOC115325958	23	80	13	54
AAACATGGACATCTATGGTC	LOC115310654	54	21	72	55
AAACATGGCTGGATTTCCAT	LOC8028318	22	1	11	0
AAACATGTGGGCACAATCAT	LOC8041020	373	117	492	139
AAACATTTGGGGGACAGCAC	LOC115333010	7	0	0	0
AAACCAAAAAATGAGCGGGT	LOC8039175	2	1	0	0
AAACCAAAACAGTCGTCCCA	LOC8033121	0	0	0	0
AAACCAATACGCTCCCGAGG	LOC8037324	9	12	39	24
AAACCACACTAACAGCACTT	LOC115327345	65	26	15	2
AAACCACCGTGGGTACAAGA	LOC121048327	0	2	19	0
AAACCACGTTATCACCAACG	LOC8029923	0	1	63	0
AAACCACTTTGGCTAGGAAA	LOC8037187	27	0	0	51
AAACCAGAACCAACTTACCA	LOC8042067	1	531	1	501
AAACCAGGAACTGGGCGACA	LOC8036520	26	694	192	410
AAACCATAAGATTATTGCAG	LOC115324217	334	18	20	52
AAACCCAAAGTAGCAAACCT	LOC115332861	319	62	408	92
AAACCCAACGAAACAGGAGT	LOC8032400	1141	1150	479	1006
AAACCCAGACAGCTTCACCG	LOC8028451	43	0	74	22
AAACCCAGACCTGAAGTTGT	LOC8035699	0	9	0	6
AAACCCAGGAAAAGGTACGA	LOC121838169	39	31	168	0
AAACCCCAGCAGTTCTGAAA	LOC115329218	0	11	1	0
AAACCCCGGAAAGACAAGAG	LOC8029942	10	0	0	1
AAACCCGGCCGTGAGCCCTG	LOC8037350	11	1	28	0
AAACCCTCGACCGATCATGT	LOC8038541	6	19	1	0
AAACCCTGGCACTCCTCCAG	LOC8025823	28	13	0	22
AAACCCTTCTCTGAATGTGG	LOC8026438	0	94	22	101
AAACCGAGCGACGGAATCAA	LOC120851145	473	2	105	4
AAACCGAGCTACGCTACCAG	LOC8051451	18	0	22	23
AAACCGATCTTGTGCGAAAA	LOC120842061	58	68	182	34
AAACCGCGGCCGGCTCCAGG	LOC8027081	38	24	92	18
AAACCGGAGAGGCGGTAACA	LOC8023901	1	3	105	1
AAACCGGCGAGCACGAGCAG	LOC8037417	0	1	0	24
AAACCGGGAAAGCTGTACCG	LOC8043154	16	555	60	304
AAACCGGGCAGTGGACGCCT	LOC8038017	1336	2	1187	18
AAACCGGGGCAGATTGGCGT	LOC8032375	4	1	308	1
AAACCGGGGGTTGACGCGAT	LOC8052568	0	0	0	0
AAACCGGTACGACACTTCCC	LOC8053389	0	0	0	0
AAACCGGTCCATCGCCACCC	LOC8039179	121	0	348	2
AAACCGTAGCCTGGTATTGA	LOC121836616	2238	153	2185	177
AAACCTAAAGAGACGAACAG	LOC121837179	14	10	0	0
AAACCTACGGGTAATAGGGG	scrambled	1058	67	789	167
AAACCTCGAAAGACGCCGTT	LOC115325393	145	0	376	0
AAACCTGAACAGGCTCTCGG	LOC120846360	8	1	0	0
AAACCTGCTCCCGACTTCAC	LOC8042163	123	138	36	105
AAACCTGGAGTTTGATAAAG	LOC120845433	34	1	90	0
AAACCTGGATTCCAACTTCC	LOC115323193	1	20	0	53
AAACCTGGCAGGCAAGTCTG	LOC115312783	0	0	0	0
AAACCTGGGAGTGGTGAACA	LOC121837143	34	97	50	38
AAACCTGGGCGTGGCCAACC	LOC8040270	7196	7737	30748	6340
AAACCTTATGCAGCCCCATA	LOC121836720	986	4	504	11
AAACCTTCGTCCAGTTACCC	LOC8025173	512	62	76	194
AAACCTTTCGCCCGAGGAAT	LOC8027382	1	0	4	0
AAACGAAAAGCTTACGTCCC	LOC8024681	112	1	193	1
AAACGAAAGCTGGTTTGATC	LOC120848414	1	1	1	0
AAACGAAAGGGATCTCAAAA	LOC120846080	16	0	50	0
AAACGACAGAGTCAATCACC	LOC121833955	203	11	282	18
AAACGACGACCCAAACCCAG	LOC8026591	0	0	0	0
AAACGACGACCGAACAAACA	LOC115319364	9	0	13	1
AAACGACGAGTGCACAAAGT	LOC8025955	0	1	0	0
AAACGACGATGCAAAAATAC	LOC115327173	0	0	0	0
AAACGACGCATAGACTTGAG	LOC8027253	1	18	0	1
AAACGACGGTCGCTTCACAT	LOC115333082	80	0	40	0
AAACGAGCGAAGGATCGTGG	LOC115331924	603	108	824	13
AAACGAGCTAGAACGGGCTG	LOC120843445	0	9	64	20
AAACGATGAGAAGTACACGG	LOC8031424	1160	15	88	18
AAACGATTTCAGAGGAAGGT	LOC8051568	11	34	37	13
AAACGCAAGATCCTACTTAT	LOC8039331	0	0	0	1
AAACGCAGTTCAAGAGGCTG	LOC8028371	59	1	10	8
AAACGCCATCAGGGACACGT	LOC8035753	0	0	0	0
AAACGCCTTCTGGAAACTTC	LOC120850893	120	63	162	120
AAACGCGAAAAAATATCTGG	LOC8029359	0	0	0	0
AAACGCGACGCTGTTCGTGG	LOC8036334	5	0	29	16
AAACGCGGCGGATCTCACCT	LOC8023492	464	0	109	13
AAACGCTGTGAAGATTAACA	LOC121047731	1	60	0	21
AAACGCTTTGACGATTTCCT	LOC8035456	0	0	1	1
AAACGGAAAAAGGAGGTCGG	LOC8037678	59	0	0	27
AAACGGATGAGTCTCCGCTC	LOC115323536	92	0	52	0
AAACGGCCCTGGAGCTGACT	LOC115320448	1363	203	1330	179
AAACGGGGACGTGGAAGCCA	LOC8032826	10	18	10	0
AAACGGGTGACCGCCTACCT	LOC8051641	0	1	0	1
AAACGGGTGGTCAAGGTCGA	LOC8036092	393	2	362	67
AAACGGTAGTTCACTGACCA	LOC120840397	68	11	56	113
AAACGGTATTATCTGCCGTT	LOC115321786	8	23	14	9
AAACGTATGCGAAGCCGCAG	LOC115330205	875	44	1155	32
AAACGTCATAACCTGGTCCA	LOC8043016	32	51	101	24
AAACGTGGCTTGGTACGAGA	LOC8025093	1	1	0	22
AAACGTGGGTGAAACCACAC	LOC8043576	0	12	0	14
AAACGTTATGTTATACGGGG	LOC8042137	2513	957	2002	738
AAACGTTCAGGTACATAATA	LOC8037119	0	0	29	0
AAACGTTCCTCTCACGTATG	LOC115309874	165	137	64	197
AAACGTTGGGATCATTTCCT	LOC8041159	12	66	1	42
AAACTACAAAAGATGGACTT	LOC8052146	0	0	59	0
AAACTACCCGAGAATGTCAT	LOC8026373	2728	552	1740	537
AAACTACGAGGTTGCCGAGG	LOC121835244	166	183	107	0
AAACTACGGAAGCACTACGC	LOC8053444	9	0	34	0
AAACTACGTCGCGGACATTG	LOC8053241	1	1	0	0
AAACTCAAGAGAGGAGAAGT	LOC115318360	43	21	0	25
AAACTCAAGCGAACTATCAG	LOC8029915	0	0	0	0
AAACTCAAGCGAGCTCTGAG	LOC8028946	6	0	0	19
AAACTCAAGGAGCTCGCCAA	LOC8030894	355	8	245	1
AAACTCAATAGACTTAATGG	LOC8032554	1635	130	367	83
AAACTCAATAGGGATGCTGA	LOC8052675	1927	113	737	81
AAACTCACGGAGGCAGGACA	LOC8024203	74	0	32	1
AAACTCACTTGCGACCTAAA	LOC121833835	147	44	72	50
AAACTCAGAGGAAGCGACGT	LOC8035158	0	1	7	0
AAACTCATTGGGGCCCGAAA	LOC8037439	0	0	0	0
AAACTCCGGCCAGATCGCCA	LOC120837719	398	45	361	84
AAACTCCGGCCATCCTCCAC	LOC8051070	43	0	0	0
AAACTCCTGATCCACCACGT	LOC8044018	3	36	1	26
AAACTCCTGGGCGGGCTTGA	LOC8029950	1	0	0	0
AAACTCGAAAATAAGCCTCC	LOC115319294	240	7	1	0
AAACTCGACCAAGTCCGCCC	LOC8038960	0	0	0	0
AAACTCGAGAGCAGCTCGTA	LOC8038273	140	59	327	80
AAACTCGAGGGTCTCCCTGT	LOC8052196	72	38	22	1
AAACTCGATGGTGAGTACGT	LOC115328380	0	0	0	0
AAACTCGCAGAGCTTCTCGA	LOC8027749	1	0	0	0
AAACTCGCGAAACCCTTCCC	LOC8030431	2	16	0	0
AAACTCGCGAATGCATGAAT	LOC8053367	81	13	2	0
AAACTCGCTTCAGAGATGTG	LOC8052080	53	0	26	1
AAACTCGGACACATTATGCT	LOC8052842	3	1	1	39
AAACTCTCGGATGCTGTCAG	LOC8027635	0	0	0	0
AAACTGAACGAGGTCCTCCA	LOC8036371	200	0	0	1
AAACTGAAGGTGCTGCGCAG	LOC8023266	0	0	1	0
AAACTGAAGTCTATCTACAA	LOC8041020	45	0	17	0
AAACTGATAGGGCCTCATCT	LOC8026458	32	0	25	18
AAACTGATGATCAAATAAGC	LOC115315978	51	17	230	0
AAACTGATGCAATGGTTGCT	LOC8026541	443	0	668	64
AAACTGCAACGTTATATGGG	LOC120841742	269	1	2	0
AAACTGCAGAACACGGAGCA	LOC8025551	22	29	42	15
AAACTGCAGCAACCTCATGG	LOC121835443	154	11	186	49
AAACTGCAGCAACTTGGAGG	LOC8039586	2099	1706	1743	1745
AAACTGCAGCAGGCAGTCAC	LOC8052256	1	0	0	1
AAACTGCCCTCCAAACGTTA	LOC115319170	137	23	130	79
AAACTGCGAGGGCCTCATAG	LOC115315119	50	17	25	5
AAACTGCGGCGGACGCCGTG	LOC115319268	0	0	0	0
AAACTGCGGGCACACGGCCA	LOC115326548	5	44	101	15
AAACTGCTGAATGACAGGCA	LOC115320516	0	0	0	0
AAACTGCTGGAGCTTCCGAG	LOC8052196	913	43	456	70
AAACTGGACGCGGAAGTCCC	LOC115320219	5687	423	3957	768
AAACTGGAGAACATCCTCAG	LOC8034031	1	0	0	0
AAACTGGATCGGACCAGATG	LOC8024115	18	36	25	48
AAACTGGCGTGAGCGTAGTC	LOC115325958	0	67	1	31
AAACTGGCTAGTGAGCGTGC	LOC8053740	0	0	0	1
AAACTGTGGAGAGATTCTGC	LOC8042060	34	34	175	38
AAACTGTGGAGCACGTAGAA	LOC8041733	429	14	166	27
AAACTGTGGGAAGGCACCAG	LOC8034427	0	0	17	0
AAACTGTTGGAGTACCTGAC	LOC121048330	267	77	134	85
AAACTTCAGATTGAACGCAG	LOC115318895	0	0	0	0
AAACTTCGTGTCGTGGCCGT	LOC115313811	4764	142	4239	323
AAACTTCTACTTACTTTATA	LOC120838440	733	120	547	87
AAACTTCTCAAAGGAGGTCA	LOC8024592	35	0	16	0
AAACTTCTCGAAGCCATTAG	LOC115315708	53	0	29	0
AAACTTCTGAAGGAGCTGGA	LOC8028384	163	43	197	125
AAACTTCTGTCGATCAACAT	LOC115319674	62	1	0	1
AAACTTGACGGCCCGAAAGA	LOC8026914	490	27	124	58
AAACTTGACGGCTCGAAAGA	LOC121835350	24	233	47	173
AAACTTGAGGGGAAACTTGT	LOC115320136	121	1	136	10
AAACTTGATGCGCTTCCATG	LOC115324209	23	21	141	14
AAACTTGCAGACGAGAGAGC	LOC121835859	219	0	401	24
AAACTTGCGGGGAAGTGCAG	LOC115308175	171	0	72	0
AAACTTGGATGCCTTAGGTG	LOC120845972	395	62	512	84
AAACTTGGCGAGTTCCTCAT	LOC8034537	24	0	7	0
AAACTTGGGGAAACGGGACC	LOC8053994	0	28	0	0
AAACTTGGTGTAGAACTCGA	LOC8027273	91	22	13	44
AAACTTGTTGATGCAAGACA	LOC115321434	0	0	0	0
AAACTTTCAACAGCTATGTA	LOC115320836	46	39	30	52
AAACTTTCCATCGATTGGTT	LOC8053165	191	24	3	27
AAACTTTGACCAGGACGACA	LOC8037688	1	1	0	0
AAACTTTGCCATCAGGAAGG	LOC120849314	0	0	57	0
AAACTTTGGGCCATGGAGCT	LOC8050915	44	2	77	31
AAAGAAAAACAGATCTAGTC	LOC8039051	0	0	0	0
AAAGAAAACTTGAACACATT	LOC120849231	25	0	2	9
AAAGAAAATCAAGGCACAAG	LOC120843988	2	19	1	1
AAAGAAACCCTCGGGCTGAG	LOC120841905	73	22	371	2
AAAGAAACTGTCTCGAGCCC	LOC115320100	1545	536	1159	648
AAAGAAAGAGTTGCTTGCAA	LOC8032083	0	0	18	0
AAAGAACTCCATGCCGGACA	LOC115324449	335	50	89	109
AAAGAACTCTGTGACGTCAA	LOC120843346	54	285	195	198
AAAGAAGAAAAGGGGCATGC	LOC120845787	226	25	271	24
AAAGAAGCACAAGCCCATTG	LOC8052369	1	21	36	0
AAAGAAGCTACCCAACCTTC	LOC120839141	10	13	0	32
AAAGAAGCTTCAGGACACGC	LOC120838798	0	2	80	1
AAAGAAGCTTCAGGGCACGC	LOC8039682	155	42	14	57
AAAGAAGGGAAGGAAGGGGG	LOC8034144	6	381	137	236
AAAGAATTGGAGGACCACGT	LOC8051893	43	1	28	1
AAAGACAAGTGGCAATAAAA	LOC120840581	741	14	621	16
AAAGACAATACAGGTACTCG	LOC121046279	15	2092	4	2396
AAAGACACGCAAGCCTGGGC	LOC8036136	0	0	0	0
AAAGACATCAGCTACACCCA	LOC8030447	128	0	245	19
AAAGACATCCGCACTTAACA	LOC8027105	1556	49	674	93
AAAGACATTGACAAGCAGTG	LOC115331181	2235	15	1505	32
AAAGACGAAGGTAACGGTGT	LOC8040545	2	0	59	1
AAAGACGACCACATCAGAGT	LOC121837089	41	0	31	0
AAAGACGAGGAGTATCACCG	LOC115321463	10471	2034	7495	2827
AAAGACGATCAGTTGAAGAA	LOC115325467	13	9279	29	9572
AAAGACGCCACGGTCCGAGG	LOC120850259	0	1	0	0
AAAGACGCCGGAGTTATCAC	LOC115321088	16	0	1	33
AAAGACGGCGAGGTATTCCT	LOC120836545	0	1	1	0
AAAGACGGCTATGGATCTGG	LOC8035955	10	24	21	0
AAAGACTAATAACTACTCGA	LOC121046589	10616	29921	30552	37312
AAAGACTGCCTGGTATACCT	LOC120848050	191	12	89	17
AAAGACTTTCAAACGTAAAG	LOC115319170	69	13	30	17
AAAGAGAAATCAATCGACAA	LOC120849682	51	24	99	4
AAAGAGAACCATGGCCACAG	LOC8039025	2283	165	1105	172
AAAGAGAAGACACTGGGCCA	LOC8053809	4	0	29	26
AAAGAGCGGAAAAAGAAGTG	LOC115329596	132	25	32	15
AAAGAGCTCGGCCTTGGCGG	LOC120840034	0	0	35	0
AAAGAGCTCTAAGAAAAACA	LOC121837862	0	0	0	0
AAAGAGGAAAAGGGCTTGGG	LOC115315735	1	0	0	0
AAAGAGGACTGGACGTTGAG	LOC115319833	137	23	81	19
AAAGAGGCAATCAACTTCCC	LOC8032439	25	10	1	0
AAAGAGGGCTACCTGTTAGT	LOC115320811	147	70	217	43
AAAGATAAGAGCTTTGTCCG	LOC120850681	132	1	801	34
AAAGATAGACAAACCCCACA	LOC115329459	495	0	39	2
AAAGATGAGGGAGTTCACCT	LOC120838544	41	12	113	133
AAAGCAAAAGGGATCTCCAC	LOC115329126	0	2	50	1
AAAGCAAAAGGGATCTCCGC	LOC8036630	274	36	101	0
AAAGCAAAGCTGCACATCTC	LOC121836567	243	6	351	32
AAAGCAACAGTCTATCTTTG	LOC115310147	330	244	335	378
AAAGCAAGACGCGCCTCGTG	LOC8032695	0	0	2	0
AAAGCAAGATGGCGCAAGGG	LOC115331873	58	12	22	30
AAAGCAAGCAAAAAGCATTA	LOC121837674	350	61	556	64
AAAGCACAACGAGAAGAACT	LOC8039113	0	15	40	1
AAAGCACCAGCTACAGACCA	LOC115314826	206	0	105	38
AAAGCACCGATGCTTCACAT	LOC8036135	21	1	78	15
AAAGCACGCGGGGACCTCCC	LOC120847720	1	0	0	78
AAAGCAGGGCGAATAGTAGG	LOC8024173	25	0	5	1
AAAGCAGGGTGCTTCAACCA	LOC115313158	21	2	20	1
AAAGCATCAGCAACTCGTGG	LOC8040324	0	13	0	1
AAAGCATCCGCCACTGCAAT	LOC120849797	0	15	39	13
AAAGCATCGACTCGAACCTG	LOC120842344	107	108	40	192
AAAGCATCTAGCAGAAATGG	LOC120846583	10	13	0	92
AAAGCATGTACCATGCCCTG	LOC8039127	116	14	74	12
AAAGCCAAAGCAGGCTTCCT	LOC115325041	1228	565	1985	766
AAAGCCAAGCGGTGTCCCAA	LOC8025348	157	0	98	23
AAAGCCAGAGAACTATTGAA	LOC115317369	1	49	1	106
AAAGCCCAGCGAGTACCGCA	LOC8040025	1	3	0	1
AAAGCCCCAAAAAGGCTTCC	LOC115327905	14	0	0	0
AAAGCCCGAGGGCAATATGG	LOC121833639	16	0	27	0
AAAGCCCGAGGGTAATATGG	LOC8034948	98	43	172	35
AAAGCCCTCCATCGCCAACG	LOC8036711	17	17	0	61
AAAGCCCTGGTGGACCTCAC	LOC8023237	13	0	101	2
AAAGCCGGACGTGCTGTACT	LOC8042290	52	96	75	173
AAAGCCGGAGGAGGGCGGGG	LOC8042398	3	0	5	10
AAAGCCGGAGTCGCCAGACA	LOC8040281	0	0	0	0
AAAGCCGGCCAGTTGAAGAC	LOC115308786	0	1	21	2
AAAGCCGTAGGAGCCCTTCA	LOC8023109	1241	71	1359	38
AAAGCCTCACAGTCCCAGTT	LOC8053203	79	23	165	12
AAAGCCTCCCCCCGGGCCTT	LOC121047743	39	0	11	0
AAAGCCTGGCGTCCTTTAGT	LOC8031776	1	0	0	0
AAAGCGACGTAGCTGCAACA	LOC8037842	1	0	0	0
AAAGCGAGGAGGATATTCAG	LOC8032616	640	151	793	233
AAAGCGCAGCCAGGAGGATC	LOC115313199	23	50	0	54
AAAGCGCCGGGTGAGCAGGA	LOC8037350	11992	455	11819	745
AAAGCGCTCGGGTCCGTAGA	LOC121837173	0	0	10	0
AAAGCGCTCTGTCTCACAAA	LOC120845847	0	0	0	1
AAAGCGCTTCAAAAGGACAG	LOC120851114	2	0	0	0
AAAGCGGAAGGTGCAGACTA	LOC120843569	0	0	1	12
AAAGCGGCTCAAGGATGCCA	LOC8023867	8	14	0	0
AAAGCGGTTCCGGTATTACG	LOC120842502	262	49	204	0
AAAGCGTAGAACAGAGTTGT	LOC8027211	192	0	25	1
AAAGCTACAAGTTCTTCAAT	LOC120837899	151	76	413	50
AAAGCTACTCCGGCTCCCCC	LOC115316483	25	1	152	6
AAAGCTCGAACAGATCCGTA	LOC8033425	0	140	4	174
AAAGCTCTTCAGGAAGATAT	LOC8024205	1	0	0	0
AAAGCTGAACATCTCCCACA	LOC8040359	81	0	79	0
AAAGCTGAAGAAGAAAATCA	LOC120849961	84	6	50	44
AAAGCTGAGAACACCGAACC	LOC121834069	37	0	1	1
AAAGCTGAGGAGACGGTCCA	LOC8031963	1	64	7	41
AAAGCTGCAGAAAGTTCTGA	LOC121833629	10	21	124	61
AAAGCTGCGGGGGGACGGCG	LOC8026471	21	83	103	21
AAAGCTGCGTCGGCGCTCAT	LOC8037167	0	2	0	2
AAAGCTGCTCAACTACCTGG	LOC120840320	233	1	28	0
AAAGCTGGGCAGGCCGATAT	LOC8023472	0	1	2	0
AAAGCTTACAAGACGGTCCT	LOC115313243	111	82	543	98
AAAGCTTGAGCAGGTACCTT	LOC8026037	2	0	0	1
AAAGGAAAGCAGGGAACCAA	LOC8036835	62	172	2	157
AAAGGAAATCGCAACCAAAC	LOC115332278	7	0	17	23
AAAGGAAGAGCGCCGCACAG	LOC8023932	101	109	813	193
AAAGGAAGCACTACCACCTG	LOC115329685	2	1	0	36
AAAGGAAGCCGGGTTCACCA	LOC8023163	0	0	0	2
AAAGGAAGTTGGGGAGGCCA	LOC115322800	346	121	598	247
AAAGGACACTATGCCTGTCC	LOC115327256	1187	592	979	412
AAAGGACAGCAGGAACACCG	LOC8038226	24	57	0	66
AAAGGACATTGGGTCACAAA	LOC115329175	0	0	19	27
AAAGGACGACGAGCTTGGAG	LOC121837524	332	144	311	59
AAAGGAGAACCAGATGTATG	LOC120835961	194	0	304	36
AAAGGAGAGCAGTTCAACTT	LOC121832947	17	0	33	3
AAAGGAGCAAAGACGAGAAT	LOC120851083	0	2	0	1
AAAGGAGGAGAAAGCATCTG	LOC8052323	89	92	139	92
AAAGGAGGCCTGATCGCAAT	LOC115323386	0	0	1	0
AAAGGAGGCCTGATCGCAGT	LOC120850759	187	23	173	37
AAAGGAGGCGCAACATTTAT	LOC115315606	358	6	257	37
AAAGGATGAGAAGGCATCCC	LOC115313914	65	43	120	4
AAAGGATGGCCAGGACCACG	LOC121835428	321	156	624	202
AAAGGATGGCGAGCTTGGAG	LOC115321597	30	0	1	0
AAAGGCAAAGGAGACTCCAA	LOC8051913	39	20	233	32
AAAGGCAAAGTCATCCTGCT	LOC120842350	525	46	506	53
AAAGGCAAGGTCATCCTGCT	LOC121833001	1	0	1	10
AAAGGCACGGCGGTGGTCCA	LOC8025060	0	1	0	0
AAAGGCACTTATGTCCAGCA	LOC8032441	29	50	47	21
AAAGGCAGCCAGCGAGGGGG	LOC8023561	41	8	0	1
AAAGGCATGGTGGCCTTCAT	LOC8025948	745	34	343	16
AAAGGCCAACAAGACGATGC	LOC115325131	368	27	647	0
AAAGGCGAGACGGCGAGGCA	LOC8052811	578	126	1036	85
AAAGGCGAGGATATACTCAA	LOC8053880	1	1	0	27
AAAGGCGTCGTCGCTGACCA	LOC121045663	17	1	109	14
AAAGGGAAGTCGGGCACAAC	LOC115310910	18	0	0	0
AAAGGGCCGTCAGGTCCAGC	LOC121835245	0	0	0	0
AAAGGGTGGTGAGACCTCAG	LOC8053740	1	0	0	0
AAAGGTACCGCCCAAGCTGA	LOC115332324	121	39	300	41
AAAGGTAGACGATATGTAAT	LOC121838513	320	33	98	7
AAAGGTATCCAGGATTCTGG	LOC8030476	14	1	3	0
AAAGGTCTGACAATTGTGAA	LOC121835075	0	0	1	0
AAAGGTGTACAAGTCTCTGG	LOC115324821	411	16	158	38
AAAGGTGTACATGAGGGGCT	LOC121837165	14	20	470	41
AAAGGTTGGACGACCTCACT	LOC8035130	60	0	0	0
AAAGGTTTCGGCGCACAGGG	LOC120841642	55	1	0	11
AAAGTACCAGGACGGATCTG	LOC115310295	42	1	21	1
AAAGTACCTCAACAAGACTA	LOC8031430	156	1	290	0
AAAGTACTCCTTGACGACCT	LOC8033349	13	27	0	1
AAAGTATATGTGCCTCCCGC	LOC8024877	6	2	15	0
AAAGTATCCAAACTACCTCC	LOC115314065	0	27	0	0
AAAGTATCTAAACTACCTCC	LOC120844317	0	1	0	0
AAAGTCAACATGGACGTGAT	LOC8028164	71	23	170	75
AAAGTCAAGAGCATCTTGTG	LOC8051511	232	2	441	35
AAAGTCAAGATCATCGTTGT	LOC115311606	38	65	110	69
AAAGTCAAGCAGCCGAACTG	LOC8035109	1	1	0	0
AAAGTCACGGGGGTCATCTG	LOC115327452	284	36	320	80
AAAGTCATCGAGGCCAGACA	LOC120847354	113	133	2	109
AAAGTCCAGCCAATACATCG	LOC115321232	0	0	0	0
AAAGTCCCGCGAGCGGGAGT	LOC115331601	6	85	44	99
AAAGTCGAAAAAGAGGCTTC	LOC121833295	67	85	26	48
AAAGTCGAAGAGAGCGTCGT	LOC8030697	99	1	11	34
AAAGTCGAGCGCGCTGGGTG	LOC115332192	3	3	30	0
AAAGTCGAGTCGATCATGTG	LOC8051185	0	0	0	0
AAAGTCTCTGAGCTTCAGGT	LOC8053863	177	19	651	47
AAAGTGAAGTTCGAGATTCC	LOC115328567	44899	181217	36439	207977
AAAGTGAATGGCGTCTGTGG	LOC8037667	64	352	355	704
AAAGTGACGCAGGGTGTCGG	LOC8027239	27	29	0	36
AAAGTGATGGTGATCATCTG	LOC8038184	1	10	66	0
AAAGTGCAAGGAGTTCATCG	LOC115327461	118	209	44	213
AAAGTGCAGAAAACCATCTG	LOC8025092	580	52	269	0
AAAGTGCAGAGGCCACTGCT	LOC8050450	0	0	0	0
AAAGTGCGCTGAACTAGATC	LOC121835684	16	1	14	1
AAAGTGGAACTTGACGGCCC	LOC8041073	0	0	0	2
AAAGTGGACCATGAGCACCT	LOC8053362	10	1	0	1
AAAGTGGACCTCCTGCGAGG	LOC8027855	48	0	1	1
AAAGTGGACGAGCACCTGAA	LOC115332493	0	0	0	1
AAAGTGGAGAGCCTCAGGCC	LOC8027122	0	0	0	0
AAAGTGGCTCAATAAGGATG	LOC115325717	115	18	65	26
AAAGTGGGAGCTGGGGACAC	LOC120849656	14	55	20	21
AAAGTGGGGGTAGTACTCTT	LOC115318098	0	0	0	0
AAAGTGGTGGAGATGTTCCG	LOC120838564	1	0	0	0
AAAGTGTAGAAGACGTTTGT	LOC8042427	11849	2786	12093	2673
AAAGTGTCCGATCTTGTTAC	LOC115321005	127	1	179	72
AAAGTGTCTCACATTTCTGA	LOC115309871	203	0	49	1
AAAGTGTTTGACGAATCGAA	LOC115331644	26	18	7	42
AAAGTTCACCGAGGAAGTGT	LOC8024684	115	549	149	574
AAAGTTCGTCACCAACAGGG	LOC8040966	157	2	0	40
AAAGTTCTCGCACTCTCCCA	LOC8043085	0	0	1	0
AAAGTTGAGGTCGACGAAAG	LOC120838757	266	1	116	17
AAAGTTGCATTGACCATACT	LOC8053910	102	0	34	1
AAAGTTGGGCAAGACACAGC	LOC121834580	1	2	9	0
AAAGTTGGGCATGAGCATAC	LOC8037166	1	0	1	0
AAAGTTTCGGAGATACTCAT	LOC8037671	125	0	158	0
AAATAACTTCAAGACAGAAG	LOC121834866	2	35	209	27
AAATACAAGGGCGATAAAGC	LOC115308786	31	75	44	25
AAATACACCATTCTAACTAA	LOC121046346	225	26	84	0
AAATACACGGTCACGAAGCA	LOC121045666	0	0	0	0
AAATACATACAAGGGCTGGA	LOC120840582	0	17	1	6
AAATACCAGAACGGAGACTT	LOC120837790	1	26	2	0
AAATACCAGCGTCTATGGTG	LOC115323491	3	0	31	0
AAATACGAGGATGAGAACCT	LOC8039938	0	0	0	1
AAATACGGCACTGCCCCCAT	LOC121836319	0	21	47	0
AAATACGGCAGTTCCAGCAT	LOC8051675	0	3	0	1
AAATACGGGAGTTCCAGCAT	LOC121837783	106	50	0	75
AAATACGTACACCCACAAAA	LOC121835093	86	352	73	580
AAATACTGGGGTTTCGACGA	LOC115328423	50	42	197	31
AAATAGCGATTTCAGGTAAA	LOC8025128	0	0	1	0
AAATAGGTCAAGCAGATCCT	LOC115315736	0	1	0	0
AAATAGGTGGGCTGGTGGCC	LOC8040353	12	0	9	0
AAATAGTCTTTAGCCATGAC	LOC121837739	50	1	0	0
AAATATAAGAGACGTTTGTC	LOC120840274	28	1	30	37
AAATATCTCTGGCGACAGTG	LOC120836357	5	10	188	1
AAATATGAAGTCTAAGTCAC	LOC121832844	34	1	95	1
AAATATGTGGAAAGCTAGTA	LOC115330946	0	0	0	1
AAATCAAAGAAGCGTTGGGT	LOC115314383	974	47	767	33
AAATCAAAGTGGCACTGAAT	LOC115320030	138	1	32	0
AAATCACAAAAGGTCCGAAT	LOC115310634	39	0	21	0
AAATCACAAGGCCACCTTCA	LOC8032601	332	281	301	352
AAATCACGTCAAGCCCATCG	LOC120836615	17	0	0	0
AAATCAGCAGGCGTCTAGGG	LOC8035724	0	9	76	23
AAATCAGCCTTGACCAAGCT	LOC115317823	50	0	26	11
AAATCAGGAAACCTGCGCTG	LOC8050867	15	319	28	225
AAATCCAGACATGTACTACA	LOC120846862	159	0	51	22
AAATCCAGATTCATCCGCAA	LOC8024233	122	1	36	0
AAATCCATGAAAGACGAAGA	LOC120837895	13	18	0	0
AAATCCCAAAGAGCAAGGAT	LOC120843002	14	0	13	0
AAATCCCATGCACTCCATAA	LOC115318893	133	61	441	31
AAATCCCTCCGAGCACAAGT	LOC8031597	6	19	26	38
AAATCCGCATGGACGCAGCA	LOC121045770	54	0	140	0
AAATCCGGACGGAGCCCAAG	LOC8023133	0	0	0	2
AAATCCTTCAGAGAGAACAG	LOC120846169	0	30	0	7
AAATCCTTGACAATGAGCAT	LOC8025568	35	0	47	0
AAATCGACCGGAGGTCATAA	LOC115317037	0	5	0	10
AAATCGAGACAACTCAACTG	LOC8027571	0	0	1	0
AAATCGCAAAAAGTGGTAGG	LOC8031452	48	10	53	27
AAATCGCACATATTTCATAT	LOC120837874	162	18	158	69
AAATCGGGCATGCCCGCCCC	LOC8040404	0	0	0	0
AAATCGGGCCAAAACTTACA	LOC8042881	4	7	24	70
AAATCGTAGAACGGAATTCC	LOC121835372	913	69	777	1
AAATCGTCGGAAAAATGTAA	LOC115309564	2	1	0	0
AAATCGTTGATTCGTGAAAG	LOC121837154	9	1	8	1
AAATCTAAAGAACTTCACTT	LOC120846139	88	465	252	439
AAATCTACCATTGTCGCCAG	LOC115323663	42	0	1	16
AAATCTGCCATGTTTGACTC	LOC115314030	10	661	61	650
AAATCTGGTGTGGGAACCTT	LOC120837419	3880	9060	5963	9227
AAATCTTCCGGCCTCTTGGC	LOC120850718	1	0	0	0
AAATCTTGTCGAAAGCGCCT	LOC120849384	0	0	53	26
AAATCTTTGACAATCAATAT	LOC115332940	1162	109	1218	120
AAATCTTTGTGTACCACCAG	LOC115315958	25	0	0	0
AAATGAAAACGTCTTTAAGG	LOC120844199	181	57	206	92
AAATGAAGGCAAGCCGCCAA	LOC8035976	0	0	16	1
AAATGACACGGCCTCGAGCA	LOC115320149	31	107	73	109
AAATGACATTAAGAAAAGCC	LOC115330938	114	23	86	113
AAATGACGTTCAGAGAACAG	LOC120836286	0	8	0	0
AAATGACTCAGAGCGAATAT	LOC115323400	21	19	103	4
AAATGAGAAGTTTCCTCTCG	LOC121837521	9	1	99	0
AAATGAGACAGGACCTTATT	LOC8041569	17	0	5	0
AAATGCAAAAAGGTGCTAAA	LOC115314038	100	31	67	17
AAATGCAAGAGGTGGCAAGG	LOC120843367	110	0	69	26
AAATGCAGTTGGCTAAAATG	LOC121835803	1	1	16	0
AAATGCGAAAACTGTGTTCG	LOC120837109	34	25	53	0
AAATGCGAAGAAGGCGGCTA	LOC8051955	2144	601	2033	481
AAATGCGGATGCGCATCCCC	LOC8036577	53	77	1	14
AAATGCGGTGAAGTTCTTGT	LOC115309426	304	9	62	19
AAATGCGTACGAGATCGCCG	LOC120844595	0	11	66	2
AAATGCTCGAGAAGCTCTTC	LOC120843452	586	165	806	407
AAATGCTGTCCAGCCAGAAT	LOC8039042	40	21	22	14
AAATGGTGGACTATGATGCA	LOC115323542	309	84	437	14
AAATGTCAAGGCGGACCCGG	LOC115329877	82	91	37	148
AAATGTCCCGGTGTTAAGCA	LOC8028398	1090	65	643	118
AAATGTGAACGCAGGGAAAC	LOC8044132	301	190	229	139
AAATGTTTGTTCTCAAGAAG	LOC8025287	0	0	0	0
AAATTAAAATGGCAACTAGT	LOC120851071	11	12	2	19
AAATTAAGAACGAGCTCCTA	LOC120846800	2	0	0	0
AAATTATATTCTAATATTAA	LOC120844587	17	20	0	10
AAATTATCTCCTAATCATGA	LOC120841421	48	0	23	1
AAATTATCTCGTGGTCCTAG	LOC115317550	5	0	0	0
AAATTATCTTCTAGTATTTA	LOC115316691	0	0	4	0
AAATTATGAAATTCAGATGC	LOC121836128	3	33	23	21
AAATTCAAAAGGGACACCTG	LOC8052484	0	0	1	0
AAATTCACCGTTGCCAACGG	LOC8033772	24	0	1	20
AAATTCACTCAAGCCGACCT	LOC115321589	101	46	143	167
AAATTCAGGAAAGATCACAT	LOC115313467	1475	486	1123	295
AAATTCATCCTCTTCCGGAT	LOC121837566	33	18	8	29
AAATTCCGCTTCTACATTTA	LOC120837186	142	10	21	0
AAATTCCGGGCACCATTATT	LOC120839854	514	25	335	16
AAATTCGATCCAGAATTCAA	LOC8025703	0	0	157	0
AAATTCTCACAGGCCAATCT	LOC121837524	462	61	218	50
AAATTGAGGGAGTTCGTTAG	LOC120839671	60	36	147	10
AAATTGCAAGACATACCAAG	LOC115322795	551	60	419	9
AAATTGGAACAGAAGAAGAA	LOC120844070	354	101	589	49
AAATTGGAGCACAGGCTAGG	LOC8023335	20	0	29	1
AACAAAAACGCACCTCCTTG	LOC120847059	0	0	29	0
AACAAAAAGAGCAATAGGCA	LOC8028427	223	14	306	38
AACAAAATGCGAATTCCTGC	LOC115312822	64	0	59	33
AACAAACCACGAGTCCCCAT	LOC121838492	54	0	8	0
AACAAAGAAGGACACCAGTG	LOC115329291	1	27	41	1
AACAAAGGCCCCACGTTGTG	LOC121838016	0	0	232	0
AACAAAGGGAAAGTCAACCC	LOC8043475	1	1	0	0
AACAAATGAGTCTGAGAAAC	LOC8030035	163	39	120	89
AACAAATTTGGGCTGCATTT	LOC115332324	1	7	10	0
AACAACAGTTGACTCTCATC	LOC120847566	618	66	416	145
AACAACATGGGCGGCCGTCG	LOC115316240	0	62	67	31
AACAACCAAAGTGGCATGGT	LOC120843047	1149	26	583	23
AACAACCCACGAGTCCCCAC	LOC115313491	96	0	1	1
AACAACCTACAGGTCTATGA	LOC120838378	51	88	87	36
AACAACCTGCCGGACTACGA	LOC120836012	781	1780	880	1331
AACAACGACGAAGACACTGA	LOC8030069	0	0	0	0
AACAACGACGAAGATACTGA	LOC121835555	16	49	19	20
AACAACGAGAAGTCATTGGC	LOC120839915	0	0	0	1
AACAACGCCACAGGCCACGT	LOC120844706	41	0	0	12
AACAACGCGAATAGTCACGA	LOC120843905	0	10	24	25
AACAACGCGGGCATTATACT	LOC121838036	23	0	24	0
AACAACGCGTACACCCAATA	LOC121833168	0	119	0	174
AACAACGGTGATGTCGAATA	LOC8031232	85	13	465	1
AACAACTTCGGCTACGACCG	LOC120849948	59	0	0	0
AACAACTTCTCCGACTACGA	LOC121045611	0	0	0	0
AACAAGAAGGCGATTCGTGG	LOC8050915	0	3	295	0
AACAAGAAGTACAGGAGGTA	LOC120844518	26	0	20	0
AACAAGAAGTGGGTGCCCAG	LOC8035312	1	12	0	25
AACAAGACACGATGATTGCC	LOC115331988	218	34	133	12
AACAAGCAATGCAAGCAGCC	LOC115317827	89	58	181	41
AACAAGCACTGGAGTGTGCT	LOC120841830	36	0	169	30
AACAAGGACCAGCCGCTCAT	LOC8032162	18	53	15	22
AACAAGGCACAGATACAGAA	LOC8035528	3	1	1	0
AACAAGGCGAGAGGCGGCAG	LOC8028666	54	72	29	23
AACAAGGTAACGGTCGACAT	LOC8039941	0	2	1	2
AACAAGGTCTGTGCTTCTGA	LOC120843466	396	16	138	76
AACAAGGTGCAGAAGGACTT	LOC8053251	89	66	27	38
AACAAGGTGTGGACACAACA	LOC8051982	474	137	240	82
AACAAGTCACTAAATTCCAT	LOC115326338	0	2	17	0
AACAAGTCTGGCCCATCCCG	LOC115314770	190	22	103	11
AACAAGTGGAGGGTCGAATA	LOC8026323	183	303	371	161
AACAATATCATCAAAAATCA	LOC121836941	11	0	47	0
AACAATGAAGATGCCAAGTC	LOC115308822	13478	819	11893	1188
AACAATGAATGGACAAAGAT	LOC120836147	507	33	165	5
AACAATGACGTCACCAGCAA	LOC115310916	144	0	130	32
AACAATGGGCAAGGCTGAAT	LOC8023708	739	121	702	71
AACAATTTGGTCCATTATCA	LOC120848672	0	0	0	0
AACACAACGGGGACCGGTAC	LOC8039314	1	0	0	1
AACACACAATGCATATAATC	LOC121833105	918	106	88	131
AACACACAGCACGCTGATGA	LOC120844012	746	442	195	600
AACACACTTGAAAGCATACA	LOC121838555	0	0	1	0
AACACAGAATGCAAGGTGGT	LOC8036507	156	1	25	11
AACACAGCAAGGTGCCTCAG	LOC8037256	0	0	2	2
AACACAGGCAGAGGATGCAG	LOC8024877	0	8	23	1
AACACAGGCTTGCCTCCATG	LOC121838169	0	0	1	0
AACACAGGCTTGCCTCCTTG	LOC115317970	25	0	60	0
AACACCAACGGGGATAGAAA	LOC115313160	0	15	29	25
AACACCAAGACGGTGATCCA	LOC8037027	16	22	1	21
AACACCAAGGGTTACCGGAG	LOC8026412	0	0	1	0
AACACCACGCATGGCCACCG	LOC8029368	416	15	288	100
AACACCAGGAGGACCTGATA	LOC8041828	76	0	0	0
AACACCAGTACGAGATTGGT	LOC8036518	22	2	0	16
AACACCATGTAGCTCCCCCA	LOC8041424	129	16	59	0
AACACCCAACTCCTCCGCCT	LOC115313332	963	87	683	179
AACACCGGCCACGTATCCAA	LOC115327363	7	12	87	29
AACACCGGCGAGGTGTACCG	LOC8036207	0	0	0	0
AACACCGGCTGTGACACTTG	LOC8033193	209	25	29	28
AACACCGGCTGTGCTCGGAG	LOC115319546	0	0	1	0
AACACCGTCGTGTTACACCT	LOC120841468	0	646	62	821
AACACCGTTCGAGTTACCGT	LOC115322791	190	121	246	54
AACACGAAAGGTGGTCTAAT	LOC121832936	1	2	15	0
AACACGAACCTGACCTTCTG	LOC115328660	9	11	34	0
AACACGAGGGGAGGCACCTT	LOC121837830	350	191	268	67
AACACGATCGATACGATGGA	LOC115330169	1	19	14	1
AACACGATGTGGACCAGGGC	LOC115325961	42	2	0	2
AACACGATTCCAACGGGAGA	LOC115323142	16	14	8	16
AACACGCGAGGAAACACGTA	LOC115308321	252	22	264	1
AACACGCGGTGAGCCAACGC	LOC120840914	917	39	241	0
AACACGGGTTGGCTAACCCC	LOC8034826	36	31	26	0
AACACGTAGAACAGTCCCAC	LOC8035243	1	12	2	13
AACACTACCAGGCTGAGGGA	LOC115322928	813	37	271	62
AACACTGAAATTGATGAGTC	LOC120839697	1	0	11	1
AACACTGAGAAAACGCCCGT	LOC8032833	479	17	498	1
AACACTGGAACAAATGGAGG	LOC8043062	5	0	25	0
AACACTTGAACAGTGTAGTC	LOC8035991	3	5	24	0
AACACTTTCGGACTCACCTG	LOC8032949	0	0	0	0
AACAGAAAAAGAGAGATCGG	LOC8043969	1571	74	1028	1
AACAGAAGCTGTTCCTAAGG	LOC8027458	588	0	416	15
AACAGACAGTGGAAGAGAGG	LOC8030308	270	107	251	114
AACAGAGCGAAGGCTCTTGA	LOC120843647	92	16	19	4
AACAGAGTGTGACATCCCAA	LOC121833991	638	1	185	10
AACAGATCCTCGAAGTTCAG	LOC115311621	32	14	3	12
AACAGATGCTGAGAACGGGG	LOC115309970	44154	17367	38485	13284
AACAGATGTGGAATGCCACT	LOC120842904	2189	3525	2354	3086
AACAGCAACACGAACAGCAG	LOC120836315	63	77	0	109
AACAGCAATTCCAGCCGCCA	LOC8025309	228	829	309	769
AACAGCAGCCAGGCGGCCAA	LOC8052961	906	193	948	308
AACAGCAGTCTTGTGGTTGG	LOC8030060	211	125	342	129
AACAGCCACAAAAGCTTCTT	LOC121046828	17	1	29	12
AACAGCCGCTACATATATGG	LOC8024965	390	30	192	93
AACAGCGAGAAGCCGAAGAT	LOC8032689	1	16	32	0
AACAGCGAGATCGTGAACAA	LOC8030063	42	27	0	0
AACAGCGCGGACGAATACTG	LOC8038337	0	0	0	0
AACAGCGCTGGTGTACCGTA	LOC8042376	580	1	109	2
AACAGCGGATATTTAATTAC	LOC115309464	728	0	498	13
AACAGCGGCCAGCTGATGAG	LOC8035847	182	59	1051	8
AACAGCGTCGGTCGCGTCAG	LOC120849656	1	1	15	0
AACAGCGTTGACGCCTACTG	LOC121047082	1705	176	1168	223
AACAGCTGATTGGACAACGT	LOC8052868	87	115	75	137
AACAGGAATTTCTGAACCTA	LOC120836366	54	624	125	742
AACAGGAGGAAGAACACGTT	LOC120848772	0	67	4	90
AACAGGGATCGATCTCAGTT	LOC8043634	0	0	0	0
AACAGGGGAATATATCCAAG	LOC8038994	0	0	0	0
AACAGTCCTACACATTTCTG	LOC115322888	14	16	1	0
AACAGTCTCGAAAAGGACTA	LOC115321902	254	0	243	12
AACAGTCTGAGGACCCGTGA	LOC120838357	23	71	263	96
AACAGTCTGTGGAAATTCCT	LOC115329587	0	0	30	0
AACAGTGAATGCAAATGTTT	LOC121835746	540	5359	3320	6787
AACAGTGACACAGACGAGAG	LOC115321349	618	179	637	140
AACAGTGACCGTGAAAACAA	LOC115320829	10	216	485	275
AACAGTGAGTGGCTGCGCAG	LOC115322448	122	2	18	0
AACAGTGCCCGTCGGTGGCC	LOC121837319	1	1	0	0
AACAGTTCCACGTCCTCTCG	LOC121832895	29	0	53	22
AACAGTTGAAGGCAGCCGCT	LOC120840929	1409	201	2155	415
AACAGTTGGGGTACCGGCAA	LOC8029345	31	0	0	0
AACAGTTTAAATCAACAGCT	LOC121048206	184	28	361	72
AACAGTTTCTTTGGGCCATT	LOC121835467	5005	14	2894	12
AACATACACCAACCTCAGCA	LOC8053068	122	24	43	57
AACATAGAAAAGCACTCAAA	LOC120836862	104	0	144	11
AACATAGGTGGCCTCGTGAG	LOC8036426	3	0	1	0
AACATCAAGGCGTGCCACGA	LOC8043100	1	1	0	0
AACATCAAGGTCGCAGACTT	LOC8041986	1092	135	1732	163
AACATCACGGCTCTGGTATT	LOC121835459	5	1	56	21
AACATCACGGCTGCTCCATA	LOC120838824	1296	119	509	129
AACATCAGCGAGGATCGCGG	LOC8050668	32	17	368	0
AACATCATCCGGTCCCACAA	LOC115316328	17	0	0	21
AACATCATGTCGGAGATACG	LOC8043263	12	34	10	17
AACATCATTACGGTAGATTG	LOC115310931	1	0	0	2
AACATCATTATGGTGGACTG	LOC120846338	786	55	305	57
AACATCCACCATGACCGATG	LOC120838003	594	518	1214	642
AACATCCAGGAGCTCCAGAA	LOC8029953	19	22	69	9
AACATCCCGAAGGCCAAGAC	LOC120849753	11	8135	172	7524
AACATCCTCTTCACCTCCCC	LOC8043542	21	93	204	1
AACATCGACACTGAGCACCT	LOC8040545	0	0	0	0
AACATCGACAGTGCAGCAAC	LOC120836959	801	3	1252	5
AACATCGCGAGGGGCGTCAG	LOC8041022	162	5180	234	3629
AACATCGGACCAACGCACGA	LOC8029518	183	58	17	23
AACATCGGAGACTCCACCTC	LOC8040856	101	45	108	32
AACATCGGTTGAAACTGTGT	LOC121835062	13	0	1	1
AACATCTGGAAAGGTGACTG	LOC8036292	43	0	10	8
AACATGAACGAGGTCGCCAA	LOC8038540	0	0	0	0
AACATGAACGTTTCAGTACT	LOC120844744	262	72	124	33
AACATGAAGCGCAACGCCCT	LOC8040437	548	1	478	0
AACATGAAGGGAGACTGCAA	LOC8026784	240	59	77	116
AACATGATGCAGGAAATCCT	LOC120846350	112	87	0	36
AACATGCCACACACTAACTA	LOC8029176	698	40	62	131
AACATGCGAAAGGTGACCAA	LOC8029644	0	0	1	1
AACATGCGGACATGTTGCGT	LOC120841008	690	2	210	23
AACATGCTGAAGACGTTCCA	LOC8024928	1026	118	426	193
AACATGCTGAAGCCGTTCCA	LOC8042544	10	179	27	463
AACATGGAAGCCAAATGAAG	LOC115312006	15	18	43	85
AACATGGCCTCAGCGCATGT	LOC120844755	0	0	1	0
AACATGGCGGCCAGCGGCCT	LOC8053670	31	6	84	41
AACATGGGCGGGGGCGGGAT	LOC8036928	73	0	21	32
AACATGGTGAGCGCCCTCTA	LOC8028799	1	8	229	0
AACATGTCGCACGAGGACCC	LOC115314997	0	0	0	0
AACATTACGCGGAGTTTGAC	LOC121046010	390	698	858	1049
AACATTAGAAGTGATTTCAG	LOC121833913	1	0	6	0
AACATTATTGAGAAAGCGGG	LOC115318686	568	731	729	823
AACATTGAGATGATCGAGCT	LOC8035071	134	31	384	142
AACATTGCTTCTATTGCTCT	LOC121836424	1	0	1	20
AACATTTGAGCCATTCGCCG	LOC8024758	65	20	21	1
AACCAAAACCGAGGAGCCCA	LOC115318596	1009	3	297	0
AACCAAAGAGAAGGATGCCG	LOC8031939	42	16	152	73
AACCAACATGACAGTTTCCA	LOC8023412	0	0	1	0
AACCAAGAAGTCGCCCATGA	LOC121835786	11	0	23	1
AACCAATAGCGTGTGAACAC	LOC8034250	0	1	0	0
AACCACAAAAGAAGAGGCTG	LOC8034808	15	0	0	0
AACCACAAGAAAACCCACAG	LOC115309148	0	1	0	0
AACCACAAGGTTCCTCGCCT	LOC8028301	9	0	12	0
AACCACAGCCAAGATGAAGG	LOC8033029	1	1	2	0
AACCACAGGACGCCTCCCTT	LOC8042131	733	134	121	85
AACCACATGCGCCTGGAGGT	LOC121835736	48	20	103	103
AACCACGGATGGCACCCTCG	LOC120846348	0	0	0	0
AACCACGGGAACTCCCGTGT	LOC8024873	1	0	0	0
AACCACTCTTGCATCTTGAT	LOC115319949	1	47	27	0
AACCACTTCTCCGACCACGA	LOC121833965	2	1079	25	1164
AACCACTTGTCAGCCTAAAT	LOC115332666	649	0	0	0
AACCAGAAAAAGCACTTTGT	LOC115322576	508	27	742	42
AACCAGAAGCAGAAGGAGCA	LOC8028953	320	138	347	200
AACCAGACGGAGCTGAACAT	LOC8027963	516	85	1871	59
AACCAGAGACGGCAACAGCT	LOC120839649	4	154	1	232
AACCAGAGGATGATTCGGAG	LOC8051951	210	1	250	12
AACCAGCACCAAGATCTGGT	LOC115320639	0	0	0	1
AACCAGCATCCAGATGCCAT	LOC121834637	1277	57	1400	27
AACCAGCATCGCTTTGTTCT	LOC115310654	2723	407	754	244
AACCAGCCGCATGGCTTCCG	LOC8043551	1	0	1	0
AACCAGCCGGACCCCCACGG	LOC8043266	247	7296	440	6833
AACCAGCGGCACGAGGATGT	LOC8030416	0	68	26	28
AACCAGGACGTCATTCTCGC	LOC121833589	30	0	0	76
AACCAGGACTAGACCCCGCC	LOC115309849	317	159	36	143
AACCAGGACTAGACCCTGCC	LOC120836066	0	13	58	9
AACCAGGAGCAGGCAGAGGA	LOC8036054	120	101	13	31
AACCAGGATAAGCTGGTCCA	LOC120842813	0	1	0	0
AACCAGGCTACAGTGAACCT	LOC8051114	33	100	257	2
AACCAGGGTGGAGGCCACCT	LOC8040873	1297	17	1131	41
AACCAGTGCAAAACCTATGT	LOC8029893	17419	10074	42582	11471
AACCAGTTCCGAGCTATGGT	LOC120837490	264	87	194	53
AACCAGTTTACGCGGGTTGG	LOC115332424	0	0	14	0
AACCATAATCGATTACACTC	LOC121838441	6	0	1	1
AACCATCCGGGCACTGACAG	LOC115309310	394	1	85	11
AACCATCGGAGCTCCAGTAG	LOC120843730	217	46	31	18
AACCATGCTATGAAACCCAT	LOC115313970	471	337	417	187
AACCATGGAAGGGGTTAACA	LOC115316823	21	40	65	36
AACCATTCGGAAAATTCAGA	LOC120840002	588	32	89	15
AACCATTGTGAGCCTCCAGA	LOC8026258	10	0	150	3
AACCCAAAACGAATTGTCTA	LOC115310732	2077	1680	558	1120
AACCCAATTGAACTCATCTG	LOC8026773	0	0	25	0
AACCCACAGCAGCATCGAAG	LOC115318912	1	0	9	2
AACCCACTCTCCTCTACAAT	LOC121046836	29	1	132	0
AACCCAGAAGGGACCAGAAC	LOC8033459	534	4	71	61
AACCCAGGAGGAATACAGAC	LOC8030110	114	0	28	0
AACCCATCGTTCTTAAATTC	LOC121045770	289	21	81	35
AACCCCAAGATTATACTGAA	LOC8035274	107	201	169	308
AACCCCAATCAAGAGCTTGG	LOC8033838	0	0	0	0
AACCCCAGCAGCTCCACCAT	LOC8043544	2831	80	4321	117
AACCCCAGCCTTGGCTACCC	LOC8031004	1	0	0	1
AACCCCAGCTGAAGAAAGTG	LOC8023332	122	30	130	78
AACCCCCATGCCGCTCTCCA	LOC115314647	184	38	198	27
AACCCCGACCTTGAACCCCG	LOC115316493	0	1	0	0
AACCCCGATCAGGAGAAGAC	LOC115322019	196	0	67	29
AACCCCGCCATTGACCACCG	LOC120840633	86	38	35	14
AACCCGACGCGTGAGTGATG	LOC8041808	270	1	465	0
AACCCGAGCTGGGACCGTCT	LOC115328941	0	0	0	0
AACCCGCCGTACGACCTCCT	LOC8027786	8	1	0	0
AACCCGGCCGTCGGCCCGGG	LOC8038922	0	41	0	0
AACCCGGTACTTGATCGATG	LOC120845195	1685	42	1042	32
AACCCTCGAAGCAGGCCCGG	LOC8037417	1	166	76	191
AACCCTCTCCCGATCCGGGA	LOC8040843	0	0	219	0
AACCCTGCTGGACAGGGACA	LOC8028247	20	22	43	5
AACCCTGGAGACGGAGTTGT	LOC8036224	481	355	368	267
AACCCTGGAGCGGGAACCCC	LOC8040319	0	0	0	0
AACCCTGTGGAAGATCAATT	LOC115327458	68	20	253	44
AACCCTGTGTCGGACTGCTC	LOC120849051	22751	1403	13160	1609
AACCCTTGCGCCGTACCCTA	LOC8051698	0	0	0	1
AACCGAAACCGCGTGGCCTA	LOC8025640	382	47	1417	171
AACCGAATTGCACAAGGACA	LOC8033200	10	170	28	149
AACCGACCAAGTATAAAGTT	LOC115311278	140	2	0	1
AACCGACGAAGCGACGGTGT	LOC8030106	2085	68	1032	134
AACCGACGATCCGGCAGGAG	LOC115311742	17	314	100	564
AACCGACGTCATAAAGACAC	LOC121835300	0	0	0	0
AACCGACTGATCGTCGTCAA	LOC8052267	4	0	33	0
AACCGACTGGACCGTCGCTG	LOC8029513	266	0	27	1
AACCGATGACAGGTAGACCG	LOC120842231	277	9	62	14
AACCGCAAAACCATTACGTG	LOC8029548	598	41	346	0
AACCGCAAACGGGACGACAG	LOC8039285	27	2	45	13
AACCGCAAGGAGCAGAGCAA	LOC8038924	0	0	0	0
AACCGCAATATGGTTCACGG	LOC115308201	0	32	0	3
AACCGCACTCGAACGACACA	LOC121835225	0	3	1	30
AACCGCAGCCAAACATACAC	LOC115327732	1	0	25	2
AACCGCCTGTGCACCATCAA	LOC8033431	0	0	33	34
AACCGCGTTCAGAAGGTGGT	LOC8039760	109	1	165	21
AACCGCTGGCAGAGCTGATG	LOC115316094	119	26	228	1
AACCGCTTCGAAGAGAGTAC	LOC115332771	147	19	48	15
AACCGCTTGGAAGAGACAGG	LOC115330126	0	0	0	33
AACCGGACGTGAAACTGGAG	LOC121838229	47	0	0	0
AACCGGAGACAACCATAACA	LOC120839649	175	80	234	138
AACCGGAGGGCCGCCATCAT	LOC8043099	307	22	337	52
AACCGGTTCCGAGCCAACTA	LOC8025927	310	82	194	100
AACCGTAAGCCAGTTCGTAG	LOC115314121	132	31	0	24
AACCGTCGTGGCACTCGCAG	LOC115329240	164	31	165	0
AACCGTCGTTGGGCGCCCAT	LOC8042656	145	10	55	0
AACCTACCCGACCCCAAAAA	LOC120840272	21	0	0	59
AACCTACCGCGGAGCACTAC	LOC121835733	24	12	42	0
AACCTAGAGCCAGGAGGGAT	LOC8032517	10	118	1	2
AACCTATTTGGCAGCCGGAA	LOC120848843	732	55	332	46
AACCTCAGGGTGCACATCGG	LOC8024904	45	0	74	1
AACCTCATAGGGGGCTTGTA	LOC8041410	39	8	65	0
AACCTCATTAGCGACCTCAC	LOC8040082	15	172	0	0
AACCTCCACTTGAGCTATGT	LOC115312287	1	509	0	415
AACCTCCTGTCGACTTTCAC	LOC8037658	1	22	34	0
AACCTCGAAGGAGTCGCCGT	LOC8038943	52	2	0	38
AACCTCGAGCCCGACAATGT	LOC8039213	0	1	0	0
AACCTCGATAAGGTCCTGGA	LOC115315543	0	16	9	89
AACCTCGGCTGAGCCGGCAC	LOC8039213	57	0	67	11
AACCTCGTCGGGCAGCTGGG	LOC8033777	1	0	0	0
AACCTGAAAAAGATCCTGAA	LOC115311758	130	25	120	0
AACCTGAAGCAGAAGCTCAA	LOC8023290	1191	110	781	62
AACCTGACAGCGGCCAGCCT	LOC8050425	221	162	292	113
AACCTGACGCGTGTGTGAAA	LOC115314392	150	13	248	13
AACCTGCAGTACATTCCCCA	LOC8051066	482	1	766	61
AACCTGCCGTCCGGCCTCTG	LOC8052173	15	122	0	66
AACCTGCTGATGGCGGTCTG	LOC8031393	1	1	90	1
AACCTGGCACTCAGCCACCT	LOC115319187	2	23	1	26
AACCTGGGAGGCGTGCGGGG	LOC115328279	141	0	82	1
AACCTGGGCTATCCCACCAT	LOC8052408	10	0	0	0
AACCTGGGGAACAGCATCAT	LOC115327491	9	0	1	0
AACCTGGGGGTTGTTGACCT	LOC8030785	110	0	40	0
AACCTGTCAAGAAGGAGAAT	LOC115324304	336	456	10	504
AACCTGTGCAAGCCCAAGAA	LOC120843125	16875	2288	11066	3101
AACCTTCAGTTATCTGCATG	LOC8043634	99	0	13	0
AACCTTCCCGGCGAGGTACA	LOC8029744	0	1	0	1
AACCTTCTAGATGACATCCT	LOC8053447	33	1	107	0
AACCTTCTCACAAGCTTGAA	LOC115326947	5	20	23	16
AACCTTCTCATTGACCAGAA	LOC120836108	0	0	2	1
AACCTTCTGGTCACATCCGT	LOC8033386	14	3	85	0
AACCTTGAGGCCACACCGCG	LOC8029968	47	2	1	1
AACCTTGAGGTTGGATGCCA	LOC8029670	255	40	628	15
AACCTTGCTTCAGCTTGCTT	LOC115317150	1107	74	743	220
AACCTTGGCGACCACCTTGT	LOC8030293	0	1	0	0
AACCTTGGGACAGGGAACGG	LOC8042656	44	0	0	0
AACGAAAAAAAAGGGCTGTG	LOC120836051	14	1	11	0
AACGAAAATGGAAGGATGTC	LOC121833585	65	78	172	124
AACGAAACATTAGGACGAAT	LOC8054021	343	130	733	71
AACGAAACGAGAACCACCAA	LOC8030920	39	0	17	26
AACGAACACCTTTGATGTTC	LOC121832875	256	23	99	19
AACGAAGGAGGAGCCGGCGT	LOC115327829	175	24	0	2
AACGAAGGATGAGCCCATCC	LOC115332909	145	1	61	0
AACGAAGTTTGGCACGCAGG	LOC120845771	169	690	142	878
AACGACAAGTGCATGGACGA	LOC8030172	47	1	0	1
AACGACAATTCATGTCCCGC	LOC120837428	406	261	747	304
AACGACACGAACATTGTCCG	LOC120841474	447	61	249	49
AACGACACGCACGACGATGG	LOC121837760	1	0	0	1
AACGACAGTGAGGCCCAGTG	LOC8032461	17	27	1	40
AACGACATCCAGGCGAGTGT	LOC120848421	96	24	61	47
AACGACCAAGAAGAACAAGG	LOC8028742	0	0	1	0
AACGACCACCCGATGCACAG	LOC8039894	591	0	284	2
AACGACCGTCGCGCCTTCCA	LOC115323585	8	0	0	38
AACGACCTCGAGGACAACTA	LOC115328111	11	0	36	18
AACGACCTTGAAGCCCATAA	LOC8053309	24	0	30	14
AACGACGATTCATGTCCCGC	LOC120839308	4	1	26	0
AACGACGGGAAGTGCGTGTA	LOC115331018	0	0	134	31
AACGACGTCGGTGTCCGCCT	LOC8054039	32	27	248	0
AACGAGACAGGGCACGAGGA	LOC115323394	76	26	100	45
AACGAGAGCCCGAGACCCCG	LOC121833180	254	23	338	17
AACGAGATATTCGTATTAGT	LOC120843520	44	142	25	99
AACGAGCTAATTGGCATTTG	LOC121835652	60	86	71	34
AACGAGCTCTGGCAAGCAAG	LOC115309464	88	2	88	0
AACGAGCTGAGCACAAGGCA	LOC115321803	20	20	72	1
AACGAGCTGCTGGGCTGGTA	LOC8040843	4026	150	1507	312
AACGAGGAGAAGATCGCCAT	LOC120841468	31	22	42	0
AACGATGCGCTTGATCCAAT	LOC115332202	61	0	0	1
AACGATTCCCCGACCCTCTG	LOC121836521	0	27	0	4
AACGCAAGCGAAGTAAGGTG	LOC8033024	287	255	136	102
AACGCACAGCCCACTGCCGG	LOC8043234	133	78	19	22
AACGCACGCGAGCTCGTCGT	LOC8053161	0	0	9	0
AACGCACTGATGCTCCTAGT	LOC8027647	0	0	18	1
AACGCATGTGCTGAAGCATA	LOC120837348	19	21	10	47
AACGCCACGTAACGAAACAA	LOC120842482	0	54	0	0
AACGCCACTGTGGCAAGGTA	LOC115323524	6	0	0	19
AACGCCAGCTTCACCCACCG	LOC120849988	0	0	1	20
AACGCCATCCAGTACCTCCA	LOC8050721	0	0	1	1
AACGCCCAGCGGATGAACAG	LOC115314697	0	0	0	0
AACGCCCTGAAGAGGGACTA	LOC120841385	0	0	0	0
AACGCCCTGCCCACCCTCTT	LOC8041724	54	78	0	79
AACGCCGCCCAAGCCCACCA	LOC8033461	11961	4145	12617	4695
AACGCCGGCAAGAAACGAAG	LOC120848917	1	0	1	24
AACGCCTCGGTAGGCCATCG	LOC115310068	612	2525	909	2981
AACGCCTGCGGTCTCTTGGT	LOC121835679	9	1	24	0
AACGCCTGGTTCATCATCAG	LOC115325396	217	1	41	1
AACGCGAAACATGTTCTGGC	LOC115322090	0	0	0	0
AACGCGAGAGCAGAAAGCAG	LOC120843624	0	1	0	0
AACGCGAGCGGTGTGCCCTG	LOC8024171	1864	55	621	62
AACGCGCTTACGAAGAGCGA	LOC120844410	1	0	0	0
AACGCGGATACGACGCGAGT	LOC8043100	0	1	1	1
AACGCGGATGACCGTAAAAC	LOC115319705	22	1	38	0
AACGCGGCAGGAGGCTTGGG	LOC8042784	0	1	14	0
AACGCGGCGCATGTGATCAG	LOC115308201	1	1	0	0
AACGCTAGGCAGCTGCTGGT	LOC121046269	138	111	44	192
AACGCTCGTCCGCTACCGGT	LOC8043747	11	0	0	0
AACGCTGCTGGGCCCCACCA	LOC8028658	0	0	0	0
AACGCTGGACAGGTTATAAA	LOC120838076	79	23	7	36
AACGCTGGGAACAGTTTGGG	LOC121048628	1222	22	655	1
AACGCTGGGACAGCCGCCCC	LOC115329089	0	0	0	1
AACGGAATACAGCTTAAGGT	LOC8050573	3	0	0	4
AACGGAATGTTAATCTCCCA	LOC115329613	20	144	13	74
AACGGACAAGTCAGGCCCTA	LOC8025575	127	1	482	23
AACGGACTGAGTCCGTACCC	LOC8042232	0	27	0	0
AACGGACTGCGAGGACGAGG	LOC115324257	0	0	0	1
AACGGAGAACAAGCCAAAGC	LOC115314242	4996	175	994	219
AACGGCAAGTGGATCAATAT	LOC120838574	323	327	108	422
AACGGCACACAGCTGTCTGC	LOC121836196	48	19	23	16
AACGGCAGGGGTGGATGGGG	LOC8053936	23	0	0	0
AACGGCATCGGACTCCACCA	LOC8032980	21	54	0	71
AACGGCATTACGACCGGCAG	LOC121833433	95	1	1	12
AACGGCCGCCAGGTAGACGG	LOC8029157	0	0	0	0
AACGGCCTGCAGGACGGCTA	LOC8029763	0	0	0	0
AACGGCCTGGTGATCTACTG	LOC8032824	1	901	19	800
AACGGCGAGGTTCCCACCCT	LOC120849302	0	0	0	0
AACGGCGCTCCAAGACACCT	LOC8051850	11	19	47	0
AACGGCGGAGTTGACATATG	LOC121836759	1	13	37	0
AACGGCGGCTACGCCGGCCA	LOC8038516	0	0	49	0
AACGGCGTTCCCGAGCACTA	LOC115313099	190	31	120	25
AACGGCTACGGTGCCACCAA	LOC121833826	54	56	1	67
AACGGCTGCTGAAACCTTCC	LOC115315686	358	187	218	181
AACGGCTGGATGCCTCGCTC	LOC121834679	1	112	43	108
AACGGCTGTCTGACCCACTA	LOC8030770	94	0	89	18
AACGGGACATCAAAATCCTC	LOC121836584	207	319	452	223
AACGGGACATCTACCAACCT	LOC115332903	26	2	157	68
AACGGGACGTGGATCAACAT	LOC121835073	371	54	78	98
AACGGGCAGCAAGAGTACCA	LOC115318697	1	7	0	0
AACGGGCCAAAGGCTCCCAT	LOC120848602	1	0	66	0
AACGGGCCGTCCAAAGGCCG	LOC121836574	12	1	0	0
AACGGGCTGCACGGTTGCGC	LOC115309196	49	0	150	1
AACGGGCTGCCAGGATGCAA	LOC8051168	39	0	15	99
AACGGGGCTCCGACCTGGAG	LOC8030966	211	43	26	0
AACGGGGCTTTCGGAAGCAG	LOC120846065	152	31	220	25
AACGGGGTGGCCGACTTTGT	LOC120846708	108	148	57	74
AACGGGTCCACGGAGGGCTA	LOC121837154	55	0	21	0
AACGGTTACCACGTGCGCCA	LOC8043387	71	66	86	56
AACGGTTCAAGAAACTCCGA	LOC120844593	100	54	350	58
AACGTAACAAAAGTCTTCGT	LOC115325916	1	1	0	12
AACGTACACACGAACACCCA	LOC8029805	3	0	0	24
AACGTCAAGGGTCTGATCTG	LOC115325041	96	721	61	268
AACGTCACCTGGAACGACCA	LOC8025706	859	75	352	227
AACGTCATCCTTCGAATTGA	LOC8042033	21	44	0	104
AACGTCCAGAACCACGTCCA	LOC121835461	0	0	0	0
AACGTCCAGGAGTCGGACAA	LOC8024452	9	11	0	0
AACGTCCGAATGTCCAAGGA	LOC121833386	77	13	141	21
AACGTCCGGCACAACTTGAT	LOC8042988	6	1	38	1
AACGTCGAAGGGAGGCCCAG	LOC121047208	592	57	693	232
AACGTCGAGTGGACCGGGTC	LOC8034943	104	88	105	5
AACGTCGCGAAGGGACACTG	LOC8038244	48	0	12	1
AACGTCGGCGTCGCCCACAA	LOC8031411	567	709	2690	406
AACGTCTGTGGCGGCGACTT	LOC120836574	69	118	69	68
AACGTGAACACCACTGCCTG	LOC120837696	163	12	200	0
AACGTGAGAGCGAAGCCAGA	LOC120849024	192	0	60	0
AACGTGAGCGCGGACGGCTG	LOC8037695	1071	472	852	533
AACGTGATGCGGACCTGGAG	LOC8041894	72	18	147	0
AACGTGCTATGCGTGTGTCG	LOC121837663	84	13	96	2
AACGTGCTGAGACAATTCCA	LOC8026388	240	1	265	89
AACGTGCTGATTGAAGCCTA	LOC120851185	1	0	0	0
AACGTGGAAAAAGTATGCTA	LOC8038764	21	0	66	37
AACGTGGAACTGGACTCCTT	LOC115321803	301	209	625	190
AACGTGGAGCAAGCCATTGA	LOC8053823	210	0	144	36
AACGTGGAGCGCCTGCGGTT	LOC8050492	54	33	36	0
AACGTGGGATATGCACTCCT	LOC121047957	277	44	56	83
AACGTGTCTTCTGCTCCCCA	LOC8027258	0	2	0	3
AACGTTAGAGGGCTCCAGCG	LOC120841881	809	97	467	65
AACGTTCAGCCAGAATGCGG	LOC115320393	69	0	99	1
AACGTTCCAGCCCCCCCCTT	LOC120849727	52	0	126	17
AACGTTGAAGGCAGCCGGAT	LOC115323078	42	25	0	1
AACGTTGAGGCGGACCGCCA	LOC120850481	1	0	0	0
AACGTTGATCGAGAGCGAGG	LOC8041433	111	1	1	0
AACGTTGATGCAGTCCGCTA	LOC115328677	50	33	521	28
AACGTTGATGTGGTCCAGGG	LOC8035700	28	1	67	30
AACGTTGGAAGTGACCCTCC	LOC121837032	99	50	53	34
AACGTTGTAAGCCTGAAGTA	LOC8036192	0	0	0	1
AACGTTGTCTCCGCCAACAC	LOC120836346	1926	484	1193	609
AACTACAAAAAAACATTCAG	LOC120845306	22	24	37	0
AACTACCTGACCACCATCAG	LOC121837115	6	0	0	1
AACTACTCCGCAAGCTACGT	LOC121838150	2504	136	664	56
AACTACTTGCGAGAACGGAT	LOC115332752	44	11	0	32
AACTAGAGAGAGTATCCTCT	LOC120846133	0	0	0	6
AACTATCAGCTCACCAGCCA	LOC115329455	76	33	225	34
AACTATGCCTACGCTATAGT	LOC115320260	0	2	11	0
AACTCAAGATCGGTCAAAGG	LOC121048534	0	12	19	0
AACTCAAGGAGTACCAGAAG	LOC8034829	19	0	49	13
AACTCACATGCGAAATCCTT	LOC8037019	276	13	49	58
AACTCATAGATGGACAGTGG	LOC120845306	44	1	0	56
AACTCATCGAGGACATGGAG	LOC8038946	36	12	162	4
AACTCCAAGCTCGTTTACGG	LOC8051912	28	285	52	219
AACTCCACGACCACCTCCCT	LOC120848261	249	87	254	35
AACTCCCGAAAGACATTTGG	LOC121836068	35	0	133	1
AACTCCGAGCTCAAGTATGG	LOC8053802	78	0	0	0
AACTCCTAATATGGGTACAC	LOC115311149	0	0	0	1
AACTCCTAGCAGACACTTGG	LOC115328743	17	21	44	0
AACTCCTCGACAGCCATGTA	LOC121833155	6	13	39	35
AACTCCTTGATGGGCCATAC	LOC8039894	0	0	61	0
AACTCGACGAGGACATTGAG	LOC115322285	312	49	18	15
AACTCGGCGCCGGTGATCCC	LOC8037325	261	77	206	0
AACTCTGACTACATTCCGGG	LOC8026342	275	13	213	32
AACTCTGCGCCTCATGCACA	LOC121047165	58	0	18	1
AACTCTGGAGCGTCTTCGAG	LOC121835209	0	28	13	36
AACTCTGTCGAGAGGGCCTT	LOC120841705	121	18	54	0
AACTCTTGAAAAACAGCCGG	LOC115312711	0	0	15	19
AACTCTTGGCGAGGTATTTC	LOC8036205	45	0	1	0
AACTGAACCATGATCGGGGC	LOC115311818	68	7	1	0
AACTGAACGAAGTTGTACAG	LOC115319294	1586	268	1661	213
AACTGAAGATGGCAATGAGG	LOC8042452	58	170	63	72
AACTGACGACAGTGCTTTGA	LOC120843569	60	1	1	1
AACTGACTCCGGGTTTGCTT	LOC115321721	44	2	43	61
AACTGATGATTGCGGCTAAT	LOC120845751	181	1239	429	805
AACTGATGCAGAGACAGCTG	LOC8053676	0	1	13	0
AACTGCAGCGTGGGGATGTG	LOC8030957	0	0	23	2
AACTGCAGGGATAGCTGTAC	LOC120849496	46	26	36	23
AACTGCAGGGTCCTCATCGT	LOC115331080	18	1	0	1
AACTGCAGGGTCCTCGTCAT	LOC115310523	31	18	0	0
AACTGCGACGACAACAAGTA	LOC8051114	0	1	0	0
AACTGCGTCGGGGACTGCTG	LOC121046157	560	153	936	95
AACTGCGTGGACTACTACCA	LOC8039107	0	1	0	1
AACTGCTCAACCACGGTGCC	LOC120844602	103	136	39	53
AACTGCTTGAATAAGCCTTG	LOC8024264	0	0	0	0
AACTGGAGCGGCGCGGTAGG	LOC115315901	1	0	0	1
AACTGGCCCGTTCGGAGAAC	LOC120850041	0	1	49	0
AACTGGGAGCAGCTGCAGCA	LOC8031319	10	0	0	0
AACTGGGGAGAACGCCCTCT	LOC115310035	28	14	12	25
AACTGGGGCTTGTGCCGCAG	LOC115327414	133	0	64	1
AACTGTCAACCAAAAGGTCG	LOC8038039	5491	98	2717	155
AACTGTGCCTCGTTCGCAGG	LOC115315983	1486	103	520	106
AACTGTGCTTCCCGAAACAG	LOC121048271	1230	75	742	162
AACTGTTAGTCGCCGACCAG	LOC121046268	13	1	1	58
AACTGTTCACCTGCGTCAGC	LOC115310593	0	0	15	1
AACTTAAGTGCGGAAAAAGA	LOC120842765	983	31	574	65
AACTTAGAAGAGCCTCTCTT	LOC120844629	223	273	249	504
AACTTAGACCATGTGTTACT	LOC115316237	8	33	2	13
AACTTCAATGGAAGCTTGGG	LOC121837085	1	0	9	15
AACTTCAATGGGAGCTTGGG	LOC8027053	15	16	1	1
AACTTCAGGCTCTGCAGTGT	LOC120840633	31	55	140	1
AACTTCCAGAAGGACTCCAG	LOC121835472	0	100	19	61
AACTTCCAGATCGAGTTCAA	LOC120846027	0	0	46	2
AACTTCGAAAAGGTCCTGGA	LOC115314845	2	1	16	12
AACTTCGACCATCTGTTGCT	LOC115311590	406	34	379	29
AACTTGAAGCGGTTAATCGT	LOC120840893	665	37	482	26
AACTTGACACAGGTCTTCCC	LOC120841261	1	0	0	1
AACTTGAGGCTCTCCAGAGC	LOC120836043	96	43	72	30
AACTTGGAGTGTATCAACCA	LOC115332137	183	16	0	26
AACTTGGGGTAACCCCTCCA	LOC8024000	107	22	0	19
AACTTGTGGCTTACGTGTTG	LOC120849587	141	25	129	0
AACTTTAAGCACAAAATCAC	LOC115321786	722	500	275	432
AACTTTAGCACCGCTGTGAA	LOC8026325	169	350	296	177
AACTTTCAATGGACACCTGT	LOC8053544	1	0	0	0
AACTTTCAGCACATTCTTCA	LOC115328459	434	3	170	32
AACTTTCAGCATCTCCCTCA	LOC115325717	27	0	3	2
AACTTTCGATGGGTCCATAG	LOC8023237	0	0	0	0
AACTTTCTGGGCATCAGCCA	LOC8023212	0	0	0	1
AACTTTGCTGAGACCTTCAG	LOC8034226	188	26	61	111
AACTTTGCTGGCCGGAATGT	LOC8031595	5	0	32	0
AACTTTGGACAAGCCAACTA	LOC8052467	663	25	151	31
AACTTTGTCCTAATGACTCC	LOC115312031	1526	83	1377	66
AAGAAAAAAGAAGACCGCAC	LOC120839754	202	124	245	127
AAGAAAAAATTACAAAGGCA	LOC120845852	0	11	0	15
AAGAAAAACAACTGCCGGGA	LOC120838540	79	0	235	13
AAGAAAAACTGTGATTCCTA	LOC115333117	439	17	241	0
AAGAAAAAGAAGCTGCTGCG	LOC8029105	0	1	47	31
AAGAAAAAGACCGACACCAA	LOC8032965	1	1	0	0
AAGAAAATTTCCCGGGCAAT	LOC120850471	2	0	0	0
AAGAAACCAAGCTCAAGGTG	LOC121046622	0	0	0	0
AAGAAACCGCGAGTGCAAGC	LOC115328810	92	15	29	1
AAGAAACCTCGAGAACTTAC	LOC115315687	105	25	122	21
AAGAAACGACATGCAGGCAT	LOC115316128	211	13	208	0
AAGAAACTCAACGTCTCCAA	LOC115330157	0	0	0	1
AAGAAACTCTGGCTTCTTGC	LOC115316427	0	0	0	0
AAGAAAGCATACTCCACGAC	LOC120850690	13	1	119	10
AAGAAAGCTCAAGAACGTAC	LOC8053269	152	77	98	74
AAGAAAGGCCGTCTACAATG	LOC115318038	44	1	53	2
AAGAAATCGAGGAAACCCAG	LOC115326480	63	32	99	84
AAGAAATGAAAGCATGGCCA	LOC115324742	13	33	42	60
AAGAAATGGGTGGCCAACTG	LOC8028739	67	142	25	214
AAGAAATTCAGTTCTCGACA	LOC115326830	364	13	438	1
AAGAAATTTCACAAAACTAT	LOC121836562	0	0	24	0
AAGAACAAGATCGGCCTCAA	LOC8029098	9	0	378	0
AAGAACACCGCCAACTTCCA	LOC8030698	45	20	160	58
AAGAACACTATAGACTACAA	LOC8041348	0	0	0	0
AAGAACAGATCGCCACATCA	LOC115323428	130	269	190	727
AAGAACAGCATCGCCATCAG	LOC115311392	253	16	73	47
AAGAACAGCGTCGCATTCCA	LOC8026746	36	20	45	0
AAGAACAGGCAGGCACTCGG	LOC8031367	2	28	0	15
AAGAACATCTGGGTCAAGAG	LOC8026479	1	0	0	0
AAGAACCAGCACAGCCGCTA	LOC8026873	62	1	9	0
AAGAACGGAAGCTACCAAGA	LOC121833553	0	0	4	0
AAGAACGTCGAGGAGCGGCT	LOC8036448	32	19	660	1
AAGAACTGCGACACCAAGCT	LOC8040157	3	1	53	66
AAGAACTGCTTGATGTCGAG	LOC120841583	163	48	1	25
AAGAACTGTGCGGTGCTGAG	LOC8033365	574	0	599	73
AAGAACTTATGGCACAGCCG	LOC115323881	11	0	15	1
AAGAAGAACTACAAGATCCC	LOC8023703	232	7	69	13
AAGAAGAACTGTACCATAGG	LOC120842310	52	2	54	0
AAGAAGAAGAAGATCACCTT	LOC8029161	0	0	0	0
AAGAAGAATGGAGAACACAG	LOC8028706	1748	94	1736	79
AAGAAGAGGCAGAAACGGGG	LOC8036310	26	1	128	15
AAGAAGCACATGGTATTCAC	LOC115317698	0	0	0	1
AAGAAGCACATGGTATTCTC	LOC120840905	32	0	0	0
AAGAAGCAGGGTGCCACTGT	LOC8052255	24	330	1	400
AAGAAGCGGGCCACCATCAA	LOC8032342	0	3	48	1
AAGAAGCTCTGCGCCATCAA	LOC8052185	926	202	1676	179
AAGAAGGACTATATAAGATT	LOC8037267	299	12	314	59
AAGAAGGAGACACTACAACT	LOC8035754	595	93	636	163
AAGAAGGAGCGCGTCATGAT	LOC8031889	3198	10742	17616	14855
AAGAAGGAGCTTGTAGACAC	LOC120844648	0	1	37	1
AAGAAGGGATGTGCTTGGAC	LOC8050990	0	10	0	1
AAGAAGGTGAAGGGCCGCTG	LOC8037192	3079	133	1265	290
AAGAAGGTGCATGCCAGCGG	LOC8030283	0	73	1	82
AAGAAGTCCGGCATCCAGAT	LOC8053557	119	93	116	99
AAGAAGTGCGTCTCTAAACC	LOC115312877	11	78	104	52
AAGAAGTTTCGTTGACACAG	LOC115328567	478	63	195	134
AAGAATAACAAGCTCTTTGT	LOC121835842	31	632	69	525
AAGAATATGATGCCGCTAAG	LOC115313676	55	0	24	14
AAGAATCTGAGCAAAAACAA	LOC115319697	152	1	178	8
AAGAATGACCAGTACAACCT	LOC8028036	1105	546	636	466
AAGAATGAGACCGACCAGGT	LOC120850623	1	0	1	0
AAGAATGCAGAGGAGGGCAT	LOC120840731	1323	17	497	2
AAGAATGTGTCTTATTAAAC	LOC120846289	1301	328	1433	256
AAGAATGTTGGTCTTCTCCG	LOC120836559	21	0	49	19
AAGAATTAGGCAAGCTCTCC	LOC120846111	57	200	25	38
AAGAATTTGAAAGCTGTGTG	LOC120839930	326	1	27	1
AAGACAACGACAGTTCCTAC	LOC115311378	173	524	146	811
AAGACAATCAACGTGCATAA	LOC8044132	18768	4786	21237	4982
AAGACAATTAACGTGCATAA	LOC120840207	441	127	649	285
AAGACACGAACAACCACCCA	LOC8033488	18	0	0	14
AAGACACGCAGCAATCGTAT	LOC121834841	4	21	7	0
AAGACACTGATGCCGACCTG	LOC8025396	148	312	147	491
AAGACACTGTCCATCGACCC	LOC8029073	0	0	32	0
AAGACAGATCCTGGGGCTGC	LOC121836441	0	0	22	0
AAGACAGATGACGAGGAACA	LOC120850220	0	56	52	0
AAGACAGCGAGGGGAGTCTT	LOC8023082	99	207	156	152
AAGACAGGCTCCAGAAATGC	LOC120842863	365	345	318	564
AAGACAGGTGTCATGCGCAC	LOC120850822	2442	390	1595	247
AAGACATCCTAGAGGGCTTG	LOC120848887	33	53	0	18
AAGACATGACACTTCCCCCC	LOC8030834	1214	134	639	215
AAGACATTGACGACATAGAG	LOC115318650	0	1	0	1
AAGACATTGAGGACATAGAG	LOC115316518	178	0	17	0
AAGACCAAATACACCTTGTC	LOC115316774	85	0	38	23
AAGACCAACATGATATGCGA	LOC8053427	29	1	255	31
AAGACCAAGGAGCTGTACCG	LOC8029674	4	0	1	0
AAGACCAGACAGAACGTCCA	LOC8051760	27	0	0	0
AAGACCATCATGGCATCAGG	LOC121838297	206	72	63	0
AAGACCATCGATACCCCTCA	LOC8026679	0	0	0	2
AAGACCCAGTGGACGACCCC	LOC8039113	5	1423	11	1339
AAGACCCTGGCGGAAGCCCA	LOC8039100	0	1	0	0
AAGACCGCGGACACCTTCCG	LOC8052053	87	0	27	1
AAGACCGCTCATGTACAAAA	LOC121835927	164	0	156	93
AAGACCGGAGACGCACGCAT	LOC8040282	3593	102	3056	146
AAGACCTTTATCACCCAGCA	LOC8037694	0	0	0	13
AAGACGAACAGAGCTCTCCG	LOC115332500	172	12	8	13
AAGACGAAGAGGGTCAACCC	LOC8050585	29	3	67	0
AAGACGACGCATGAAGGATA	LOC120847520	190	1	1	11
AAGACGAGATCTTAGATTTG	LOC8043540	118	1	113	16
AAGACGAGATTGAAGCACAC	LOC8043908	52	0	23	0
AAGACGAGGAGGATGACCCG	LOC8039420	0	0	44	0
AAGACGATGACGGACGAACA	LOC8025569	1	50	29	162
AAGACGCAATTCTTTCAGAT	LOC8031708	0	1	0	0
AAGACGCAGGCCGCATGGAT	LOC8030271	353	1	58	26
AAGACGCATTTGACACTCGA	LOC120848871	96	43	27	63
AAGACGCCCGCCGGAGACAC	LOC120838513	1	0	0	8
AAGACGCCGAGGGAGCTAGG	LOC8043382	93	10	34	0
AAGACGCGTACCGACGCCCG	LOC121835281	0	0	0	0
AAGACGGAAGCGACGACAGC	LOC120845195	230	29	109	13
AAGACGGAGACTTCGTTTGC	LOC120846874	2	41	95	34
AAGACGGCCGGCATGGAAGT	LOC115323808	204	15	424	27
AAGACGGTCAGCAGTAGAAG	LOC121838169	14	0	80	0
AAGACGGTCAGCAGTAGTAG	LOC115317970	357	0	0	0
AAGACGGTGGTTCAGCCAAC	LOC115331901	81	0	0	1
AAGACGGTGTCAAGCCCCAG	LOC115314182	145	462	55	433
AAGACGTAGGTCAAGGTCGC	LOC115316767	21	0	12	31
AAGACGTAGGTCGGGGTCGC	LOC120844490	73	17	154	26
AAGACGTCCAGGAAAAAGTG	LOC115322705	127	25	136	5
AAGACGTGAGAGGCTAGTCG	LOC121836742	0	0	0	1
AAGACGTGTAGAAGTCCCCG	LOC8035087	0	1	0	12
AAGACGTTGATGGCATACCT	LOC120846968	139	14	47	0
AAGACGTTGGGCGGCAGATT	LOC8040094	124	356	30	537
AAGACTAGGAGCACCTGCCA	LOC8029274	38	46	43	0
AAGACTCTACATGCCATAGT	LOC115327732	34	1	70	0
AAGACTGAACTTCATGAGAA	LOC120842241	109	1895	226	1662
AAGACTGCGCAGGTTCTTAA	LOC115311016	72	4	174	0
AAGACTGGGAACAACACCAA	LOC8052983	0	0	18	1
AAGACTTCAGCAGTACGCCA	LOC120847788	17	12	55	0
AAGACTTGCTAATCCCTTAA	LOC115327566	158	2	372	34
AAGACTTGGCCTGAGTACCG	LOC115312223	10	36	26	67
AAGAGAAAAACAAACGATGG	LOC8031066	7	33	0	0
AAGAGAACCAGATTCCATCG	LOC120837489	19	24	37	28
AAGAGAAGAAAGGACAATGG	LOC8027004	68	0	53	2
AAGAGAAGTATTCAGAACTC	LOC121834806	26	0	17	6
AAGAGACTGCTGGCTCCTGA	LOC115322145	11	1	0	1
AAGAGACTGTGCGCAGAGAG	LOC115312879	39	105	77	44
AAGAGATCACGATACCGATG	LOC120839674	1	1	0	19
AAGAGATCATGATACCGATG	LOC115329384	171	32	58	1
AAGAGATGAGGAACTGCTTT	LOC115321514	75	102	11	42
AAGAGCAAACGTCATATCCC	LOC120838855	569	50	585	192
AAGAGCAACGCACGCATACT	LOC120839265	1	0	0	1
AAGAGCAAGAAGGCAGAATG	LOC8038825	138	59	356	33
AAGAGCAGCGTCGACTACAT	LOC8038528	839	231	426	317
AAGAGCAGTAAGGATTTCCT	LOC8026286	0	0	0	0
AAGAGCGACAAGGAAATCGT	LOC115314225	10	14	1	1
AAGAGCGACAAGGAGTCGTG	LOC8038103	9	0	28	16
AAGAGCGACCCTAGTTTGTC	LOC120840954	24	43	19	61
AAGAGCGAGTGCGAGACCCG	LOC8039629	87	1	12	12
AAGAGCGCGCGTGTCCCATG	LOC121835800	195	239	159	365
AAGAGCTGGCACCTCTTGCT	LOC121836121	56	31	37	0
AAGAGCTTCATGATCCAGGG	LOC8041504	8	0	15	1
AAGAGGAAGAACAAAAAAAG	LOC115314277	344	25	43	8
AAGAGGACAAGGGACATGAT	LOC120837000	70	0	207	1
AAGAGGACGACGAAGACCCG	LOC115318153	1638	29	2107	48
AAGAGGAGCTGGGTCTTCAG	LOC8042463	0	0	26	3
AAGAGGCACCGTCCCTCGAA	LOC121837700	1	13	0	1
AAGAGGCCGGCTGCGATCCT	LOC120846065	31	0	11	0
AAGAGGCGGAAGACGACCCT	LOC8036441	57	53	74	30
AAGAGGCGGCCAGCTGCAAA	LOC120850259	3	1	0	0
AAGAGGGCGTCGGCACCCCA	LOC120844844	373	13	249	17
AAGAGGGTGAAGCCCAGGAG	LOC8044076	541	73	546	69
AAGAGGTAGAGGAGGCCGCA	LOC115321762	303	1	110	0
AAGAGGTCGTCGAGGCGCAA	LOC121836690	0	0	0	0
AAGAGTCAATGCGACCCAGA	LOC115315839	3	1	0	0
AAGAGTCAATGCGACCCGGA	LOC121834651	26	20	100	19
AAGAGTCTTGTAAAAAATAT	LOC115317129	0	0	0	2
AAGAGTTGAACGACCTACTG	LOC8025391	0	0	0	0
AAGATAAGAACGCCACACAC	LOC8051793	100	167	15	169
AAGATAAGTTGCGCTAACGG	LOC8053038	29	3	1	0
AAGATACAAGGAGCAAGTCG	LOC120836577	1525	18	613	38
AAGATAGAGTACATCTACAC	LOC8024830	0	0	1	1
AAGATAGTTGCCGATATGAA	LOC121837918	22	0	10	9
AAGATATTGTGTGAACTCAG	LOC121834043	63	169	136	138
AAGATCAAGCAGGCGTAAAG	LOC8026541	0	0	0	1
AAGATCAAGGGCCACAAGAG	LOC8052244	33	1	14	1
AAGATCAGTGCTGCTTCCAT	LOC115328838	103	175	380	199
AAGATCATGCGGGAAGTGAT	LOC8040832	92	0	0	0
AAGATCCAGGTTGAATATAA	LOC8027107	36	19	226	18
AAGATCCAGTCGGCCCAGTA	LOC8028897	87	40	162	48
AAGATCCGATGCACCCGCGA	LOC8033224	235	1	219	48
AAGATCCTGCACATTAGCAG	LOC8041597	1	1	0	0
AAGATCCTGCGCATCCTGAA	LOC8036442	0	0	16	0
AAGATCGACTGGGACGCTGC	LOC120850714	1	50	0	20
AAGATCGAGCTGTCCCACCC	LOC8025290	4628	1089	3320	1168
AAGATCGAGGAGCTCTGTTC	LOC8051589	40	18	103	23
AAGATCGCCAGAAGCACGCT	LOC120838067	730	77	316	57
AAGATCGGACGCCTCTGCGG	LOC115331111	1706	162	1705	108
AAGATCGGCGCAGAGGCCTT	LOC120836271	161	7	38	0
AAGATCTCGGTGCATTCGTC	LOC120846316	102	0	106	1
AAGATCTCTGCCGGCAACAG	LOC115311192	889	121	1053	130
AAGATCTGTTGAAGATACTC	LOC120841487	0	74	1	116
AAGATGAAGGAGCTCCCCCC	LOC8039599	0	0	0	25
AAGATGAGGCACGTAAAATA	LOC8037676	39	46	305	144
AAGATGAGGTGTACCCCGCA	LOC8033068	8	0	206	11
AAGATGATGTCGAAGCCTTG	LOC115312583	159	168	462	95
AAGATGCAACCCAACATCCA	LOC8052000	570	106	1141	109
AAGATGCAGAGCGTCAAGGT	LOC8028971	11170	7235	8500	7705
AAGATGCATCGAGGACGATC	LOC121838496	436	183	709	365
AAGATGGACGTGCCACGCCC	LOC121836373	0	0	9	0
AAGATGGCGAAGATCTCCAT	LOC8040686	11	0	52	2
AAGATGGCGGAGACTTTGAG	LOC121833540	45	3266	78	3249
AAGATGGGGGTGGAGAACCA	LOC8029794	0	0	0	0
AAGATGGGGTGGTCCGGCCC	LOC8053389	0	0	0	0
AAGATGGTGAGGATGCACGA	LOC120845942	66	0	46	13
AAGATGGTGGGCACGGCTGT	LOC115327744	81	61	69	77
AAGATGTAGCTACAACGATG	LOC115315996	182	1	84	69
AAGATTGGAGAGCGCCCAGA	LOC8053569	0	0	0	0
AAGCAAAACGACAGAAACGG	LOC121833312	917	9163	2013	9476
AAGCAAAAGCACGGCAGAAA	LOC120835962	19	0	101	0
AAGCAAAAGGTCCAAGTCTT	LOC120838099	37	3	56	1
AAGCAAACGGCTGCAAAGGT	LOC8053632	0	0	0	0
AAGCAAAGTCTGGTTCATTG	LOC115322747	33	33	74	19
AAGCAAATACGATGATGCCA	LOC115310558	222	2	0	23
AAGCAACAGATGAAGCACAG	LOC8053760	24	23	1	1
AAGCAACAGCGACTCCCCCT	LOC8051030	2	1	0	2
AAGCAAGATCAAAGTCATCG	LOC121837092	18	0	1	13
AAGCAAGCTTACACATCTGG	LOC115310919	173	70	252	168
AAGCAAGGCCCCGACGACAG	LOC8028550	2	0	0	0
AAGCAATGGTGCCTGAACAG	LOC8041913	16	0	16	46
AAGCAATTTGGGGTCGTCGG	LOC121836512	207	8	64	0
AAGCACAACCAACTTCCTGG	LOC115319976	6	21	17	1
AAGCACAAGATCGCCGGAAA	LOC8035017	1	1	0	1
AAGCACAAGCTGGACTACCT	LOC8043905	1	0	0	0
AAGCACAAGGCGATCCGGGA	LOC8031537	1	11	49	2
AAGCACAGAACCGGTCGAGT	LOC8053900	1084	18	594	25
AAGCACATGACGCCATAAAC	LOC115325136	79	77	123	28
AAGCACATGACGCCATAAAT	LOC115324216	170	0	98	1
AAGCACATGGTCACTGCCCA	LOC115331399	52	2	1	74
AAGCACCAGATCGCCAGGAG	LOC121047971	143	0	83	38
AAGCACCATCGAGCGCGTAA	LOC8051747	213	78	447	56
AAGCACCGCAGCGGCCCAGG	LOC120840033	85	0	33	28
AAGCACCTGCCGACCCACGA	LOC121833313	30	32	49	12
AAGCACGAATGGCAGAAGCA	LOC8041603	6	53	1	51
AAGCACGAGAGGAAGCAGAC	LOC121832947	101	13	274	13
AAGCACGAGATGACGCACAC	LOC115314449	0	0	133	0
AAGCACGAGCCAGTCCCAGT	LOC115310841	774	35	597	0
AAGCACGAGGGAGGTGTCGG	LOC115323589	8	1	1	0
AAGCACGCATGCTCCGCTCC	LOC121835357	402	0	11	0
AAGCACGCGTGCGTTGACCT	LOC8028443	1	0	0	2
AAGCACGGATGCGGTACATC	LOC120843569	766	31	623	128
AAGCACGGGCAACAGGTCCT	LOC115311396	326	296	118	370
AAGCACGGGGCTGTCCCCGT	LOC8052981	0	0	9	0
AAGCACTACAAGCCCTTCTA	LOC120847439	10	0	0	1
AAGCACTCCTACGGCTACCA	LOC8037131	104	0	113	19
AAGCACTCGATGACATGTAG	LOC8051588	37	24	0	17
AAGCACTTGGAGCACTGGAA	LOC8032622	63	16	0	41
AAGCAGAAGACGCTTCGCAA	LOC115328901	31	83	258	149
AAGCAGACAGGGCACGAGGT	LOC115327454	6	5949	61	4683
AAGCAGACGCAAGAATTGTA	LOC8026398	1	0	0	0
AAGCAGAGCATGCTAAATTC	LOC115309147	0	1	0	0
AAGCAGAGCTTCGACAACAT	LOC8024122	38	1	35	1
AAGCAGATGCGCATCATCCA	LOC8025137	372	8	621	100
AAGCAGCAGAAAACGCAGTT	LOC121048206	363	98	103	128
AAGCAGCGAAACAAATCGTC	LOC115324686	0	16	20	18
AAGCAGCGTAGCTCCAGTGG	LOC115324253	118	148	310	136
AAGCAGCTGCTCGAGAGGCA	LOC120837396	336	17	92	0
AAGCAGCTTCGTGTAGAGTA	LOC115322053	22	1	21	1
AAGCAGGAATATGTACCAGT	LOC120838826	90	20	71	76
AAGCAGGACAAGTCACGGTG	LOC120840003	31	57	67	128
AAGCAGGAGACATCTTGTAA	LOC8036535	1156	3772	376	3058
AAGCAGGAGTGATCCCGGTG	LOC8051035	7	253	92	310
AAGCAGGCGGTTGTGATGAA	LOC115324258	646	97	545	9
AAGCAGGGAGCGCTGACCAA	LOC115327145	426	16	81	47
AAGCAGGGAGGATTCACCAG	LOC8042900	104	1	88	16
AAGCAGGGGGCAGGCTTCCT	LOC8032393	0	0	1	0
AAGCAGTACGGAGACCTCGT	LOC8023568	3569	921	1806	1130
AAGCAGTCGACGCTACGGGG	LOC8053291	105	346	298	416
AAGCAGTCTTGGGAACACAA	LOC120839584	1790	371	669	278
AAGCAGTGCTGCAAGACAGC	LOC121834806	25	66	56	32
AAGCAGTGGCCGGGACCTCA	LOC115324786	1556	18	465	13
AAGCATATTGTAAAAGACTC	LOC121837290	5	1	28	0
AAGCATCTTGTCAACATCTC	LOC115321685	3	276	2	352
AAGCATGCCGTAGTCCTGGA	LOC115321121	4	0	1	52
AAGCATGCTGGAACCCTGGG	LOC120840193	69	10	78	38
AAGCATGTTTGAGGACGAAG	LOC120837465	11	35	0	65
AAGCATTGCAGACAAGCTAC	LOC115331593	87	150	166	96
AAGCATTTGGCCGCTCTCGC	LOC115318724	8090	1779	5347	2022
AAGCCAAAAAGGGCAGTCCG	LOC121834774	359	0	182	1
AAGCCAAAGCAGAACGGCGG	LOC8050987	461	107	450	180
AAGCCAAAGGCAGACCAGTT	LOC8033774	63	0	0	23
AAGCCAACAGGCGAAATAAA	LOC115310117	51	0	13	0
AAGCCAACGAATCTTTGTGA	LOC120842291	111	2	0	13
AAGCCAACGCCAGCATTGCC	LOC120842776	175	0	46	2
AAGCCAACGCCAGCATTGCT	LOC8035153	0	0	0	0
AAGCCAATGTAGTACTTGTG	LOC8023932	16	33	12	0
AAGCCACAAGACGAAGAGAA	LOC115318167	1282	32	1001	155
AAGCCACGGGCAACCACTCC	LOC121838040	0	36	53	23
AAGCCAGAAGAAGTGCGATC	LOC120846727	14	55	54	57
AAGCCAGAGAGGTCGAACGT	LOC8031964	194	118	700	66
AAGCCAGAGGACTACCGGGA	LOC8036479	0	1	22	0
AAGCCAGCTGAACGGCCAGA	LOC120842602	27	3	0	0
AAGCCAGGCAGCAAAAAGCA	LOC121046961	0	1	0	1
AAGCCAGGCCGATCTTCGCT	LOC121838098	0	1	0	2
AAGCCATCGCGCCCGAACAG	LOC121047948	3696	222	3181	280
AAGCCATTGTAGGTCTTCTT	LOC115311429	51	7	129	3
AAGCCCACCATCGACATGAG	LOC8035937	686	2	1624	21
AAGCCCACGACGAACACGTA	LOC8032317	0	1	0	1
AAGCCCAGAGACAGCTCCAG	LOC8039498	1	14	2	23
AAGCCCAGGCAGTCATCGGG	LOC115315684	3034	696	2257	572
AAGCCCAGTACGATGCAGTC	LOC8042184	5	69	96	0
AAGCCCATCAAGCCCAGCCC	LOC120836730	0	1	1	0
AAGCCCATCTTGCCACAGAT	LOC8039598	0	0	2	0
AAGCCCATTGTGATGTTCCT	LOC120844084	331	145	743	184
AAGCCCGAATCGATGCTCAT	LOC8027264	0	0	0	0
AAGCCCGAGACGAGTTCGGT	LOC8027922	4	1	7	1
AAGCCCGGCAACAAGTACTT	LOC120849570	55	0	87	2
AAGCCCTCGGAATTATGCCA	LOC8028332	42	28	0	13
AAGCCCTGATGAGTCCAGAG	LOC8043753	75	95	76	107
AAGCCCTGATGCGAGGCCTA	LOC8024480	0	1	10	107
AAGCCCTGGAGAGTGCCAAA	LOC8040490	114	25	200	50
AAGCCCTTCCAACAGAGAAA	LOC121835382	1	0	11	0
AAGCCCTTCCCCATCGACCA	LOC8040899	1	0	0	2
AAGCCGAAGAAGCCCACAGG	LOC8042738	30	0	11	0
AAGCCGAAGCGGACCTGGAA	LOC120836508	22	34	23	45
AAGCCGAAGTCCCCGTACCA	LOC115308926	162	0	208	14
AAGCCGACGAAGCCATCGAG	LOC8026476	0	1	0	2
AAGCCGAGCACGAAATAAGG	LOC115317067	14	45	0	31
AAGCCGAGCCAAGCCAGCAC	LOC115325373	516	19	554	3
AAGCCGAGCCAATCCAAGTG	LOC8031767	0	0	0	1
AAGCCGATGAAGGACTATGT	LOC121048311	0	0	0	1
AAGCCGGACAACTTCCTCAT	LOC8028063	2	0	0	2
AAGCCGGAGCAGGAGGTCAA	LOC120842769	1	0	1	0
AAGCCGGAGGCGTACATGAT	LOC8035232	763	156	1211	225
AAGCCGGATGGCGTCCAGCG	LOC8043249	0	0	0	0
AAGCCGGCGAAAGGTCCGAG	LOC8028198	35	1	0	11
AAGCCGGTCCACGATCACCC	LOC121835299	20	1	17	11
AAGCCGGTGAAGACGGTCTA	LOC8050898	47	35	120	15
AAGCCTACTGGGCTTCGAGG	LOC8043290	39	0	22	0
AAGCCTCAGCGAGAAGAGCA	LOC8028499	73	78	106	82
AAGCCTGCACGTCTCTGGAT	LOC121047116	1619	320	383	267
AAGCCTGCGCGAGAAAACGA	LOC8032743	29	412	445	285
AAGCCTGCGGACGGACGCTA	LOC120836564	24	1	25	0
AAGCCTGTCCAGGTAGGACA	LOC8033634	0	0	0	0
AAGCCTTTGAGGTTCTGACT	LOC8041412	6603	62	3077	171
AAGCCTTTGCTGAGAGTAGC	LOC115331570	4	169	43	37
AAGCGAAAACGCGACGGATT	LOC8026637	21	0	27	3
AAGCGAAAGCTCAAATCCCA	LOC8029145	125	17	500	0
AAGCGACTGGCGGACCTCAG	LOC115328577	11	0	0	0
AAGCGACTGTCGGACAGCAG	LOC121836561	0	1	27	0
AAGCGAGATGGCAAGCGAGA	LOC120838639	1684	127	1213	360
AAGCGAGGAGAGGACGGCTG	LOC8043485	5191	1858	2591	2159
AAGCGATGCCGGACTTCTGG	LOC115328577	0	0	0	0
AAGCGATGGTACGACAAATA	LOC8024933	1	11	0	35
AAGCGCAACGGCATCTGCGA	LOC115324175	458	318	14	233
AAGCGCAAGAACATGGCCAG	LOC8030834	471	271	528	152
AAGCGCAAGAACCCAGACTT	LOC8026953	1201	1	310	0
AAGCGCAAGAAGAACGGCTT	LOC120850506	1060	10219	1758	11242
AAGCGCAAGTCGGGCAAGAA	LOC120842165	973	133	645	80
AAGCGCAATAAGGCGAAGCT	LOC115313731	0	0	0	0
AAGCGCAGTCTGGATACCAC	LOC8044139	173	14	101	16
AAGCGCATCTTGCCCCGGTC	LOC8042174	1	2	0	14
AAGCGCATGATGGAGATCCT	LOC8029614	0	1	36	0
AAGCGCCTGGATGCCCAGCG	LOC8051784	0	0	0	0
AAGCGCCTGGATGCCTAGTG	LOC120840761	149	105	181	66
AAGCGCGACGCCAATCGCAG	LOC120836559	23211	1578	13973	1809
AAGCGCGAGAGCCACCTGAG	LOC8051514	48	13	0	0
AAGCGCGAGGGAGACGAAAT	LOC8042748	199	33	131	24
AAGCGCGTAGATGCCCACTC	LOC8029274	6	0	96	0
AAGCGCGTGATCGTCTACAT	LOC120837050	857	0	203	0
AAGCGCTCCAGAGCCAGCGT	LOC115315669	26	0	0	0
AAGCGCTGAAGCATTCGATG	LOC120847837	1254	181	1081	193
AAGCGCTGCAAGATGGACAT	LOC8028569	34	0	0	32
AAGCGCTGGCGCCATTTCAG	LOC8032357	10217	1377	14456	1618
AAGCGCTGGTGATAGAATGG	LOC8025894	6797	367	7119	274
AAGCGCTGTCACAGCGATGG	LOC8039027	7	39	31	29
AAGCGGAGGAAAAGCAGCTA	LOC115320180	2099	381	1465	304
AAGCGGAGTGCCATTCCTGT	LOC115319386	1	1	0	19
AAGCGGATATAGAGAAAATC	LOC120845266	0	3	0	0
AAGCGGATTCTTGGCTTCAA	LOC115310147	10027	2089	9542	1694
AAGCGGCACCGATGCTTGTC	LOC121837194	85	0	57	27
AAGCGGCAGTGAGTACAGCG	LOC8053980	107	3	22	15
AAGCGGCCAGGGGCTCCTGT	LOC8035893	1	0	0	0
AAGCGGCCCACTTTCTTCGC	LOC120838576	96	32	251	36
AAGCGGCTGGAGGACACCAT	LOC8035846	301	71	353	16
AAGCGGGACTGGCTGTCCAA	LOC120840707	392	1	551	6
AAGCGGGCAAGGCCTTGGTG	LOC8040503	3225	376	3519	478
AAGCGGGCGGGAGGTAGCTG	LOC8039847	1	0	0	0
AAGCGGTGGTAGCACTGGGG	LOC120839375	3	0	0	0
AAGCGTACAATTGCCAAGTG	LOC8023763	0	0	0	0
AAGCGTCAGTCTCAGGAACA	LOC8043273	485	1	145	0
AAGCGTCTGCGGCCTCGGTT	LOC8024782	0	0	0	0
AAGCGTGCTGCAGCCGGGCA	LOC115311123	2686	1	733	14
AAGCGTTTGGCCATGGACCA	LOC115312074	13	0	1	15
AAGCTAAAGAAGATGCCCTC	LOC115321580	0	0	0	1
AAGCTAAGATGCATTTGCAG	LOC8053650	1	0	0	0
AAGCTAATGAAGGACGAGTA	LOC115320875	0	0	0	1
AAGCTACCGGATATCCTTGG	LOC8026842	1221	307	1447	528
AAGCTATGAAAGCAAGCTTC	LOC8037703	995	6017	607	6303
AAGCTATGAAAGCAAGTTTC	LOC121832991	906	105	6052	41
AAGCTCAAGTCCGCCCACGA	LOC8029080	1	2	2	0
AAGCTCAAGTGCAACAGCAC	LOC8032600	3272	760	4437	867
AAGCTCACCACACCCACCTA	LOC8029064	1	13	1	0
AAGCTCACGGGCCACGAGTC	LOC8030418	25	5	47	11
AAGCTCAGCTACGAGGCGTA	LOC8035479	6	115	69	288
AAGCTCAGCTGGGTTCTTGC	LOC121834058	233	75	167	73
AAGCTCAGGGAGGTCGGGGA	LOC8023142	0	0	0	0
AAGCTCATCGTTGACAACTC	LOC8041987	0	0	0	0
AAGCTCATGACTGAGAAGGT	LOC115320217	23	0	0	0
AAGCTCATGGGTGACCCGAG	LOC8027232	2	13	1	0
AAGCTCCAGCCTCTGCAACA	LOC121832869	2681	52	1183	58
AAGCTCCAGTAAACAGAATG	LOC120841912	30	64	97	62
AAGCTCCCTGGCCGGGGACA	LOC121832979	42	1	0	18
AAGCTCCGAGCAGCTATACG	LOC115311758	42	55	0	39
AAGCTCCGTGCCAGATGTGT	LOC8037886	167	9	395	1
AAGCTCGAAGGGTTGACTGG	LOC115314225	9	0	0	1
AAGCTCGAGCTGGCGCCAAG	LOC8041820	467	195	787	158
AAGCTCGAGGAAGCTTATCC	LOC8024623	47	2	37	0
AAGCTCGAGGAGCTGATCCA	LOC115325879	0	0	1	0
AAGCTCGAGTACAGATGCCC	LOC120846754	139	0	12	20
AAGCTCGCACGGGTCTGCCA	LOC115329188	0	0	0	0
AAGCTCGGAAAGGTTCTGAC	LOC8034712	0	95	23	10
AAGCTCGGCCAGACGATGCG	LOC8036133	50	80	172	109
AAGCTCGTGGATCAAATCTT	LOC8051905	5	0	0	0
AAGCTCTACAAGATACTGAT	LOC8030340	8	1	101	11
AAGCTCTATGCAGCTGTTGT	LOC120842841	19	0	50	0
AAGCTCTCGGAAGATCCAGG	LOC8033224	17	0	37	0
AAGCTCTGAATGGCCGGACA	LOC8034347	479	213	1809	270
AAGCTCTGGGGCGTCCAGCT	LOC8031837	10	13	8	27
AAGCTCTTCGAAGACCCCTA	LOC115326369	0	0	0	0
AAGCTCTTCGACGGTGACGA	LOC8051372	562	2	1205	19
AAGCTGAACGAGATCTGTCT	LOC121835210	78	17	125	1
AAGCTGAAGAAAAATATCAC	LOC120836288	413	1	196	0
AAGCTGAAGCCCACGCCCAC	LOC8037139	186	6332	427	6855
AAGCTGAAGCGAATCATCAG	LOC115328036	110	119	117	386
AAGCTGAATGGGTGGGCGGA	LOC120842047	1209	118	358	218
AAGCTGAATGTGAAACCTAG	LOC115316021	52	383	100	450
AAGCTGAGAGAGCTCCATCC	LOC8035902	866	17	115	0
AAGCTGCAGGAGACAGACAC	LOC8027178	251	2	123	16
AAGCTGCAGGATGTACCCCG	LOC121834261	0	0	0	0
AAGCTGCAGGCAGGACCCCC	LOC8039093	524	27	1121	126
AAGCTGCAGGGACCATCTTG	LOC115329189	40	78	364	21
AAGCTGCAGTCACCCATCAC	LOC115331742	40	14	19	1
AAGCTGCATTGAGGCCGAGG	LOC8039817	12	1	2	0
AAGCTGCGGAAGATTCCTAA	LOC8043537	1	2	0	0
AAGCTGCGTGAGAAGGAGAA	LOC115320026	3	0	0	0
AAGCTGCTCCGAGCGTGTGG	LOC121835480	0	1	0	0
AAGCTGCTTGAGGACAAGAA	LOC8026606	1	0	0	1
AAGCTGGAACAGCTCCGCCA	LOC115329991	1427	23	1240	53
AAGCTGGACGTGGTAAGAAT	LOC8053755	0	10	53	0
AAGCTGGAGGACCCCGACCC	LOC8051413	0	0	0	0
AAGCTGGAGGCCGGGGACTA	LOC8025665	1	1	0	0
AAGCTGGCGAAGACTTTGTC	LOC115309359	16	43	23	112
AAGCTGGCGATGGTCACCTG	LOC8031515	0	0	30	2
AAGCTGGCGCCCCTCGACTG	LOC8023160	45	10	27	17
AAGCTGGCGGTGGGAGAACC	LOC8024770	0	0	0	0
AAGCTGGGACAAGGTTCCTT	LOC8023660	122	214	117	221
AAGCTGGGACAGGGCACCTA	LOC8033564	188	30	30	0
AAGCTGGGATTCGGATCCCG	LOC8053960	33	0	1	18
AAGCTGGGCGGAAAGCTGGT	LOC8024599	52	3	49	0
AAGCTGGGGAGGGCTTCTGG	LOC8050963	9	0	0	0
AAGCTGGGGTCACTCTGAAA	LOC115321098	1	0	0	0
AAGCTGGGTGACATCCCCGA	LOC8042691	1	1	0	0
AAGCTGGTGAAGGAGGAGTT	LOC8034125	563	16	342	2
AAGCTGGTGCCCCGACTGCG	LOC115316940	10	22	0	19
AAGCTGTCAAAAGTATATAT	LOC120837763	0	40	58	27
AAGCTGTCCCAACCGTCCGG	LOC8032487	0	1	0	1
AAGCTGTGGGGCGGCATAGG	LOC115316154	20	0	12	8
AAGCTGTTGACGGTCTTGTG	LOC8052402	69	85	46	91
AAGCTTAGAGGTACAGCAGG	LOC115316385	2	0	0	1
AAGCTTCAAAAGCATCGAAA	LOC115310965	8	0	0	0
AAGCTTCGTGACAAAAGTGT	LOC115327734	46	32	32	41
AAGCTTCTGCAGGAACGATT	LOC8030972	224	29	360	73
AAGCTTCTGTCTGAACGTCG	LOC120846212	608	89	291	12
AAGCTTCTTGCGCACAAGGA	LOC120844050	7	0	0	1
AAGCTTCTTGCGCGCAAGGA	LOC8036689	105	22	392	38
AAGCTTGGGCAGGAACCTTC	LOC120843861	0	0	0	0
AAGCTTGGTTGCAATCAGGT	LOC8031511	0	1	0	0
AAGCTTTAGCAGAGATTCCC	LOC8051193	174	21	399	11
AAGCTTTGGTGGCCAGGCTG	LOC8033746	15	0	22	1
AAGGAAAACTAGTCGCAACG	LOC121837089	175	4	283	5
AAGGAAACGCAGACGTCCAG	LOC8025177	25	1	13	0
AAGGAAATTGCCGACCACTA	LOC8037119	143	1	387	0
AAGGAACACAAGGTGTACAA	LOC115315557	1559	324	647	870
AAGGAACAGGATGTAGATGG	LOC121048660	35	1	17	42
AAGGAACGAGCGGATTGCCA	LOC121836441	50	0	181	27
AAGGAACGTTACGACATTGT	LOC120838067	0	34	15	2
AAGGAACTACGGCATCAGTG	LOC8030291	21	16	39	1
AAGGAACTCTCCTGACCTTG	LOC8024264	67	37	28	5
AAGGAACTGCGCAGTCTCGT	LOC120846264	2186	11058	2282	10548
AAGGAAGTGGTGACAGACGC	LOC121834582	0	1	0	0
AAGGAATTGATCATGGCATG	LOC121835746	377	20	480	1
AAGGAATTTGCATAACAAAC	LOC115321597	1455	9953	906	12454
AAGGACAAGATAGAGAATGA	LOC8044008	69	1187	88	970
AAGGACAGAATCGTGAACAC	LOC115313303	885	99	1122	89
AAGGACCAGAAGAAGCAGTT	LOC8027322	521	0	229	3
AAGGACCAGAAGCTGAACTT	LOC8034501	228	0	115	0
AAGGACCCGAGCTTCATCAG	LOC8053560	1	480	158	423
AAGGACGCGCAGAATAATTG	LOC115328055	7	0	59	0
AAGGACTAGAGGCCTCACCC	LOC120846995	13	1	1	2
AAGGACTGCTACACATTCAT	LOC120850177	708	86	427	71
AAGGACTTCAGCAACTTCCA	LOC115326524	608	151	405	153
AAGGACTTTGGAAACTTCCA	LOC121833007	2	0	0	0
AAGGAGAGAGCTTGTCATCT	LOC120846904	0	0	13	0
AAGGAGAGCCAGGGCCGACG	LOC8031195	62	0	116	43
AAGGAGAGGATAAAGTTCAA	LOC8037696	35	57	24	24
AAGGAGAGGCAGATACGTCC	LOC8038576	0	1	26	1
AAGGAGAGTGTAGGTCATGG	LOC8042066	766	94	605	258
AAGGAGCAAAGCCAGCTTGG	LOC121834747	107	116	0	66
AAGGAGCTGGGCCTCATGAA	LOC8038576	2550	1110	1736	1070
AAGGAGGAGACAGACTCATT	LOC121832858	19	120	191	52
AAGGAGGCCCCAGACCCAGC	LOC121835513	2214	13372	713	12918
AAGGAGGCTTTAATACTAGA	LOC115318286	40	0	0	1
AAGGAGGGACCGGTATCGAG	LOC8037945	50	0	0	12
AAGGAGGTCGACATTCCTGC	LOC8028826	1	10	29	3
AAGGAGGTGAGAGACTCATT	LOC120842241	448	24	377	46
AAGGAGTGGACAGACAACAA	LOC121833065	22	124	0	74
AAGGAGTTGGGAGTCGACCG	LOC8037322	89	0	9	1
AAGGAGTTGTATGCGTGCCA	LOC120850220	846	109	1323	67
AAGGATCCGGACAGGCACCA	LOC115328598	6603	2377	6019	1712
AAGGATCTGGGGACTTTGTA	LOC115332423	194	2026	444	2326
AAGGATGGCTCATTCTCCTT	LOC120848135	33	2	12	0
AAGGATGGGGGAACTTTCGG	LOC120847398	11	27	200	56
AAGGATGTCGACATTCCTGC	LOC121836115	1363	154	598	180
AAGGATTCCATTTGTCGCCG	LOC115311149	521	21	267	39
AAGGATTCTAAAGAGCCCAG	LOC121837831	94	126	85	193
AAGGCAAGGCCGGAGGGACC	LOC8040971	0	0	0	0
AAGGCACAAAGTGCACCAGT	LOC115309003	251	1	52	0
AAGGCACAACTTGAAGAAGT	LOC120843994	465	15	158	1
AAGGCACTGTAAATTAACCC	LOC115322680	1304	71	659	129
AAGGCACTTGTGACCGACAA	LOC115310695	26	16	118	44
AAGGCAGACGATGACTACAG	LOC8043583	68	508	389	539
AAGGCAGGGGCAAACCCCAA	LOC8051979	41	0	32	0
AAGGCAGGTCTAGAGGGAGT	LOC8028473	0	1	0	4
AAGGCATCCCAGGCCATCAT	LOC115313914	321	228	369	224
AAGGCATGCTAGAGATTGAT	LOC8053203	37	1	100	0
AAGGCATGGGCCGAGAAGTA	LOC8039790	57	17	218	11
AAGGCATTGTCGAGCACCCA	LOC8040572	7	0	0	0
AAGGCCAAAGCGGAGCTGAG	LOC8041347	80	14	2	16
AAGGCCACTCAGGACTGGAA	LOC8052010	0	0	0	0
AAGGCCAGCGTCAGGTAGAG	LOC8050788	1000	1689	910	1915
AAGGCCAGGAGGATCCTCAG	LOC8051506	11	133	33	214
AAGGCCAGTCCCGCCTGCAG	LOC115327245	2	17	81	11
AAGGCCATAATCGCTCTCCT	LOC115332202	9	119	81	120
AAGGCCATTAAGGGCTTCCT	LOC121837835	7369	1353	17915	1520
AAGGCCGAGGAGCACCAGAA	LOC8028204	1816	143	586	45
AAGGCCGAGTACGCCAAGAG	LOC115311846	113	0	0	8
AAGGCCGGACACAGCGAGGG	LOC8030275	1	27	1	0
AAGGCCTGTCCCCAAAAAGA	LOC121048468	168	0	0	9
AAGGCGAAGTGCACTAGCTG	LOC121838046	222	205	138	113
AAGGCGACATCCTACTGCCT	LOC8026951	0	27	0	0
AAGGCGACTCTTCTCAGGTA	LOC121836050	68	575	84	488
AAGGCGCTCGAGTACAGCAA	LOC115328407	4	41	2	0
AAGGCGGACACACCCCCCCG	LOC8026193	243	20	204	70
AAGGCGGACACGCCCCCCCG	LOC121833088	1	1	0	0
AAGGCGGACAGGGCCCCGTC	LOC115330542	293	76	341	40
AAGGCGGCGGGGTTCTGGAC	LOC8029231	446	0	237	0
AAGGCGGGTGGTGGAATCCA	LOC115328913	71	8	15	0
AAGGCGGTGTTCCACAACAT	LOC8042186	874	0	740	35
AAGGCGTAGAGCAGCACCTG	LOC115319452	100	22	109	60
AAGGCGTCCGGATACCACTA	LOC8034737	0	0	21	1
AAGGCTAGGATCCCCTTCTA	LOC8034591	48	16	11	1
AAGGCTCATCAACTACCTGT	LOC121832988	0	0	1	0
AAGGCTGAAGAAACTCGCCA	LOC120836615	11	0	1	0
AAGGCTGATTCTTCAGGTCG	LOC115327937	127	4	140	0
AAGGCTGCGTTTAATTGATT	LOC115317733	0	0	0	0
AAGGCTGGAAACGAGAGCAA	LOC115324277	94	14	281	21
AAGGCTGGAAGTGTCCCCTG	LOC8031650	266	9	36	1
AAGGCTTGCGGAATGCTGGA	LOC121837949	21	1	74	31
AAGGCTTGGCGCGCCCCGTC	LOC120836610	0	0	1	17
AAGGGAACAGGAATCCGGAG	LOC8023247	0	0	0	0
AAGGGAACGAATGCACACCG	LOC121047208	216	7	186	52
AAGGGAAGGCTGCACGACTG	LOC115312425	25	0	49	29
AAGGGAATAGGCGAGATATG	LOC115332666	59	14	84	91
AAGGGACAACTACGTCCCAG	LOC8023771	14	0	0	0
AAGGGACTGCGCTGCAAGCA	LOC121834706	379	15	196	2
AAGGGAGATCAAGGCCGAGT	LOC8027256	0	0	0	0
AAGGGCAAGTGCAAGATCCG	LOC8033769	52	1	1	18
AAGGGCAGAGATGGCTACAT	LOC8037131	1	599	11	937
AAGGGCCAGGGCGAGTACTG	LOC8029763	368	52	234	196
AAGGGCGAAGAATGACGTCC	LOC121837783	1238	3	1	11
AAGGGCGTGGGATCCTTCAG	LOC121835691	631	137	1865	131
AAGGGCTGGAAGCCTCGAGG	LOC8033686	60	11	83	66
AAGGGGAAAACTGGCACTAA	LOC115315321	324	31	384	35
AAGGGGAAAATGCACGCGTT	LOC115314598	312	94	119	59
AAGGGGAAGAGCGCTCCTGA	LOC8026573	0	30	195	62
AAGGGGACGGTCGTGAACTT	LOC115311829	8	166	19	136
AAGGGGCAGACTGCATACTA	LOC115311732	19	14	15	0
AAGGGGCCAGATGGAATGAA	LOC115318691	1	11	0	12
AAGGGGCTGGGGGGCTGCTG	LOC8042989	3	0	182	0
AAGGGGGACTGGGCCCACCA	LOC8041639	0	0	0	1
AAGGGGGCCGCCAACCAGAA	LOC115322256	1	0	0	0
AAGGGGGGTCAGCCCCTGAG	LOC8028626	0	0	43	1
AAGGGGTCTTCACCTCTACC	LOC8036969	0	0	12	10
AAGGGGTTACGAGCTGGAAC	LOC115316188	1	0	0	1
AAGGGTGAATGCAGACCCAT	LOC120846859	0	1	0	36
AAGGGTGGGCATGAGATGTC	LOC115328106	65	40	274	134
AAGGGTGGTAAGCTACGAGG	LOC8051490	1	1	0	0
AAGGGTTCTTACAATCCCCA	LOC8041412	396	0	931	131
AAGGGTTGGCCCGCCACCAA	LOC8035073	47	10	123	98
AAGGGTTGGGCGGTCTATAG	LOC8026986	1	0	0	1
AAGGTAAAATAGGCCAATCA	LOC120847642	76	129	107	22
AAGGTAGACGGTAATCGGTG	LOC8038835	60	93	397	95
AAGGTAGCTTAAGCCGTGGT	LOC8053730	39	1	83	9
AAGGTATCCGTGGACAACTG	LOC120843835	47	40	1	16
AAGGTCAGCACGTTTGCCCT	LOC121047157	57	1	126	0
AAGGTCATCTGGGCTTGCTT	LOC8028652	1	15	49	0
AAGGTCCAACAGGATTTACC	LOC120838733	289	27	373	55
AAGGTCCAGCAGCAATTGTA	LOC8027408	3	0	0	0
AAGGTCCAGGTAGACCAGGG	LOC8034486	129	20	125	1
AAGGTCCTGCAGCACCAGGG	LOC8025406	0	1	28	0
AAGGTCCTGGAGACTTGTCA	LOC8030930	3	0	30	1
AAGGTCCTGGTGAACCCCAG	LOC121046194	0	1	0	0
AAGGTCGAGCAGGAGCTTGG	LOC120848061	4308	237	4919	306
AAGGTCGGTCTCATCCTGGT	LOC120846754	111	0	92	1
AAGGTGAAGGCGGAAGTGAA	LOC8029799	27	0	2	3
AAGGTGAATAGCAAGTGCTC	LOC120846501	305	89	195	122
AAGGTGACGGGAGGCCGCAA	LOC8023133	0	0	0	0
AAGGTGCGCCCCACAGAAGA	LOC115328797	0	0	0	0
AAGGTGCTGCGCAAGTACAA	LOC8035087	330	0	134	0
AAGGTGGAATGAGCACGAGT	LOC8032025	225	0	236	3
AAGGTGGACTGCGCCGACCT	LOC8040242	414	44	464	41
AAGGTGGCCGATCTTCACAG	LOC8029150	46	91	44	210
AAGGTGGGCAGGGGCACCTA	LOC8051194	1	0	0	1
AAGGTGGGTGCCCTAGTATT	LOC115328566	0	0	0	1
AAGGTGGTCACCCTCCTCTT	LOC8034223	43	17	27	0
AAGGTGGTCACCGTCCTCTT	LOC115323857	716	87	101	3
AAGGTGGTCCAGAACATGCT	LOC115319210	34	0	29	46
AAGGTGGTGACGGACCTCGC	LOC120840934	151	0	39	67
AAGGTGTACTTACACTTCGT	LOC115325828	1	0	26	5
AAGGTGTCCTTACACTTCGT	LOC115324723	13	12	32	16
AAGGTGTCGAAAGTGCTCGG	LOC121047948	867	425	200	521
AAGGTGTCGTCGACCAGAGT	LOC121832991	21	9	0	0
AAGGTGTGGAATGCCTACAA	LOC8029415	239	38	285	0
AAGGTTAAAGGAGACACCAA	LOC115327801	11	0	0	2
AAGGTTACGTGGTACGTCTG	LOC120847513	70	15	0	0
AAGGTTAGTAAATCCAAATG	LOC115310987	1	27	0	0
AAGGTTCTGAAGGTGCTCGG	LOC120836841	76	0	0	40
AAGGTTGAGCATGTAAAGGG	LOC115324253	17	0	83	28
AAGTACAAGCAGCTCTTCCT	LOC8035879	0	0	14	1
AAGTACAAGCAGGTCTTCCT	LOC8035905	182	284	698	303
AAGTACACCTGCACTTTCTG	LOC8040946	1	16	1	33
AAGTACACGAGCATATTGCA	LOC8033422	952	194	1831	330
AAGTACACTAAGATCTGCTC	LOC121837832	584	60	17	74
AAGTACAGGCAGGCCGGGTC	LOC8037133	0	10	34	0
AAGTACCACACTGACCATCA	LOC120851114	0	1	0	0
AAGTACCGAAATCGCCGCAA	LOC8043317	53	70	1	64
AAGTACCGCTGCAAGATGTA	LOC115328941	21	66	167	60
AAGTACCTGACGGCCAAGTA	LOC8030627	113	0	100	1
AAGTACCTGAGAACTTTGGG	LOC8042563	3	0	0	0
AAGTACGCGGATCTCAGGAG	LOC8035508	0	0	0	0
AAGTACGGAACCGACAATAT	LOC121834813	14	1	125	0
AAGTACTGAAGGAGGATCTT	LOC8032588	0	0	0	0
AAGTACTTTAACAAGTACAG	LOC121838015	234	34	26	0
AAGTAGAAATCTTCCAAAGT	LOC121046150	0	0	8	8
AAGTAGACCACTCTTTGTTC	LOC120836471	111	0	141	0
AAGTAGAGCAGACGGAGAAC	LOC115327436	64	17	178	111
AAGTAGGGATGGTAGAAGGT	LOC115309874	33	11	46	18
AAGTAGGGGGCACGAAACCC	LOC115320149	71	56	28	1
AAGTATAATGACGACAAAGA	LOC120849797	174	8	405	29
AAGTATGGTGCTAGCAAAAC	LOC115314407	141	0	40	20
AAGTATTCCGTAACCGGAAG	LOC115327786	212	61	230	48
AAGTCAAAAAAAGCCCAGAA	LOC8038029	64	0	179	0
AAGTCAAGAATCGAGCCGCT	LOC121047814	1	1	1	2
AAGTCAAGGCCCCGCTATTC	LOC121047761	9	0	1	0
AAGTCAATGATTGCAAATAG	LOC120838194	406	57	223	110
AAGTCAATTTCCTAAAATTT	LOC120843963	13	2	7	0
AAGTCACGGACAAACTCAGA	LOC115316837	1	34	2	0
AAGTCACGGACAAACTCGGA	LOC115316832	10	41	157	16
AAGTCACGGCGAGCCCGAGA	LOC8031515	4	0	0	0
AAGTCACGGCGGCCCAGACC	LOC115308173	7	0	50	0
AAGTCAGATTCAAAGCTGCG	LOC121836128	1908	1171	1510	1444
AAGTCAGGCGGGAAAAGTGC	LOC115325480	74	1	40	0
AAGTCATAACTCACTGCATA	LOC115313190	117	63	377	22
AAGTCATGATGCGCTACCAT	LOC121836561	0	17	35	1
AAGTCCAGTTGCCTCCGACC	LOC120837944	28	0	0	1
AAGTCCATGTGCTACGAGTG	LOC8041286	0	0	56	0
AAGTCCATTCCCACGGACAT	LOC8039095	70	13	110	0
AAGTCCATTTGGGACGGACC	LOC8026970	104	0	0	0
AAGTCCCAGGGCAAGGACAG	LOC115323297	32	1	0	0
AAGTCCCCGAAAGCCAGAAA	LOC120836058	0	0	0	1
AAGTCCCCGAGCCCACCGAT	LOC115312880	55	1	48	0
AAGTCCCCGATTCTGTAGTG	LOC8037991	3490	250	4168	299
AAGTCCCTGGGCACAACCTG	LOC8028451	99	0	84	0
AAGTCCCTGGTCCTCACCAG	LOC8031673	904	35	521	100
AAGTCCGGACAGTGGCCTGG	LOC8034637	21	24	101	26
AAGTCCTCCCGACCCGACTG	LOC8033650	2	3	31	31
AAGTCCTGAGGTGAGTACAT	LOC115316573	13	25	34	1
AAGTCCTGCTGTGCTCACTT	LOC120839018	19	1	54	0
AAGTCCTTGGCAGGACAGTA	LOC115320057	6	19	0	0
AAGTCGAGGGCAGTGGGGTC	LOC8040459	175	65	30	35
AAGTCGAGGGGAGGACTGAT	LOC8027408	0	24	0	1
AAGTCGCAGAGCCATCCACA	LOC8037674	184	52	167	39
AAGTCGCCAGGCGCGTTCTG	LOC115328434	0	0	0	1
AAGTCGGCACTAGCTCACAG	LOC8043153	28	82	126	2
AAGTCGGCGCCGGCATGAAA	LOC8028717	170	20	25	33
AAGTCGGTACACGTTCTGCA	LOC115311830	1347	243	1382	326
AAGTCGGTGACATACAACGG	LOC115315544	0	0	21	0
AAGTCGTGGACCGAGCTAGG	LOC8037653	1	1	0	0
AAGTCGTTCCGCACATTCCC	LOC115322792	618	4	711	33
AAGTCTGAACAGGCGCTCAG	LOC120839953	258	16	319	13
AAGTCTGCTAAAGACAACTA	LOC121047591	0	0	0	1
AAGTCTGTAGGAGAGCTGTC	LOC121047116	185	0	150	0
AAGTCTTATCTTTGATGACT	LOC121836651	141	406	431	284
AAGTCTTCGGTGGAGACCGT	LOC8024671	114	15	78	52
AAGTCTTGCCACTGTTGCTC	LOC120849567	130	0	25	0
AAGTCTTGCCGCTGTTGCTC	LOC8026610	100	278	131	160
AAGTCTTGTAAGAAACTATG	LOC120839538	51	0	29	1
AAGTGAAGAAGAACAAGAAT	LOC120845195	28	12	21	5
AAGTGAGGAACGTTACCCCA	LOC120835965	31	57	26	96
AAGTGCAAACACAAGAGATG	LOC121047778	22	2	19	1
AAGTGCACTGGCCCTGTCGA	LOC8034628	108	0	124	0
AAGTGCAGGCCGGCGTGCCA	LOC8030358	25	348	290	258
AAGTGCCACATGGCCGGAGA	LOC121835242	6	12	60	0
AAGTGCGAGAACAAATACAT	LOC115327660	341	0	33	2
AAGTGCGAGAAGGCTAGCTG	LOC8043606	11	1018	149	1628
AAGTGCGAGAGGGAGCGACA	LOC8034033	7567	5452	5182	5120
AAGTGCGTGTTCTTAGGCAA	LOC120849032	108	133	24	26
AAGTGCTAAGCAACACTCAA	LOC115330462	56	31	96	47
AAGTGCTCCAAGAAACACTC	LOC8043512	33	17	47	52
AAGTGGAAAACGTTCTCCAG	LOC8026597	70	26	1	12
AAGTGGACTCCCGGCCACGA	LOC120850775	61	0	1	0
AAGTGGAGGTAAGCAGAGTC	LOC121835022	375	102	240	172
AAGTGGGAAATGGCTTCTCG	LOC120836167	0	1	37	0
AAGTGGGGGATGGAGTACAA	LOC8040085	1	1	0	10
AAGTGGGGTCAGCCTTCACA	LOC8042953	2763	362	2422	347
AAGTGGGTACACACTCCGTA	LOC121835316	109	0	112	136
AAGTGGGTATGCGACACCCT	LOC8032777	38	56	60	0
AAGTGGGTGCACACTCCGTA	LOC115316630	145	0	23	15
AAGTGGTGTTCAGCCAGCAG	LOC115321571	1197	908	677	739
AAGTGTACGAACGCACAGAG	LOC121837195	143	45	90	134
AAGTGTGGTTCCCACACCTT	LOC115331651	39	0	75	1
AAGTTAAGTTGAGAGTCGGT	LOC8027498	443	89	639	118
AAGTTATTCCGAGTCCCCCT	LOC115312730	2	9	0	14
AAGTTCAAGACTTTCGGCTG	LOC115324240	459	85	190	78
AAGTTCACATCACAAGATAT	LOC115325570	40	1	0	0
AAGTTCACCTGGGCGAGCCC	LOC115327909	0	1	136	11
AAGTTCACGGGCAAGCTCCT	LOC8037163	168	30	1	12
AAGTTCACTGGCAACCCTCC	LOC120841477	1061	58	471	53
AAGTTCCAAGAGATCAAGGT	LOC120846117	183	58	183	58
AAGTTCCAGCAGCCATTCCA	LOC8043646	0	17	12	1
AAGTTCCTGGTAAACCTTCT	LOC115321146	60	428	124	486
AAGTTCGACTCGAAGACAAG	LOC121045534	44	0	0	0
AAGTTCGCCGAGAAGCAGAT	LOC8026406	1	0	0	17
AAGTTCGCTCAAGCCAACCT	LOC121835617	629	0	32	0
AAGTTCTACAAGTCCGTGGT	LOC8043908	0	0	1	0
AAGTTCTGACCCCAAAATGT	LOC120845787	9	1	0	22
AAGTTCTTGAACTCCTCACT	LOC120846954	0	1	0	1
AAGTTCTTGCGCAATGGCCA	LOC120839368	4	15	59	0
AAGTTCTTGGAGTCGAACCA	LOC115315498	0	45	0	63
AAGTTGAACGAGGCGCTCCT	LOC8034159	18387	187	9782	247
AAGTTGACCAGAAGCGTGTA	LOC115319546	266	90	131	34
AAGTTGAGAAGAGACTCCGG	LOC8026591	71	0	0	0
AAGTTGAGACCGCTGATAGA	LOC120840265	35	4	1	50
AAGTTGAGGAAGGAGAGCCC	LOC115310820	4	1	1	0
AAGTTGAGGTGGGAACATCG	LOC8043099	21	1	0	0
AAGTTGCAAAAACTACACCT	LOC8043417	113	203	698	233
AAGTTGGAGCAGGAACAGCA	LOC8033419	136	49	77	57
AAGTTGGCGCAGACGTTCCA	LOC8053939	85	14	1	83
AAGTTGGGACAGGTAGTTGA	LOC120846727	39	51	71	1
AAGTTGGGACGTGCCAAAAT	LOC121836082	1	0	91	0
AAGTTGGTGTGGCTAAAAGT	LOC120842388	1	0	37	0
AAGTTGTAAAATGACGTGTG	LOC115328148	1981	270	1254	338
AAGTTGTACAGGATCATCAG	LOC8030786	623	78	401	30
AAGTTGTGGCACACGACCAC	LOC120838744	0	1	0	0
AAGTTGTTCGAGGAAATGAA	LOC115332188	1693	523	1496	819
AAGTTTACCGACACCACCAG	LOC115311033	0	78	85	22
AAGTTTATAGTGGTGATTTC	LOC115331631	19	0	47	14
AAGTTTATGCCAATAGTACA	LOC8036689	46	78	44	92
AAGTTTCAGCGGGGCCCGCT	LOC121832946	28	2	0	6
AAGTTTCTGCCAATAGTACA	LOC120844050	8269	16954	12377	19895
[truncated: 80,834 more rows]

## Sheet: Gene-level
id	fly_Fbgn	fly_gene_symbol	antimycin_vs_final_control_Rep1_neglog	antimycin_vs_final_control_Rep2_neglog	average
scrambled	#N/A	#N/A	19.2755	1.05668	10.1661
LOC8025722	FBgn0031436	ND-B17.2	4.55524	5.40749	4.98136
LOC8025601	FBgn0035632	Ppat-Dpck	4.56241	4.26809	4.41525
LOC120841668	#N/A	#N/A	4.69088	3.18163	3.93625
LOC8041162	FBgn0082598	akirin	3.29579	4.29949	3.79764
LOC115330624	#N/A	#N/A	2.35846	5.04132	3.69989
LOC8033616	FBgn0027780	Aasdh	4.34226	2.47966	3.41096
LOC8040448	FBgn0036805	Chmp1	2.41805	4.07369	3.24587
LOC8030271	FBgn0260817	gkt	4.89316	1.48017	3.18667
LOC8038256	FBgn0033808	CG4627	3.10417	3.26087	3.18252
LOC8035886	FBgn0003380	Sh	2.57576	3.78561	3.18068
LOC115312849	#N/A	#N/A	3.38982	2.91119	3.1505
LOC8037119	FBgn0030552	mRpL38	2.52255	3.59156	3.05705
LOC115324469	FBgn0011211	blw	2.38143	3.59953	2.99048
LOC8032446	FBgn0020269	mspo	2.12018	3.81517	2.96767
LOC8039732	FBgn0026562	SPARC	3.22256	2.70402	2.96329
LOC121046893	#N/A	#N/A	3.36324	2.49545	2.92934
LOC8035766	FBgn0036770	Prestin	2.32958	3.49971	2.91464
LOC120843733	FBgn0034552	CG17999	2.34089	3.48834	2.91462
LOC8024075	FBgn0284221	Sema5c	3.15655	2.6319	2.89422
LOC8040344	FBgn0051213	CG31213	2.84698	2.83974	2.84336
LOC8025607	FBgn0034546	CG13442	2.04472	3.63438	2.83955
LOC8036700	#N/A	#N/A	2.94784	2.67609	2.81197
LOC115331615	#N/A	#N/A	1.86512	3.75496	2.81004
LOC8037947	FBgn0000527	e	1.67875	3.93282	2.80579
LOC8028650	FBgn0039354	Lgr3	2.72257	2.8888	2.80569
LOC8036845	FBgn0011278	lbe	3.22867	2.31974	2.7742
LOC115312059	FBgn0038047	CG5245	3.09817	2.41713	2.75765
LOC8042186	FBgn0028841	jhamt	4.54815	0.917825	2.73299
LOC121045770	FBgn0028746	CG18508	3.34966	2.10236	2.72601
LOC120839904	FBgn0259821	CG42402	2.24379	3.20365	2.72372
LOC115324115	FBgn0052187	CG32187	3.20511	2.23399	2.71955
LOC8040076	#N/A	#N/A	4.00797	1.42968	2.71882
LOC120837171	FBgn0036193	CG14135	3.93513	1.49633	2.71573
LOC121834813	#N/A	#N/A	2.24872	3.16162	2.70517
LOC8028184	FBgn0260657	CG42540	1.86062	3.53685	2.69874
LOC121837976	#N/A	#N/A	0.354981	5.02817	2.69158
LOC8027434	FBgn0036372	Abp1	3.5393	1.84082	2.69006
LOC115309488	FBgn0003716	tkv	3.48722	1.87374	2.68048
LOC121047817	#N/A	#N/A	1.55711	3.7706	2.66386
LOC120850194	FBgn0038047	CG5245	4.84436	0.479582	2.66197
LOC8050670	FBgn0284435	tyn	2.16288	3.11749	2.64019
LOC121837363	#N/A	#N/A	4.27578	1.00127	2.63853
LOC8034699	FBgn0034808	CG9896	2.10162	3.17526	2.63844
LOC115327459	FBgn0262580	CG43120	2.4653	2.80407	2.63469
LOC8029321	#N/A	#N/A	3.88867	1.37311	2.63089
LOC120844480	#N/A	#N/A	3.35206	1.88223	2.61715
LOC121833303	FBgn0264711	CG43980	2.30905	2.91973	2.61439
LOC8053002	FBgn0028841	jhamt	0.910625	4.3168	2.61371
LOC115330199	FBgn0036104	CG6418	2.91844	2.29265	2.60554
LOC8034610	FBgn0020508	Ag5r2	2.14261	3.06548	2.60405
LOC120838187	#N/A	#N/A	0.979432	4.18461	2.58202
LOC8034023	#N/A	#N/A	2.85639	2.27659	2.56649
LOC8038086	FBgn0000439	Dfd	1.91119	3.20614	2.55867
LOC8024624	FBgn0025820	JTBR	3.02279	2.07738	2.55009
LOC8033651	FBgn0259108	futsch	3.3878	1.70417	2.54598
LOC8037133	FBgn0000964	tj	1.4358	3.65394	2.54487
LOC120836319	FBgn0032506	CG9395	3.19735	1.88223	2.53979
LOC115322046	#N/A	#N/A	2.37436	2.69521	2.53478
LOC115319407	FBgn0052446	Atox1	2.17635	2.89296	2.53465
LOC120844545	#N/A	#N/A	3.49443	1.57165	2.53304
LOC8053017	#N/A	#N/A	2.40733	2.64574	2.52654
LOC8040894	#N/A	#N/A	1.85742	3.18978	2.5236
LOC8025957	#N/A	#N/A	3.75168	1.27007	2.51088
LOC8027497	FBgn0037344	CG2926	1.16286	3.80914	2.486
LOC115331314	#N/A	#N/A	1.02398	3.94332	2.48365
LOC8037350	#N/A	#N/A	2.53373	2.42383	2.47878
LOC120836324	#N/A	#N/A	2.62503	2.31284	2.46893
LOC8025584	#N/A	#N/A	3.90724	1.01173	2.45949
LOC8032975	FBgn0052626	AMPdeam	1.76218	3.14439	2.45328
LOC8041229	FBgn0030778	CG4678	1.71456	3.18918	2.45187
LOC120843602	FBgn0030503	Tango2	1.92562	2.97695	2.45129
LOC120846217	FBgn0042111	CG18766	0.446517	4.4539	2.45021
LOC8043341	FBgn0003386	Shaw	3.13156	1.7617	2.44663
LOC8050936	#N/A	#N/A	2.89265	2	2.44633
LOC8033965	FBgn0031675	CG9121	1.9611	2.93026	2.44568
LOC8029161	FBgn0004926	eIF2beta	1.43359	3.4278	2.43069
LOC8034750	#N/A	#N/A	2.23445	2.61626	2.42535
LOC121046440	FBgn0034972	CG10339	2.03324	2.79062	2.41193
LOC8035630	#N/A	#N/A	2.17998	2.64285	2.41141
LOC8029177	#N/A	#N/A	2.88813	1.92705	2.40759
LOC120844392	#N/A	#N/A	1.55303	3.24769	2.40036
LOC115315319	#N/A	#N/A	1.68653	3.08854	2.38754
LOC8051489	FBgn0011740	alpha-Man-IIa	2.83597	1.92165	2.37881
LOC121048498	#N/A	#N/A	4.33423	0.418232	2.37623
LOC8033729	FBgn0036980	RhoBTB	2.39143	2.35691	2.37417
LOC8052033	FBgn0264711	CG43980	3.59705	1.14688	2.37197
LOC8027759	FBgn0039358	Idh3g	2.06376	2.67888	2.37132
LOC120849384	FBgn0037687	CG8132	1.75345	2.98276	2.36811
LOC8051600	#N/A	#N/A	3.22455	1.50699	2.36577
LOC8028329	FBgn0004781	Ccp84Ac	1.07718	3.64614	2.36166
LOC120842482	#N/A	#N/A	0.874226	3.83467	2.35445
LOC115311380	#N/A	#N/A	1.83245	2.86379	2.34812
LOC8032012	FBgn0013469	klu	1.61241	3.07672	2.34457
LOC120839945	FBgn0034763	RYBP	3.10568	1.57538	2.34053
LOC8039938	#N/A	#N/A	2.88854	1.79218	2.34036
LOC8040867	FBgn0039093	CG10183	1.91179	2.76303	2.33741
LOC8029145	#N/A	#N/A	1.6004	3.0411	2.32075
LOC8041118	FBgn0030997	CG7990	2.33044	2.30834	2.31939
LOC8029396	FBgn0011829	Ret	1.16286	3.46435	2.31361
LOC8023093	FBgn0032797	Hasp	3.02592	1.59205	2.30898
LOC8036186	FBgn0250788	beta-Spec	3.00513	1.61036	2.30774
LOC8024564	FBgn0043364	cbt	3.14536	1.46217	2.30376
LOC8035281	FBgn0020236	ATPCL	1.89344	2.71229	2.30286
LOC8052017	FBgn0261986	RASSF8	2.85143	1.75053	2.30098
LOC8032418	FBgn0263397	Ih	1.84622	2.75301	2.29961
LOC8040660	FBgn0015765	p38a	2.23572	2.36182	2.29877
LOC121047868	#N/A	#N/A	2.32731	2.26346	2.29539
LOC8036335	FBgn0000543	ecd	2.1488	2.44169	2.29524
LOC8033381	#N/A	#N/A	1.55199	3.03751	2.29475
LOC8043066	FBgn0000394	cv	3.51515	1.02874	2.27194
LOC121045539	FBgn0002926	ndl	2.10687	2.43413	2.2705
LOC115324722	#N/A	#N/A	3.20837	1.33091	2.26964
LOC115309546	#N/A	#N/A	2.43306	2.10292	2.26799
LOC121047009	#N/A	#N/A	2.96118	1.57438	2.26778
LOC8040606	FBgn0260450	CalpC	1.90837	2.62344	2.2659
LOC121047565	#N/A	#N/A	1.58451	2.94351	2.26401
LOC115309350	#N/A	#N/A	1.53579	2.97392	2.25486
LOC121836796	#N/A	#N/A	3.52265	0.986194	2.25442
LOC8040379	FBgn0032683	kon	2.74681	1.75714	2.25197
LOC115308210	FBgn0261673	nemy	1.91179	2.59101	2.2514
LOC8031393	FBgn0032596	Prosbeta4	2.16553	2.32071	2.24312
LOC8038213	#N/A	#N/A	2.84055	1.64308	2.24181
LOC120838628	#N/A	#N/A	2.7488	1.72827	2.23854
LOC120840909	#N/A	#N/A	2.60354	1.86009	2.23181
LOC8053442	FBgn0039184	CG6432	2.74953	1.70812	2.22883
LOC8035880	FBgn0052576	CG32576	1.97972	2.47769	2.2287
LOC8028777	FBgn0266708	Cep89	2.06238	2.39176	2.22707
LOC8032037	FBgn0052066	CG32066	2.03718	2.39176	2.21447
LOC8036846	FBgn0045759	bin	1.48937	2.93953	2.21445
LOC115316210	#N/A	#N/A	1.76013	2.66811	2.21412
LOC8030060	FBgn0034420	CG10737	2.21813	2.20757	2.21285
LOC115311429	FBgn0039829	CG15561	1.74652	2.67334	2.20993
LOC8027252	FBgn0264691	Lst8	2.40106	2.0117	2.20638
LOC8040437	FBgn0030230	Rph	2.07428	2.32488	2.19958
LOC8025848	FBgn0085413	CG34384	2.04093	2.35691	2.19892
LOC8023165	FBgn0038467	Adsl	2.28711	2.09559	2.19135
LOC8042906	#N/A	#N/A	2.26409	2.10984	2.18696
LOC8034774	FBgn0038320	Cyfip	2.56867	1.80369	2.18618
LOC115331719	FBgn0052110	CG32110	2.35233	2.01902	2.18567
LOC8041416	FBgn0039379	CG5886	1.6385	2.73245	2.18548
LOC8029018	FBgn0288310	mv	1.15607	3.20898	2.18252
LOC8053924	#N/A	#N/A	2.50239	1.8522	2.1773
LOC8036979	#N/A	#N/A	2.20518	2.14823	2.1767
LOC8028527	#N/A	#N/A	3.43632	0.914888	2.1756
LOC120851102	FBgn0033627	CG13204	3.62586	0.725311	2.17558
LOC115317956	#N/A	#N/A	2.15116	2.19745	2.1743
LOC8033819	FBgn0030055	Rubicon	3.02629	1.31766	2.17197
LOC8026266	FBgn0086348	se	3.20926	1.13027	2.16977
LOC121834713	FBgn0013576	mtd	3.26902	1.06535	2.16718
LOC115330729	#N/A	#N/A	2.03103	2.30003	2.16553
LOC115310789	#N/A	#N/A	0.481447	3.84704	2.16424
LOC8037496	#N/A	#N/A	0.702458	3.62476	2.16361
LOC8043863	#N/A	#N/A	1.78399	2.54301	2.1635
LOC8025774	FBgn0030009	CG15336	2.22138	2.08747	2.15442
LOC8023108	FBgn0037138	P5CDh1	2.33525	1.96393	2.14959
LOC8041505	#N/A	#N/A	2.07118	2.21137	2.14127
LOC8024597	FBgn0036592	CG13049	1.84109	2.43846	2.13978
LOC8028641	#N/A	#N/A	2.18989	2.08486	2.13737
LOC121833393	#N/A	#N/A	2.2942	1.97691	2.13556
LOC8037639	FBgn0040309	Prx2	1.80165	2.46183	2.13174
LOC8028629	#N/A	#N/A	2.274	1.98932	2.13166
LOC120839711	FBgn0034247	CG6484	3.27611	0.985186	2.13065
LOC8039712	#N/A	#N/A	3.0787	1.16742	2.12306
LOC115316780	#N/A	#N/A	0.845059	3.40042	2.12274
LOC115329067	FBgn0038088	CG10126	1.13761	3.10749	2.12255
LOC8033907	FBgn0004837	Su(H)	1.50295	2.74158	2.12226
LOC121833390	FBgn0038257	smp-30	2.32626	1.91165	2.11896
LOC8042575	FBgn0030706	Lrp4	2.33981	1.89599	2.1179
LOC8028367	FBgn0010611	Hmgs	2.56848	1.6622	2.11534
LOC120840003	#N/A	#N/A	0.565511	3.66442	2.11497
LOC8038516	#N/A	#N/A	1.33971	2.8888	2.11426
LOC120845313	#N/A	#N/A	2.62666	1.59256	2.10961
LOC120850481	FBgn0033631	Sod3	0.881041	3.33514	2.10809
LOC8034938	FBgn0026869	Tdg	2.48668	1.72818	2.10743
LOC115314622	#N/A	#N/A	2.19837	2.01403	2.1062
LOC115321868	#N/A	#N/A	1.40673	2.80374	2.10523
LOC8028531	#N/A	#N/A	1.08231	3.12694	2.10462
LOC120846498	#N/A	#N/A	2.20229	2.00663	2.10446
LOC8034623	FBgn0022959	yps	2.64576	1.55857	2.10216
LOC8041216	#N/A	#N/A	0.80352	3.3997	2.10161
LOC115329240	FBgn0036391	CG17364	0.778664	3.42285	2.10076
LOC121047882	#N/A	#N/A	2.20787	1.99362	2.10075
LOC8036886	#N/A	#N/A	1.64493	2.55652	2.10072
LOC8042463	FBgn0030528	CG11095	1.85097	2.3471	2.09903
LOC115328698	#N/A	#N/A	2.06135	2.12809	2.09472
LOC8025616	FBgn0035060	Eps-15	2.90883	1.27543	2.09213
LOC8041765	FBgn0266429	AstA-R1	1.83186	2.35031	2.09108
LOC8025065	FBgn0039026	CG7029	3.52265	0.656926	2.08979
LOC8026942	FBgn0031233	Tbc1d15-17	2.58905	1.58803	2.08854
LOC8035593	#N/A	#N/A	2.2678	1.90883	2.08831
LOC120841410	#N/A	#N/A	2.28513	1.87319	2.07916
LOC8033282	#N/A	#N/A	2.46509	1.69229	2.07869
LOC8024917	FBgn0039261	Ythdf	1.73119	2.42345	2.07732
LOC8052988	FBgn0011217	eff	1.7406	2.41243	2.07652
LOC8041672	FBgn0039210	CG13625	2.10921	2.04375	2.07648
LOC121836567	#N/A	#N/A	1.59798	2.54915	2.07357
LOC8028088	#N/A	#N/A	2.11202	2.02829	2.07016
LOC121048317	#N/A	#N/A	2.54552	1.59404	2.06978
LOC120846926	#N/A	#N/A	2.03103	2.10695	2.06899
LOC8035892	#N/A	#N/A	1.64111	2.49443	2.06777
LOC120847344	#N/A	#N/A	1.78968	2.34341	2.06655
LOC121046995	#N/A	#N/A	2.18908	1.94063	2.06485
LOC120846357	#N/A	#N/A	1.48738	2.63969	2.06354
LOC121835035	FBgn0036353	CG10171	1.73191	2.39423	2.06307
LOC115323536	#N/A	#N/A	2.61834	1.50585	2.06209
LOC8024310	#N/A	#N/A	2.00768	2.11366	2.06067
LOC8029637	FBgn0036519	CG7650	2.08666	2.03333	2.05999
LOC115324762	FBgn0035113	pyx	1.82594	2.29396	2.05995
LOC8035628	FBgn0013531	MED20	2.49937	1.61842	2.05889
LOC115327270	FBgn0052190	NUCB1	1.65367	2.46369	2.05868
LOC115327968	FBgn0086855	CG17078	1.92522	2.18908	2.05715
LOC8053758	#N/A	#N/A	2.07968	2.03333	2.0565
LOC115310634	#N/A	#N/A	1.7434	2.36901	2.05621
LOC8026447	FBgn0036911	Fibp	2.23791	1.87099	2.05445
LOC8041498	FBgn0037608	mRpL19	1.84582	2.26021	2.05302
LOC121048678	#N/A	#N/A	1.87742	2.2271	2.05226
LOC115331181	#N/A	#N/A	2.05217	2.05128	2.05173
LOC8032733	FBgn0261723	Dbx	1.95932	2.14051	2.04991
LOC8033256	#N/A	#N/A	1.20338	2.89344	2.04841
LOC121838212	#N/A	#N/A	2.46564	1.63116	2.0484
LOC121838084	#N/A	#N/A	2.42364	1.67236	2.048
LOC8052182	FBgn0034788	CG13532	3.38892	0.699231	2.04408
LOC8038695	FBgn0035122	mRpL17	3.06921	1.01808	2.04365
LOC8036529	FBgn0001180	hb	2.34728	1.73516	2.04122
LOC8052641	FBgn0002577	m	2.03481	2.04731	2.04106
LOC8052265	#N/A	#N/A	0.926282	3.15576	2.04102
LOC115329280	FBgn0038965	mats	1.97898	2.09969	2.03933
LOC8026964	FBgn0086913	Rab26	3.00534	1.06825	2.0368
LOC8035598	FBgn0036967	SCCRO4	1.47424	2.59251	2.03337
LOC8035402	FBgn0031886	Nuf2	1.98288	2.0838	2.03334
LOC120838295	#N/A	#N/A	1.67001	2.3939	2.03196
LOC120839154	#N/A	#N/A	1.84515	2.21477	2.02996
LOC8033890	FBgn0033235	CG8728	1.82687	2.22918	2.02803
LOC8025111	#N/A	#N/A	3.18265	0.871795	2.02722
LOC8033460	#N/A	#N/A	2.14534	1.90907	2.0272
LOC120844739	#N/A	#N/A	1.68653	2.36094	2.02374
LOC8051451	FBgn0032247	CG5188	1.8884	2.15849	2.02345
LOC8037120	#N/A	#N/A	0.81155	3.22967	2.02061
LOC8026153	#N/A	#N/A	1.96964	2.06664	2.01814
LOC8028320	FBgn0050344	CG30344	2.18493	1.85106	2.01799
LOC8029910	FBgn0013726	pnut	2.06419	1.9694	2.01679
LOC115330545	FBgn0028692	Rpn2	2.28222	1.74775	2.01499
LOC121836790	#N/A	#N/A	1.52925	2.50062	2.01493
LOC8036674	#N/A	#N/A	1.99499	2.03219	2.01359
LOC115319356	#N/A	#N/A	1.89898	2.1281	2.01354
LOC8037056	FBgn0031630	CG15629	1.30247	2.71166	2.00706
LOC120843208	#N/A	#N/A	0.701409	3.30781	2.00461
LOC120848191	#N/A	#N/A	1.29843	2.7101	2.00427
LOC8026388	FBgn0022960	vimar	1.58328	2.42501	2.00414
LOC8041410	FBgn0035146	CG13893	2.21473	1.79247	2.0036
LOC8043461	FBgn0259213	side-II	1.68617	2.31799	2.00208
LOC8029029	FBgn0010379	Akt	2.59225	1.40826	2.00025
LOC8039353	#N/A	#N/A	1.37643	2.62344	1.99994
LOC8042350	#N/A	#N/A	1.867	2.1326	1.9998
LOC8030477	FBgn0264561	Glg1	2.33048	1.66504	1.99776
LOC8026713	#N/A	#N/A	1.20373	2.78829	1.99601
LOC120840671	#N/A	#N/A	2.52395	1.46586	1.99491
LOC8029436	FBgn0035232	CG12099	1.61158	2.37305	1.99232
LOC115329451	#N/A	#N/A	3.20255	0.781859	1.9922
LOC115332562	#N/A	#N/A	2.3201	1.66342	1.99176
LOC115325155	#N/A	#N/A	2.1718	1.8076	1.9897
LOC120838002	#N/A	#N/A	0.51533	3.46274	1.98903
LOC8029309	FBgn0061356	Hao	1.91119	2.06429	1.98774
LOC120850120	FBgn0039184	CG6432	2.38487	1.58975	1.98731
LOC8030192	#N/A	#N/A	2.09785	1.87267	1.98526
LOC115316188	#N/A	#N/A	1.47311	2.49082	1.98196
LOC120849052	FBgn0039969	Fis1	2.38034	1.58293	1.98164
LOC8051883	FBgn0031681	Pgant5	2.54383	1.4175	1.98067
LOC115320078	#N/A	#N/A	2.66426	1.29681	1.98054
LOC8026588	#N/A	#N/A	3.18075	0.777882	1.97931
LOC8051844	FBgn0001977	CIAPIN1	2.83526	1.11802	1.97664
LOC8042442	FBgn0036184	PCID2	2.65099	1.29627	1.97363
LOC8038668	FBgn0029093	cathD	2.01683	1.92416	1.9705
LOC8024423	FBgn0024913	Actbeta	2.37695	1.56056	1.96875
LOC8034694	FBgn0264975	Nrg	1.61888	2.31191	1.9654
LOC121833651	#N/A	#N/A	1.55558	2.37256	1.96407
LOC120839076	#N/A	#N/A	0.421464	3.50473	1.9631
LOC8034575	FBgn0037492	Dtwd2	1.9439	1.97976	1.96183
LOC120836473	FBgn0028341	Ptpmeg2	1.34252	2.57718	1.95985
LOC121838555	#N/A	#N/A	2.24601	1.67068	1.95835
LOC8052229	FBgn0038716	CG7342	1.37001	2.54265	1.95633
LOC8023913	FBgn0032010	CG8086	1.32028	2.58916	1.95472
LOC121838382	#N/A	#N/A	3.17998	0.729414	1.9547
LOC8043074	FBgn0030478	CG1640	1.8882	2.01965	1.95393
LOC120836147	FBgn0036910	Cyp305a1	2.08594	1.81759	1.95176
LOC8052527	FBgn0031857	LUBEL	3.18489	0.717514	1.9512
LOC121833043	#N/A	#N/A	3.07767	0.814231	1.94595
LOC121834273	FBgn0037913	fabp	2.18249	1.70633	1.94441
LOC8023135	FBgn0036053	iPLA2-VIA	3.04207	0.845667	1.94387
LOC8036239	FBgn0017414	cag	1.50714	2.37252	1.93983
LOC8031211	FBgn0025741	PlexA	2.94977	0.929556	1.93967
LOC8028294	#N/A	#N/A	2.03808	1.84073	1.93941
LOC115320367	FBgn0011771	Hem	2.01873	1.85536	1.93705
LOC8035950	FBgn0025740	PlexB	2.27975	1.59327	1.93651
LOC8035109	FBgn0033052	SCAP	2.27472	1.59736	1.93604
LOC121837824	#N/A	#N/A	1.78968	2.08175	1.93572
LOC115331720	#N/A	#N/A	2.28545	1.58596	1.93571
LOC8027232	FBgn0050169	Brca2	1.63481	2.2322	1.93351
LOC121838036	FBgn0038610	CG7675	1.58905	2.27673	1.93289
LOC8030424	FBgn0025463	Bap60	2.21037	1.65367	1.93202
LOC115311421	#N/A	#N/A	3.16508	0.697994	1.93154
LOC115315186	FBgn0035641	CG5568	1.81724	2.04392	1.93058
LOC120849030	#N/A	#N/A	0.941688	2.91364	1.92766
LOC8037176	#N/A	#N/A	1.47089	2.38191	1.9264
LOC8034286	FBgn0027780	Aasdh	0.421303	3.42886	1.92508
LOC8042229	FBgn0030286	Gapvd1	2.7455	1.09982	1.92266
LOC121837162	#N/A	#N/A	0.693168	3.14991	1.92154
LOC8026414	FBgn0031505	ND-B14.5B	0.563138	3.27789	1.92052
LOC8040038	FBgn0015609	CadN	1.82327	2.01766	1.92047
LOC8026340	FBgn0016038	Vsp37A	1.92031	1.91818	1.91925
LOC8052295	#N/A	#N/A	2.0403	1.79678	1.91854
LOC115323759	#N/A	#N/A	2.95566	0.879294	1.91748
LOC120837000	#N/A	#N/A	1.435	2.39953	1.91727
LOC8041566	FBgn0028544	Vajk3	2.85205	0.978273	1.91516
LOC8044025	#N/A	#N/A	2.51448	1.31301	1.91374
LOC8025388	FBgn0261570	raskol	1.13948	2.68489	1.91218
LOC8033365	#N/A	#N/A	2.22237	1.60185	1.91211
LOC8042689	#N/A	#N/A	1.18625	2.63487	1.91056
LOC120848928	#N/A	#N/A	2.66047	1.16041	1.91044
LOC8031604	FBgn0259233	CG42331	0.550444	3.26546	1.90795
LOC8028221	#N/A	#N/A	1.49511	2.31974	1.90742
LOC8025944	FBgn0046704	Liprin-alpha	2.11603	1.69693	1.90648
LOC121832986	#N/A	#N/A	1.68066	2.13041	1.90554
LOC8051161	FBgn0051148	Gba1a	1.89966	1.90205	1.90086
LOC121837505	FBgn0019644	ATPsynB	1.907	1.89435	1.90068
LOC8036046	FBgn0035934	TrpA1	1.68279	2.11532	1.89906
LOC8028193	#N/A	#N/A	2.08516	1.7115	1.89833
LOC8032295	FBgn0031675	CG9121	2.74425	1.05066	1.89745
LOC121836029	#N/A	#N/A	2.61382	1.18009	1.89696
LOC8037279	FBgn0038475	Keap1	0.97314	2.82019	1.89666
LOC8053936	#N/A	#N/A	2.02494	1.76619	1.89556
LOC121835467	#N/A	#N/A	2.10436	1.68634	1.89535
LOC120850090	#N/A	#N/A	1.81279	1.97306	1.89292
LOC120848537	#N/A	#N/A	2.53594	1.24521	1.89058
LOC8031115	FBgn0032442	Nepl7	1.72478	2.05616	1.89047
LOC8034616	FBgn0051475	myd	1.80154	1.97588	1.88871
LOC8029935	FBgn0028408	Drep2	2.62624	1.14905	1.88765
LOC8031512	FBgn0036927	Gabat	2.4316	1.33748	1.88454
LOC8029514	#N/A	#N/A	1.59667	2.17236	1.88452
LOC8025115	FBgn0039016	Dcr-1	2.72349	1.04448	1.88398
LOC120844447	#N/A	#N/A	1.92635	1.84152	1.88394
LOC115316316	FBgn0011834	Ser6	2.1222	1.64459	1.88339
LOC8051064	#N/A	#N/A	1.33911	2.42737	1.88324
LOC8052267	FBgn0034050	bug	2.90932	0.849305	1.87931
LOC115330000	FBgn0031925	Cyp4d21	1.06244	2.69448	1.87846
LOC120837152	FBgn0036262	Miox	2.09409	1.66166	1.87788
LOC115310974	#N/A	#N/A	2.43479	1.31238	1.87359
LOC8041616	FBgn0065108	ppk16	1.15681	2.58931	1.87306
LOC8051484	#N/A	#N/A	1.85322	1.89191	1.87256
LOC8039687	#N/A	#N/A	2.67034	1.06614	1.86824
LOC120847768	FBgn0022700	Cht4	1.12972	2.60307	1.8664
LOC120850038	#N/A	#N/A	1.2406	2.48988	1.86524
LOC121834992	FBgn0004360	Wnt2	2.23689	1.49314	1.86502
LOC8023502	#N/A	#N/A	2.34748	1.38161	1.86454
LOC115317970	#N/A	#N/A	1.97617	1.75176	1.86396
LOC8036660	FBgn0001257	ImpL2	2.30997	1.41795	1.86396
LOC8024426	#N/A	#N/A	3.1086	0.615002	1.8618
LOC8023482	FBgn0003567	su(Hw)	2.51361	1.20862	1.86112
LOC115331367	#N/A	#N/A	2.62532	1.0939	1.85961
LOC8031698	#N/A	#N/A	2.8173	0.901737	1.85952
LOC115313675	#N/A	#N/A	2.4552	1.26143	1.85831
LOC121837521	FBgn0052813	CG32813	1.46772	2.24876	1.85824
LOC8042437	FBgn0029123	SoxN	1.85974	1.85571	1.85772
LOC8040336	FBgn0029878	Pat1	1.92133	1.79247	1.8569
LOC115320900	#N/A	#N/A	0.916928	2.79583	1.85638
LOC8025563	FBgn0045823	vsg	2.25114	1.46114	1.85614
LOC8053451	FBgn0036386	CG8833	0.776296	2.93558	1.85594
LOC115309464	FBgn0035807	CG7492	1.75244	1.95829	1.85537
LOC120848463	FBgn0035593	Yod1	1.80288	1.90742	1.85515
LOC121832997	#N/A	#N/A	0.700907	3.00868	1.85479
LOC8036375	FBgn0038088	CG10126	2.05178	1.65772	1.85475
LOC8024862	FBgn0266084	Fhos	2.50984	1.19963	1.85474
LOC115312510	#N/A	#N/A	1.02858	2.68069	1.85463
LOC115315607	FBgn0086348	se	0.742106	2.96617	1.85414
LOC8027747	FBgn0031540	Pif1	1.47911	2.22816	1.85363
LOC121835226	FBgn0041706	CG3253	0.889141	2.81667	1.85291
LOC8053082	#N/A	#N/A	2.36448	1.33983	1.85215
LOC8042565	FBgn0037239	Sfxn1-3	2.47932	1.22411	1.85172
LOC8029160	FBgn0041184	Socs36E	0.92216	2.78073	1.85144
LOC8026149	#N/A	#N/A	2.13866	1.56266	1.85066
LOC8032136	FBgn0030474	CG15747	1.37369	2.32094	1.84732
LOC8032095	FBgn0284435	tyn	2.55942	1.13397	1.84669
LOC115331183	FBgn0260401	MED9	1.98523	1.70779	1.84651
LOC120844377	FBgn0038047	CG5245	2.5706	1.12189	1.84625
LOC8024656	FBgn0039977	Spf30	2.41887	1.2702	1.84453
LOC8035951	FBgn0029909	mAChR-C	0.750166	2.93663	1.8434
LOC120844543	#N/A	#N/A	2.8824	0.803824	1.84311
LOC8031094	#N/A	#N/A	1.63248	2.05018	1.84133
LOC8026464	FBgn0028841	jhamt	2.91532	0.766547	1.84093
LOC8026690	#N/A	#N/A	2.04724	1.63361	1.84043
LOC8038710	FBgn0030694	CG15602	2.65512	1.0246	1.83986
LOC115329081	FBgn0031461	daw	1.5752	2.10398	1.83959
LOC8039561	FBgn0039335	Vps33B	2.09487	1.5779	1.83639
LOC8026659	#N/A	#N/A	1.03074	2.64022	1.83548
LOC115333082	#N/A	#N/A	2.10436	1.56588	1.83512
LOC120840580	#N/A	#N/A	0.807795	2.86066	1.83423
LOC8030822	FBgn0000063	Mps1	1.37035	2.29747	1.83391
LOC115327425	#N/A	#N/A	2.72667	0.939151	1.83291
LOC115310162	FBgn0053094	Synd	2.55878	1.10581	1.83229
LOC115311846	FBgn0010247	Parp1	2.5304	1.13381	1.83211
LOC8030101	#N/A	#N/A	2.65967	1.00415	1.83191
LOC8032114	FBgn0036146	nkt	1.97584	1.68542	1.83063
LOC8025286	FBgn0038564	CG7785	1.81003	1.84992	1.82998
LOC8034476	FBgn0019985	mGluR	1.42577	2.23281	1.82929
LOC8028815	FBgn0032136	Apoltp	1.82423	1.83106	1.82764
LOC8043364	FBgn0284435	tyn	2.75624	0.896778	1.82651
LOC8040803	FBgn0289122	Ino80	2.55528	1.0951	1.82519
LOC8031986	#N/A	#N/A	0.617857	3.03131	1.82458
LOC8030837	FBgn0038673	CG14286	1.61917	2.02901	1.82409
LOC8036177	FBgn0283450	Glo1	1.69396	1.95347	1.82371
LOC8035098	#N/A	#N/A	1.63506	2.01094	1.823
LOC8031245	#N/A	#N/A	1.12533	2.5154	1.82037
LOC120836288	FBgn0025709	CNT2	2.59838	1.04051	1.81944
LOC120837050	FBgn0038632	CG14301	1.65043	1.98742	1.81892
LOC8032811	FBgn0014135	bnl	2.274	1.36156	1.81778
LOC120841526	FBgn0013751	Awh	2.21799	1.41601	1.817
LOC120838004	FBgn0038619	CG7685	1.5863	2.04191	1.8141
LOC8033971	FBgn0031002	CG14196	1.73297	1.89466	1.81381
LOC121836441	#N/A	#N/A	2.02698	1.60005	1.81352
LOC120843272	#N/A	#N/A	1.15131	2.47166	1.81148
LOC115326650	#N/A	#N/A	1.87615	1.74659	1.81137
LOC8053054	FBgn0003984	vn	1.759	1.86372	1.81136
LOC120850791	FBgn0031650	synr	2.5272	1.09374	1.81047
LOC121833090	FBgn0032101	CG9586	2.03949	1.5813	1.81039
LOC8033924	FBgn0031418	CG3609	2.08009	1.54037	1.81023
LOC120848861	FBgn0034054	CG8366	1.43745	2.17973	1.80859
LOC8029719	#N/A	#N/A	1.45242	2.1632	1.80781
LOC8053560	FBgn0038662	Mpc1	1.02047	2.58764	1.80406
LOC8032123	#N/A	#N/A	2.52404	1.08218	1.80311
LOC8036869	FBgn0051668	CG31668	1.27269	2.33353	1.80311
LOC8028480	FBgn0038404	CG8925	0.938321	2.65973	1.79903
LOC8040104	#N/A	#N/A	0.558493	3.03624	1.79737
LOC120843638	#N/A	#N/A	2.56867	1.02377	1.79622
LOC8030779	FBgn0038617	Wdr37	1.54212	2.05	1.79606
LOC115310885	FBgn0035477	CG14982	3.0092	0.582744	1.79597
LOC120846720	#N/A	#N/A	1.73998	1.85106	1.79552
LOC8032127	FBgn0000180	bib	2.69452	0.896402	1.79546
LOC8033601	FBgn0053506	CG33506	1.85359	1.73658	1.79508
LOC115319735	FBgn0035036	CG4707	1.10609	2.48085	1.79347
LOC121833097	FBgn0039681	CG7582	1.96229	1.62459	1.79344
LOC8043887	FBgn0053639	CG33639	2.75706	0.828595	1.79283
LOC8037687	#N/A	#N/A	1.48625	2.09371	1.78998
LOC8036009	FBgn0035876	Pex2	0.516841	3.06197	1.7894
LOC8051454	#N/A	#N/A	1.49957	2.07837	1.78897
LOC115317899	#N/A	#N/A	2.14463	1.43304	1.78884
LOC115326629	#N/A	#N/A	1.7551	1.81744	1.78627
LOC115323862	#N/A	#N/A	1.09371	2.4758	1.78475
LOC8044065	FBgn0010926	l(3)07882	2.40964	1.15927	1.78446
LOC8030198	#N/A	#N/A	0.334719	3.22868	1.7817
LOC121833035	#N/A	#N/A	1.69988	1.8611	1.78049
LOC115325095	#N/A	#N/A	1.0604	2.50024	1.78032
LOC8036822	FBgn0014032	Sptr	2.36505	1.19292	1.77898
LOC121835695	#N/A	#N/A	0.958252	2.59798	1.77812
LOC8023320	FBgn0266672	Sec8	1.46969	2.08611	1.7779
LOC8036709	#N/A	#N/A	2.9155	0.639842	1.77767
LOC8025101	FBgn0034063	CG8389	2.67182	0.883459	1.77764
LOC115314392	FBgn0038734	Acsx4	1.93394	1.61705	1.77549
LOC8039320	FBgn0038515	CG5823	1.12479	2.42501	1.7749
LOC121832858	#N/A	#N/A	0.570377	2.97893	1.77466
LOC8033234	FBgn0250823	gish	1.26972	2.27838	1.77405
LOC8044048	#N/A	#N/A	1.22679	2.32094	1.77387
LOC115314780	FBgn0026566	CG1307	1.29189	2.25372	1.7728
LOC8039674	#N/A	#N/A	1.14787	2.39739	1.77263
LOC8035410	FBgn0033170	sPLA2	3.31444	0.226477	1.77046
LOC120840970	FBgn0004777	Ccp84Ag	1.55813	1.98263	1.77038
LOC8052607	FBgn0037146	P5CS	0.969157	2.57106	1.77011
LOC121835214	#N/A	#N/A	0.878079	2.65797	1.76803
LOC8038226	#N/A	#N/A	0.900112	2.63532	1.76771
LOC8027745	FBgn0011770	Gip	1.37369	2.15433	1.76401
LOC115325338	#N/A	#N/A	1.29189	2.2333	1.76259
LOC8033866	#N/A	#N/A	2.49753	1.02679	1.76216
LOC121837059	#N/A	#N/A	2.38636	1.13792	1.76214
LOC8041700	FBgn0053459	CG33459	1.87599	1.64587	1.76093
LOC8031112	FBgn0039955	CG41099	1.91119	1.61053	1.76086
LOC115333103	#N/A	#N/A	1.25716	2.26416	1.76066
LOC8034040	FBgn0085433	CG34404	0.219431	3.2997	1.75957
LOC8032610	FBgn0031765	CG9109	2.14833	1.36776	1.75804
LOC8037764	FBgn0010452	trn	1.65292	1.86214	1.75753
LOC8023245	FBgn0020307	dve	2.2586	1.25549	1.75705
LOC115329565	#N/A	#N/A	2.67034	0.841155	1.75575
LOC120850462	#N/A	#N/A	1.27923	2.23132	1.75527
LOC120846718	#N/A	#N/A	0.570926	2.93791	1.75442
LOC120840899	FBgn0033921	tej	2.39019	1.11508	1.75264
LOC115328150	#N/A	#N/A	1.52152	1.98288	1.7522
LOC121832899	#N/A	#N/A	1.91382	1.58976	1.75179
LOC120847947	FBgn0004852	Ac76E	2.29505	1.20622	1.75063
LOC115317596	#N/A	#N/A	1.88686	1.61338	1.75012
LOC8053303	FBgn0031896	CG4502	2.15772	1.33998	1.74885
LOC8050440	FBgn0038330	CG14868	1.08561	2.41118	1.74839
LOC121838355	FBgn0287184	FASN3	1.88602	1.60944	1.74773
LOC121833007	#N/A	#N/A	1.54359	1.948	1.74579
LOC8053359	FBgn0259741	CG42395	0.57279	2.91592	1.74436
LOC120844318	FBgn0037996	CG4830	2.1441	1.3418	1.74295
LOC8037624	#N/A	#N/A	1.937	1.54857	1.74279
LOC115319496	#N/A	#N/A	0.667804	2.81653	1.74217
LOC8027428	#N/A	#N/A	1.46708	2.01519	1.74114
LOC115328118	#N/A	#N/A	0.991741	2.48921	1.74048
LOC8034354	#N/A	#N/A	0.986994	2.49355	1.74027
LOC8033005	FBgn0010905	Spn	2.05351	1.42548	1.7395
LOC8041808	FBgn0039156	CG6178	1.27777	2.19853	1.73815
LOC115331698	FBgn0036052	CG10809	0.455684	3.01728	1.73648
LOC120837348	#N/A	#N/A	1.89463	1.57808	1.73635
LOC115329905	FBgn0000330	cm	1.61343	1.8548	1.73412
LOC8031426	FBgn0031309	Tfb4	1.78715	1.67861	1.73288
LOC115322389	FBgn0031485	CG9643	1.27741	2.18615	1.73178
LOC8028048	FBgn0262619	DNAlig1	2.15111	1.31219	1.73165
LOC8043883	FBgn0260747	Chchd2	1.66346	1.79885	1.73115
LOC8053367	FBgn0259110	mmd	0.949775	2.51247	1.73112
LOC8051229	FBgn0037420	CG15597	1.51272	1.94947	1.73109
LOC115332131	FBgn0038738	CG4572	1.31893	2.14279	1.73086
LOC115323394	#N/A	#N/A	0.778169	2.68164	1.72991
LOC121833552	#N/A	#N/A	2.4491	1.00987	1.72948
LOC8050775	#N/A	#N/A	1.48041	1.97687	1.72864
LOC120838968	#N/A	#N/A	1.4415	2.01567	1.72858
LOC8053920	FBgn0264695	Mhc	2.45432	1.00245	1.72839
LOC115321689	#N/A	#N/A	1.35548	2.09875	1.72712
LOC8039253	#N/A	#N/A	2.4474	1.00378	1.72559
LOC115327660	FBgn0005775	Con	2.67838	0.772062	1.72522
LOC8023656	FBgn0010504	kermit	0.884456	2.56447	1.72447
LOC8042942	FBgn0004514	Oct-TyrR	2.22039	1.22852	1.72445
LOC115325026	#N/A	#N/A	1.20131	2.2464	1.72386
LOC121835797	FBgn0037898	Dtd	1.39249	2.04975	1.72112
LOC121837852	#N/A	#N/A	2.3675	1.07467	1.72108
LOC8039455	#N/A	#N/A	0.865919	2.57585	1.72089
LOC8043266	FBgn0027836	Dgp-1	2.77116	0.6705	1.72083
LOC120837341	FBgn0043069	MESK4	2.01779	1.42156	1.71967
LOC120837776	FBgn0029905	Nf-YC	0.43427	3.00379	1.71903
LOC120837893	#N/A	#N/A	2.35976	1.07417	1.71696
LOC8031430	#N/A	#N/A	2.39766	1.03618	1.71692
LOC8053815	#N/A	#N/A	1.14395	2.28986	1.7169
LOC121833304	#N/A	#N/A	0.839922	2.5904	1.71516
LOC120841366	#N/A	#N/A	2.14177	1.28733	1.71455
LOC120842010	#N/A	#N/A	2.01455	1.41218	1.71336
LOC120839880	FBgn0035102	CG7049	1.42041	2.00494	1.71268
LOC8029048	FBgn0263038	CG43333	1.76937	1.65539	1.71238
LOC8052043	FBgn0259209	Mlp60A	1.82065	1.60319	1.71192
LOC8024631	#N/A	#N/A	1.92267	1.49886	1.71076
LOC121832934	#N/A	#N/A	2.46589	0.955225	1.71056
LOC8051518	FBgn0038845	Alp5	0.72545	2.69536	1.7104
LOC8051122	FBgn0040918	schlank	1.25116	2.16855	1.70986
LOC8042376	#N/A	#N/A	1.7726	1.64451	1.70856
LOC8029253	FBgn0000061	al	2.94029	0.476111	1.7082
LOC8040031	#N/A	#N/A	1.58764	1.82833	1.70799
LOC115323826	#N/A	#N/A	0.636275	2.77947	1.70787
LOC120847899	FBgn0265137	Spn42Da	2.31138	1.10258	1.70698
LOC120850769	#N/A	#N/A	1.70017	1.71043	1.7053
LOC8024489	FBgn0032230	lft	2.00128	1.40879	1.70504
LOC120840914	FBgn0267001	Ten-a	0.931963	2.4778	1.70488
LOC115326317	FBgn0015239	Hr78	1.79172	1.618	1.70486
LOC8043103	FBgn0000139	ash2	1.06336	2.34472	1.70404
LOC121048031	FBgn0031753	CG13999	0.782806	2.62481	1.70381
LOC121835576	FBgn0033762	ZnT49B	2.10667	1.30046	1.70356
LOC8032208	FBgn0037142	CG14562	2.36894	1.03737	1.70316
LOC115325339	#N/A	#N/A	2.38059	1.01911	1.69985
LOC8033354	FBgn0039946	ATbp	0.557536	2.84173	1.69963
LOC8051825	FBgn0036697	rogdi	0.798412	2.60014	1.69927
LOC115320099	#N/A	#N/A	1.67572	1.72248	1.6991
LOC121046762	FBgn0263607	l(3)72Dp	1.4191	1.97848	1.69879
LOC8028552	FBgn0035111	Dis3l2	2.13576	1.26167	1.69871
LOC8026324	FBgn0036330	CG11263	1.10845	2.28748	1.69796
LOC8032170	FBgn0000063	Mps1	2.5944	0.800848	1.69762
LOC115323175	#N/A	#N/A	1.52115	1.87202	1.69658
LOC115327428	FBgn0031093	CG9581	1.06795	2.32369	1.69582
LOC120843557	#N/A	#N/A	1.84357	1.54778	1.69568
LOC115329459	#N/A	#N/A	2.86356	0.526134	1.69485
LOC8038667	FBgn0037807	CG6293	1.38233	2.00711	1.69472
LOC8036057	FBgn0036005	pall	2.30175	1.08704	1.6944
LOC8038046	FBgn0000014	abd-A	2.54601	0.841698	1.69385
LOC8034139	FBgn0051040	Cog7	1.12427	2.26326	1.69377
LOC8053401	FBgn0027492	wdb	0.807767	2.57858	1.69317
LOC121838519	#N/A	#N/A	2.32469	1.05961	1.69215
LOC120850893	#N/A	#N/A	1.99486	1.38927	1.69206
LOC8032225	FBgn0000659	fkh	2.44422	0.938359	1.69129
LOC115309144	FBgn0030240	CG2202	1.0254	2.35691	1.69115
LOC8034475	#N/A	#N/A	1.67646	1.70402	1.69024
LOC120851133	#N/A	#N/A	2.02698	1.35285	1.68992
LOC115328488	FBgn0039273	shams	2.4947	0.883691	1.6892
LOC115330720	FBgn0038627	CG7694	2.15492	1.22336	1.68914
LOC8039682	FBgn0052187	CG32187	1.83127	1.54645	1.68886
LOC8026940	FBgn0027066	Eb1	1.33889	2.03511	1.687
LOC8052383	FBgn0029158	Las	1.00431	2.36796	1.68613
LOC115320170	#N/A	#N/A	0.697734	2.67424	1.68599
LOC121835331	FBgn0040273	Spt5	2.39469	0.976748	1.68572
LOC8052428	FBgn0031245	CG3625	2.18594	1.18396	1.68495
LOC8036104	FBgn0285911	Vps16A	2.31248	1.05692	1.6847
LOC121837692	FBgn0037672	sage	1.75913	1.60859	1.68386
LOC115313175	#N/A	#N/A	2.42504	0.942638	1.68384
LOC115311700	#N/A	#N/A	1.53579	1.82898	1.68238
LOC8040396	FBgn0038576	Arp5	2.65892	0.705247	1.68208
LOC8030649	FBgn0085408	Shrm	1.36982	1.99349	1.68165
LOC8030520	FBgn0039536	unc80	1.25536	2.10697	1.68116
LOC8039983	#N/A	#N/A	0.416574	2.94355	1.68006
LOC8040070	FBgn0032066	LManIII	0.400455	2.959	1.67973
LOC115319210	#N/A	#N/A	0.874519	2.48315	1.67883
LOC115314105	#N/A	#N/A	1.71278	1.64451	1.67865
LOC115331651	#N/A	#N/A	2.44422	0.912112	1.67816
LOC8036135	FBgn0052758	Snx27	2.57802	0.775959	1.67699
LOC8027750	FBgn0040038	klhl10	0.861603	2.48789	1.67475
LOC115319451	#N/A	#N/A	1.56629	1.78215	1.67422
LOC120847479	FBgn0020251	sfl	1.09772	2.24652	1.67212
LOC115328232	FBgn0032891	Oseg5	0.310052	3.0338	1.67192
LOC8042643	FBgn0032846	Pyroxd1	2.38078	0.961936	1.67136
LOC8039679	#N/A	#N/A	1.02858	2.31377	1.67118
LOC8039809	FBgn0032721	CG10602	2.91664	0.425575	1.67111
LOC8033188	FBgn0035867	CG13671	2.52395	0.817215	1.67058
LOC8024500	FBgn0026375	RhoGAPp190	2.17961	1.16147	1.67054
LOC8030459	FBgn0003513	ss	2.37512	0.965813	1.67047
LOC8042050	#N/A	#N/A	1.6385	1.70211	1.6703
LOC8026542	#N/A	#N/A	2.01552	1.3226	1.66906
LOC121045818	#N/A	#N/A	1.25527	2.08202	1.66864
LOC8031776	#N/A	#N/A	1.06554	2.26849	1.66702
LOC8042401	FBgn0022343	CG3760	1.33959	1.99362	1.6666
LOC115318788	#N/A	#N/A	1.58961	1.7428	1.66621
LOC115330934	FBgn0017414	cag	1.07816	2.25365	1.6659
LOC8051231	#N/A	#N/A	1.96823	1.36213	1.66518
LOC115322205	FBgn0030611	CG15027	2.51225	0.817215	1.66473
LOC121836620	#N/A	#N/A	2.4782	0.847436	1.66282
LOC8023981	FBgn0052227	gogo	1.6915	1.62984	1.66067
LOC8051554	FBgn0004003	wbl	2.36329	0.957818	1.66055
LOC8033195	#N/A	#N/A	2.14534	1.17556	1.66045
LOC115324525	#N/A	#N/A	1.1342	2.18624	1.66022
LOC8041554	FBgn0250911	CG42245	0.877817	2.4424	1.66011
LOC120849031	#N/A	#N/A	0.648049	2.66894	1.65849
LOC8037358	FBgn0032811	Pmvk	2.13989	1.17321	1.65655
LOC120849657	#N/A	#N/A	1.30839	2.00445	1.65642
LOC115330370	#N/A	#N/A	1.80341	1.50844	1.65593
LOC115315996	#N/A	#N/A	2.67857	0.632924	1.65575
LOC8030475	FBgn0035333	CG1317	2.04645	1.26355	1.655
LOC121835297	#N/A	#N/A	1.81378	1.49611	1.65495
LOC8024501	#N/A	#N/A	1.38251	1.9268	1.65465
LOC115316091	FBgn0035438	Gtpx	1.33177	1.97716	1.65447
LOC8036984	FBgn0034067	CG8399	1.6166	1.68982	1.65321
LOC120840048	#N/A	#N/A	2.44845	0.857673	1.65306
LOC121838169	#N/A	#N/A	1.49897	1.8059	1.65244
LOC120837602	FBgn0039338	XNP	2.07335	1.23134	1.65234
LOC8052995	FBgn0000239	bur	1.66105	1.64353	1.65229
LOC115311123	#N/A	#N/A	3.06229	0.242042	1.65216
LOC8040126	FBgn0031813	Acox3	1.64566	1.65776	1.65171
LOC121835582	FBgn0037943	CG14722	1.92635	1.37454	1.65045
LOC115319697	FBgn0033631	Sod3	1.69854	1.60185	1.65019
LOC8025369	#N/A	#N/A	1.48164	1.81764	1.64964
LOC8050709	#N/A	#N/A	1.10504	2.19215	1.64859
LOC115322442	#N/A	#N/A	2.11016	1.18669	1.64842
LOC120838608	#N/A	#N/A	1.09033	2.20579	1.64806
LOC8038523	#N/A	#N/A	2.26789	1.02803	1.64796
LOC8053179	FBgn0031174	CG1486	1.96166	1.33382	1.64774
LOC8030894	FBgn0051550	CG31550	1.76183	1.53251	1.64717
LOC115325144	FBgn0015664	Dref	1.07173	2.22047	1.6461
LOC115326851	#N/A	#N/A	1.41231	1.87713	1.64472
LOC8027031	FBgn0052409	CG32409	0.679397	2.60991	1.64465
LOC115309982	FBgn0034054	CG8366	1.59891	1.68846	1.64368
LOC8031503	FBgn0037702	CG8176	2.66456	0.622184	1.64337
LOC8031760	FBgn0032889	CG9331	0.884456	2.39785	1.64115
LOC8029548	FBgn0051999	CG31999	2.03665	1.24444	1.64054
LOC115314446	FBgn0028513	CG9254	1.48414	1.79691	1.64053
LOC8031529	FBgn0053182	Kdm4B	1.80665	1.47342	1.64003
LOC8033156	#N/A	#N/A	1.28249	1.99736	1.63992
LOC8041568	FBgn0085443	spri	0.586583	2.69308	1.63983
LOC8051788	FBgn0030640	CG6294	0.206678	3.07266	1.63967
LOC8032668	FBgn0036984	CG13248	1.81152	1.46647	1.639
LOC121837695	FBgn0030086	CCT2	1.99564	1.27977	1.63771
LOC120837873	FBgn0034381	List	0.519706	2.74995	1.63483
LOC8041835	FBgn0011660	Pms2	2.6127	0.654705	1.6337
LOC8038443	FBgn0085212	CG34183	0.658111	2.60797	1.63304
LOC8038033	FBgn0001139	gro	1.91653	1.3485	1.63252
LOC115320136	#N/A	#N/A	1.4859	1.77903	1.63247
LOC115313811	FBgn0052187	CG32187	1.59166	1.67213	1.63189
LOC8030868	FBgn0032879	CarT	2.11856	1.14217	1.63037
LOC8029605	FBgn0051800	CG31800	1.83245	1.42734	1.62989
LOC8054081	FBgn0031990	PAPLA1	2.34841	0.910872	1.62964
LOC121046194	#N/A	#N/A	0.364144	2.89463	1.62939
LOC8053115	FBgn0054049	CG34049	1.61921	1.63776	1.62849
LOC8035324	FBgn0031664	CG8892	1.67675	1.57975	1.62825
LOC8037894	#N/A	#N/A	1.28219	1.97334	1.62777
LOC121047443	#N/A	#N/A	0.788586	2.46685	1.62772
LOC8034602	FBgn0024251	bbx	1.38185	1.87335	1.6276
LOC115332138	#N/A	#N/A	1.51097	1.74352	1.62725
LOC8039647	FBgn0004370	Ptp10D	1.65864	1.59558	1.62711
LOC8028204	FBgn0023540	CG3630	2.07141	1.18259	1.627
LOC8038484	FBgn0243516	Vrp1	1.04203	2.21192	1.62698
LOC8036534	#N/A	#N/A	1.53579	1.71806	1.62693
LOC8026373	FBgn0050181	ppk3	1.19893	2.05433	1.62663
LOC120837719	FBgn0015924	crq	2.03493	1.21791	1.62642
LOC115319083	#N/A	#N/A	1.87854	1.37422	1.62638
LOC8026572	FBgn0029970	Nek2	2.54444	0.707833	1.62614
LOC121832887	#N/A	#N/A	0.853686	2.39785	1.62577
LOC8028277	FBgn0051665	wry	1.34189	1.90904	1.62547
LOC8032858	#N/A	#N/A	2.1609	1.08998	1.62544
LOC8051626	FBgn0033629	Tsp47F	1.61645	1.63384	1.62515
LOC120846818	#N/A	#N/A	1.89966	1.34838	1.62402
LOC8054079	FBgn0037638	CG8379	0.706925	2.54095	1.62394
LOC8042902	#N/A	#N/A	1.58306	1.66378	1.62342
LOC121835250	FBgn0035160	hng3	2.22981	1.01514	1.62248
LOC120841494	#N/A	#N/A	1.35552	1.88911	1.62231
LOC8036249	FBgn0264491	how	1.76873	1.4755	1.62212
LOC121833450	FBgn0034197	Cda9	1.86627	1.37765	1.62196
LOC8024960	FBgn0031119	CG1812	1.088	2.15198	1.61999
LOC115315009	FBgn0032208	Ufd4	1.82781	1.41192	1.61986
LOC115314119	FBgn0029913	Cht11	0.92775	2.31191	1.61983
LOC8050940	#N/A	#N/A	2.06164	1.17711	1.61937
LOC8052543	FBgn0267429	lovit	2.49436	0.743403	1.61888
LOC120843470	#N/A	#N/A	1.19049	2.04576	1.61812
LOC121048246	#N/A	#N/A	1.74151	1.49439	1.61795
LOC115324437	#N/A	#N/A	1.44383	1.79078	1.61731
LOC8043805	FBgn0034035	Gmppa	0.958607	2.27543	1.61702
LOC120841451	#N/A	#N/A	1.5438	1.68975	1.61678
LOC115319518	#N/A	#N/A	1.52024	1.7126	1.61642
LOC120840582	#N/A	#N/A	0.215704	3.01677	1.61623
LOC8041691	FBgn0085638	CG41378	1.45596	1.77601	1.61598
LOC8029649	FBgn0030598	CG9503	1.04117	2.19029	1.61573
LOC8038901	FBgn0030615	Cyp4s3	1.71478	1.51567	1.61523
LOC121833211	FBgn0034943	Fmo-1	1.05654	2.17268	1.61461
LOC8037471	#N/A	#N/A	0.547922	2.67936	1.61364
LOC120836302	FBgn0041630	Hexo1	0.64919	2.57721	1.6132
LOC8024046	FBgn0036230	CG11570	0.977242	2.24876	1.613
LOC8040786	FBgn0050048	CG30048	2.04264	1.18	1.61132
LOC115309967	#N/A	#N/A	0.421074	2.80096	1.61102
LOC8034718	FBgn0011710	Septin1	1.27074	1.95129	1.61101
LOC8031005	FBgn0035715	Ist1	0.798002	2.42377	1.61089
LOC120836423	FBgn0032857	CG10947	1.30995	1.91084	1.61039
LOC8031081	#N/A	#N/A	2.19608	1.02443	1.61026
LOC120845195	#N/A	#N/A	1.98101	1.23944	1.61023
LOC8026953	FBgn0033556	CG12343	2.12439	1.09041	1.6074
LOC115328424	#N/A	#N/A	1.72439	1.49037	1.60738
LOC8023161	FBgn0033983	Agps	0.979059	2.23558	1.60732
LOC8035126	FBgn0030608	Lsd-2	1.79288	1.42156	1.60722
LOC8038677	#N/A	#N/A	1.18491	2.02941	1.60716
LOC121837630	FBgn0052095	CG32095	1.42767	1.78569	1.60668
LOC8051846	FBgn0016970	l(2)k10201	1.63888	1.57196	1.60542
LOC8030665	FBgn0039639	Alg13	2.02166	1.18729	1.60448
LOC120843730	#N/A	#N/A	1.73311	1.47556	1.60434
LOC115310624	#N/A	#N/A	1.08598	2.12228	1.60413
LOC8051218	FBgn0028481	Tmtc2	2.12532	1.08271	1.60401
LOC8035853	FBgn0033169	CG11123	2.52156	0.685606	1.60358
LOC8032025	FBgn0013469	klu	1.80154	1.4056	1.60357
LOC8024949	FBgn0025777	homer	2.71844	0.487329	1.60289
LOC121835472	FBgn0026573	ADD1	2.17486	1.03063	1.60274
LOC115325487	FBgn0030638	CG11655	1.25333	1.94889	1.60111
LOC8032706	#N/A	#N/A	1.33813	1.86372	1.60093
LOC8026636	FBgn0015513	mbc	1.93308	1.26573	1.5994
LOC8040742	FBgn0033904	CG18327	2.15774	1.03581	1.59677
LOC115308697	FBgn0004167	kst	0.917753	2.27455	1.59615
LOC115331685	FBgn0061356	Hao	1.88659	1.30435	1.59547
LOC120841006	#N/A	#N/A	2.45921	0.731469	1.59534
LOC8052183	FBgn0031005	Hs3st-B	1.81149	1.37787	1.59468
LOC8033202	FBgn0286813	SRPK	1.28191	1.90644	1.59417
LOC8023610	FBgn0013771	Cyp6a9	1.37587	1.81132	1.5936
LOC115327922	#N/A	#N/A	0.972202	2.21301	1.59261
LOC8039795	FBgn0004795	retn	1.37467	1.81034	1.5925
LOC8037218	FBgn0035696	Best2	1.10044	2.08448	1.59246
LOC8025391	FBgn0030457	CG12096	1.43026	1.75454	1.5924
LOC121833119	#N/A	#N/A	1.60854	1.57533	1.59193
LOC120844092	FBgn0028990	Spn27A	1.52822	1.65539	1.59181
LOC120839212	#N/A	#N/A	2.38449	0.797948	1.59122
LOC120846428	#N/A	#N/A	1.42172	1.75993	1.59082
LOC8037145	FBgn0264001	bru3	1.79407	1.38556	1.58981
LOC115330304	#N/A	#N/A	0.604656	2.57463	1.58964
LOC8041175	FBgn0027496	epsilonCOP	0.72545	2.45321	1.58933
LOC8041450	FBgn0023177	Pp4-19C	2.01012	1.16608	1.5881
LOC8031023	FBgn0286198	LKRSDH	1.34547	1.82962	1.58754
LOC8053428	FBgn0037660	beag	2.75627	0.418779	1.58752
LOC8034124	FBgn0053096	CG33096	1.94127	1.23372	1.5875
LOC8039120	#N/A	#N/A	1.58991	1.58451	1.58721
LOC8033544	FBgn0030354	Upf1	1.31064	1.86372	1.58718
LOC8043036	FBgn0028664	VhaM9.7-c	1.19572	1.97852	1.58712
LOC121833930	FBgn0000404	CycA	2.34374	0.829152	1.58645
LOC120837952	#N/A	#N/A	0.944201	2.22653	1.58536
LOC121833174	#N/A	#N/A	1.96557	1.20507	1.58532
LOC120838522	#N/A	#N/A	1.78115	1.38865	1.5849
LOC115315005	#N/A	#N/A	1.95206	1.217	1.58453
LOC121834818	FBgn0036150	Ir68a	1.2385	1.92797	1.58324
LOC8050627	FBgn0034136	DAT	0.305386	2.86062	1.58301
LOC120846335	#N/A	#N/A	0.977572	2.18785	1.58271
LOC8031975	FBgn0265137	Spn42Da	0.691542	2.47374	1.58264
LOC8037940	#N/A	#N/A	2.24937	0.914959	1.58216
LOC8030043	#N/A	#N/A	1.66107	1.50319	1.58213
LOC8052738	FBgn0265191	Gyg	0.800163	2.36386	1.58201
LOC115316745	#N/A	#N/A	1.76483	1.39901	1.58192
LOC8037676	FBgn0039915	Gat	0.107199	3.0566	1.5819
LOC8028458	FBgn0034580	Cht8	1.80518	1.35852	1.58185
LOC121834264	FBgn0038479	CG17477	1.6726	1.49101	1.58181
LOC115316203	#N/A	#N/A	2.02287	1.13826	1.58056
LOC120844733	FBgn0004777	Ccp84Ag	1.19481	1.96293	1.57887
LOC8039100	FBgn0038327	Trax	1.95774	1.19699	1.57736
LOC8050411	FBgn0029911	CG14435	1.32207	1.83221	1.57714
LOC8053768	FBgn0000121	Arr2	1.93528	1.21889	1.57709
LOC115309426	#N/A	#N/A	2.28559	0.867292	1.57644
LOC115327197	#N/A	#N/A	2.07751	1.07462	1.57606
LOC120842252	FBgn0034558	Cib2	0.468368	2.6834	1.57588
LOC121836719	#N/A	#N/A	0.815791	2.33538	1.57558
LOC121837089	#N/A	#N/A	1.63227	1.5184	1.57534
LOC115312692	#N/A	#N/A	2.43224	0.716767	1.57451
LOC115311229	FBgn0030240	CG2202	0.319547	2.82889	1.57422
LOC121833813	#N/A	#N/A	1.09371	2.05457	1.57414
LOC8030311	#N/A	#N/A	0.859303	2.28892	1.57411
LOC120846886	#N/A	#N/A	1.75711	1.39053	1.57382
LOC8035787	FBgn0029594	Coa8	0.901045	2.24598	1.57351
LOC8025429	FBgn0003345	sd	2.3893	0.757533	1.57342
LOC115324401	#N/A	#N/A	1.84909	1.29681	1.57295
LOC121046162	#N/A	#N/A	1.4859	1.65659	1.57125
LOC120849601	#N/A	#N/A	1.91995	1.22254	1.57125
LOC115312160	#N/A	#N/A	2.46228	0.680186	1.57123
LOC8052039	FBgn0035523	Ctl1	1.0399	2.10185	1.57087
LOC115318596	#N/A	#N/A	1.13063	2.01015	1.57039
LOC115314770	#N/A	#N/A	1.25947	1.88018	1.56983
LOC8023317	FBgn0015024	CkIalpha	2.66458	0.473299	1.56894
LOC121833418	#N/A	#N/A	1.38602	1.75176	1.56889
LOC120836809	FBgn0029629	eIF3g1	1.30073	1.83627	1.5685
LOC115318910	FBgn0039697	Etfb	1.64378	1.49206	1.56792
LOC115322176	#N/A	#N/A	2.27487	0.86094	1.56791
LOC8023346	FBgn0030761	CG9784	2.15772	0.976953	1.56733
LOC8053728	FBgn0040397	CG3655	1.85428	1.27977	1.56702
LOC8039112	FBgn0031631	CG3225	1.56315	1.57088	1.56702
LOC8032967	FBgn0032407	Pex19	2.16587	0.966335	1.5661
LOC120838147	#N/A	#N/A	2.68432	0.447806	1.56606
LOC8027700	FBgn0000147	aurA	1.75367	1.37742	1.56555
LOC8034059	FBgn0020248	stet	1.69095	1.4379	1.56442
LOC121837514	FBgn0243516	Vrp1	1.08422	2.04442	1.56432
LOC8023435	FBgn0259216	RhoGAP102A	1.11798	2.01015	1.56406
LOC120842255	FBgn0039765	mRpS18C	1.49767	1.62958	1.56362
LOC8036217	#N/A	#N/A	2.52616	0.600569	1.56337
LOC8028283	FBgn0259735	mtgo	1.19813	1.9268	1.56246
LOC8053683	FBgn0038811	Pus1	0.870375	2.25347	1.56192
LOC8032138	#N/A	#N/A	1.55547	1.56823	1.56185
LOC8028834	#N/A	#N/A	1.15485	1.96815	1.5615
LOC8041781	FBgn0023510	Rbcn-3B	1.12132	2.00079	1.56105
LOC8025186	FBgn0051632	sens-2	2.58183	0.540276	1.56105
LOC120845422	#N/A	#N/A	1.31273	1.8093	1.56102
LOC8025598	FBgn0039855	CG1638	2.02114	1.09975	1.56045
LOC115312822	#N/A	#N/A	1.64558	1.47165	1.55862
LOC120835974	FBgn0033000	CG14464	1.68988	1.42571	1.5578
LOC8030227	FBgn0038546	CG7379	1.15768	1.95735	1.55751
LOC8051485	FBgn0038319	mRpL9	1.90668	1.20825	1.55746
LOC8023590	#N/A	#N/A	1.64064	1.47367	1.55716
LOC120835945	#N/A	#N/A	1.33561	1.77848	1.55705
LOC8040488	#N/A	#N/A	1.34777	1.76591	1.55684
LOC8030791	FBgn0039336	CG4553	1.53754	1.57572	1.55663
LOC120835939	FBgn0050344	CG30344	0.945578	2.16767	1.55662
LOC120845829	FBgn0004619	GluRIA	1.52135	1.59123	1.55629
LOC115324258	FBgn0029667	Gas8	0.678754	2.43249	1.55562
LOC121837696	#N/A	#N/A	0.706859	2.40296	1.55491
LOC8036124	FBgn0087011	CG41520	1.67266	1.43525	1.55396
LOC8026187	FBgn0034141	Dolk	1.69752	1.40985	1.55368
LOC8051436	FBgn0003964	usp	0.811381	2.29488	1.55313
LOC8037077	#N/A	#N/A	1.44254	1.66322	1.55288
LOC120838712	FBgn0004861	ph-p	1.71602	1.38907	1.55255
LOC8031449	FBgn0039667	FipoQ	1.99723	1.10733	1.55228
LOC120846612	#N/A	#N/A	0.128573	2.97502	1.5518
LOC8027989	#N/A	#N/A	0.878703	2.22458	1.55164
LOC120843892	FBgn0030578	CG5347	1.37583	1.72522	1.55053
LOC120840811	#N/A	#N/A	0.419954	2.68069	1.55032
LOC121833743	#N/A	#N/A	1.84282	1.25696	1.54989
LOC8025354	FBgn0043903	dome	1.78286	1.31617	1.54951
LOC8029917	#N/A	#N/A	1.83245	1.26539	1.54892
LOC8031502	FBgn0039459	IntS12	1.59212	1.50504	1.54858
LOC121833340	FBgn0033264	Nup50	1.55297	1.54379	1.54838
LOC8025917	FBgn0035169	Dci	1.6103	1.4856	1.54795
LOC121835190	#N/A	#N/A	1.66172	1.43387	1.5478
LOC115333102	FBgn0032612	CG13282	1.41421	1.68112	1.54767
LOC121832965	#N/A	#N/A	2.54708	0.548121	1.5476
LOC115318920	#N/A	#N/A	1.42101	1.67358	1.54729
LOC115317728	#N/A	#N/A	1.15083	1.94306	1.54694
LOC120841386	#N/A	#N/A	1.1491	1.94451	1.5468
LOC121834706	#N/A	#N/A	1.23561	1.85792	1.54677
LOC8039201	FBgn0261811	pico	0.826843	2.26654	1.54669
LOC115326762	FBgn0023023	CRMP	1.51857	1.57409	1.54633
LOC8029146	FBgn0265726	Nna1	1.61678	1.47367	1.54523
LOC115333153	FBgn0262866	S6kII	0.927272	2.16094	1.54411
LOC121837171	#N/A	#N/A	0.816873	2.26986	1.54336
LOC8029950	FBgn0039056	CenB1A	1.26189	1.82362	1.54276
LOC115317702	#N/A	#N/A	1.04117	2.04391	1.54254
LOC120849797	#N/A	#N/A	1.63171	1.45321	1.54246
LOC8030143	#N/A	#N/A	1.48512	1.59688	1.541
LOC8035607	FBgn0013972	Gycalpha99B	1.5761	1.50519	1.54065
LOC8040654	#N/A	#N/A	1.5296	1.55153	1.54056
LOC120846754	FBgn0265190	PIG-S	2.57675	0.504095	1.54042
LOC121834202	#N/A	#N/A	2.18729	0.890759	1.53902
LOC8024836	#N/A	#N/A	1.70976	1.36776	1.53876
LOC8042922	FBgn0005636	nvy	2.07606	1.00106	1.53856
LOC120848638	FBgn0040089	meso18E	0.399768	2.6772	1.53848
LOC8036283	#N/A	#N/A	2.54397	0.532969	1.53847
LOC8042734	FBgn0035844	CG13676	2.16176	0.911332	1.53655
LOC8023558	FBgn0020647	KrT95D	1.53617	1.53639	1.53628
LOC8036279	FBgn0033891	CG8067	1.16064	1.91154	1.53609
LOC8027768	#N/A	#N/A	0.788532	2.28347	1.536
LOC115326839	#N/A	#N/A	1.16867	1.90299	1.53583
LOC8025424	FBgn0025457	Bub3	2.09684	0.974162	1.5355
LOC8031867	FBgn0287204	Cog8	1.6524	1.41651	1.53445
LOC8038051	FBgn0003944	Ubx	1.11874	1.94923	1.53399
LOC8028426	#N/A	#N/A	1.06797	1.99736	1.53266
LOC8039584	FBgn0030289	GCS1	2.03356	1.03143	1.5325
LOC8051671	#N/A	#N/A	1.67276	1.3906	1.53168
LOC8042233	#N/A	#N/A	1.69473	1.36776	1.53124
LOC8029763	FBgn0032129	jp	0.844057	2.21708	1.53057
LOC8051288	FBgn0004914	Hnf4	1.62573	1.43403	1.52988
LOC120840587	#N/A	#N/A	1.28282	1.77526	1.52904
LOC8032966	FBgn0003941	RpL40	1.22679	1.83106	1.52893
LOC115315739	FBgn0027866	CG9776	2.67838	0.378813	1.5286
LOC115311732	#N/A	#N/A	0.895274	2.16178	1.52853
LOC8035929	FBgn0004373	fwd	1.35943	1.69624	1.52784
LOC8040024	FBgn0033915	Snrk	1.41552	1.64001	1.52777
LOC8042892	FBgn0038890	sp3	0.527156	2.5267	1.52693
LOC8032817	#N/A	#N/A	0.944928	2.10891	1.52692
LOC8034503	FBgn0036921	RhoGDI	0.688712	2.36454	1.52662
LOC8029152	#N/A	#N/A	1.91389	1.1393	1.5266
LOC8027587	FBgn0005631	robo1	0.580242	2.47197	1.52611
LOC8034244	FBgn0023441	fus	1.39686	1.65486	1.52586
LOC120850568	FBgn0016034	mael	1.78968	1.26143	1.52555
LOC8053869	FBgn0051729	CG31729	0.69037	2.35851	1.52444
LOC8039276	FBgn0053531	Ddr	1.57334	1.4755	1.52442
LOC8039892	FBgn0010215	alpha-Cat	1.15389	1.89466	1.52427
LOC115320727	FBgn0031099	CG17065	1.24301	1.80543	1.52422
LOC115321899	FBgn0250755	CG42233	2.20651	0.841879	1.52419
LOC8027381	#N/A	#N/A	1.84848	1.19836	1.52342
LOC115331359	#N/A	#N/A	2.13322	0.912787	1.523
LOC115314366	FBgn0030240	CG2202	0.416824	2.62915	1.52299
LOC115322872	FBgn0034887	St1	1.32003	1.72587	1.52295
LOC8040056	FBgn0031820	Daxx	1.03368	2.0117	1.52269
LOC8052092	FBgn0038984	AdipoR	1.09772	1.94638	1.52205
LOC8030963	#N/A	#N/A	2.1093	0.933749	1.52152
LOC115308425	FBgn0033208	mRpL52	0.421074	2.61935	1.52021
LOC8041289	FBgn0040777	CG14767	1.28249	1.75751	1.52
LOC115313831	FBgn0052590	CG32590	1.28521	1.75434	1.51977
LOC121835298	#N/A	#N/A	1.71059	1.32865	1.51962
LOC115327877	FBgn0038787	CG4360	1.47842	1.5601	1.51926
LOC8034104	FBgn0001565	Ddx56	1.23861	1.79918	1.5189
LOC8033572	FBgn0035969	CG4476	2.06238	0.974735	1.51856
LOC120843583	#N/A	#N/A	1.18448	1.85239	1.51843
LOC121837247	FBgn0004862	bap	2.43965	0.596399	1.51803
LOC8053777	#N/A	#N/A	1.932	1.1038	1.5179
LOC115316220	FBgn0037895	bumpel	1.39158	1.64353	1.51756
LOC8032248	FBgn0261787	brun	0.743523	2.29125	1.51739
LOC8025508	FBgn0050344	CG30344	1.00517	2.02941	1.51729
LOC8030353	FBgn0261244	inaE	1.621	1.4075	1.51425
LOC120839933	FBgn0031703	Acsf2	1.85974	1.16787	1.51381
LOC121836326	#N/A	#N/A	2.14555	0.880744	1.51315
LOC120836893	#N/A	#N/A	0.992764	2.03258	1.51267
LOC8040414	FBgn0003495	spz	2.2965	0.728484	1.51249
LOC8041619	FBgn0261808	cu	1.78968	1.23464	1.51216
LOC120849024	FBgn0030012	CG18262	1.37851	1.64451	1.51151
LOC8023901	FBgn0001995	mRpL4	1.61361	1.40785	1.51073
LOC8030291	FBgn0016119	ATPsynCF6	1.44277	1.57409	1.50843
LOC120844567	#N/A	#N/A	1.38185	1.63479	1.50832
LOC8033899	FBgn0039094	CG10184	1.53019	1.48555	1.50787
LOC8025958	FBgn0038720	CG6231	1.79307	1.22202	1.50754
LOC115319072	FBgn0038735	MICU3	1.7496	1.26545	1.50753
LOC8031837	FBgn0267336	Glut4EF	0.938623	2.07634	1.50748
LOC8028036	FBgn0000032	Acph-1	1.21148	1.80247	1.50697
LOC115325318	#N/A	#N/A	0.981924	2.03201	1.50697
LOC8038241	#N/A	#N/A	1.52893	1.48184	1.50538
LOC120837764	FBgn0261477	slim	0.913427	2.09531	1.50437
LOC120841385	FBgn0027865	Tsp96F	0.103777	2.90441	1.50409
LOC8043438	FBgn0030598	CG9503	2.45469	0.552733	1.50371
LOC115309196	FBgn0051266	CG31266	0.639085	2.36776	1.50342
LOC8031777	#N/A	#N/A	1.25687	1.74521	1.50104
LOC8030511	#N/A	#N/A	1.78968	1.21176	1.50072
LOC8035030	#N/A	#N/A	1.61583	1.38535	1.50059
LOC8034859	FBgn0035155	RabX6	1.01085	1.98957	1.50021
LOC120845762	FBgn0000404	CycA	2.6301	0.368445	1.49927
LOC121832869	FBgn0017414	cag	2.13738	0.861129	1.49925
LOC8031592	#N/A	#N/A	0.941726	2.05232	1.49702
LOC8052123	#N/A	#N/A	0.850473	2.14196	1.49622
LOC120849034	#N/A	#N/A	0.933861	2.05785	1.49585
LOC120842725	#N/A	#N/A	1.3444	1.6471	1.49575
LOC8042354	FBgn0001316	klar	2.39264	0.598858	1.49575
LOC121047116	#N/A	#N/A	1.18025	1.81107	1.49566
LOC8039526	#N/A	#N/A	2.11242	0.878079	1.49525
LOC8043646	FBgn0020272	mst	1.367	1.6224	1.4947
LOC8037517	#N/A	#N/A	2.03665	0.951752	1.4942
LOC121835840	FBgn0037633	CG9839	0.666795	2.32094	1.49387
LOC8029513	FBgn0038342	B9d1	1.31135	1.67227	1.49181
LOC8039663	FBgn0283438	CG46280	1.94203	1.03949	1.49076
LOC120844222	#N/A	#N/A	1.10901	1.87099	1.49
LOC8042924	FBgn0013275	Hsp70Aa	0.71451	2.2651	1.48981
LOC8051297	FBgn0033357	Tom7	2.33044	0.64861	1.48953
LOC8053910	#N/A	#N/A	1.76085	1.21813	1.48949
LOC8035889	#N/A	#N/A	1.66706	1.31035	1.48871
LOC8025192	FBgn0027538	beta4GalNAcTA	2.28861	0.688776	1.48869
LOC115318640	FBgn0038055	trus	1.04324	1.93405	1.48864
LOC8041773	FBgn0288856	peo	1.55377	1.42208	1.48793
LOC120838078	#N/A	#N/A	1.00499	1.96972	1.48736
LOC115330130	#N/A	#N/A	0.671172	2.30287	1.48702
LOC8023923	#N/A	#N/A	1.28405	1.6892	1.48662
LOC8053561	#N/A	#N/A	2.04554	0.925293	1.48542
LOC8031250	#N/A	#N/A	0.475228	2.49541	1.48532
LOC120848712	FBgn0035642	CG18586	0.658111	2.31191	1.48501
LOC121835838	#N/A	#N/A	1.64384	1.3255	1.48467
LOC120845257	#N/A	#N/A	2.46021	0.508694	1.48445
LOC8030343	FBgn0266186	Vamp7	1.09772	1.87105	1.48439
LOC115327265	FBgn0015777	nrv2	1.78968	1.17773	1.48371
LOC120838564	FBgn0010292	bys	1.0254	1.94135	1.48337
LOC8053047	FBgn0263199	Galk	1.04844	1.91815	1.4833
LOC121048692	FBgn0037350	Dph4	2.13345	0.832801	1.48312
LOC8039894	FBgn0039668	Trc8	2.06515	0.897395	1.48127
LOC115325373	FBgn0043362	bchs	0.108028	2.85437	1.4812
LOC121835927	#N/A	#N/A	2.38616	0.576165	1.48116
LOC8028451	FBgn0024194	rasp	1.9611	0.999653	1.48038
LOC8052085	FBgn0035878	CG7182	1.88602	1.07417	1.4801
LOC8041834	#N/A	#N/A	2.27122	0.688946	1.48008
LOC121836453	#N/A	#N/A	2.28837	0.670094	1.47923
LOC8024066	#N/A	#N/A	2.10107	0.857298	1.47918
LOC8027814	FBgn0259222	CG42322	1.44482	1.51346	1.47914
LOC115332269	#N/A	#N/A	1.74995	1.20825	1.4791
LOC8053589	#N/A	#N/A	2.77237	0.185692	1.47903
LOC121048219	FBgn0262534	CG43088	1.20869	1.74739	1.47804
LOC115323543	FBgn0050259	CG30259	1.05088	1.90382	1.47735
LOC115329209	FBgn0027497	Madm	1.93779	1.01563	1.47671
LOC120848190	#N/A	#N/A	1.74208	1.21127	1.47668
LOC115309139	#N/A	#N/A	1.40538	1.5476	1.47649
LOC115315002	#N/A	#N/A	0.966094	1.98527	1.47568
LOC120837397	#N/A	#N/A	1.92325	1.02764	1.47545
LOC8051813	FBgn0052549	Nt5b	0.898631	2.05128	1.47496
LOC121838492	#N/A	#N/A	1.30315	1.64643	1.47479
LOC115314811	#N/A	#N/A	1.51723	1.43222	1.47472
LOC120841574	#N/A	#N/A	1.33894	1.6097	1.47432
LOC8038228	#N/A	#N/A	1.00398	1.94451	1.47425
LOC8040282	FBgn0010339	128up	0.993235	1.95347	1.47335
LOC121836646	#N/A	#N/A	1.01708	1.92746	1.47227
LOC8053535	FBgn0033557	CG12325	1.46787	1.4755	1.47169
LOC120849748	FBgn0029088	disp	0.857454	2.08102	1.46924
LOC8052826	FBgn0051140	CG31140	1.96912	0.969319	1.46922
LOC120843729	#N/A	#N/A	1.72587	1.21212	1.46899
LOC121048036	#N/A	#N/A	1.69741	1.24054	1.46897
LOC121838531	#N/A	#N/A	0.397202	2.53951	1.46836
LOC115331147	FBgn0031479	Prx6a	0.945655	1.99042	1.46804
LOC8027390	#N/A	#N/A	1.22704	1.70666	1.46685
LOC8053391	FBgn0036486	Msh6	2.13267	0.800848	1.46676
LOC115325356	#N/A	#N/A	1.34616	1.58628	1.46622
LOC115313362	#N/A	#N/A	1.77692	1.15498	1.46595
LOC8027962	FBgn0031437	Arpc5	1.42558	1.50518	1.46538
LOC8044099	FBgn0264075	tgo	2.66742	0.257031	1.46223
LOC121047258	#N/A	#N/A	1.74946	1.17422	1.46184
LOC121833050	#N/A	#N/A	1.90518	1.0166	1.46089
LOC120843345	#N/A	#N/A	1.33494	1.58677	1.46085
LOC8040390	#N/A	#N/A	1.12142	1.79868	1.46005
LOC8043029	#N/A	#N/A	0.814146	2.1056	1.45987
LOC121833002	FBgn0039157	Myo95E	1.7726	1.14708	1.45984
LOC8034098	FBgn0035204	Nt5a	0.439257	2.47966	1.45946
LOC8033236	FBgn0027376	rha	1.7509	1.16787	1.45939
LOC8035390	FBgn0086355	Tpi	2.26261	0.655372	1.45899
LOC121838239	#N/A	#N/A	1.2646	1.6524	1.4585
LOC8042220	#N/A	#N/A	0.584292	2.33245	1.45837
LOC8040283	FBgn0030511	CG11158	1.5506	1.36608	1.45834
LOC115330816	#N/A	#N/A	1.94127	0.974981	1.45813
LOC8032421	#N/A	#N/A	2.30041	0.615002	1.45771
LOC8029685	#N/A	#N/A	2.33525	0.578758	1.45701
LOC120849051	#N/A	#N/A	1.05183	1.86167	1.45675
LOC8043437	FBgn0035035	Samtor	1.4555	1.45762	1.45656
LOC120842838	FBgn0039396	CCAP-R	0.993876	1.91775	1.45581
LOC115331674	FBgn0035486	Gr64d	2.02398	0.887496	1.45574
LOC8036677	FBgn0033474	CG1407	2.33338	0.577903	1.45564
LOC8030624	FBgn0035436	CG12016	0.975186	1.93592	1.45555
LOC8034198	FBgn0036987	CG5274	2.32271	0.587539	1.45513
LOC8026229	FBgn0260388	CG42514	1.57365	1.33633	1.45499
LOC115325703	#N/A	#N/A	0.791532	2.11697	1.45425
LOC8030484	#N/A	#N/A	1.50489	1.40353	1.45421
LOC121836373	#N/A	#N/A	1.04912	1.85883	1.45398
LOC8037143	FBgn0286506	Mpi	1.57404	1.33193	1.45299
LOC8043864	FBgn0036771	Wdr92	1.24639	1.65936	1.45288
LOC121832957	#N/A	#N/A	1.83511	1.07007	1.45259
LOC8053956	FBgn0039831	CG12054	1.15341	1.75176	1.45258
LOC121046950	#N/A	#N/A	1.54975	1.35302	1.45138
LOC115314665	#N/A	#N/A	1.39011	1.51256	1.45134
LOC115331473	#N/A	#N/A	0.944201	1.95774	1.45097
LOC8031246	FBgn0037046	CG10581	1.68328	1.21861	1.45094
LOC8027343	FBgn0039294	Cad96Cb	2.04457	0.857235	1.4509
LOC121836325	FBgn0260468	CG7950	1.65722	1.24369	1.45046
LOC120839930	#N/A	#N/A	1.75572	1.14477	1.45025
LOC8039942	FBgn0035028	Start1	1.44305	1.45744	1.45024
LOC8025827	FBgn0004863	C15	0.776868	2.12323	1.45005
LOC8024014	FBgn0035812	CG7457	2.03577	0.863438	1.44961
LOC115332839	FBgn0037611	CG11755	2.02129	0.877162	1.44922
LOC115325916	#N/A	#N/A	1.3326	1.56548	1.44904
LOC8029730	FBgn0032053	mRpL51	1.37889	1.5184	1.44864
LOC8030671	FBgn0031251	CG4213	0.890354	2.00663	1.44849
LOC115310732	#N/A	#N/A	1.80143	1.09374	1.44758
LOC8043317	#N/A	#N/A	1.86816	1.02647	1.44732
LOC8041524	FBgn0034821	CG9876	1.44142	1.45299	1.44721
LOC8040614	FBgn0036451	Helz	1.50155	1.39229	1.44692
LOC8042089	FBgn0033935	Sin1	1.68586	1.20622	1.44604
LOC8033343	FBgn0030806	CG13001	1.90971	0.9813	1.4455
LOC8024782	FBgn0035140	BORCS6	0.279221	2.61169	1.44545
LOC8034870	FBgn0011273	Acam	1.14669	1.74352	1.44511
LOC120848776	#N/A	#N/A	2.10059	0.787493	1.44404
LOC8051951	FBgn0034730	ppk12	2.79844	0.0895517	1.444
LOC120839698	FBgn0027356	Amph	1.20418	1.68298	1.44358
LOC120836110	#N/A	#N/A	0.98898	1.89784	1.44341
LOC120847354	#N/A	#N/A	1.40582	1.48095	1.44338
LOC121834261	FBgn0002791	mr	1.51056	1.37602	1.44329
LOC115319326	#N/A	#N/A	1.39491	1.49113	1.44302
LOC120840707	FBgn0037843	CG4511	1.3827	1.5026	1.44265
LOC8039967	FBgn0016031	lama	2.35352	0.531165	1.44234
LOC120850528	FBgn0030876	Srx	1.22744	1.65699	1.44221
LOC121835301	#N/A	#N/A	1.27216	1.60944	1.4408
LOC8041379	FBgn0036136	Ufd1	1.7764	1.10499	1.4407
LOC8032833	FBgn0036489	CG7011	1.44355	1.43729	1.44042
LOC8041551	#N/A	#N/A	1.11765	1.76271	1.44018
LOC115327195	#N/A	#N/A	0.83012	2.04975	1.43994
LOC8035557	FBgn0030645	Alg14	1.63382	1.24515	1.43948
LOC8039264	#N/A	#N/A	0.574238	2.30437	1.4393
LOC120842531	#N/A	#N/A	0.952998	1.92449	1.43874
LOC8030178	#N/A	#N/A	0.342896	2.53307	1.43798
LOC115325131	FBgn0038610	CG7675	1.0828	1.79247	1.43764
LOC8042071	FBgn0261437	CSN8	2.49629	0.378813	1.43755
LOC121832990	FBgn0031002	CG14196	0.824082	2.05018	1.43713
LOC8032725	FBgn0036919	Grasp65	1.84719	1.02646	1.43683
LOC115329911	FBgn0034197	Cda9	1.78399	1.08761	1.4358
LOC120846903	FBgn0005775	Con	1.65265	1.21889	1.43577
LOC8043949	FBgn0031637	mxt	1.03932	1.83221	1.43577
LOC121833448	#N/A	#N/A	2.17434	0.696588	1.43546
LOC120850427	#N/A	#N/A	1.55749	1.3126	1.43504
LOC121836305	#N/A	#N/A	1.74208	1.12775	1.43492
LOC8032740	FBgn0053196	dpy	1.02171	1.84655	1.43413
LOC121833135	#N/A	#N/A	0.286148	2.58028	1.43321
LOC8030110	FBgn0259199	Snup	1.06145	1.80355	1.4325
LOC120839754	#N/A	#N/A	0.821627	2.04324	1.43243
LOC115332570	#N/A	#N/A	1.31728	1.54729	1.43229
LOC8033671	FBgn0265189	sud1	0.842846	2.02099	1.43192
LOC115325462	FBgn0002284	Prosbeta6	1.22683	1.63635	1.43159
LOC120838736	FBgn0261983	l(2)gd1	0.312043	2.55081	1.43143
LOC8039960	FBgn0029665	CG14270	1.82246	1.03914	1.4308
LOC8042181	FBgn0052000	anne	1.09677	1.76445	1.43061
LOC8024493	FBgn0262699	fzr	1.11748	1.74347	1.43048
LOC8041506	FBgn0036402	CG6650	1.41597	1.4443	1.43014
LOC115311063	#N/A	#N/A	2.27424	0.585712	1.42997
LOC115316128	#N/A	#N/A	0.952258	1.90738	1.42982
LOC115330169	FBgn0005775	Con	0.666875	2.19119	1.42903
LOC121836447	FBgn0005775	Con	1.64789	1.20995	1.42892
LOC8038411	#N/A	#N/A	2.42985	0.427047	1.42845
LOC8029226	FBgn0053544	Vkor	2.01637	0.839261	1.42782
LOC8041683	FBgn0024980	Syx4	0.846338	2.00824	1.42729
LOC115318287	FBgn0061356	Hao	2.17466	0.679106	1.42688
LOC8051014	FBgn0032120	CG33298	1.61455	1.23882	1.42669
LOC8027505	#N/A	#N/A	1.16833	1.68369	1.42601
LOC8038163	#N/A	#N/A	1.38575	1.4662	1.42597
LOC8026231	FBgn0263110	CG43367	0.539659	2.31191	1.42578
LOC120848272	#N/A	#N/A	2.43224	0.418984	1.42561
LOC8030446	FBgn0035589	CHMP2B	1.2877	1.56347	1.42559
LOC8051066	FBgn0037963	Cad87A	2.71622	0.134795	1.42551
LOC8038522	FBgn0000617	Taf9	1.92267	0.928081	1.42537
LOC8038764	FBgn0031459	HINT1	1.98569	0.86474	1.42521
LOC120849894	#N/A	#N/A	0.399158	2.44853	1.42384
LOC8043969	FBgn0034743	RpS16	0.482	2.36474	1.42337
LOC8024490	FBgn0000414	Dab	2.15492	0.689052	1.42199
LOC115315312	#N/A	#N/A	2.08081	0.762984	1.4219
LOC8032079	FBgn0037980	DCAF12	0.128229	2.71525	1.42174
LOC8042865	FBgn0031275	GABA-B-R3	1.932	0.909918	1.42096
LOC115311069	FBgn0040366	CG11398	0.850073	1.99183	1.42095
LOC8029184	FBgn0036356	CG10222	1.82134	1.01888	1.42011
LOC8050474	#N/A	#N/A	0.828391	2.01167	1.42003
LOC8029573	#N/A	#N/A	1.67888	1.16111	1.42
LOC121835323	#N/A	#N/A	0.805014	2.0332	1.41911
LOC8029073	FBgn0031745	rau	1.23484	1.60071	1.41777
LOC8039068	FBgn0036812	Nufip	1.95573	0.879031	1.41738
LOC8035733	FBgn0021742	C901	1.20994	1.62403	1.41698
LOC115330727	#N/A	#N/A	1.31297	1.5184	1.41569
LOC121835774	FBgn0027570	Nep2	0.840403	1.9897	1.41505
LOC8040353	#N/A	#N/A	2.43944	0.389457	1.41445
LOC120849563	#N/A	#N/A	2.3302	0.497068	1.41363
LOC115327261	#N/A	#N/A	1.60086	1.22549	1.41318
LOC120850139	#N/A	#N/A	1.07795	1.74819	1.41307
LOC8034169	FBgn0051363	Jupiter	1.20945	1.61613	1.41279
LOC115311989	FBgn0030926	psh	0.715547	2.10891	1.41223
LOC115324044	#N/A	#N/A	1.84934	0.973344	1.41134
LOC121837000	#N/A	#N/A	1.51249	1.31011	1.4113
LOC8023073	FBgn0266136	Gyc76C	2.0723	0.749678	1.41099
LOC121046458	FBgn0038047	CG5245	1.56639	1.25389	1.41014
LOC8034501	FBgn0027052	STUB1	1.07477	1.7455	1.41013
LOC8028339	FBgn0003068	per	1.81736	1.00169	1.40952
LOC8053796	FBgn0039702	Vps16B	1.542	1.27645	1.40923
LOC115333097	FBgn0038719	CG16727	0.135287	2.68238	1.40883
LOC120849749	FBgn0030082	HP1b	0.557536	2.26002	1.40878
LOC120838826	FBgn0035245	GC	1.09772	1.71947	1.40859
LOC121837917	FBgn0016122	Acer	1.75129	1.06564	1.40847
LOC8041953	FBgn0000504	dsx	1.56521	1.25122	1.40821
LOC8042657	FBgn0052174	Coq4	0.857861	1.95766	1.40776
LOC121833510	#N/A	#N/A	1.70879	1.10581	1.4073
LOC120836051	#N/A	#N/A	1.65722	1.15693	1.40708
LOC120848917	#N/A	#N/A	0.923141	1.89096	1.40705
LOC121836037	FBgn0031913	CG5958	1.21219	1.60185	1.40702
LOC8027322	#N/A	#N/A	1.58809	1.22503	1.40656
LOC115324686	#N/A	#N/A	1.24198	1.56941	1.4057
LOC120840799	FBgn0050503	CG30503	2.33032	0.48008	1.4052
LOC120849314	#N/A	#N/A	1.13538	1.67453	1.40495
LOC8031982	#N/A	#N/A	1.46787	1.34173	1.4048
LOC120847472	#N/A	#N/A	1.18529	1.6224	1.40385
LOC120849094	#N/A	#N/A	1.97922	0.828274	1.40375
LOC120842699	#N/A	#N/A	1.82065	0.985774	1.40321
LOC8042692	FBgn0034417	CG15117	1.83289	0.973099	1.40299
LOC8029648	FBgn0033812	Pex13	1.94237	0.862583	1.40248
LOC115309710	FBgn0036043	Ae2	1.34967	1.45464	1.40216
LOC121837100	FBgn0020880	CG7179	1.4606	1.34277	1.40168
LOC115323299	#N/A	#N/A	1.73917	1.06324	1.4012
LOC8029098	FBgn0027291	Idh3a	1.56008	1.2423	1.40119
LOC8032232	#N/A	#N/A	0.56891	2.23281	1.40086
LOC8026034	#N/A	#N/A	1.17525	1.62514	1.4002
LOC120842983	#N/A	#N/A	0.370641	2.42966	1.40015
LOC115318153	FBgn0046247	CG5938	1.83354	0.966496	1.40002
LOC8030416	FBgn0037116	Als2	1.61894	1.18052	1.39973
LOC8024688	#N/A	#N/A	1.79888	0.999826	1.39935
LOC120851121	#N/A	#N/A	2.4468	0.351806	1.3993
LOC120839665	FBgn0039738	Mgat2	2.1014	0.696804	1.3991
LOC115326830	FBgn0034054	CG8366	0.71424	2.08367	1.39896
LOC8051585	FBgn0032290	CG6443	2.25502	0.542497	1.39876
LOC8027180	FBgn0005624	Psc	1.68313	1.11394	1.39854
LOC121838409	#N/A	#N/A	1.19479	1.60203	1.39841
LOC121833158	FBgn0030925	Hayan	1.20695	1.58976	1.39836
LOC121048460	#N/A	#N/A	1.56392	1.23126	1.39759
LOC8036419	#N/A	#N/A	2.41185	0.383136	1.39749
LOC8053550	FBgn0031710	Vps52	2.49629	0.296743	1.39652
LOC8039502	FBgn0034197	Cda9	1.59166	1.20103	1.39635
LOC115320353	#N/A	#N/A	0.620006	2.17268	1.39634
LOC8033476	FBgn0027561	CG18659	2.4513	0.340445	1.39587
LOC115310977	#N/A	#N/A	1.33792	1.45299	1.39546
LOC115329761	FBgn0005666	bt	1.41886	1.37186	1.39536
LOC120848922	#N/A	#N/A	0.871052	1.91858	1.39482
LOC120846575	FBgn0026597	Axn	1.08347	1.70481	1.39414
LOC8042836	FBgn0037722	CG8319	0.85499	1.933	1.394
LOC8040389	FBgn0000709	fliI	0.934234	1.85251	1.39337
LOC8030068	#N/A	#N/A	1.97617	0.810538	1.39335
LOC115322242	FBgn0023479	teq	1.14584	1.64087	1.39335
LOC115326296	FBgn0027453	Dnz1	1.40863	1.3767	1.39267
LOC8035323	FBgn0010417	Taf6	1.29864	1.48657	1.3926
LOC8035802	#N/A	#N/A	1.68397	1.09938	1.39167
LOC120836317	#N/A	#N/A	1.42005	1.36268	1.39136
LOC8039124	#N/A	#N/A	1.82597	0.956638	1.3913
LOC115326391	#N/A	#N/A	2.29604	0.485479	1.39076
LOC121834527	FBgn0033277	CG14760	1.80855	0.97265	1.3906
LOC8038840	FBgn0041150	hoe1	1.23288	1.54817	1.39052
LOC8023433	FBgn0263346	smash	0.703971	2.07695	1.39046
LOC120845321	FBgn0000261	Cat	0.743523	2.03706	1.39029
LOC8027403	#N/A	#N/A	2.18908	0.590304	1.38969
LOC8053549	FBgn0000057	adp	1.59986	1.17773	1.3888
LOC8053480	FBgn0034988	cN-IIIB	1.78912	0.987627	1.38837
LOC8038212	#N/A	#N/A	1.55003	1.22659	1.38831
LOC8037656	FBgn0030063	CG1789	1.47537	1.30025	1.38781
LOC120851171	#N/A	#N/A	0.218949	2.55652	1.38773
LOC8052058	FBgn0036958	CG17233	2.30594	0.469519	1.38773
LOC8031981	FBgn0030407	Fpgs1	1.59727	1.17781	1.38754
LOC8037886	FBgn0000109	Aprt	1.2927	1.48184	1.38727
LOC115316947	FBgn0250862	CG42237	0.557536	2.2169	1.38722
LOC8025804	FBgn0027574	CG5815	1.52559	1.24858	1.38709
LOC8028824	FBgn0015520	nonA-l	1.41302	1.3602	1.38661
LOC121047451	FBgn0038126	CG8483	0.890219	1.88223	1.38623
LOC115311606	#N/A	#N/A	1.635	1.13639	1.3857
LOC8042731	#N/A	#N/A	1.14584	1.62538	1.38561
LOC8032318	#N/A	#N/A	0.388022	2.38191	1.38497
LOC8036444	FBgn0265464	Traf6	1.33468	1.43504	1.38486
LOC120850764	FBgn0035512	Cpr64Ac	1.30324	1.46647	1.38486
LOC8035788	FBgn0002973	numb	1.46435	1.305	1.38468
LOC8023100	FBgn0030038	CG1440	1.84622	0.920783	1.3835
LOC115326744	#N/A	#N/A	1.15581	1.60922	1.38252
LOC120848890	FBgn0038261	CG14856	1.86819	0.896402	1.3823
LOC8034944	FBgn0285951	mRpS34	0.48142	2.2824	1.38191
LOC115308282	#N/A	#N/A	2.22406	0.539583	1.38182
LOC121045666	#N/A	#N/A	1.67743	1.08603	1.38173
LOC121835244	FBgn0037445	CG9727	1.31595	1.44715	1.38155
LOC8028955	FBgn0027601	pdgy	1.24683	1.51567	1.38125
LOC120838798	FBgn0052187	CG32187	1.29256	1.46916	1.38086
LOC120842303	#N/A	#N/A	1.10619	1.65539	1.38079
LOC115309204	FBgn0050082	CG30082	1.42312	1.33735	1.38023
LOC115332267	FBgn0015032	Cyp4c3	1.4649	1.29506	1.37998
LOC120844090	#N/A	#N/A	1.40491	1.35456	1.37973
LOC115313914	#N/A	#N/A	2.4956	0.263723	1.37966
LOC115318431	#N/A	#N/A	1.91542	0.842302	1.37886
LOC8038365	FBgn0259233	CG42331	2.19812	0.559421	1.37877
LOC121047158	#N/A	#N/A	0.566758	2.19057	1.37866
LOC8026133	#N/A	#N/A	1.44455	1.3126	1.37858
LOC8035596	FBgn0027532	CG7139	1.4865	1.27025	1.37838
LOC115309605	#N/A	#N/A	2.05637	0.699839	1.3781
LOC8052889	FBgn0030824	CG5070	1.57562	1.18052	1.37807
LOC8023718	FBgn0039113	udt	1.59336	1.16247	1.37792
LOC121837851	#N/A	#N/A	1.42858	1.32672	1.37765
LOC8039420	FBgn0083228	Frq2	1.08598	1.66843	1.37721
LOC8030142	FBgn0285879	disco-r	2.20608	0.548014	1.37705
LOC120843672	#N/A	#N/A	2.38458	0.368942	1.37676
LOC115323332	#N/A	#N/A	1.57723	1.17532	1.37628
LOC8029178	FBgn0000499	dsh	1.98197	0.766167	1.37407
LOC120844317	#N/A	#N/A	1.30642	1.44062	1.37352
LOC8040439	#N/A	#N/A	0.946614	1.79907	1.37284
LOC120841637	FBgn0034730	ppk12	1.24482	1.50085	1.37283
LOC8042450	#N/A	#N/A	1.44821	1.29741	1.37281
LOC8037322	FBgn0031011	CG8034	2.03618	0.707146	1.37166
LOC8038748	FBgn0022382	Pka-R2	2.49366	0.246356	1.37001
LOC8041062	FBgn0260657	CG42540	0.673849	2.06592	1.36988
LOC115328559	#N/A	#N/A	1.54283	1.19596	1.36939
LOC8036848	FBgn0015621	Clp	1.60785	1.13014	1.36899
LOC115308520	FBgn0265464	Traf6	1.14584	1.59203	1.36894
LOC8033041	FBgn0000448	Hr3	1.98359	0.753551	1.36857
LOC8031677	FBgn0026760	Tehao	0.71451	2.02145	1.36798
LOC8030226	FBgn0005596	yem	2.15019	0.585612	1.3679
LOC8050482	FBgn0036462	mRpL39	1.81149	0.924198	1.36785
LOC8023172	FBgn0035398	Cht7	0.506291	2.22918	1.36774
LOC8053929	FBgn0036569	IleRS-m	2.63264	0.102549	1.3676
LOC115308385	FBgn0020621	Pkn	1.5662	1.16787	1.36704
LOC8040109	#N/A	#N/A	1.33035	1.40349	1.36692
LOC8029617	FBgn0029834	CG5937	1.00579	1.728	1.36689
LOC121834203	#N/A	#N/A	1.40655	1.3271	1.36682
LOC115310110	FBgn0262126	Sec24CD	1.65722	1.07594	1.36658
LOC121047798	FBgn0034808	CG9896	2.10436	0.627511	1.36594
LOC8050641	#N/A	#N/A	1.0746	1.65689	1.36574
LOC8035078	FBgn0040336	Seipin	1.12923	1.60197	1.3656
LOC8027571	FBgn0005649	Rox8	1.11748	1.61316	1.36532
LOC8052664	#N/A	#N/A	2.42598	0.304658	1.36532
LOC120843146	#N/A	#N/A	2.71779	0.0127495	1.36527
LOC8044070	FBgn0039849	CG11334	2.31248	0.417812	1.36515
LOC8054039	#N/A	#N/A	0.408312	2.32071	1.36451
LOC8043017	FBgn0029896	CG3168	1.53264	1.19628	1.36446
LOC8035025	FBgn0033079	Fmo-2	0.439651	2.28754	1.36359
LOC115332829	#N/A	#N/A	1.25834	1.4683	1.36332
LOC8039193	FBgn0035928	CG13310	0.792231	1.93308	1.36265
LOC8034397	FBgn0034876	wmd	0.581102	2.14374	1.36242
LOC120836985	#N/A	#N/A	2.02698	0.69702	1.362
LOC120850544	#N/A	#N/A	0.123782	2.60014	1.36196
LOC8031429	FBgn0025335	Cpes	1.50005	1.22336	1.3617
LOC8051193	FBgn0019932	SamDC	1.40301	1.31813	1.36057
LOC8038371	FBgn0002872	mu2	2.60354	0.117191	1.36037
LOC8035329	FBgn0053639	CG33639	1.16286	1.55697	1.35992
LOC120837953	#N/A	#N/A	1.88602	0.832653	1.35934
LOC115324188	#N/A	#N/A	1.56473	1.15381	1.35927
LOC8028817	#N/A	#N/A	1.4272	1.29031	1.35876
LOC8025568	FBgn0039006	Cyp6d4	2.25287	0.464048	1.35846
LOC8023218	#N/A	#N/A	2.23761	0.478365	1.35799
LOC115310830	#N/A	#N/A	0.513697	2.20212	1.35791
LOC8033435	#N/A	#N/A	1.92013	0.795283	1.35771
LOC115319380	#N/A	#N/A	1.74153	0.973303	1.35742
LOC8031526	FBgn0030605	ND-B18	1.01203	1.70228	1.35715
LOC8028428	FBgn0031703	Acsf2	1.80035	0.913178	1.35677
LOC8038940	#N/A	#N/A	2.06083	0.652221	1.35652
LOC120847054	#N/A	#N/A	2.31236	0.39931	1.35584
LOC120841512	FBgn0019972	Drice	2.35141	0.359797	1.3556
LOC8051359	FBgn0031170	Abca3	1.54564	1.16413	1.35489
LOC8023960	#N/A	#N/A	0.919374	1.78685	1.35311
LOC121838233	#N/A	#N/A	0.712221	1.99371	1.35296
LOC8027767	FBgn0037490	CG10053	0.710991	1.99478	1.35288
LOC120841833	#N/A	#N/A	0.51357	2.19211	1.35284
LOC115315958	FBgn0003011	ort	2.17166	0.533548	1.3526
LOC115329624	#N/A	#N/A	1.40573	1.29889	1.35231
LOC8030274	FBgn0030847	CG12991	1.43461	1.26948	1.35205
LOC115323362	#N/A	#N/A	1.65226	1.04964	1.35095
LOC115328576	FBgn0031463	G6P	1.65347	1.04829	1.35088
LOC8053671	FBgn0031064	CG12531	1.48243	1.21813	1.35028
LOC115331492	FBgn0250847	CG14034	1.01097	1.68958	1.35028
LOC8041501	#N/A	#N/A	1.30295	1.39663	1.34979
LOC115329307	FBgn0030793	Rai1	1.76048	0.938623	1.34955
LOC8028630	FBgn0003963	ush	1.33714	1.36156	1.34935
LOC8035978	FBgn0033224	Nop17l	1.23484	1.46303	1.34893
LOC8026790	FBgn0032480	Edem2	1.31162	1.38594	1.34878
LOC8023779	FBgn0037330	mRpL44	0.503181	2.19349	1.34834
LOC8052735	#N/A	#N/A	0.807795	1.88884	1.34832
LOC121834841	#N/A	#N/A	0.80352	1.89143	1.34748
LOC115330374	#N/A	#N/A	2.17439	0.520238	1.34731
LOC8033539	FBgn0025382	Rab27	1.72423	0.970292	1.34726
LOC115329626	#N/A	#N/A	1.40925	1.28462	1.34693
LOC121047805	#N/A	#N/A	1.75321	0.940247	1.34673
LOC121048643	#N/A	#N/A	1.43745	1.25582	1.34663
LOC8038039	#N/A	#N/A	1.48041	1.21284	1.34663
LOC121838124	#N/A	#N/A	1.5976	1.0949	1.34625
LOC120840901	FBgn0033054	CG14591	1.39038	1.301	1.34569
LOC8027207	#N/A	#N/A	0.72545	1.96533	1.34539
LOC8052425	FBgn0039163	CG5515	0.499366	2.19136	1.34536
LOC120836332	FBgn0036193	CG14135	0.839381	1.85053	1.34496
LOC121833156	#N/A	#N/A	1.24825	1.44151	1.34488
LOC8026358	FBgn0262111	f	1.36297	1.32654	1.34475
LOC120838181	FBgn0030482	Bcat	1.93129	0.75818	1.34474
LOC120838932	FBgn0052187	CG32187	1.45551	1.23385	1.34468
LOC120836995	#N/A	#N/A	0.912609	1.77562	1.34412
LOC8024895	#N/A	#N/A	2.12063	0.567464	1.34405
LOC8050868	FBgn0032018	CG7806	0.55199	2.13522	1.34361
LOC8053276	FBgn0262483	Rbp	1.5034	1.1832	1.3433
LOC8030724	FBgn0010226	GstS1	1.84073	0.84585	1.34329
LOC115318456	FBgn0288976	Dnaaf5	1.72033	0.965813	1.34307
LOC8043409	FBgn0000317	ck	1.09772	1.58764	1.34268
LOC8023926	FBgn0035909	ergic53	1.55597	1.12854	1.34225
LOC120836315	#N/A	#N/A	1.77924	0.90511	1.34217
LOC8037417	FBgn0032330	Samuel	1.36832	1.31571	1.34202
LOC115321122	#N/A	#N/A	1.6385	1.04531	1.34191
LOC8039571	#N/A	#N/A	1.53538	1.14808	1.34173
LOC120846016	#N/A	#N/A	1.38185	1.30034	1.34109
LOC8040362	FBgn0051195	CG31195	0.865791	1.81573	1.34076
LOC115327539	#N/A	#N/A	1.68668	0.992679	1.33968
LOC8040736	FBgn0030718	ND-20	1.5176	1.16155	1.33957
LOC120848459	#N/A	#N/A	1.85459	0.824198	1.33939
LOC121832901	FBgn0039378	alpha4GT2	0.917717	1.75993	1.33882
LOC8027128	FBgn0033775	Cyp9h1	1.96178	0.715818	1.3388
LOC120838161	#N/A	#N/A	1.74623	0.930258	1.33824
LOC8036955	FBgn0032707	CG10348	2.52395	0.15178	1.33787
LOC115310298	#N/A	#N/A	1.00521	1.66983	1.33752
LOC120839611	FBgn0039946	ATbp	0.853221	1.82088	1.33705
LOC115319705	FBgn0085736	CG40472	1.46787	1.20622	1.33704
LOC8026835	#N/A	#N/A	1.11117	1.56176	1.33647
LOC8032775	FBgn0001991	Ca-alpha1D	1.07361	1.59913	1.33637
LOC8043772	FBgn0000108	Appl	1.44111	1.23147	1.33629
LOC8028296	FBgn0032946	nrv3	1.26333	1.40866	1.33599
LOC8032246	FBgn0033015	d4	0.938321	1.73363	1.33597
LOC120838079	#N/A	#N/A	1.05183	1.61984	1.33583
LOC121047347	#N/A	#N/A	2.3375	0.334147	1.33582
LOC8052219	FBgn0033089	CG17266	1.65722	1.01284	1.33503
LOC8035644	FBgn0033247	Nup44A	0.312239	2.35691	1.33458
LOC8034976	FBgn0052095	CG32095	1.95573	0.713072	1.3344
LOC8050648	FBgn0004509	Fur1	2.19821	0.469391	1.3338
LOC8026234	#N/A	#N/A	2.01501	0.65047	1.33274
LOC115324216	#N/A	#N/A	2.19939	0.464301	1.33185
LOC120836740	#N/A	#N/A	2.15803	0.505192	1.33161
LOC115308652	#N/A	#N/A	1.82545	0.835826	1.33064
LOC121837689	FBgn0000658	fj	1.42011	1.241	1.33056
LOC121046298	#N/A	#N/A	1.97359	0.68508	1.32933
LOC8025063	FBgn0037465	CG1105	0.230025	2.42756	1.32879
LOC115310841	FBgn0033187	PIG-G	0.743739	1.91371	1.32873
LOC115331832	#N/A	#N/A	2.37695	0.280486	1.32872
LOC8024638	FBgn0284249	Adf1	0.889175	1.76812	1.32865
LOC115326243	#N/A	#N/A	1.31627	1.33983	1.32805
LOC115332002	FBgn0262534	CG43088	1.2055	1.44981	1.32765
LOC121838456	#N/A	#N/A	2.29006	0.364778	1.32742
LOC120841455	#N/A	#N/A	0.986026	1.66865	1.32734
LOC115329710	#N/A	#N/A	1.87241	0.781859	1.32713
LOC115327547	FBgn0000566	Cth	0.871407	1.78194	1.32667
LOC8051654	FBgn0033749	achi	0.51357	2.13893	1.32625
LOC8028662	FBgn0031876	Atac1	0.995421	1.65699	1.3262
LOC8036288	FBgn0004832	Xpac	2.31138	0.340835	1.32611
LOC120846714	#N/A	#N/A	1.89005	0.760325	1.32519
LOC120839007	#N/A	#N/A	0.923396	1.72661	1.325
LOC121834431	#N/A	#N/A	2.27031	0.379416	1.32486
LOC120850677	FBgn0050109	CG30109	1.0199	1.62936	1.32463
LOC8026193	FBgn0000097	aop	1.25023	1.39864	1.32443
LOC8050530	#N/A	#N/A	1.9756	0.670663	1.32313
LOC115332666	#N/A	#N/A	1.74649	0.899147	1.32282
LOC8023247	FBgn0030850	stas	0.298372	2.3471	1.32273
LOC8036371	FBgn0004397	Vinc	1.65361	0.991187	1.3224
LOC115331154	#N/A	#N/A	1.9439	0.699383	1.32164
LOC120849510	FBgn0085212	CG34183	0.545079	2.09735	1.32121
LOC120844470	#N/A	#N/A	0.850319	1.79161	1.32097
LOC115331332	FBgn0050090	Erasp	1.55711	1.08419	1.32065
LOC8023216	FBgn0003118	pnt	1.51776	1.12243	1.32009
LOC120846405	#N/A	#N/A	1.36311	1.27668	1.3199
LOC8034362	FBgn0032586	Tpr2	0.85075	1.78901	1.31988
LOC8044136	#N/A	#N/A	2.55194	0.0875176	1.31973
LOC120839540	#N/A	#N/A	1.37369	1.26545	1.31957
LOC8039301	FBgn0004842	RYa-R	1.13437	1.50459	1.31948
LOC120848811	FBgn0037431	CG17917	0.746565	1.89174	1.31915
LOC8036062	FBgn0029690	CG6414	0.75429	1.88362	1.31896
LOC8031619	FBgn0046687	Tre1	1.09706	1.54064	1.31885
LOC8034668	#N/A	#N/A	1.46554	1.17168	1.31861
LOC120846798	FBgn0035798	frac	0.889141	1.74746	1.3183
LOC8025090	#N/A	#N/A	1.69265	0.943667	1.31816
LOC121834503	#N/A	#N/A	1.69212	0.943476	1.3178
LOC121835372	FBgn0051354	Hsp70Bbb	0.475929	2.15924	1.31758
LOC8044028	FBgn0026679	IntS4	1.97844	0.656119	1.31728
LOC115327237	FBgn0005624	Psc	1.74516	0.889175	1.31717
LOC115314671	FBgn0033793	CG3955	1.39068	1.24364	1.31716
LOC8038413	#N/A	#N/A	0.960229	1.67315	1.31669
LOC115329455	FBgn0036193	CG14135	0.791612	1.83968	1.31565
LOC8038029	FBgn0013269	Fkbp39	1.88359	0.746541	1.31507
LOC8035463	FBgn0050160	CG30160	2.18392	0.445644	1.31478
LOC115328528	#N/A	#N/A	2.16875	0.460798	1.31477
LOC8053504	FBgn0034197	Cda9	1.61361	1.01563	1.31462
LOC115321564	FBgn0005775	Con	0.945464	1.68328	1.31437
LOC8023964	FBgn0032798	CG10132	0.865919	1.76271	1.31431
LOC115308654	#N/A	#N/A	2.06536	0.562487	1.31392
LOC8053492	FBgn0001208	Hn	1.98359	0.64279	1.31319
LOC8028177	FBgn0030993	Mec2	1.48909	1.13716	1.31313
LOC115309290	FBgn0000395	cv-2	0.686597	1.93855	1.31257
LOC8034058	FBgn0034914	CG5554	1.89225	0.73257	1.31241
LOC8023130	#N/A	#N/A	1.57055	1.05426	1.31241
LOC115319308	#N/A	#N/A	2.14759	0.475708	1.31165
LOC8043099	FBgn0039023	Nepl14	1.08598	1.53679	1.31139
LOC115327937	#N/A	#N/A	1.73288	0.889444	1.31116
LOC8027712	FBgn0051741	CG31741	0.523342	2.09875	1.31105
LOC8041362	FBgn0031471	CG3117	0.379032	2.2427	1.31087
LOC8023857	FBgn0031972	Wwox	1.43175	1.18768	1.30972
LOC115309151	#N/A	#N/A	1.69747	0.921289	1.30938
LOC120847792	#N/A	#N/A	1.86192	0.756292	1.30911
LOC8042128	FBgn0037807	CG6293	1.4133	1.20447	1.30889
LOC8023507	#N/A	#N/A	1.43008	1.18579	1.30793
LOC8025520	FBgn0032287	CG6415	0.878014	1.73774	1.30788
LOC120842248	#N/A	#N/A	1.1844	1.42964	1.30702
LOC120844173	FBgn0063649	CG6006	1.28072	1.33097	1.30584
LOC8034172	FBgn0260484	HIP	2.34064	0.270754	1.30569
LOC8033160	FBgn0010226	GstS1	0.718308	1.89147	1.30489
LOC115329222	FBgn0027358	Tim9b	1.69588	0.91364	1.30476
LOC8034135	FBgn0033088	PGAP3	0.521246	2.08614	1.30369
LOC115327669	#N/A	#N/A	1.09158	1.51455	1.30306
LOC121046493	#N/A	#N/A	1.1027	1.50183	1.30227
LOC8029798	FBgn0037074	Tbc1d8-9	1.81474	0.789762	1.30225
LOC120836087	#N/A	#N/A	2.31188	0.291112	1.3015
LOC120846486	FBgn0034793	asrij	0.836749	1.76586	1.30131
LOC8043273	FBgn0010741	Pfdn2	1.52746	1.07502	1.30124
LOC8028680	FBgn0026179	siz	1.37384	1.22852	1.30118
LOC8030447	FBgn0036272	Sms	0.600326	2.00177	1.30105
LOC8052551	FBgn0034534	maf-S	1.22683	1.37229	1.29956
LOC120847520	#N/A	#N/A	1.76718	0.831444	1.29931
LOC120848654	FBgn0061356	Hao	1.85742	0.740597	1.29901
LOC8030433	FBgn0004870	bab1	1.10791	1.48992	1.29891
LOC115316154	#N/A	#N/A	1.24708	1.35022	1.29865
LOC8031934	FBgn0000565	MsrA	1.39939	1.19784	1.29861
LOC121047880	#N/A	#N/A	1.37616	1.22082	1.29849
LOC115327488	#N/A	#N/A	1.39984	1.19643	1.29814
LOC115328212	#N/A	#N/A	0.587825	2.00653	1.29718
LOC8038593	FBgn0033688	Prp8	1.27512	1.31902	1.29707
LOC8052228	FBgn0004456	mew	0.822694	1.77088	1.29679
LOC8040669	#N/A	#N/A	1.57478	1.01875	1.29676
LOC8051511	#N/A	#N/A	1.93401	0.658882	1.29645
LOC121833316	#N/A	#N/A	0.542618	2.0489	1.29576
LOC115309310	FBgn0052373	CG32373	1.26499	1.32647	1.29573
LOC115326730	#N/A	#N/A	2.12662	0.464478	1.29555
LOC8030011	FBgn0260027	CG42495	1.99379	0.597154	1.29547
LOC115315334	#N/A	#N/A	0.522662	2.068	1.29533
LOC115324933	#N/A	#N/A	1.89299	0.697669	1.29533
LOC8034687	FBgn0053653	Cadps	0.951053	1.6395	1.29528
LOC8031235	FBgn0030855	CG5800	1.56621	1.02239	1.2943
LOC115322576	#N/A	#N/A	0.959516	1.62877	1.29414
LOC120847643	#N/A	#N/A	1.36513	1.22241	1.29377
LOC120848550	#N/A	#N/A	1.82962	0.757558	1.29359
LOC8026191	#N/A	#N/A	2.17166	0.415364	1.29351
LOC121836492	#N/A	#N/A	1.16919	1.41687	1.29303
LOC8026857	FBgn0031116	CG1695	1.11626	1.4696	1.29293
LOC120846721	FBgn0250833	CG34461	0.359688	2.22609	1.29289
LOC8037546	#N/A	#N/A	1.76183	0.823735	1.29278
LOC8031840	FBgn0000618	e(y)2	1.46816	1.11736	1.29276
LOC8030106	#N/A	#N/A	1.6489	0.936216	1.29256
LOC115315834	FBgn0034658	Grx1t	1.71478	0.869441	1.29211
LOC120838740	FBgn0037698	CG16779	1.83773	0.746299	1.29202
LOC115319449	FBgn0039396	CCAP-R	1.62755	0.956402	1.29198
LOC8024452	FBgn0031725	DIP-eta	1.22993	1.35362	1.29177
LOC120843994	#N/A	#N/A	1.01893	1.56417	1.29155
LOC115331242	FBgn0028658	Adat1	1.50139	1.08115	1.29127
LOC120837550	FBgn0038738	CG4572	0.591336	1.99097	1.29116
LOC8035005	#N/A	#N/A	2.08649	0.494457	1.29048
LOC8024653	FBgn0052982	CG32982	0.750166	1.8303	1.29023
LOC8034605	FBgn0013347	TfIIA-S	0.894831	1.68554	1.29019
LOC115314997	FBgn0028685	Rpt4	0.676006	1.9034	1.2897
LOC8035518	FBgn0038034	Cyp9f3	1.28249	1.29677	1.28963
LOC8038698	FBgn0003396	shn	0.840643	1.73651	1.28857
LOC8027215	FBgn0037630	Ir85a	1.39046	1.18657	1.28851
LOC8052696	FBgn0025641	DAAM	1.16582	1.41103	1.28843
LOC8044085	#N/A	#N/A	0.286451	2.29006	1.28826
LOC120838800	FBgn0033302	Cyp6a14	0.934234	1.64052	1.28738
LOC115314117	FBgn0025864	Crag	1.47251	1.09973	1.28612
LOC115308175	#N/A	#N/A	0.925403	1.64587	1.28564
LOC115313203	#N/A	#N/A	0.556096	2.01467	1.28538
LOC115321259	FBgn0033476	oys	0.783834	1.78648	1.28516
LOC121835342	FBgn0033031	CG8245	2.0827	0.484948	1.28383
LOC115318143	FBgn0000404	CycA	1.49677	1.07058	1.28367
LOC8025638	FBgn0031494	CG17219	1.21185	1.35487	1.28336
LOC121045667	#N/A	#N/A	1.47856	1.08799	1.28328
LOC115328116	#N/A	#N/A	2.1586	0.407202	1.2829
LOC8052990	FBgn0032119	CG3769	1.30106	1.26344	1.28225
LOC8023995	#N/A	#N/A	1.20504	1.35846	1.28175
LOC120849924	FBgn0036170	CG11714	1.1357	1.42742	1.28156
LOC8024654	FBgn0002567	Rab32	0.803547	1.75885	1.2812
LOC120838744	#N/A	#N/A	0.92387	1.63423	1.27905
LOC8030413	#N/A	#N/A	2.02494	0.532362	1.27865
LOC8043021	#N/A	#N/A	1.58878	0.968511	1.27865
LOC8025903	FBgn0027108	Inx2	1.50275	1.05357	1.27816
LOC120845191	#N/A	#N/A	0.645527	1.91073	1.27813
LOC115314845	#N/A	#N/A	0.0139946	2.54095	1.27747
LOC115309576	#N/A	#N/A	0.915174	1.6396	1.27738
LOC115318164	#N/A	#N/A	0.544363	2.01035	1.27736
LOC8035081	#N/A	#N/A	0.472486	2.08217	1.27733
LOC115326947	#N/A	#N/A	1.0813	1.47331	1.27731
LOC120844468	#N/A	#N/A	0.677781	1.87572	1.27675
LOC8052029	FBgn0023097	bon	1.91382	0.638367	1.27609
LOC115326276	FBgn0017414	cag	1.20661	1.34539	1.276
LOC120849278	#N/A	#N/A	0.495964	2.05575	1.27586
LOC8039667	FBgn0032401	Plzf	1.99183	0.559674	1.27575
LOC8025304	FBgn0031012	CG8051	1.59336	0.957779	1.27557
LOC115317180	#N/A	#N/A	0.74671	1.8041	1.27541
LOC115316760	FBgn0054027	CG34027	1.13521	1.41535	1.27528
LOC121837743	FBgn0052095	CG32095	1.60688	0.943667	1.27527
LOC8023803	FBgn0030700	CG15914	2.04515	0.504095	1.27462
LOC8031141	FBgn0032135	GlcAT-S	1.39686	1.15219	1.27452
LOC8033199	FBgn0002922	nau	1.61845	0.930332	1.27439
LOC115328910	#N/A	#N/A	1.46435	1.08419	1.27427
LOC121836539	FBgn0039519	Cyp6a18	1.86287	0.684996	1.27393
LOC115328825	#N/A	#N/A	1.5049	1.04253	1.27371
LOC8026610	#N/A	#N/A	1.17841	1.36791	1.27316
LOC115317448	FBgn0031012	CG8051	0.938962	1.60736	1.27316
LOC8038938	FBgn0267351	Topors	1.1381	1.40785	1.27297
LOC115312873	FBgn0053505	U3-55K	2.13557	0.409036	1.2723
LOC8028066	FBgn0051145	CG31145	1.37643	1.16768	1.27205
LOC115329202	#N/A	#N/A	1.73667	0.806291	1.27148
LOC120846649	FBgn0031012	CG8051	0.771856	1.7708	1.27133
LOC115317370	#N/A	#N/A	1.35455	1.18768	1.27111
LOC8037833	FBgn0034049	bdg	1.58293	0.959042	1.27098
LOC8053497	FBgn0031860	Daao2	1.87121	0.67048	1.27085
LOC120839683	FBgn0028841	jhamt	1.09056	1.44988	1.27022
LOC115332943	FBgn0035137	CG1233	1.50689	1.03354	1.27022
LOC120838922	#N/A	#N/A	1.05828	1.48184	1.27006
LOC8033638	#N/A	#N/A	0.921833	1.61782	1.26983
LOC8038345	FBgn0038307	mRpS10	1.59336	0.946154	1.26976
LOC121836662	#N/A	#N/A	1.51121	1.027	1.2691
LOC115317963	#N/A	#N/A	1.73686	0.800848	1.26885
LOC8038195	FBgn0083962	CG34126	1.77317	0.764043	1.26861
LOC115315856	#N/A	#N/A	1.77147	0.765331	1.2684
LOC8051019	FBgn0030528	CG11095	1.01443	1.52214	1.26829
LOC8041669	#N/A	#N/A	1.80499	0.730861	1.26792
LOC8026441	FBgn0034402	CG15084	0.788532	1.74632	1.26743
LOC8040087	#N/A	#N/A	1.59566	0.938171	1.26692
LOC121836366	FBgn0035146	CG13893	2.2454	0.286652	1.26603
LOC8039179	FBgn0028968	gammaCOP	1.68999	0.841607	1.2658
LOC8035700	FBgn0261397	didum	1.82458	0.707013	1.26579
LOC8039216	#N/A	#N/A	1.09706	1.43434	1.2657
LOC8050902	#N/A	#N/A	1.86458	0.665808	1.26519
LOC120844772	FBgn0037001	ND-39	0.60147	1.92746	1.26446
LOC115329942	FBgn0031607	Secp43	1.11297	1.41499	1.26398
LOC8031673	#N/A	#N/A	1.76937	0.75818	1.26378
LOC115323595	FBgn0034054	CG8366	2.2678	0.259479	1.26364
LOC115309069	#N/A	#N/A	1.85359	0.672151	1.26287
LOC115314624	#N/A	#N/A	1.5093	1.0156	1.26245
LOC8041357	FBgn0085399	CG34370	1.70997	0.814656	1.26231
LOC8030002	FBgn0037526	ArgRS-m	1.54975	0.974735	1.26224
LOC8027504	FBgn0037896	ninaG	1.2032	1.32113	1.26216
LOC120846530	#N/A	#N/A	1.76301	0.76035	1.26168
LOC115318531	#N/A	#N/A	0.675347	1.8479	1.26162
LOC8040826	FBgn0259233	CG42331	1.1118	1.40984	1.26082
LOC120849892	#N/A	#N/A	1.0909	1.43054	1.26072
LOC8032135	FBgn0039260	Smg6	1.40352	1.11777	1.26064
LOC115310551	#N/A	#N/A	2.48668	0.0340273	1.26035
LOC8041294	#N/A	#N/A	0.795419	1.7248	1.26011
LOC121836718	FBgn0036887	CG9231	0.197616	2.32249	1.26005
LOC8031422	#N/A	#N/A	0.349518	2.16951	1.25952
LOC8036167	#N/A	#N/A	0.359439	2.15956	1.2595
LOC8039829	#N/A	#N/A	1.33932	1.17964	1.25948
LOC120844265	#N/A	#N/A	1.59264	0.926208	1.25943
LOC8038800	FBgn0011725	twin	0.730651	1.78765	1.25915
LOC8028247	FBgn0030051	spirit	1.46737	1.05066	1.25902
LOC8032367	#N/A	#N/A	1.80154	0.716201	1.25887
LOC120841354	#N/A	#N/A	1.64784	0.869441	1.25864
LOC8042063	FBgn0025936	Eph	1.7344	0.782779	1.25859
LOC8052806	FBgn0023506	Es2	0.267727	2.24876	1.25824
LOC8039495	FBgn0035109	CG13876	1.97597	0.540216	1.25809
LOC120839868	#N/A	#N/A	1.22679	1.28869	1.25774
LOC121834700	FBgn0263603	Zn72D	0.953076	1.56176	1.25742
LOC115323870	#N/A	#N/A	1.49737	1.01712	1.25724
LOC115332114	#N/A	#N/A	0.462622	2.0514	1.25701
LOC120836015	#N/A	#N/A	1.13215	1.38147	1.25681
LOC8039331	FBgn0033272	RagC-D	0.778299	1.73492	1.25661
LOC8028154	FBgn0034753	CG2852	1.17833	1.33433	1.25633
LOC120849445	FBgn0032506	CG9395	1.70774	0.804543	1.25614
LOC8040915	FBgn0031194	CG17598	0.679397	1.83239	1.25589
LOC8036765	FBgn0035741	BBS1	1.95774	0.553276	1.25551
LOC8052244	FBgn0016975	stnB	2.21809	0.292736	1.25542
LOC8035497	#N/A	#N/A	1.31135	1.19784	1.2546
LOC8038704	FBgn0034568	CG3216	1.22683	1.28161	1.25422
LOC8038528	#N/A	#N/A	1.59166	0.916318	1.25399
LOC120836825	#N/A	#N/A	1.89877	0.60813	1.25345
LOC120837580	#N/A	#N/A	1.53774	0.969117	1.25343
LOC121832998	FBgn0034585	Rbpn-5	1.64818	0.858644	1.25341
LOC8040553	FBgn0010222	Nmdmc	0.767716	1.73902	1.25337
LOC8041738	FBgn0010516	wal	0.44441	2.06218	1.25329
LOC120842464	#N/A	#N/A	1.41714	1.0894	1.25327
LOC8028364	#N/A	#N/A	1.63506	0.871213	1.25313
LOC120839090	#N/A	#N/A	0.421074	2.08511	1.25309
LOC8032439	FBgn0033494	KCNQ	0.444168	2.06086	1.25251
LOC8036972	#N/A	#N/A	0.749556	1.75488	1.25222
LOC8043389	#N/A	#N/A	1.32664	1.17615	1.25139
LOC8039808	#N/A	#N/A	1.4281	1.0739	1.251
LOC8052254	#N/A	#N/A	2.04093	0.460798	1.25086
LOC8028420	#N/A	#N/A	0.255152	2.24541	1.25028
LOC8051107	#N/A	#N/A	0.715547	1.78465	1.2501
LOC8028094	FBgn0037313	CG1161	2.24777	0.251409	1.24959
LOC8053602	FBgn0024285	Srp54	1.2406	1.25822	1.24941
LOC120842610	FBgn0039338	XNP	1.35564	1.14304	1.24934
LOC8039303	FBgn0010355	Taf1	0.899388	1.59824	1.24881
LOC8043097	FBgn0011291	Taf11	1.66585	0.831473	1.24866
LOC8039812	FBgn0033349	CG8243	1.3	1.1969	1.24845
LOC115308923	#N/A	#N/A	2.15536	0.341254	1.24831
LOC8031472	FBgn0260964	Vmat	1.52192	0.974162	1.24804
LOC120844839	#N/A	#N/A	1.61231	0.882762	1.24753
LOC120844921	FBgn0001992	Cyp303a1	1.20338	1.29143	1.2474
LOC120849277	#N/A	#N/A	0.257754	2.23653	1.24714
LOC115311322	FBgn0038974	CG5377	1.39139	1.10159	1.24649
LOC121837355	#N/A	#N/A	1.84282	0.649151	1.24598
LOC8035780	FBgn0031913	CG5958	0.501441	1.98978	1.24561
LOC8035824	FBgn0022710	Ac13E	0.762783	1.728	1.24539
LOC115315335	#N/A	#N/A	1.06607	1.42462	1.24534
LOC8038189	FBgn0260965	CG42588	1.10791	1.38217	1.24504
LOC121047013	#N/A	#N/A	1.88911	0.60024	1.24467
LOC8051987	FBgn0034362	CG5323	1.29315	1.19604	1.2446
LOC120837491	#N/A	#N/A	1.09893	1.39022	1.24458
LOC120846316	FBgn0050259	CG30259	1.73288	0.755822	1.24435
LOC121836312	#N/A	#N/A	0.710991	1.77752	1.24425
LOC115311378	#N/A	#N/A	1.59166	0.896778	1.24422
LOC121836499	#N/A	#N/A	1.14926	1.33882	1.24404
LOC8052497	FBgn0036448	mop	1.15802	1.32936	1.24369
LOC8053396	FBgn0016061	side	1.26819	1.21861	1.2434
LOC8053406	FBgn0031077	THADA	1.92757	0.559185	1.24338
LOC115326776	FBgn0028841	jhamt	1.37339	1.11326	1.24333
LOC8038930	#N/A	#N/A	1.51857	0.967583	1.24308
LOC120836020	#N/A	#N/A	0.682375	1.80355	1.24296
LOC121837457	#N/A	#N/A	1.11345	1.37221	1.24283
LOC8027591	FBgn0032864	CG2493	1.07839	1.4062	1.2423
LOC120840396	#N/A	#N/A	0.512268	1.97232	1.2423
LOC8036788	FBgn0037220	CG14641	0.931184	1.55281	1.242
LOC115322300	FBgn0086378	Alg-2	1.18469	1.29905	1.24187
LOC8031822	FBgn0004875	enc	1.57823	0.90511	1.24167
LOC8039611	FBgn0038961	CG13850	1.57054	0.912574	1.24156
LOC8023312	#N/A	#N/A	0.532466	1.94947	1.24097
LOC120835972	FBgn0031250	Ent1	0.821397	1.66033	1.24086
LOC121045914	#N/A	#N/A	1.26959	1.21206	1.24082
LOC8026768	FBgn0000052	Pfas	0.551711	1.9297	1.24071
LOC121048408	#N/A	#N/A	1.17003	1.31088	1.24046
LOC115308871	FBgn0031985	mon2	0.508863	1.97192	1.24039
LOC8035776	FBgn0037238	CG1090	1.3	1.18052	1.24026
LOC8030703	FBgn0037880	CG17726	1.58991	0.890556	1.24024
LOC8025113	#N/A	#N/A	1.35409	1.12624	1.24017
LOC8033666	#N/A	#N/A	1.89405	0.584659	1.23935
LOC8034745	#N/A	#N/A	0.68971	1.78888	1.23929
LOC8051433	FBgn0033916	Usp20-33	1.8179	0.659973	1.23894
LOC120836273	#N/A	#N/A	0.962693	1.51452	1.23861
LOC8052458	FBgn0030520	Pdcd4	2.18414	0.292302	1.23822
LOC121047971	FBgn0035160	hng3	2.13341	0.342437	1.23792
LOC115324102	#N/A	#N/A	0.107978	2.36784	1.23791
LOC120844617	#N/A	#N/A	0.981674	1.4941	1.23789
LOC8030698	FBgn0052442	Arv1	1.97634	0.499283	1.23781
LOC121045540	#N/A	#N/A	1.58279	0.892688	1.23774
LOC115320047	#N/A	#N/A	0.919337	1.55507	1.2372
LOC8052780	FBgn0032484	kek4	0.497491	1.97687	1.23718
LOC121833615	#N/A	#N/A	1.80546	0.668674	1.23707
LOC120843258	#N/A	#N/A	1.80715	0.666754	1.23695
LOC120850822	#N/A	#N/A	0.927383	1.54596	1.23667
LOC115316448	#N/A	#N/A	0.810482	1.6622	1.23634
LOC8024479	FBgn0038577	CG12321	1.73288	0.737478	1.23518
LOC115327239	#N/A	#N/A	1.28982	1.17908	1.23445
LOC8035631	#N/A	#N/A	0.296408	2.1724	1.23441
LOC8029543	#N/A	#N/A	0.639823	1.82862	1.23422
LOC121047597	#N/A	#N/A	1.28768	1.18052	1.2341
LOC8024755	FBgn0029737	Hgsnat	0.748556	1.71867	1.23361
LOC8044066	FBgn0025681	CG3558	2.04093	0.425332	1.23313
LOC8033203	FBgn0035165	CG13887	1.85428	0.611934	1.2331
LOC8051529	FBgn0029504	CHES-1-like	0.433704	2.03247	1.23309
LOC121046018	FBgn0031639	mRpS2	1.58784	0.878243	1.23304
LOC115318009	#N/A	#N/A	1.11471	1.35105	1.23288
LOC115319119	FBgn0038016	MBD-R2	0.941422	1.52339	1.2324
LOC115316775	#N/A	#N/A	2.11915	0.345419	1.23229
LOC115311590	#N/A	#N/A	0.230305	2.23394	1.23212
LOC8026887	FBgn0267376	SelR	1.63552	0.828595	1.23206
LOC121835031	FBgn0027378	MRG15	1.63552	0.828595	1.23206
LOC8039346	FBgn0267487	Ptp61F	1.09609	1.36776	1.23192
LOC8053068	#N/A	#N/A	0.736719	1.72621	1.23147
LOC115325010	#N/A	#N/A	0.532466	1.93004	1.23125
LOC8051709	#N/A	#N/A	0.837406	1.62509	1.23125
LOC8028084	#N/A	#N/A	1.23702	1.2251	1.23106
LOC121835859	#N/A	#N/A	2.11202	0.348935	1.23048
LOC115318821	FBgn0037134	CG7407	2.20217	0.258384	1.23028
LOC8028500	FBgn0020660	eIF4B	1.32526	1.13519	1.23023
LOC115318318	#N/A	#N/A	2.38059	0.0798401	1.23022
LOC8036154	#N/A	#N/A	0.886123	1.57427	1.2302
LOC8027753	#N/A	#N/A	1.08347	1.37675	1.23011
LOC8032405	FBgn0020545	kraken	2.03103	0.428547	1.22979
LOC121834637	#N/A	#N/A	1.10948	1.34989	1.22969
LOC115331993	FBgn0038047	CG5245	1.54303	0.916068	1.22955
LOC8033628	FBgn0050440	CG30440	0.419794	2.03884	1.22932
LOC120839289	#N/A	#N/A	2.04093	0.417562	1.22924
LOC120837043	#N/A	#N/A	2.02114	0.435997	1.22857
LOC120851114	#N/A	#N/A	0.504456	1.95226	1.22836
LOC121837663	#N/A	#N/A	0.620006	1.83627	1.22814
LOC121837724	#N/A	#N/A	2.3045	0.151355	1.22793
LOC115313277	#N/A	#N/A	0.106777	2.34801	1.2274
LOC8039540	#N/A	#N/A	1.09276	1.36169	1.22723
LOC8034721	FBgn0001341	Mybbp1A	0.562345	1.89191	1.22713
LOC115332429	#N/A	#N/A	1.57602	0.877981	1.227
LOC115327491	FBgn0050394	CG30394	1.24266	1.20999	1.22633
LOC8032234	FBgn0265767	zyd	1.28152	1.17079	1.22615
LOC115316585	#N/A	#N/A	0.244613	2.20709	1.22585
LOC8031523	#N/A	#N/A	0.0277601	2.42377	1.22577
LOC8026316	#N/A	#N/A	1.27444	1.17704	1.22574
LOC8030786	FBgn0032036	CG13384	1.43537	1.01536	1.22537
LOC8052116	FBgn0266064	Glys	0.252526	2.19547	1.224
LOC8025907	#N/A	#N/A	1.27191	1.17582	1.22386
LOC8039805	FBgn0031473	CG3104	1.23937	1.20832	1.22385
LOC115319271	#N/A	#N/A	0.679397	1.76825	1.22382
LOC8036786	FBgn0051014	PH4alphaSG1	2.04919	0.397452	1.22332
LOC8042989	FBgn0037734	trbd	1.02308	1.42243	1.22275
LOC8034273	#N/A	#N/A	0.57414	1.87099	1.22256
LOC8025528	FBgn0029167	Hml	1.3184	1.12439	1.2214
LOC115313332	FBgn0286783	Etf-QO	1.05585	1.38677	1.22131
LOC8034182	#N/A	#N/A	2.26789	0.174373	1.22113
LOC121836669	#N/A	#N/A	1.07867	1.36359	1.22113
LOC115328816	FBgn0035807	CG7492	1.05183	1.39037	1.2211
LOC120844471	#N/A	#N/A	0.928634	1.51323	1.22093
LOC115317958	FBgn0030034	CG10555	1.60785	0.833274	1.22056
LOC120837937	FBgn0038738	CG4572	0.285872	2.1549	1.22038
LOC8036506	FBgn0050359	Mal-A5	0.992978	1.44776	1.22037
LOC8034123	#N/A	#N/A	1.45242	0.988218	1.22032
LOC115325638	FBgn0000247	ca	1.932	0.507491	1.21975
LOC121833300	FBgn0265296	Dscam2	1.39046	1.04831	1.21938
LOC8024796	#N/A	#N/A	1.74921	0.689137	1.21918
LOC121046907	FBgn0031610	Paris	1.53958	0.897944	1.21876
LOC115321012	#N/A	#N/A	0.532466	1.90333	1.2179
LOC8043535	FBgn0036208	Gcat	1.32516	1.11045	1.2178
LOC8028741	#N/A	#N/A	1.05377	1.38164	1.2177
LOC8032326	FBgn0030481	CG1662	0.514066	1.92085	1.21746
LOC120841081	FBgn0013770	CtsL1	1.27419	1.16057	1.21738
LOC8028086	FBgn0030882	Gss1	1.14584	1.28869	1.21727
LOC8053038	FBgn0034063	CG8389	0.714555	1.7179	1.21623
LOC8041822	FBgn0034750	CG3732	0.82594	1.60544	1.21569
LOC8040799	FBgn0032014	CG7840	0.262307	2.16855	1.21543
LOC8023678	FBgn0038829	CG17271	0.435902	1.99383	1.21487
LOC8050408	FBgn0030089	AP-1gamma	0.922559	1.50699	1.21477
LOC8042804	FBgn0263027	CG43322	1.41062	1.01888	1.21475
LOC8036763	FBgn0034243	Ns2	1.9883	0.439675	1.21399
LOC115316094	#N/A	#N/A	1.3191	1.10831	1.21371
LOC8036402	FBgn0037841	CG4565	0.542194	1.88499	1.21359
LOC8051735	FBgn0026150	ApepP	0.71451	1.7122	1.21335
LOC8029108	FBgn0010109	dpn	0.24634	2.17977	1.21306
LOC115308615	#N/A	#N/A	0.823996	1.60076	1.21238
LOC115316767	#N/A	#N/A	1.96039	0.464048	1.21222
LOC115309010	#N/A	#N/A	1.06895	1.35505	1.212
LOC8052662	FBgn0030174	CG15312	0.679397	1.744	1.2117
LOC115325880	#N/A	#N/A	1.83785	0.58516	1.21151
LOC115323830	FBgn0026371	SAK	1.35017	1.07269	1.21143
LOC120841487	FBgn0004892	sob	1.68397	0.738547	1.21126
LOC8026842	FBgn0020644	Lcp65Ab1	1.7496	0.6716	1.2106
LOC120849806	#N/A	#N/A	0.706262	1.71377	1.21002
LOC115309324	#N/A	#N/A	1.62999	0.789976	1.20998
LOC8029361	FBgn0288229	CG3164	1.30356	1.11551	1.20953
LOC8032303	FBgn0260959	MCPH1	0.24572	2.1723	1.20901
LOC8031654	FBgn0031773	Fbw5	0.184595	2.23338	1.20899
LOC8052793	FBgn0086347	Myo31DF	0.737098	1.68056	1.20883
LOC8040526	FBgn0037338	Snm1	2.20329	0.214144	1.20872
LOC8033305	#N/A	#N/A	1.02171	1.39571	1.20871
LOC8053705	FBgn0010226	GstS1	1.50286	0.913711	1.20829
LOC8030253	FBgn0029912	Tmf	1.35065	1.0656	1.20812
LOC115317039	FBgn0085398	ppk9	1.01195	1.40323	1.20759
LOC121835627	FBgn0034420	CG10737	1.91995	0.495094	1.20752
LOC121832993	#N/A	#N/A	1.90462	0.509564	1.20709
LOC120842845	#N/A	#N/A	0.931109	1.48225	1.20668
LOC115330363	#N/A	#N/A	2.07847	0.334879	1.20668
LOC8038037	FBgn0039137	Epp	1.17934	1.23339	1.20637
LOC8041858	#N/A	#N/A	2.00009	0.412199	1.20614
LOC8043265	FBgn0035762	Rint1	1.45242	0.959477	1.20595
LOC115321088	FBgn0013278	Hsp70Bb	0.748167	1.6635	1.20583
LOC8041029	FBgn0042627	FASN2	1.20513	1.20622	1.20567
LOC8029989	#N/A	#N/A	0.393264	2.01674	1.205
LOC115316823	#N/A	#N/A	1.0199	1.38958	1.20474
LOC8053548	#N/A	#N/A	2.08666	0.321755	1.20421
LOC8034523	FBgn0033401	Cog6	1.27266	1.13532	1.20399
LOC8038112	FBgn0000492	Dr	1.26712	1.14017	1.20365
LOC121836061	FBgn0038196	CG9922	1.48846	0.918689	1.20358
LOC115310651	FBgn0039145	CG6000	2.2112	0.195302	1.20325
LOC115331080	#N/A	#N/A	2.19517	0.211125	1.20315
LOC8037139	FBgn0038738	CG4572	0.764194	1.64168	1.20294
LOC120836331	FBgn0031407	CG4270	0.27202	2.13365	1.20283
LOC8050765	FBgn0031484	CG3165	2.10023	0.304877	1.20255
LOC115309116	FBgn0038047	CG5245	0.931109	1.47347	1.20229
LOC115324723	#N/A	#N/A	1.42156	0.983008	1.20228
LOC120847734	#N/A	#N/A	0.907982	1.49611	1.20205
LOC8023734	FBgn0002525	Lam	0.848171	1.55558	1.20188
LOC121832900	FBgn0031886	Nuf2	0.375161	2.02846	1.20181
LOC8026694	FBgn0035953	CG5087	0.80305	1.60055	1.2018
LOC8052741	FBgn0001324	kto	0.75429	1.64882	1.20156
LOC8027744	FBgn0035445	Ids	2.26261	0.140261	1.20143
LOC121045927	#N/A	#N/A	2.06955	0.33322	1.20138
LOC115319483	#N/A	#N/A	1.54529	0.856954	1.20112
LOC8024171	#N/A	#N/A	0.449796	1.95191	1.20085
LOC120837141	#N/A	#N/A	1.3592	1.04237	1.20078
LOC120838972	#N/A	#N/A	0.577706	1.82362	1.20066
LOC115324476	FBgn0260745	mfas	0.63528	1.76548	1.20038
LOC115332843	#N/A	#N/A	0.405663	1.99495	1.20031
LOC8052939	FBgn0263038	CG43333	0.840944	1.55958	1.20026
LOC121835357	FBgn0259791	bora	1.87358	0.524692	1.19913
LOC115329619	#N/A	#N/A	1.45643	0.94165	1.19904
LOC121832996	FBgn0003638	su(w[a])	1.63506	0.762984	1.19902
LOC8041373	FBgn0035644	PolE2	1.33105	1.06685	1.19895
LOC8037796	FBgn0036373	Tgi	1.83977	0.557928	1.19885
LOC8025541	#N/A	#N/A	0.600326	1.79675	1.19854
LOC8024860	FBgn0003149	Prm	1.28503	1.11192	1.19847
LOC120839969	FBgn0030981	CG14191	1.36104	1.03581	1.19842
LOC115311596	#N/A	#N/A	1.07746	1.31902	1.19824
LOC115317647	FBgn0053017	CG33017	1.73004	0.666271	1.19816
LOC8036137	FBgn0023458	Rbcn-3A	2.30969	0.0864616	1.19808
LOC121047723	#N/A	#N/A	0.402272	1.99362	1.19795
LOC8030065	#N/A	#N/A	1.35871	1.03711	1.19791
LOC115310006	#N/A	#N/A	0.811747	1.58344	1.19759
LOC8031974	FBgn0033846	mip120	1.06906	1.32595	1.1975
LOC8041626	#N/A	#N/A	1.19347	1.20055	1.19701
LOC8050521	FBgn0033547	CG12935	1.3	1.09374	1.19687
LOC8040700	#N/A	#N/A	0.710969	1.68248	1.19672
LOC120839491	#N/A	#N/A	0.804405	1.58895	1.19668
LOC8023442	#N/A	#N/A	1.82854	0.563806	1.19617
LOC121834835	#N/A	#N/A	1.27419	1.11777	1.19598
LOC115332520	#N/A	#N/A	1.79493	0.596742	1.19584
LOC8024640	FBgn0031538	CG3246	1.52357	0.867804	1.19569
LOC121835310	#N/A	#N/A	0.498544	1.89228	1.19541
LOC8051778	#N/A	#N/A	1.73374	0.656946	1.19535
LOC8032270	#N/A	#N/A	1.22382	1.16687	1.19534
LOC8028761	FBgn0027525	LTV1	0.727949	1.66216	1.19506
LOC8042778	#N/A	#N/A	1.05183	1.33823	1.19503
LOC120849750	FBgn0034893	mRpL43	0.322201	2.06739	1.1948
LOC8053672	FBgn0265605	Ric	0.752739	1.63663	1.19469
LOC115309528	FBgn0037757	CG8516	0.00939923	2.37983	1.19462
LOC8037883	FBgn0034145	CG5065	0.791989	1.59719	1.19459
LOC115320904	#N/A	#N/A	1.46969	0.919049	1.19437
LOC8041820	#N/A	#N/A	1.37384	1.01393	1.19389
LOC8028018	FBgn0010352	Ogdh	1.23572	1.15137	1.19354
LOC121045534	FBgn0035410	MnM	1.00517	1.38161	1.19339
LOC8053241	FBgn0014020	Rho1	1.20768	1.17908	1.19338
LOC8037367	FBgn0035965	Use1	1.40573	0.980551	1.19314
LOC8053772	FBgn0086372	lap	2.11603	0.269799	1.19291
LOC120844692	FBgn0037773	CG5359	1.45627	0.929187	1.19273
LOC8030783	FBgn0013973	Gycbeta100B	1.51723	0.867836	1.19253
LOC8027258	FBgn0035519	CG1309	0.539478	1.84457	1.19203
LOC115308165	FBgn0026400	Noa36	0.280453	2.10294	1.1917
LOC8040937	FBgn0259099	DCX-EMAP	1.41454	0.968592	1.19157
LOC8051850	FBgn0031457	Snx21	0.457984	1.92511	1.19155
LOC115319909	#N/A	#N/A	1.51922	0.863375	1.1913
LOC115314978	#N/A	#N/A	0.305386	2.07689	1.19114
LOC8053938	#N/A	#N/A	1.52357	0.858644	1.19111
LOC120849753	FBgn0021847	Ttc7	1.88723	0.494674	1.19095
LOC120840274	#N/A	#N/A	0.91013	1.47144	1.19079
LOC8037461	FBgn0032217	CG4972	1.28617	1.09532	1.19074
LOC8036832	#N/A	#N/A	1.16304	1.21807	1.19055
LOC120840772	FBgn0040334	Tsp3A	1.06788	1.31292	1.1904
LOC8027770	FBgn0010014	CanB	1.74184	0.63882	1.19033
LOC115331742	FBgn0085484	Pdxk	1.444	0.936479	1.19024
LOC8030021	FBgn0031033	CG14219	1.57953	0.800409	1.18997
LOC115328644	#N/A	#N/A	0.689902	1.68982	1.18986
LOC120840572	#N/A	#N/A	1.76085	0.618019	1.18943
LOC120843111	FBgn0030778	CG4678	0.459508	1.91916	1.18933
LOC8033240	FBgn0051004	mesh	1.32759	1.05097	1.18928
LOC8037135	#N/A	#N/A	1.59212	0.785872	1.18899
LOC115308945	#N/A	#N/A	0.776816	1.6004	1.18861
LOC121832895	FBgn0052110	CG32110	1.02274	1.35362	1.18818
LOC121836764	#N/A	#N/A	1.94527	0.430743	1.18801
LOC8042290	#N/A	#N/A	1.46969	0.906158	1.18792
LOC120843862	#N/A	#N/A	1.13056	1.24473	1.18765
LOC115330135	#N/A	#N/A	1.55128	0.82388	1.18758
LOC8043845	#N/A	#N/A	1.16775	1.20727	1.18751
LOC8036204	FBgn0020238	14-3-3epsilon	1.05531	1.31947	1.18739
LOC115318697	#N/A	#N/A	1.14584	1.22853	1.18718
LOC8030844	FBgn0034529	FAM21	0.458458	1.91567	1.18707
LOC121834831	#N/A	#N/A	1.11123	1.26211	1.18667
LOC8023151	FBgn0030872	Ucp4A	1.01166	1.36156	1.18661
LOC115310952	FBgn0038047	CG5245	1.64136	0.731656	1.18651
LOC115332656	#N/A	#N/A	0.88716	1.48523	1.18619
LOC8023321	FBgn0267828	Fatp1	1.16286	1.20938	1.18612
LOC8053023	FBgn0039381	SppL	1.23554	1.13624	1.18589
LOC8031621	FBgn0000038	nAChRbeta1	0.0665026	2.3048	1.18565
LOC8034628	#N/A	#N/A	1.39289	0.978273	1.18558
LOC8032087	FBgn0031002	CG14196	1.71618	0.65494	1.18556
LOC120846651	#N/A	#N/A	1.28785	1.08271	1.18528
LOC8052677	FBgn0004910	Eip63F-1	1.4649	0.90511	1.185
LOC8050749	FBgn0029003	mab-21	1.32708	1.04255	1.18481
LOC115314849	#N/A	#N/A	1.59303	0.776374	1.1847
LOC8033239	#N/A	#N/A	0.758728	1.60944	1.18408
LOC121833415	FBgn0015550	tap	0.888973	1.47861	1.18379
LOC8034826	FBgn0031703	Acsf2	1.15891	1.20855	1.18373
LOC8053417	FBgn0031717	Oscillin	0.128509	2.23882	1.18366
LOC8035199	FBgn0013348	TpnC41C	2.0974	0.269403	1.1834
LOC8028336	#N/A	#N/A	1.62999	0.736814	1.1834
LOC8053015	FBgn0262937	Rabex-5	1.4006	0.966134	1.18337
LOC8040748	FBgn0032864	CG2493	1.46023	0.906123	1.18318
LOC8036638	FBgn0030244	CG2157	1.0254	1.33998	1.18269
LOC8042177	FBgn0010825	Gug	1.56097	0.803133	1.18205
LOC8031031	#N/A	#N/A	0.810285	1.5532	1.18174
LOC8024166	FBgn0015295	Shark	1.59166	0.77124	1.18145
LOC8036795	FBgn0037536	CG2698	1.32229	1.04057	1.18143
LOC120850394	FBgn0032231	CG5056	1.12289	1.23955	1.18122
LOC8029552	FBgn0261526	NT1	1.43745	0.924198	1.18082
LOC115326957	#N/A	#N/A	1.02274	1.33856	1.18065
LOC121835480	#N/A	#N/A	0.98464	1.37636	1.1805
LOC121048452	FBgn0052280	CG32280	1.72596	0.634943	1.18045
LOC120841874	#N/A	#N/A	1.77337	0.586248	1.17981
LOC8052360	FBgn0011826	Pp2B-14D	0.0475611	2.31191	1.17974
LOC8032827	FBgn0264307	orb2	0.669241	1.68958	1.17941
LOC121046346	#N/A	#N/A	0.40075	1.95802	1.17938
LOC8034039	#N/A	#N/A	0.927015	1.4314	1.17921
LOC115314027	FBgn0028984	Spn88Ea	0.907982	1.44914	1.17856
LOC8050786	FBgn0039358	Idh3g	2.20701	0.14993	1.17847
LOC115330560	#N/A	#N/A	1.14808	1.20833	1.1782
LOC121836713	#N/A	#N/A	1.09606	1.25977	1.17792
LOC8030476	FBgn0029804	CG3097	1.71278	0.642942	1.17786
LOC115332840	#N/A	#N/A	0.905354	1.45027	1.17781
LOC8023737	FBgn0034564	CG9344	2.10569	0.249407	1.17755
LOC8034595	FBgn0031187	Usp2	1.80546	0.547937	1.1767
LOC121048468	#N/A	#N/A	1.63609	0.717197	1.17664
LOC8027301	FBgn0087007	bbg	0.798111	1.5545	1.17631
LOC8038540	FBgn0264815	Pde1c	0.647528	1.70456	1.17605
LOC120844462	FBgn0037633	CG9839	0.930998	1.42103	1.17601
LOC8031704	FBgn0033679	CG8888	1.28764	1.06435	1.176
LOC8023134	FBgn0011660	Pms2	1.59166	0.760325	1.17599
LOC8052304	FBgn0003218	rdgB	0.511604	1.84001	1.17581
LOC115313287	#N/A	#N/A	0.664281	1.68731	1.1758
LOC115324778	#N/A	#N/A	1.22553	1.12597	1.17575
LOC8028762	FBgn0264606	Fife	0.846216	1.505	1.17561
LOC8041894	FBgn0036319	Ent3	1.66908	0.681832	1.17546
LOC115332506	FBgn0265464	Traf6	0.726304	1.62459	1.17545
LOC120846166	#N/A	#N/A	1.47911	0.87173	1.17542
LOC120838576	FBgn0039235	CAH4	0.719194	1.63108	1.17514
LOC8042806	FBgn0263706	CG43658	0.72988	1.61984	1.17486
LOC115314064	FBgn0028895	CG17328	1.39689	0.952725	1.17481
LOC8024799	FBgn0030716	Cep164	1.22553	1.12389	1.17471
LOC121046580	#N/A	#N/A	1.50351	0.84585	1.17468
LOC115327900	#N/A	#N/A	0.86742	1.48184	1.17463
LOC8040500	#N/A	#N/A	1.0958	1.25304	1.17442
LOC8025875	#N/A	#N/A	1.07501	1.2734	1.1742
LOC8035794	#N/A	#N/A	1.60026	0.74807	1.17416
[truncated: 13,287 more rows]

## Sheet: Readme
readme
antimycin a data set with SNP analysis.
higher = more enriched
