# Supplementary material for: Genome-wide CRISPR knockout cell screening platform for the disease vector tick species Ixodes scapularis
Source: bioRxiv. 2026 May 7:2026.05.05.721418. Preprint. [Version 1] doi: 10.64898/2026.05.05.721418 (PMC13174539; doi:10.64898/2026.05.05.721418)
Supplement: Supplement 10 [file media-10.xlsx]

## Sheet: sgRNA-level
sgRNA	Gene	control_early_Rep1	control_early_Rep2	destruxin_early_Rep1	destruxin_early_Rep2	control_late_Rep1	control_late_Rep2	destruxin_late_Rep1	destruxin_late_Rep2
AAAAAAAAAGTGGACTCAGT	LOC121834398	152	193	50	23	3	12	32	32
AAAAAAACAAAGCAAGGTGA	LOC115310004	252	322	104	74	52	87	100	66
AAAAAAACTACTGAAAAAAC	LOC115310919	46	0	9	28	7	0	17	10
AAAAAAAGGGAGACCACGTG	LOC8023654	232	60	15	0	39	16	44	11
AAAAAAAGGTCAGTACTCCA	LOC121833312	740	791	145	91	71	59	93	53
AAAAAAAGTCCAAGTTTGTG	LOC115309817	1298	1365	482	364	308	315	564	405
AAAAAAATGAAAATCCACCA	LOC115326902	91	168	41	70	16	36	8	9
AAAAAACAACAGCATCCTAA	LOC115329420	1130	848	222	343	268	79	346	74
AAAAAACAGCGGAAGATCGG	LOC120842230	133	0	27	50	0	23	56	17
AAAAAACCGGACACCGACTG	LOC8025182	571	769	45	173	58	79	90	80
AAAAAACGTGCGTTACGCTG	LOC115327786	321	766	113	59	99	54	79	26
AAAAAAGGAGGACTCTGCAG	LOC8028532	688	599	169	120	167	164	121	197
AAAAAAGGCGGAGGAGATGT	LOC120850090	558	727	109	154	60	132	55	102
AAAAAAGGGAGACTATGAGG	LOC8050636	135	166	49	0	72	36	2	0
AAAAAAGTTAGATGAAAATC	LOC121047009	2	63	13	7	3	4	12	0
AAAAAATGAAGCGGAGAAGG	LOC115321080	244	763	134	67	66	43	57	15
AAAAAATGGGAACTCTTCCG	LOC120836574	19	211	29	6	1	0	13	15
AAAAACAAAAATGCCTGAAA	LOC121836139	93	127	79	3	10	37	127	11
AAAAACATCGGCAGGATATG	LOC115313983	938	663	220	175	50	68	210	50
AAAAACATGGCCGCAGGCAG	LOC120837696	2	40	2	7	3	9	0	11
AAAAACCGGCGACTATCACG	LOC120840671	392	207	171	127	50	15	120	144
AAAAACGAGCAGACGGGTGG	LOC121837532	61	202	63	5	18	14	71	19
AAAAACGAGGCTGACAAGAA	LOC8039627	142	374	38	0	17	11	21	6
AAAAACGAGGGGCACCTGAA	LOC8032012	1224	869	240	353	177	134	151	78
AAAAACGGAGAAACCTACAA	LOC115315634	77	0	0	0	0	0	0	0
AAAAACTATAACTTGCATCG	LOC120842712	54	76	43	0	0	0	0	3
AAAAACTCGACACTGAAATG	LOC120842633	238	206	41	40	27	30	33	0
AAAAAGAAAAAACCCGAACA	LOC8038749	112	19	21	18	2	0	6	2
AAAAAGAAAACAACACCTGA	LOC121048089	110	35	4	25	0	0	0	11
AAAAAGAAAGAAAAATCAGG	LOC115322791	151	151	36	18	2	0	34	0
AAAAAGAAAGCAGTTGACTA	LOC8051016	1222	1192	660	196	62	79	182	142
AAAAAGAACGCCGTGGCAGA	LOC115308945	83	66	0	4	16	95	0	20
AAAAAGAAGGAGCTCACTGT	LOC8041340	777	657	81	46	121	34	61	37
AAAAAGAAGTTACTAAGCTC	LOC120849126	212	424	90	27	32	210	297	191
AAAAAGAAGTTACTTCGCTG	LOC120849124	1026	1129	297	212	255	119	98	24
AAAAAGCGCCAAGCTCCCCA	LOC121837071	0	97	21	0	6	0	5	0
AAAAAGCGGGCGGCAGAGGT	LOC8026507	859	389	263	228	236	339	825	314
AAAAAGCTGCAGAAGGACAA	LOC115330199	462	268	198	95	29	29	49	66
AAAAAGGAGCTGGGGGGATA	LOC120846800	126	152	11	10	47	22	17	21
AAAAAGGAGTCCACCAGCAC	LOC120849838	570	669	238	135	52	35	155	82
AAAAAGGCTCTCGCGCTGAA	LOC8030534	3621	4180	299	275	627	817	208	165
AAAAAGGGAAAGGGCAAGCC	LOC8042442	1059	850	223	141	75	98	83	62
AAAAAGTACTACAAGAATAA	LOC8035456	22	152	11	13	16	2	0	16
AAAAAGTGGAGAGTTCGAGT	LOC115309048	2491	2745	515	340	514	785	550	374
AAAAAGTGGCAGGTCTTCCC	LOC8026310	144	281	161	244	23	27	182	224
AAAAAGTGGGCAAAGTTCTT	LOC8026893	11783	11796	901	477	1500	1680	238	284
AAAAATATGGACGACTGAGA	LOC8025147	104	90	1	0	6	0	0	0
AAAAATCACACAAACAAACT	LOC121837974	351	399	163	113	18	6	248	30
AAAAATGGGATTGCAGTAAA	LOC120838907	859	1269	87	125	135	197	50	16
AAAAATGTTCGCGCTGCTGA	LOC121836860	1050	967	445	226	66	130	114	141
AAAAATTGTCAAAAAAAACT	LOC120849943	183	253	33	37	1	14	27	35
AAAACAAAAAAACTTCTGTT	LOC8032211	159	284	100	254	10	31	382	224
AAAACAAAAGCTCCCTGTAT	LOC115320836	601	1328	285	264	50	52	100	258
AAAACAAGCTGCTTGCTGAC	LOC115324542	445	996	92	85	122	132	43	34
AAAACACAAGGATCTGTGCA	LOC120839788	716	1344	255	110	139	259	461	155
AAAACACCGATAGAAAATTT	LOC8033054	9	32	5	0	0	0	0	10
AAAACACGGGGTGCCACCTC	LOC120836902	1465	1430	326	408	246	297	313	217
AAAACACGTGACGAAGGGAT	LOC121048555	179	92	15	13	0	13	13	1
AAAACACTATCCCTCGCTGA	LOC8031708	518	492	213	119	19	8	53	17
AAAACAGTAATTGTACAGAG	LOC8053646	85	40	106	77	0	0	33	15
AAAACATCCTCTTCACCGCA	LOC115315186	279	371	100	52	45	43	65	17
AAAACATGGGCAAAGAGCAA	LOC115311830	1068	1415	150	62	685	411	10	2
AAAACATGGGTTTATGAAAA	LOC115320833	186	173	38	49	17	5	9	25
AAAACATTGAAGACAACTCA	LOC115311836	11902	16327	1641	794	9780	13029	2493	672
AAAACCAAGCAGGGCCTCAG	LOC8034014	252	170	65	68	13	5	123	56
AAAACCACGACCGCCAGCAG	LOC8043498	223	103	106	71	4	26	97	58
AAAACCACTCGGGTCAACTG	LOC8038336	350	309	173	108	0	0	97	62
AAAACCACTTGTATACCCAG	LOC8041239	3467	3501	386	120	306	350	92	216
AAAACCAGAGCAGTTCAGAG	LOC8024478	296	364	59	42	61	79	75	0
AAAACCAGCACGAGCGGTGC	LOC121834580	193	524	121	20	131	121	27	78
AAAACCAGGAAATCAAACAC	LOC115308895	0	3	22	11	2	0	82	11
AAAACCAGGGGTGGTTCCCA	LOC120844318	739	997	140	118	180	166	97	21
AAAACCAGTGGAGATGCCAG	LOC121833793	258	353	84	1	36	177	18	0
AAAACCATCTGGATGTAGAT	LOC8030669	981	1057	133	602	130	68	385	907
AAAACCCAACGGCAGGAGGG	LOC121834580	249	192	48	71	4	26	31	12
AAAACCCAGAAGAAATTCAG	LOC115332478	0	0	10	0	0	0	0	0
AAAACCCGATGCCTATCACT	LOC8052439	6	1	21	15	1	5	30	27
AAAACCCTAACAGCTCAGCA	LOC121837565	382	614	226	224	87	49	464	334
AAAACCGCGGACAAAGCAAA	LOC121833035	1132	833	384	180	351	234	259	316
AAAACCGGACCAGAATGACG	LOC8042104	23	46	7	0	2	0	12	0
AAAACCTAAGCCGCGAAAAG	LOC115320836	35	0	0	0	0	0	0	0
AAAACCTCGGAGAAAATATG	LOC120844692	31	92	20	0	0	0	31	2
AAAACGAAGGGAGAACAGTA	LOC8031677	457	634	223	181	17	92	97	212
AAAACGACGCAGAATCGTGA	LOC8035191	1045	919	338	194	118	107	38	92
AAAACGAGGATCGCAAATCG	LOC115310493	801	1233	230	153	235	354	505	250
AAAACGATCGGAACGCACAA	LOC8038929	239	145	25	38	30	14	15	0
AAAACGCAGAGTTCCTGTAT	LOC115328039	0	0	12	0	0	0	0	0
AAAACGCCACCAGGCCGTAA	LOC8050521	351	441	313	121	54	47	224	61
AAAACGCTGGGCTAGCAGAT	LOC8035518	172	422	22	36	42	22	35	4
AAAACGCTTTAGGGCAAGTG	LOC120839752	70	53	7	25	4	0	19	0
AAAACGGCCTCCCGTCGTCT	LOC120844317	284	110	11	17	0	28	4	0
AAAACGGGACCTGTCGTCTA	LOC115317830	801	1243	208	317	141	160	646	485
AAAACGGGATTCGGACGACT	LOC8024338	466	332	22	16	55	9	25	76
AAAACGGTGCATAAACTGAA	LOC115332080	616	715	83	101	64	89	130	136
AAAACGTGCGACCTCGTCTG	LOC115315314	102	150	76	18	12	1	12	14
AAAACGTGCGATTCGCCGTC	LOC120847739	92	1	0	7	0	0	0	0
AAAACGTGGAACGCCTTCCT	LOC8030001	0	145	49	0	19	14	0	0
AAAACGTTCGCGAAAAGGTC	LOC121834098	901	708	79	61	69	163	36	7
AAAACTAAAAGCAGCTACTA	LOC120843402	48	104	75	31	0	11	102	30
AAAACTAAGCAAGTGAACAT	LOC8043603	80	17	132	55	4	17	5	40
AAAACTACCACCTCATGTAC	LOC120838557	134	110	55	20	18	0	35	0
AAAACTGCTGAGGATCTGTT	LOC8024481	7	61	6	7	10	11	12	65
AAAACTGGGCGGCACGGAGG	LOC115316804	0	0	0	0	0	0	0	0
AAAACTGGTGGGACACCTCC	LOC120846205	0	6	17	0	0	0	12	0
AAAACTGTTCATGATACATT	LOC120843871	1404	1994	210	167	293	602	140	51
AAAACTTCAAAAGGAGTTTG	LOC120836249	442	634	6	13	61	104	9	0
AAAACTTCTTTGATGCGATG	LOC120836213	275	247	50	44	24	61	24	31
AAAAGAAAACCGAAAGAGCA	LOC8051902	18	85	9	0	3	0	24	0
AAAAGAAAATATGTTCCTCG	LOC120844665	424	832	103	13	73	49	136	8
AAAAGAAACAGAGGAGCAGC	LOC115321349	513	203	50	141	18	37	57	27
AAAAGAAAGTAGACACGCAG	LOC120841599	770	685	183	18	63	81	38	66
AAAAGAAGACGAGGAGTTGG	LOC8053428	38	52	0	0	12	12	3	0
AAAAGAAGCTGCTAGTGACA	LOC120846493	52	207	12	14	0	0	0	6
AAAAGAATGACCACAAGAAC	LOC115330687	5268	4188	734	212	1307	445	202	162
AAAAGACCCCCTCGTGACGC	LOC115311322	142	218	42	21	15	3	9	0
AAAAGACGACCAGGCCACCA	LOC8034103	0	152	4	0	0	0	0	0
AAAAGACTCTGCCACATCCG	LOC8031488	145	108	13	7	39	19	43	10
AAAAGACTTGGAGCTCCCAC	LOC115316976	91	45	7	38	0	9	5	0
AAAAGAGAAAATGTTTGTAC	LOC115327889	63	255	25	48	12	16	2	17
AAAAGAGCCGAGGTGCCGCA	LOC115317550	3633	7215	542	449	1937	1935	407	269
AAAAGATCGAGAAACGACAG	LOC8050485	90	158	12	30	12	0	6	8
AAAAGATGGTGCGGAAACAG	LOC8034128	297	427	79	79	141	97	61	131
AAAAGCACCAACGGCCACTA	LOC115316839	398	236	143	30	29	24	54	52
AAAAGCAGCCGGACCAGCTT	LOC8038940	372	454	103	138	46	20	70	90
AAAAGCAGGCAGTGCCTCCA	LOC8033637	137	150	28	74	0	0	22	20
AAAAGCAGGCGACAACCTTC	LOC115327801	233	272	94	38	8	11	44	33
AAAAGCAGGGGCGCCAACTC	LOC8037538	420	755	433	226	119	99	1201	146
AAAAGCCAGCGCATCGTCAA	LOC120839582	702	907	85	27	93	124	82	27
AAAAGCCAGGGAACTGATGT	LOC121837053	855	856	222	208	105	22	91	18
AAAAGCGAGCGTGAATTTAC	LOC8053251	38	51	18	10	10	0	0	0
AAAAGCGCCGCACAAGCAGC	LOC115327911	181	198	58	65	20	12	32	5
AAAAGCGCTGGCCCTCCTGA	LOC115329291	379	520	244	79	29	65	82	22
AAAAGCGGAAAAAGATGCAG	LOC115320025	344	197	95	155	3	38	69	33
AAAAGCTAAGACCCTTCTGT	LOC121836720	22	45	27	14	4	0	2	21
AAAAGCTCCTAGACTCCTGG	LOC8025662	44	82	62	51	0	2	29	1
AAAAGCTCTCCTGGTTCTGC	LOC115331856	592	597	111	46	51	95	122	69
AAAAGCTGAATGCAAGAATG	LOC120844849	62	52	40	7	0	0	22	12
AAAAGGAAGAAGAGATTCTG	LOC115320701	0	0	6	0	1	0	0	0
AAAAGGAAGCAGAAAAGGAG	LOC121835031	73	29	37	15	0	0	3	0
AAAAGGAAGTAGACTCCTGC	LOC115313287	416	475	218	127	70	61	42	122
AAAAGGAGAAGAGTTCGCCC	LOC121837689	742	899	283	230	98	111	223	68
AAAAGGAGGAGGCTGAGAGG	LOC8035320	34	52	16	5	0	0	0	0
AAAAGGAGTGCGAAGGCCCG	LOC121838314	18	1	0	0	0	0	1	2
AAAAGGATTCCGGACAGAGC	LOC121045775	0	0	0	3	0	4	0	4
AAAAGGCAAAGGATCCGGTT	LOC8024508	426	627	160	153	37	111	99	32
AAAAGGCAGAAGTGGTCCCG	LOC115323850	0	0	10	0	0	0	0	0
AAAAGGCATTGCCGAAGTAC	LOC8033200	3970	2820	807	631	504	525	1056	1028
AAAAGGCTGAAGTGGTCCCG	LOC121835572	51	0	36	19	3	0	9	0
AAAAGGGCGGAGCTCTTGCC	LOC115309067	103	180	23	46	15	41	7	36
AAAAGGGTTGGAACAGCATC	LOC120843569	5939	6416	835	733	804	1138	1492	712
AAAAGGTGATTGAGGATGAT	LOC120836522	892	1440	294	272	173	188	272	112
AAAAGTACCGACAAGGGAAA	LOC121838033	2146	1715	390	417	789	620	368	354
AAAAGTGATCCAGAGTACCG	LOC8031144	59	95	46	15	0	0	77	0
AAAAGTGCTCCTGAGGTACT	LOC115319251	1373	1435	329	441	561	392	878	734
AAAAGTGCTGCTGCCACAAT	LOC115316408	290	353	75	124	32	29	92	105
AAAAGTGGCCAGCTATCTGG	LOC115315645	121	219	58	44	15	32	28	43
AAAAGTTGAGAAGCACAAAC	LOC8028532	40	43	0	0	0	0	0	0
AAAATAATTGGAAAGAACTA	LOC8040557	7	64	9	12	2	21	0	0
AAAATACAAACAATTCGCAC	LOC121834427	83	0	106	0	0	0	9	0
AAAATACATGGCGGAGACAG	LOC8050975	2	1	18	0	0	0	2	0
AAAATACTGCAAGGCAACGA	LOC8023317	29961	31207	7047	5037	5426	3882	1749	2315
AAAATACTGGAACCCCGCCT	LOC120846995	98	64	0	5	3	0	7	4
AAAATACTTCACGTCCAAGA	LOC120836111	211	272	27	5	2	16	28	0
AAAATATGCTGAGAATAAGC	LOC115329803	32801	31233	2549	1493	2812	2919	491	703
AAAATATTTAAAAACAAAAA	LOC115313975	0	9	5	0	0	8	3	0
AAAATCAAACCGGCTGTCCT	LOC8038310	2960	2559	326	140	260	319	116	84
AAAATCACGCGCGATCAAGA	LOC8036093	558	162	120	127	21	26	221	149
AAAATCAGCGAGTCCAGTAT	LOC115324277	259	378	80	35	57	121	130	13
AAAATCAGTTCCGCAAACGG	LOC121835729	110	122	22	18	1	6	40	6
AAAATCCCGCTGGACCTCAG	LOC121046580	4255	3906	1570	1460	764	1072	2975	1631
AAAATCCGCATGGATAACGT	LOC115309809	1755	2145	581	344	302	436	1587	602
AAAATCGAAAATTGTCCCGT	LOC115314540	356	202	37	119	3	3	11	63
AAAATCGGATGCTCTGTACC	LOC120848424	210	240	22	12	35	76	23	52
AAAATCGTGAAGGAATGCAG	LOC115312009	396	653	205	266	89	40	461	303
AAAATCTGACGTCTCTACGG	LOC120844164	165	84	46	0	11	39	37	0
AAAATCTGCTGGGTTCACCA	LOC8038241	1362	1034	316	353	217	203	328	122
AAAATCTGTCAATCTTTGCA	LOC115323818	1610	2000	334	46	179	130	84	1
AAAATGAAGCAATACTGTCA	LOC120840005	2285	2295	274	254	461	1021	1192	574
AAAATGAGGCATGATGCCCC	LOC8052219	207	259	84	74	54	102	69	52
AAAATGCTGCACCTCGCAGA	LOC121836578	268	301	79	37	42	123	124	19
AAAATGCTGGTGGATGACAT	LOC115325241	1276	620	82	62	236	252	170	72
AAAATGCTTTGCCACGAAGT	LOC115330457	0	0	0	0	0	0	0	0
AAAATGGAAGTGCTCCGGAA	LOC115326629	0	0	2	0	0	0	5	0
AAAATGGACAAGGACTGGAT	LOC120838826	7034	6807	1710	1147	1280	1200	3381	2097
AAAATGGCAACGGGCGACCA	LOC121832934	3734	3598	285	239	744	1062	142	118
AAAATGGCACTCAGGTACAT	LOC8032327	157	0	71	50	12	11	37	10
AAAATGGGACAAATGCATCG	LOC115314236	217	212	45	28	20	88	18	8
AAAATGGGTCAAGGTCCATA	LOC120837069	194	128	108	74	21	5	38	17
AAAATGGGTGCACAGTTCTT	LOC121835838	312	249	67	59	42	44	17	46
AAAATGGTCAAGGGACGACG	LOC8044150	310	406	87	122	15	14	109	44
AAAATGTCAAATGCATACAA	LOC8031111	1701	2139	758	268	411	380	1635	278
AAAATGTCGGTTGGCACAGC	LOC121833608	720	989	241	390	56	75	191	102
AAAATGTCTCTGGAGCACAA	LOC8038899	1269	2563	352	567	260	301	280	116
AAAATTAATGGCACCCATTC	LOC120836257	1434	900	371	584	174	167	582	861
AAAATTACGAGTATCGTACA	LOC115322922	63	152	50	15	10	13	121	0
AAAATTCAGCAGTCACCCAG	LOC8025482	501	734	87	178	12	59	23	32
AAAATTCCAGCTGCTTGATA	LOC120842476	731	780	337	180	121	136	860	148
AAAATTCCGGGCGCCATTAT	LOC115325339	520	448	137	80	44	43	244	169
AAAATTGCGGCAGCCCAGTA	LOC8025611	1356	1238	246	142	148	231	154	15
AAAATTGGAGGCATGTTCTT	LOC115327126	405	458	167	117	68	29	164	58
AAAATTGGGCTCGGCAATAT	LOC115329420	30	94	19	25	10	0	0	24
AAAATTGTGGCCCATCTCGT	LOC120836106	191	67	24	48	6	13	12	0
AAAATTGTTGCAGGCATCAG	LOC115310919	167	71	24	11	0	15	0	0
AAAATTGTTTAAGGTCATTG	LOC121837739	214	122	115	69	50	47	75	57
AAAATTTGGCAGATGAGGTA	LOC120840654	87	159	9	0	6	5	10	0
AAACAAACTGATCATATTTC	LOC121837363	530	566	90	180	31	9	56	49
AAACAAATGTCGCCTCTCCT	LOC120849924	84	172	92	22	4	0	100	0
AAACAACAACAGTGACTCGG	LOC8039336	90	88	55	53	6	4	22	6
AAACAACCAAGGCTATCTTG	LOC121838555	266	375	96	147	39	55	104	54
AAACAACGAAGTTCAAACAT	LOC8030920	66	190	16	23	63	1	0	13
AAACAAGGCGCTGGCGACCG	LOC120836361	93	187	85	0	1	0	2	0
AAACAAGGGCAGAGCCATCA	LOC115316789	20	25	7	12	1	0	0	0
AAACAAGTCGGCCATTAGTA	LOC115316921	264	383	35	6	63	9	75	0
AAACAATGCTGGGATTGCAT	LOC120839600	177	147	325	150	35	5	217	162
AAACACACACTAATGCTTGC	LOC121833542	4	115	18	14	4	5	1	13
AAACACAGACGCCAACGCTG	LOC8051031	6786	8239	936	1023	3039	3962	1388	1682
AAACACATGAACCTCATCCT	LOC8030470	28	0	7	0	0	0	0	0
AAACACATGCCATCATTCTA	LOC8053742	320	211	87	24	11	11	13	25
AAACACCAAAAGGACACTAA	LOC120846477	2169	2212	466	686	669	602	1493	665
AAACACCAACACGATCGCCA	LOC8038677	186	139	72	95	8	0	31	1
AAACACCACAGCCACAGCCA	LOC8026382	163	0	15	24	40	0	5	18
AAACACCATCACTCGGCAAA	LOC115311818	67	86	51	58	28	0	83	3
AAACACCCTCTAGCCCATTG	LOC8043073	912	689	278	264	69	55	293	174
AAACACCGCTGGGTGAAGGA	LOC8052454	260	137	41	40	43	90	16	0
AAACACGAAGAAGTCATCAA	LOC8037604	1302	1739	300	130	96	161	103	50
AAACACGAAGGTCATCGTGT	LOC8051296	4043	2838	87	115	1939	2702	33	18
AAACACGGAAAAGCCGGAGG	LOC8037184	148	38	44	9	20	58	3	3
AAACACGGTCCAGACATCCA	LOC8038328	593	638	203	127	69	82	202	4
AAACACTCTGGGACGCACAC	LOC115326243	204	216	83	39	40	50	117	0
AAACACTTCGGAGCTGTCCA	LOC115309196	850	735	101	151	79	55	91	151
AAACACTTCGGAGGTGTCCA	LOC121832844	1198	1226	257	278	238	364	362	178
AAACAGAGTACCGGATATCA	LOC8033543	179	227	61	68	64	74	210	320
AAACAGATGATGATGCGCAA	LOC8051213	824	692	120	53	81	75	123	42
AAACAGCAAACTGTACCGAG	LOC8024160	228	211	184	197	51	23	188	134
AAACAGCTCTTGCTCAAGCA	LOC8053165	567	156	44	138	41	32	10	18
AAACAGGAGACATGTCATGG	LOC8031108	157	31	49	22	18	13	22	238
AAACAGTCGTATGTACCAAC	LOC120839841	2073	1739	586	166	396	544	322	84
AAACAGTCTTTGGATTAAAG	LOC115318090	404	609	136	56	84	72	76	23
AAACAGTTCAATGGATTCTA	LOC121833105	82	115	1	0	2	0	13	0
AAACAGTTGCGTGTCACCAT	LOC120846074	849	698	154	110	119	150	249	284
AAACAGTTTCAACATCTGAC	LOC120837098	72	0	15	32	1	0	17	0
AAACATATTTGGGTTGTTGT	LOC115319452	1173	1386	302	363	107	199	358	200
AAACATCCAGAGTCCAGATA	LOC115322212	356	208	70	4	5	10	35	0
AAACATCGATGGGTTATGAG	LOC115322207	162	133	85	65	0	3	31	56
AAACATGCCATCAAGGAGTA	LOC8031932	275	364	93	84	21	29	49	33
AAACATGCTTCATCATTATC	LOC115325958	3592	5359	1505	905	733	890	2088	982
AAACATGGACATCTATGGTC	LOC115310654	975	815	85	67	171	145	59	19
AAACATGGCTGGATTTCCAT	LOC8028318	475	467	105	13	18	49	4	0
AAACATGTGGGCACAATCAT	LOC8041020	854	675	263	318	129	138	420	297
AAACATTTGGGGGACAGCAC	LOC115333010	1992	1838	458	626	303	349	518	286
AAACCAAAAAATGAGCGGGT	LOC8039175	155	176	28	0	64	33	71	5
AAACCAAAACAGTCGTCCCA	LOC8033121	141	43	153	91	5	6	585	336
AAACCAATACGCTCCCGAGG	LOC8037324	696	1675	318	309	298	469	482	405
AAACCACACTAACAGCACTT	LOC115327345	480	604	187	160	97	39	396	156
AAACCACCGTGGGTACAAGA	LOC121048327	255	406	32	34	19	23	28	3
AAACCACGTTATCACCAACG	LOC8029923	137	163	109	24	22	13	35	9
AAACCACTTTGGCTAGGAAA	LOC8037187	0	0	16	0	0	0	1	0
AAACCAGAACCAACTTACCA	LOC8042067	52	19	27	56	0	5	27	0
AAACCAGGAACTGGGCGACA	LOC8036520	1172	1260	82	62	133	168	73	19
AAACCATAAGATTATTGCAG	LOC115324217	339	975	234	101	162	240	165	243
AAACCCAAAGTAGCAAACCT	LOC115332861	1402	1200	197	107	118	94	115	39
AAACCCAACGAAACAGGAGT	LOC8032400	404	589	169	138	66	90	309	144
AAACCCAGACAGCTTCACCG	LOC8028451	481	379	137	261	39	44	54	91
AAACCCAGACCTGAAGTTGT	LOC8035699	1068	1527	119	63	428	475	26	9
AAACCCAGGAAAAGGTACGA	LOC121838169	140	291	87	82	28	30	32	30
AAACCCCAGCAGTTCTGAAA	LOC115329218	14	36	17	0	0	0	20	22
AAACCCCGGAAAGACAAGAG	LOC8029942	436	333	127	100	92	123	93	30
AAACCCGGCCGTGAGCCCTG	LOC8037350	71	3	33	22	0	0	0	13
AAACCCTCGACCGATCATGT	LOC8038541	325	205	158	75	46	23	75	54
AAACCCTGGCACTCCTCCAG	LOC8025823	730	1098	522	440	108	137	796	240
AAACCCTTCTCTGAATGTGG	LOC8026438	223	239	131	106	7	1	59	27
AAACCGAGCGACGGAATCAA	LOC120851145	1238	1603	1058	506	69	45	385	153
AAACCGAGCTACGCTACCAG	LOC8051451	289	406	48	21	69	30	15	13
AAACCGATCTTGTGCGAAAA	LOC120842061	75	68	62	37	4	58	60	43
AAACCGCGGCCGGCTCCAGG	LOC8027081	361	228	113	114	98	122	233	90
AAACCGGAGAGGCGGTAACA	LOC8023901	44	0	0	0	5	0	0	0
AAACCGGCGAGCACGAGCAG	LOC8037417	810	1467	758	191	379	258	1751	527
AAACCGGGAAAGCTGTACCG	LOC8043154	0	0	9	0	0	0	0	0
AAACCGGGCAGTGGACGCCT	LOC8038017	145	35	102	0	38	0	43	5
AAACCGGGGCAGATTGGCGT	LOC8032375	284	548	147	144	23	25	86	185
AAACCGGGGGTTGACGCGAT	LOC8052568	99	385	49	106	48	66	128	132
AAACCGGTACGACACTTCCC	LOC8053389	1163	916	138	205	177	150	249	179
AAACCGGTCCATCGCCACCC	LOC8039179	0	25	11	108	0	0	12	20
AAACCGTAGCCTGGTATTGA	LOC121836616	62	64	44	0	38	2	8	0
AAACCTAAAGAGACGAACAG	LOC121837179	595	943	141	104	32	139	21	0
AAACCTACGGGTAATAGGGG	scrambled	532	260	155	187	6	18	24	9
AAACCTCGAAAGACGCCGTT	LOC115325393	163	297	12	0	2	0	0	0
AAACCTGAACAGGCTCTCGG	LOC120846360	733	698	177	157	70	110	155	71
AAACCTGCTCCCGACTTCAC	LOC8042163	325	557	38	68	20	44	60	4
AAACCTGGAGTTTGATAAAG	LOC120845433	48	235	37	5	0	29	70	53
AAACCTGGATTCCAACTTCC	LOC115323193	0	0	0	0	0	0	0	0
AAACCTGGCAGGCAAGTCTG	LOC115312783	670	810	168	69	95	110	103	58
AAACCTGGGAGTGGTGAACA	LOC121837143	89	0	10	0	4	0	0	0
AAACCTGGGCGTGGCCAACC	LOC8040270	191	194	187	26	0	12	489	84
AAACCTTATGCAGCCCCATA	LOC121836720	345	216	8	0	118	140	7	0
AAACCTTCGTCCAGTTACCC	LOC8025173	1021	1189	274	177	168	277	336	165
AAACCTTTCGCCCGAGGAAT	LOC8027382	97	12	0	0	14	0	0	0
AAACGAAAAGCTTACGTCCC	LOC8024681	219	183	111	0	34	98	120	33
AAACGAAAGCTGGTTTGATC	LOC120848414	0	66	30	10	0	0	4	0
AAACGAAAGGGATCTCAAAA	LOC120846080	0	0	0	0	0	0	0	0
AAACGACAGAGTCAATCACC	LOC121833955	351	880	297	77	86	117	378	64
AAACGACGACCCAAACCCAG	LOC8026591	98	182	25	6	12	5	7	0
AAACGACGACCGAACAAACA	LOC115319364	489	357	100	70	41	67	31	107
AAACGACGAGTGCACAAAGT	LOC8025955	241	312	63	17	22	23	44	3
AAACGACGATGCAAAAATAC	LOC115327173	81	0	17	18	32	17	3	6
AAACGACGCATAGACTTGAG	LOC8027253	921	1265	364	383	116	184	526	458
AAACGACGGTCGCTTCACAT	LOC115333082	462	500	217	132	29	50	85	22
AAACGAGCGAAGGATCGTGG	LOC115331924	868	997	386	531	185	235	370	287
AAACGAGCTAGAACGGGCTG	LOC120843445	13	0	11	0	0	0	11	0
AAACGATGAGAAGTACACGG	LOC8031424	110	0	25	1	14	27	5	19
AAACGATTTCAGAGGAAGGT	LOC8051568	256	156	102	40	23	25	80	13
AAACGCAAGATCCTACTTAT	LOC8039331	112	178	43	23	14	15	3	10
AAACGCAGTTCAAGAGGCTG	LOC8028371	208	109	175	31	28	16	96	22
AAACGCCATCAGGGACACGT	LOC8035753	16	0	26	8	0	0	15	3
AAACGCCTTCTGGAAACTTC	LOC120850893	55	121	33	4	0	0	0	0
AAACGCGAAAAAATATCTGG	LOC8029359	845	1112	125	90	70	77	21	18
AAACGCGACGCTGTTCGTGG	LOC8036334	1196	400	440	113	35	60	199	17
AAACGCGGCGGATCTCACCT	LOC8023492	1398	1629	562	326	275	455	527	404
AAACGCTGTGAAGATTAACA	LOC121047731	27	0	31	0	0	0	7	0
AAACGCTTTGACGATTTCCT	LOC8035456	0	0	2	0	0	0	4	0
AAACGGAAAAAGGAGGTCGG	LOC8037678	99	18	35	24	10	3	3	0
AAACGGATGAGTCTCCGCTC	LOC115323536	61	102	5	49	0	0	5	13
AAACGGCCCTGGAGCTGACT	LOC115320448	0	0	0	0	0	10	4	11
AAACGGGGACGTGGAAGCCA	LOC8032826	79	106	0	114	0	0	9	0
AAACGGGTGACCGCCTACCT	LOC8051641	147	354	32	0	36	11	10	0
AAACGGGTGGTCAAGGTCGA	LOC8036092	176	154	79	14	26	10	28	0
AAACGGTAGTTCACTGACCA	LOC120840397	144	191	11	7	8	9	15	50
AAACGGTATTATCTGCCGTT	LOC115321786	320	564	82	177	46	84	38	63
AAACGTATGCGAAGCCGCAG	LOC115330205	109	532	318	139	27	0	322	192
AAACGTCATAACCTGGTCCA	LOC8043016	0	0	0	0	0	0	0	0
AAACGTGGCTTGGTACGAGA	LOC8025093	71	237	116	3	11	0	3	0
AAACGTGGGTGAAACCACAC	LOC8043576	26	40	5	14	0	0	31	0
AAACGTTATGTTATACGGGG	LOC8042137	147	46	39	30	123	33	7	0
AAACGTTCAGGTACATAATA	LOC8037119	89	72	0	0	0	0	0	0
AAACGTTCCTCTCACGTATG	LOC115309874	497	142	96	0	479	283	78	1
AAACGTTGGGATCATTTCCT	LOC8041159	603	666	137	131	79	68	116	37
AAACTACAAAAGATGGACTT	LOC8052146	73	122	74	57	8	0	17	31
AAACTACCCGAGAATGTCAT	LOC8026373	360	389	189	99	55	33	100	175
AAACTACGAGGTTGCCGAGG	LOC121835244	859	486	99	30	139	98	15	0
AAACTACGGAAGCACTACGC	LOC8053444	37563	34242	6637	3895	9823	7839	2280	5571
AAACTACGTCGCGGACATTG	LOC8053241	499	791	117	95	46	72	8	23
AAACTCAAGAGAGGAGAAGT	LOC115318360	350	609	48	140	4	90	27	120
AAACTCAAGCGAACTATCAG	LOC8029915	159	88	90	21	12	6	75	5
AAACTCAAGCGAGCTCTGAG	LOC8028946	1451	1811	385	503	668	845	1047	1182
AAACTCAAGGAGCTCGCCAA	LOC8030894	36	1	7	19	12	11	12	0
AAACTCAATAGACTTAATGG	LOC8032554	2647	2376	751	366	244	328	316	95
AAACTCAATAGGGATGCTGA	LOC8052675	277	595	60	99	15	59	22	19
AAACTCACGGAGGCAGGACA	LOC8024203	641	1062	264	164	171	99	366	492
AAACTCACTTGCGACCTAAA	LOC121833835	4778	6423	822	703	2468	1972	1130	1084
AAACTCAGAGGAAGCGACGT	LOC8035158	292	378	125	91	62	28	173	49
AAACTCATTGGGGCCCGAAA	LOC8037439	11	4	1	1	0	0	2	0
AAACTCCGGCCAGATCGCCA	LOC120837719	158	219	66	34	40	30	17	18
AAACTCCGGCCATCCTCCAC	LOC8051070	24	81	44	37	0	20	21	17
AAACTCCTGATCCACCACGT	LOC8044018	83	100	7	27	6	7	54	10
AAACTCCTGGGCGGGCTTGA	LOC8029950	260	445	84	67	30	107	21	15
AAACTCGAAAATAAGCCTCC	LOC115319294	0	0	21	0	0	0	0	17
AAACTCGACCAAGTCCGCCC	LOC8038960	586	997	95	187	127	144	80	23
AAACTCGAGAGCAGCTCGTA	LOC8038273	4828	4447	440	265	592	469	95	65
AAACTCGAGGGTCTCCCTGT	LOC8052196	87	163	41	34	8	0	6	11
AAACTCGATGGTGAGTACGT	LOC115328380	58	66	2	0	0	0	0	0
AAACTCGCAGAGCTTCTCGA	LOC8027749	132	46	186	138	7	0	157	93
AAACTCGCGAAACCCTTCCC	LOC8030431	0	0	0	0	0	0	0	0
AAACTCGCGAATGCATGAAT	LOC8053367	1038	874	272	362	89	66	204	136
AAACTCGCTTCAGAGATGTG	LOC8052080	1187	1204	512	217	154	165	1715	634
AAACTCGGACACATTATGCT	LOC8052842	97	129	44	16	21	9	18	2
AAACTCTCGGATGCTGTCAG	LOC8027635	107	110	33	0	18	3	4	0
AAACTGAACGAGGTCCTCCA	LOC8036371	0	11	21	12	12	10	56	58
AAACTGAAGGTGCTGCGCAG	LOC8023266	15366	14438	1953	1667	4922	4749	2183	4661
AAACTGAAGTCTATCTACAA	LOC8041020	783	678	58	219	36	74	198	116
AAACTGATAGGGCCTCATCT	LOC8026458	0	36	0	0	0	0	0	0
AAACTGATGATCAAATAAGC	LOC115315978	620	806	145	149	66	159	119	120
AAACTGATGCAATGGTTGCT	LOC8026541	658	976	133	142	61	77	42	93
AAACTGCAACGTTATATGGG	LOC120841742	494	890	119	11	28	98	96	10
AAACTGCAGAACACGGAGCA	LOC8025551	3546	3693	1249	603	709	867	2517	817
AAACTGCAGCAACCTCATGG	LOC121835443	4329	5590	1011	842	716	773	1346	949
AAACTGCAGCAACTTGGAGG	LOC8039586	50	63	116	117	7	15	16	94
AAACTGCAGCAGGCAGTCAC	LOC8052256	0	21	0	19	0	0	26	0
AAACTGCCCTCCAAACGTTA	LOC115319170	285	341	197	164	32	18	24	130
AAACTGCGAGGGCCTCATAG	LOC115315119	262	121	37	0	37	0	0	0
AAACTGCGGCGGACGCCGTG	LOC115319268	0	57	19	0	4	13	2	0
AAACTGCGGGCACACGGCCA	LOC115326548	898	1285	415	390	119	204	337	132
AAACTGCTGAATGACAGGCA	LOC115320516	0	0	0	0	0	0	0	0
AAACTGCTGGAGCTTCCGAG	LOC8052196	87150	103067	32551	20552	32236	18431	28925	43387
AAACTGGACGCGGAAGTCCC	LOC115320219	656	431	164	136	84	120	200	24
AAACTGGAGAACATCCTCAG	LOC8034031	505	707	145	3	33	42	35	0
AAACTGGATCGGACCAGATG	LOC8024115	287	410	54	1	26	56	169	37
AAACTGGCGTGAGCGTAGTC	LOC115325958	193	159	60	20	44	22	86	0
AAACTGGCTAGTGAGCGTGC	LOC8053740	59	41	0	0	0	0	8	0
AAACTGTGGAGAGATTCTGC	LOC8042060	0	0	0	0	0	0	0	0
AAACTGTGGAGCACGTAGAA	LOC8041733	8489	10285	1050	1249	1966	2367	1151	1515
AAACTGTGGGAAGGCACCAG	LOC8034427	85	0	3	2	0	0	0	0
AAACTGTTGGAGTACCTGAC	LOC121048330	1197	1064	331	305	191	312	493	262
AAACTTCAGATTGAACGCAG	LOC115318895	472	192	58	97	165	56	66	71
AAACTTCGTGTCGTGGCCGT	LOC115313811	889	953	210	133	61	119	90	38
AAACTTCTACTTACTTTATA	LOC120838440	61	60	22	2	0	4	1	0
AAACTTCTCAAAGGAGGTCA	LOC8024592	141	84	13	0	3	0	1	0
AAACTTCTCGAAGCCATTAG	LOC115315708	0	35	33	0	0	0	2	0
AAACTTCTGAAGGAGCTGGA	LOC8028384	71	25	47	35	1	0	152	79
AAACTTCTGTCGATCAACAT	LOC115319674	529	117	112	33	22	20	58	5
AAACTTGACGGCCCGAAAGA	LOC8026914	188	64	21	16	13	2	49	7
AAACTTGACGGCTCGAAAGA	LOC121835350	0	56	6	22	0	0	0	37
AAACTTGAGGGGAAACTTGT	LOC115320136	275	197	105	42	25	6	23	7
AAACTTGATGCGCTTCCATG	LOC115324209	280	238	38	90	51	36	39	84
AAACTTGCAGACGAGAGAGC	LOC121835859	158	195	69	21	17	54	70	0
AAACTTGCGGGGAAGTGCAG	LOC115308175	230	338	168	47	14	0	115	22
AAACTTGGATGCCTTAGGTG	LOC120845972	29	172	22	59	20	19	0	32
AAACTTGGCGAGTTCCTCAT	LOC8034537	37568	30704	6528	4866	13569	8698	2998	5497
AAACTTGGGGAAACGGGACC	LOC8053994	329	220	49	103	45	51	137	71
AAACTTGGTGTAGAACTCGA	LOC8027273	224	509	20	0	2	0	0	0
AAACTTGTTGATGCAAGACA	LOC115321434	541	501	149	296	142	121	587	649
AAACTTTCAACAGCTATGTA	LOC115320836	561	614	217	205	64	82	108	111
AAACTTTCCATCGATTGGTT	LOC8053165	125	148	21	16	3	10	6	6
AAACTTTGACCAGGACGACA	LOC8037688	0	0	1	0	0	0	0	0
AAACTTTGCCATCAGGAAGG	LOC120849314	209	130	9	25	14	0	41	10
AAACTTTGGGCCATGGAGCT	LOC8050915	1247	1705	212	188	178	219	295	113
AAAGAAAAACAGATCTAGTC	LOC8039051	423	443	66	49	35	12	22	35
AAAGAAAACTTGAACACATT	LOC120849231	88	1	0	0	0	0	0	0
AAAGAAAATCAAGGCACAAG	LOC120843988	125	195	38	64	31	12	6	23
AAAGAAACCCTCGGGCTGAG	LOC120841905	681	614	148	73	66	58	450	198
AAAGAAACTGTCTCGAGCCC	LOC115320100	0	0	25	0	0	0	5	0
AAAGAAAGAGTTGCTTGCAA	LOC8032083	0	73	6	0	0	0	1	0
AAAGAACTCCATGCCGGACA	LOC115324449	480	795	104	151	45	47	101	152
AAAGAACTCTGTGACGTCAA	LOC120843346	285	140	72	60	7	0	51	12
AAAGAAGAAAAGGGGCATGC	LOC120845787	1231	2281	316	354	439	633	889	947
AAAGAAGCACAAGCCCATTG	LOC8052369	1	200	0	7	0	15	0	0
AAAGAAGCTACCCAACCTTC	LOC120839141	631	942	125	240	86	116	204	182
AAAGAAGCTTCAGGACACGC	LOC120838798	2612	3229	304	436	471	754	112	61
AAAGAAGCTTCAGGGCACGC	LOC8039682	388	505	268	190	83	44	385	129
AAAGAAGGGAAGGAAGGGGG	LOC8034144	2891	3285	1273	1175	600	688	1968	1855
AAAGAATTGGAGGACCACGT	LOC8051893	362	486	56	66	29	20	19	9
AAAGACAAGTGGCAATAAAA	LOC120840581	0	0	7	8	0	0	0	5
AAAGACAATACAGGTACTCG	LOC121046279	1855	1869	464	186	280	210	1969	528
AAAGACACGCAAGCCTGGGC	LOC8036136	0	38	0	7	0	0	0	0
AAAGACATCAGCTACACCCA	LOC8030447	1500	2173	67	98	453	515	55	66
AAAGACATCCGCACTTAACA	LOC8027105	634	190	88	48	28	9	56	36
AAAGACATTGACAAGCAGTG	LOC115331181	154	61	28	9	0	13	15	0
AAAGACGAAGGTAACGGTGT	LOC8040545	250	3	36	17	0	8	2	0
AAAGACGACCACATCAGAGT	LOC121837089	198	19	95	27	14	13	52	17
AAAGACGAGGAGTATCACCG	LOC115321463	230	217	67	25	30	23	58	36
AAAGACGATCAGTTGAAGAA	LOC115325467	646	512	143	177	42	50	116	60
AAAGACGCCACGGTCCGAGG	LOC120850259	654	549	148	156	177	110	161	61
AAAGACGCCGGAGTTATCAC	LOC115321088	108	378	0	0	51	127	36	7
AAAGACGGCGAGGTATTCCT	LOC120836545	4959	4926	1216	815	647	627	932	870
AAAGACGGCTATGGATCTGG	LOC8035955	1678	2276	574	516	194	301	446	257
AAAGACTAATAACTACTCGA	LOC121046589	254	128	14	28	6	27	75	2
AAAGACTGCCTGGTATACCT	LOC120848050	246	463	100	14	14	46	26	0
AAAGACTTTCAAACGTAAAG	LOC115319170	32	0	5	5	5	0	0	0
AAAGAGAAATCAATCGACAA	LOC120849682	39	93	14	0	11	7	14	2
AAAGAGAACCATGGCCACAG	LOC8039025	0	5	40	6	0	0	12	0
AAAGAGAAGACACTGGGCCA	LOC8053809	1460	1432	504	815	182	195	507	610
AAAGAGCGGAAAAAGAAGTG	LOC115329596	64087	93038	8059	4628	17793	19869	2251	2646
AAAGAGCTCGGCCTTGGCGG	LOC120840034	1	43	0	0	0	0	8	0
AAAGAGCTCTAAGAAAAACA	LOC121837862	111	134	74	25	0	10	51	78
AAAGAGGAAAAGGGCTTGGG	LOC115315735	0	16	22	1	0	0	3	0
AAAGAGGACTGGACGTTGAG	LOC115319833	0	37	10	45	0	0	0	35
AAAGAGGCAATCAACTTCCC	LOC8032439	178	82	87	103	27	27	30	59
AAAGAGGGCTACCTGTTAGT	LOC115320811	266	164	327	345	14	5	482	311
AAAGATAAGAGCTTTGTCCG	LOC120850681	0	0	0	0	0	0	0	0
AAAGATAGACAAACCCCACA	LOC115329459	11598	11807	961	487	751	960	394	558
AAAGATGAGGGAGTTCACCT	LOC120838544	2217	1699	460	278	557	408	593	896
AAAGCAAAAGGGATCTCCAC	LOC115329126	251	55	15	0	0	0	0	0
AAAGCAAAAGGGATCTCCGC	LOC8036630	336	342	120	55	36	49	59	16
AAAGCAAAGCTGCACATCTC	LOC121836567	52	23	48	9	0	0	42	25
AAAGCAACAGTCTATCTTTG	LOC115310147	149	237	33	5	5	38	7	0
AAAGCAAGACGCGCCTCGTG	LOC8032695	127	99	32	55	7	11	7	416
AAAGCAAGATGGCGCAAGGG	LOC115331873	381	341	67	0	3	20	10	0
AAAGCAAGCAAAAAGCATTA	LOC121837674	453	1615	236	99	92	134	276	103
AAAGCACAACGAGAAGAACT	LOC8039113	35	0	0	0	0	0	0	0
AAAGCACCAGCTACAGACCA	LOC115314826	171	74	50	68	0	0	0	5
AAAGCACCGATGCTTCACAT	LOC8036135	320	354	79	62	39	8	176	58
AAAGCACGCGGGGACCTCCC	LOC120847720	1018	1622	399	301	245	376	3485	1905
AAAGCAGGGCGAATAGTAGG	LOC8024173	76	323	27	0	57	100	38	0
AAAGCAGGGTGCTTCAACCA	LOC115313158	3413	4033	425	346	2239	2545	299	203
AAAGCATCAGCAACTCGTGG	LOC8040324	131	126	72	52	0	0	45	7
AAAGCATCCGCCACTGCAAT	LOC120849797	3964	4398	326	254	1715	2697	104	70
AAAGCATCGACTCGAACCTG	LOC120842344	263	169	105	25	33	98	58	67
AAAGCATCTAGCAGAAATGG	LOC120846583	52	91	18	7	11	18	126	19
AAAGCATGTACCATGCCCTG	LOC8039127	198	306	26	17	6	5	0	0
AAAGCCAAAGCAGGCTTCCT	LOC115325041	1495	1036	273	235	54	70	50	91
AAAGCCAAGCGGTGTCCCAA	LOC8025348	745	486	204	254	88	61	224	272
AAAGCCAGAGAACTATTGAA	LOC115317369	43	2	9	18	8	6	2	3
AAAGCCCAGCGAGTACCGCA	LOC8040025	100	6	6	16	0	0	4	35
AAAGCCCCAAAAAGGCTTCC	LOC115327905	108	36	0	0	0	0	0	0
AAAGCCCGAGGGCAATATGG	LOC121833639	5	198	12	0	11	1	21	0
AAAGCCCGAGGGTAATATGG	LOC8034948	723	494	284	260	106	137	86	68
AAAGCCCTCCATCGCCAACG	LOC8036711	45	0	22	0	26	0	23	0
AAAGCCCTGGTGGACCTCAC	LOC8023237	133	124	9	6	11	0	0	0
AAAGCCGGACGTGCTGTACT	LOC8042290	925	1185	246	223	72	190	87	18
AAAGCCGGAGGAGGGCGGGG	LOC8042398	62	0	0	0	0	0	0	0
AAAGCCGGAGTCGCCAGACA	LOC8040281	126	241	75	10	34	64	41	24
AAAGCCGGCCAGTTGAAGAC	LOC115308786	22	24	21	8	3	0	0	0
AAAGCCGTAGGAGCCCTTCA	LOC8023109	1046	1248	352	154	127	98	97	87
AAAGCCTCACAGTCCCAGTT	LOC8053203	101	427	47	151	7	0	15	83
AAAGCCTCCCCCCGGGCCTT	LOC121047743	12490	15599	2606	3723	3340	2842	1925	4466
AAAGCCTGGCGTCCTTTAGT	LOC8031776	102	135	0	6	22	0	22	13
AAAGCGACGTAGCTGCAACA	LOC8037842	68	265	31	21	36	58	29	65
AAAGCGAGGAGGATATTCAG	LOC8032616	696	643	413	345	96	116	243	229
AAAGCGCAGCCAGGAGGATC	LOC115313199	217	413	184	217	71	2	113	92
AAAGCGCCGGGTGAGCAGGA	LOC8037350	550	442	113	188	49	60	508	152
AAAGCGCTCGGGTCCGTAGA	LOC121837173	0	0	6	12	0	5	0	0
AAAGCGCTCTGTCTCACAAA	LOC120845847	0	21	0	0	0	0	0	0
AAAGCGCTTCAAAAGGACAG	LOC120851114	63	268	32	42	1	31	44	25
AAAGCGGAAGGTGCAGACTA	LOC120843569	575	893	212	138	37	70	58	102
AAAGCGGCTCAAGGATGCCA	LOC8023867	352	316	240	9	16	2	156	25
AAAGCGGTTCCGGTATTACG	LOC120842502	206	158	107	63	3	8	40	9
AAAGCGTAGAACAGAGTTGT	LOC8027211	362	1018	107	85	208	193	304	134
AAAGCTACAAGTTCTTCAAT	LOC120837899	287	287	127	40	18	14	64	6
AAAGCTACTCCGGCTCCCCC	LOC115316483	527	488	235	164	82	109	97	31
AAAGCTCGAACAGATCCGTA	LOC8033425	86	20	19	10	4	0	3	0
AAAGCTCTTCAGGAAGATAT	LOC8024205	0	0	0	2	0	0	29	0
AAAGCTGAACATCTCCCACA	LOC8040359	3333	2022	489	99	174	67	70	15
AAAGCTGAAGAAGAAAATCA	LOC120849961	20	89	15	0	0	0	0	9
AAAGCTGAGAACACCGAACC	LOC121834069	243	190	82	10	36	11	88	14
AAAGCTGAGGAGACGGTCCA	LOC8031963	452	598	82	63	163	102	20	20
AAAGCTGCAGAAAGTTCTGA	LOC121833629	1106	1391	213	111	163	404	65	76
AAAGCTGCGGGGGGACGGCG	LOC8026471	870	1323	480	148	162	210	195	194
AAAGCTGCGTCGGCGCTCAT	LOC8037167	11734	13728	1115	359	2808	3437	314	200
AAAGCTGCTCAACTACCTGG	LOC120840320	381	572	126	146	57	26	135	41
AAAGCTGGGCAGGCCGATAT	LOC8023472	161	310	158	109	20	0	66	78
AAAGCTTACAAGACGGTCCT	LOC115313243	0	0	0	0	0	0	0	0
AAAGCTTGAGCAGGTACCTT	LOC8026037	117	164	59	34	10	29	41	0
AAAGGAAAGCAGGGAACCAA	LOC8036835	191	243	62	0	28	12	16	0
AAAGGAAATCGCAACCAAAC	LOC115332278	426	218	120	77	46	54	63	46
AAAGGAAGAGCGCCGCACAG	LOC8023932	3151	3432	335	481	214	312	132	177
AAAGGAAGCACTACCACCTG	LOC115329685	4005	3630	644	300	1271	1236	358	293
AAAGGAAGCCGGGTTCACCA	LOC8023163	180	344	61	63	7	8	13	63
AAAGGAAGTTGGGGAGGCCA	LOC115322800	446	79	69	80	20	0	75	38
AAAGGACACTATGCCTGTCC	LOC115327256	218	319	68	68	51	160	83	42
AAAGGACAGCAGGAACACCG	LOC8038226	1722	1446	348	122	534	642	399	197
AAAGGACATTGGGTCACAAA	LOC115329175	620	754	128	171	40	66	194	229
AAAGGACGACGAGCTTGGAG	LOC121837524	2255	2748	482	434	76	201	111	71
AAAGGAGAACCAGATGTATG	LOC120835961	831	1003	278	283	46	61	332	101
AAAGGAGAGCAGTTCAACTT	LOC121832947	1112	739	194	169	76	79	183	371
AAAGGAGCAAAGACGAGAAT	LOC120851083	553	232	130	57	91	46	63	55
AAAGGAGGAGAAAGCATCTG	LOC8052323	174	262	5	0	30	0	0	0
AAAGGAGGCCTGATCGCAAT	LOC115323386	1029	1026	171	33	81	21	22	0
AAAGGAGGCCTGATCGCAGT	LOC120850759	37	325	126	102	15	4	43	20
AAAGGAGGCGCAACATTTAT	LOC115315606	870	1344	202	263	166	240	75	87
AAAGGATGAGAAGGCATCCC	LOC115313914	317	359	114	25	28	39	131	93
AAAGGATGGCCAGGACCACG	LOC121835428	0	0	20	0	4	0	2	0
AAAGGATGGCGAGCTTGGAG	LOC115321597	2676	2647	667	370	589	902	940	386
AAAGGCAAAGGAGACTCCAA	LOC8051913	3372	4388	721	655	957	971	527	269
AAAGGCAAAGTCATCCTGCT	LOC120842350	1087	951	416	407	83	45	326	148
AAAGGCAAGGTCATCCTGCT	LOC121833001	459	122	86	32	43	56	196	26
AAAGGCACGGCGGTGGTCCA	LOC8025060	412	571	119	74	14	17	101	73
AAAGGCACTTATGTCCAGCA	LOC8032441	304	504	34	21	0	19	4	0
AAAGGCAGCCAGCGAGGGGG	LOC8023561	0	0	0	0	0	0	0	0
AAAGGCATGGTGGCCTTCAT	LOC8025948	537	750	185	168	149	163	418	132
AAAGGCCAACAAGACGATGC	LOC115325131	252	377	130	129	19	32	128	45
AAAGGCGAGACGGCGAGGCA	LOC8052811	288	299	79	20	55	51	359	95
AAAGGCGAGGATATACTCAA	LOC8053880	262	436	81	101	37	26	127	33
AAAGGCGTCGTCGCTGACCA	LOC121045663	1062	1977	313	171	129	105	58	28
AAAGGGAAGTCGGGCACAAC	LOC115310910	8780	10644	2569	2354	2969	3038	10034	9720
AAAGGGCCGTCAGGTCCAGC	LOC121835245	1026	634	297	234	231	166	333	884
AAAGGGTGGTGAGACCTCAG	LOC8053740	1535	1479	244	119	236	343	22	12
AAAGGTACCGCCCAAGCTGA	LOC115332324	1857	2613	373	420	207	210	149	73
AAAGGTAGACGATATGTAAT	LOC121838513	135	450	47	35	4	80	31	1
AAAGGTATCCAGGATTCTGG	LOC8030476	392	28	10	0	16	8	12	0
AAAGGTCTGACAATTGTGAA	LOC121835075	927	910	389	238	68	33	282	228
AAAGGTGTACAAGTCTCTGG	LOC115324821	1039	802	96	226	132	119	289	303
AAAGGTGTACATGAGGGGCT	LOC121837165	441	466	150	38	47	100	44	101
AAAGGTTGGACGACCTCACT	LOC8035130	81	43	1	15	0	0	17	26
AAAGGTTTCGGCGCACAGGG	LOC120841642	628	833	192	79	266	151	12	25
AAAGTACCAGGACGGATCTG	LOC115310295	640	480	280	337	20	51	52	73
AAAGTACCTCAACAAGACTA	LOC8031430	253	227	35	11	15	41	4	0
AAAGTACTCCTTGACGACCT	LOC8033349	84	161	9	1	3	4	10	3
AAAGTATATGTGCCTCCCGC	LOC8024877	195	228	86	18	95	171	2	0
AAAGTATCCAAACTACCTCC	LOC115314065	42	84	0	0	14	5	0	0
AAAGTATCTAAACTACCTCC	LOC120844317	47	168	28	3	0	21	14	0
AAAGTCAACATGGACGTGAT	LOC8028164	1259	1373	345	252	164	216	596	242
AAAGTCAAGAGCATCTTGTG	LOC8051511	2636	2544	604	748	618	682	3799	1611
AAAGTCAAGATCATCGTTGT	LOC115311606	496	541	100	112	78	40	66	10
AAAGTCAAGCAGCCGAACTG	LOC8035109	19686	25282	1280	1054	2541	2527	73	126
AAAGTCACGGGGGTCATCTG	LOC115327452	809	1008	261	351	104	27	267	503
AAAGTCATCGAGGCCAGACA	LOC120847354	6717	7771	1768	1338	652	1295	1265	1828
AAAGTCCAGCCAATACATCG	LOC115321232	756	869	189	243	27	65	159	94
AAAGTCCCGCGAGCGGGAGT	LOC115331601	241	311	168	94	23	63	182	66
AAAGTCGAAAAAGAGGCTTC	LOC121833295	817	521	322	397	75	148	472	185
AAAGTCGAAGAGAGCGTCGT	LOC8030697	0	111	5	0	0	0	0	0
AAAGTCGAGCGCGCTGGGTG	LOC115332192	11653	13671	1526	1614	4038	4891	1333	1683
AAAGTCGAGTCGATCATGTG	LOC8051185	68	43	0	0	13	0	0	0
AAAGTCTCTGAGCTTCAGGT	LOC8053863	239	418	104	119	57	18	63	108
AAAGTGAAGTTCGAGATTCC	LOC115328567	131	374	35	67	10	2	10	2
AAAGTGAATGGCGTCTGTGG	LOC8037667	216	529	107	252	50	52	6	0
AAAGTGACGCAGGGTGTCGG	LOC8027239	444	700	113	97	37	163	69	21
AAAGTGATGGTGATCATCTG	LOC8038184	880	1168	446	441	122	165	192	258
AAAGTGCAAGGAGTTCATCG	LOC115327461	606	392	277	520	14	42	664	210
AAAGTGCAGAAAACCATCTG	LOC8025092	73	413	33	64	17	46	23	76
AAAGTGCAGAGGCCACTGCT	LOC8050450	2011	2442	370	555	587	724	163	816
AAAGTGCGCTGAACTAGATC	LOC121835684	445	578	180	17	111	143	48	0
AAAGTGGAACTTGACGGCCC	LOC8041073	0	0	4	0	0	0	0	0
AAAGTGGACCATGAGCACCT	LOC8053362	16504	12514	1665	1325	2092	1876	584	1414
AAAGTGGACCTCCTGCGAGG	LOC8027855	249	434	98	113	48	20	206	226
AAAGTGGACGAGCACCTGAA	LOC115332493	392	184	164	70	40	12	81	153
AAAGTGGAGAGCCTCAGGCC	LOC8027122	290	407	130	122	41	66	32	45
AAAGTGGCTCAATAAGGATG	LOC115325717	599	773	275	251	51	135	247	144
AAAGTGGGAGCTGGGGACAC	LOC120849656	933	1000	193	88	184	276	158	4
AAAGTGGGGGTAGTACTCTT	LOC115318098	29	144	67	36	15	13	25	7
AAAGTGGTGGAGATGTTCCG	LOC120838564	341	534	88	197	210	295	249	1121
AAAGTGTAGAAGACGTTTGT	LOC8042427	780	649	435	170	100	63	348	131
AAAGTGTCCGATCTTGTTAC	LOC115321005	577	866	134	228	41	70	15	59
AAAGTGTCTCACATTTCTGA	LOC115309871	74	144	26	27	7	0	74	15
AAAGTGTTTGACGAATCGAA	LOC115331644	1061	1411	265	87	94	119	49	33
AAAGTTCACCGAGGAAGTGT	LOC8024684	106	253	41	34	19	16	56	8
AAAGTTCGTCACCAACAGGG	LOC8040966	59	19	2	7	8	0	0	0
AAAGTTCTCGCACTCTCCCA	LOC8043085	364	597	185	138	18	35	24	50
AAAGTTGAGGTCGACGAAAG	LOC120838757	299	245	125	73	14	1	11	0
AAAGTTGCATTGACCATACT	LOC8053910	451	215	60	57	70	91	112	16
AAAGTTGGGCAAGACACAGC	LOC121834580	83	77	20	133	0	37	45	20
AAAGTTGGGCATGAGCATAC	LOC8037166	19	0	13	0	0	0	0	0
AAAGTTTCGGAGATACTCAT	LOC8037671	536	520	192	163	35	23	109	67
AAATAACTTCAAGACAGAAG	LOC121834866	1340	842	650	479	103	188	375	319
AAATACAAGGGCGATAAAGC	LOC115308786	712	963	146	180	27	114	278	227
AAATACACCATTCTAACTAA	LOC121046346	491	369	138	125	73	129	147	132
AAATACACGGTCACGAAGCA	LOC121045666	1304	1799	1092	525	398	437	4471	3225
AAATACATACAAGGGCTGGA	LOC120840582	297	410	130	67	47	83	46	39
AAATACCAGAACGGAGACTT	LOC120837790	65	17	2	0	0	0	0	0
AAATACCAGCGTCTATGGTG	LOC115323491	483	263	29	47	222	191	32	61
AAATACGAGGATGAGAACCT	LOC8039938	9	32	23	0	4	23	0	0
AAATACGGCACTGCCCCCAT	LOC121836319	464	304	278	239	26	72	223	122
AAATACGGCAGTTCCAGCAT	LOC8051675	1678	1683	962	226	145	241	708	255
AAATACGGGAGTTCCAGCAT	LOC121837783	378	484	54	41	37	25	14	0
AAATACGTACACCCACAAAA	LOC121835093	1362	1378	286	302	144	200	183	257
AAATACTGGGGTTTCGACGA	LOC115328423	0	68	9	0	0	11	1	0
AAATAGCGATTTCAGGTAAA	LOC8025128	748	739	152	86	77	65	16	30
AAATAGGTCAAGCAGATCCT	LOC115315736	61	89	18	19	0	17	7	9
AAATAGGTGGGCTGGTGGCC	LOC8040353	1946	2293	519	551	337	391	646	214
AAATAGTCTTTAGCCATGAC	LOC121837739	1271	1339	152	40	211	191	122	18
AAATATAAGAGACGTTTGTC	LOC120840274	3681	3205	906	864	1005	1337	2381	1625
AAATATCTCTGGCGACAGTG	LOC120836357	443	587	69	176	94	167	96	43
AAATATGAAGTCTAAGTCAC	LOC121832844	500	909	111	60	73	163	106	49
AAATATGTGGAAAGCTAGTA	LOC115330946	4599	5595	1092	947	919	1170	2421	5044
AAATCAAAGAAGCGTTGGGT	LOC115314383	4423	6156	1087	1083	1503	1758	772	1250
AAATCAAAGTGGCACTGAAT	LOC115320030	8301	9193	802	548	1201	1593	497	779
AAATCACAAAAGGTCCGAAT	LOC115310634	569	799	170	99	130	75	265	98
AAATCACAAGGCCACCTTCA	LOC8032601	1009	693	361	350	165	66	318	371
AAATCACGTCAAGCCCATCG	LOC120836615	100	141	53	13	40	17	2	22
AAATCAGCAGGCGTCTAGGG	LOC8035724	76	36	0	26	0	0	0	1
AAATCAGCCTTGACCAAGCT	LOC115317823	1219	1474	298	211	235	205	292	110
AAATCAGGAAACCTGCGCTG	LOC8050867	1747	1570	235	214	240	280	147	56
AAATCCAGACATGTACTACA	LOC120846862	0	27	45	29	0	0	5	29
AAATCCAGATTCATCCGCAA	LOC8024233	376	300	94	345	44	19	69	119
AAATCCATGAAAGACGAAGA	LOC120837895	210	60	33	19	0	8	33	0
AAATCCCAAAGAGCAAGGAT	LOC120843002	0	0	0	0	0	0	0	0
AAATCCCATGCACTCCATAA	LOC115318893	47	1	39	16	0	0	17	18
AAATCCCTCCGAGCACAAGT	LOC8031597	44	85	4	0	0	0	0	0
AAATCCGCATGGACGCAGCA	LOC121045770	0	1	0	13	0	11	6	0
AAATCCGGACGGAGCCCAAG	LOC8023133	211696	227961	23478	20022	102128	90361	21770	29675
AAATCCTTCAGAGAGAACAG	LOC120846169	0	76	26	7	1	0	5	0
AAATCCTTGACAATGAGCAT	LOC8025568	431	546	133	79	68	48	117	19
AAATCGACCGGAGGTCATAA	LOC115317037	1378	1365	297	268	436	532	527	310
AAATCGAGACAACTCAACTG	LOC8027571	0	0	0	15	0	0	7	23
AAATCGCAAAAAGTGGTAGG	LOC8031452	4538	3959	406	402	709	613	566	501
AAATCGCACATATTTCATAT	LOC120837874	594	1142	123	269	193	356	114	177
AAATCGGGCATGCCCGCCCC	LOC8040404	6	24	5	72	6	0	10	32
AAATCGGGCCAAAACTTACA	LOC8042881	22	28	0	0	5	15	38	0
AAATCGTAGAACGGAATTCC	LOC121835372	649	769	101	72	70	50	70	39
AAATCGTCGGAAAAATGTAA	LOC115309564	0	0	6	0	0	0	16	0
AAATCGTTGATTCGTGAAAG	LOC121837154	82	385	111	193	20	31	31	98
AAATCTAAAGAACTTCACTT	LOC120846139	98	102	14	0	23	0	0	0
AAATCTACCATTGTCGCCAG	LOC115323663	60	0	20	0	0	0	0	0
AAATCTGCCATGTTTGACTC	LOC115314030	430	283	94	128	49	66	22	23
AAATCTGGTGTGGGAACCTT	LOC120837419	1038	1665	412	290	74	105	189	310
AAATCTTCCGGCCTCTTGGC	LOC120850718	1876	1290	229	294	37	75	55	71
AAATCTTGTCGAAAGCGCCT	LOC120849384	301	391	88	124	4	39	78	80
AAATCTTTGACAATCAATAT	LOC115332940	1439	1705	529	375	271	354	297	250
AAATCTTTGTGTACCACCAG	LOC115315958	5	0	61	0	0	2	21	0
AAATGAAAACGTCTTTAAGG	LOC120844199	243	1	20	7	6	0	29	18
AAATGAAGGCAAGCCGCCAA	LOC8035976	166	170	22	43	41	147	7	0
AAATGACACGGCCTCGAGCA	LOC115320149	1902	2369	484	247	534	578	368	172
AAATGACATTAAGAAAAGCC	LOC115330938	1	95	11	51	5	37	22	4
AAATGACGTTCAGAGAACAG	LOC120836286	2976	3773	703	893	590	797	763	551
AAATGACTCAGAGCGAATAT	LOC115323400	140	45	97	35	7	30	85	17
AAATGAGAAGTTTCCTCTCG	LOC121837521	1661	1749	338	199	284	372	184	61
AAATGAGACAGGACCTTATT	LOC8041569	1786	2800	657	615	549	675	1832	1555
AAATGCAAAAAGGTGCTAAA	LOC115314038	408	450	49	50	47	42	20	11
AAATGCAAGAGGTGGCAAGG	LOC120843367	597	399	99	29	29	77	80	31
AAATGCAGTTGGCTAAAATG	LOC121835803	430	408	161	63	88	143	239	74
AAATGCGAAAACTGTGTTCG	LOC120837109	343	376	66	39	33	39	6	7
AAATGCGAAGAAGGCGGCTA	LOC8051955	50	69	16	12	3	14	5	0
AAATGCGGATGCGCATCCCC	LOC8036577	858	572	188	13	25	69	97	0
AAATGCGGTGAAGTTCTTGT	LOC115309426	810	844	427	489	107	74	358	306
AAATGCGTACGAGATCGCCG	LOC120844595	71	147	1	40	0	37	26	111
AAATGCTCGAGAAGCTCTTC	LOC120843452	122	103	17	77	4	44	18	11
AAATGCTGTCCAGCCAGAAT	LOC8039042	496	800	34	14	63	77	5	0
AAATGGTGGACTATGATGCA	LOC115323542	1519	1445	273	241	230	168	211	216
AAATGTCAAGGCGGACCCGG	LOC115329877	106	217	104	147	13	29	11	24
AAATGTCCCGGTGTTAAGCA	LOC8028398	1012	1339	493	395	180	108	407	312
AAATGTGAACGCAGGGAAAC	LOC8044132	475	469	65	28	78	67	21	18
AAATGTTTGTTCTCAAGAAG	LOC8025287	1036	1025	140	238	196	294	323	227
AAATTAAAATGGCAACTAGT	LOC120851071	133	318	31	41	81	54	26	14
AAATTAAGAACGAGCTCCTA	LOC120846800	124	33	38	56	0	0	23	65
AAATTATATTCTAATATTAA	LOC120844587	14	24	15	0	1	0	0	3
AAATTATCTCCTAATCATGA	LOC120841421	47	226	48	16	13	32	49	0
AAATTATCTCGTGGTCCTAG	LOC115317550	42	92	70	247	20	16	29	68
AAATTATCTTCTAGTATTTA	LOC115316691	209	183	72	35	31	57	180	70
AAATTATGAAATTCAGATGC	LOC121836128	222	516	35	17	39	45	0	0
AAATTCAAAAGGGACACCTG	LOC8052484	54	190	82	39	0	62	112	26
AAATTCACCGTTGCCAACGG	LOC8033772	694	914	307	427	58	49	639	671
AAATTCACTCAAGCCGACCT	LOC115321589	344	388	210	70	14	71	316	70
AAATTCAGGAAAGATCACAT	LOC115313467	763	540	132	82	62	66	202	33
AAATTCATCCTCTTCCGGAT	LOC121837566	831	1164	215	184	262	223	243	322
AAATTCCGCTTCTACATTTA	LOC120837186	95	172	26	29	0	0	0	0
AAATTCCGGGCACCATTATT	LOC120839854	183	382	69	67	6	22	32	36
AAATTCGATCCAGAATTCAA	LOC8025703	29	0	0	0	0	0	3	0
AAATTCTCACAGGCCAATCT	LOC121837524	1417	1277	232	176	375	340	200	51
AAATTGAGGGAGTTCGTTAG	LOC120839671	304	308	53	47	61	2	10	5
AAATTGCAAGACATACCAAG	LOC115322795	269	1	51	47	5	49	2	23
AAATTGGAACAGAAGAAGAA	LOC120844070	513	303	105	27	46	35	57	142
AAATTGGAGCACAGGCTAGG	LOC8023335	704	914	266	195	106	55	225	166
AACAAAAACGCACCTCCTTG	LOC120847059	445	553	208	243	44	82	248	313
AACAAAAAGAGCAATAGGCA	LOC8028427	161	0	17	0	0	9	3	0
AACAAAATGCGAATTCCTGC	LOC115312822	29932	36741	4744	5808	12537	15017	7091	11165
AACAAACCACGAGTCCCCAT	LOC121838492	183	193	76	109	2	17	9	4
AACAAAGAAGGACACCAGTG	LOC115329291	165	283	82	108	54	15	115	130
AACAAAGGCCCCACGTTGTG	LOC121838016	837	803	236	112	126	149	212	114
AACAAAGGGAAAGTCAACCC	LOC8043475	243	100	74	43	44	113	182	84
AACAAATGAGTCTGAGAAAC	LOC8030035	87	151	127	21	16	0	17	20
AACAAATTTGGGCTGCATTT	LOC115332324	1478	1518	421	156	323	482	670	301
AACAACAGTTGACTCTCATC	LOC120847566	1263	1399	277	433	165	340	158	74
AACAACATGGGCGGCCGTCG	LOC115316240	462	523	125	82	50	80	29	34
AACAACCAAAGTGGCATGGT	LOC120843047	1979	1777	434	343	273	292	496	233
AACAACCCACGAGTCCCCAC	LOC115313491	179	123	47	15	32	0	139	14
AACAACCTACAGGTCTATGA	LOC120838378	388	168	35	24	38	46	12	0
AACAACCTGCCGGACTACGA	LOC120836012	1583	2428	457	593	204	279	168	156
AACAACGACGAAGACACTGA	LOC8030069	86	100	104	286	12	34	79	341
AACAACGACGAAGATACTGA	LOC121835555	186	48	46	42	9	32	0	15
AACAACGAGAAGTCATTGGC	LOC120839915	1635	1954	232	361	374	375	224	239
AACAACGCCACAGGCCACGT	LOC120844706	29	38	42	0	0	0	6	18
AACAACGCGAATAGTCACGA	LOC120843905	787	950	205	289	155	86	250	93
AACAACGCGGGCATTATACT	LOC121838036	0	0	0	0	0	0	0	0
AACAACGCGTACACCCAATA	LOC121833168	588	450	202	161	51	65	91	21
AACAACGGTGATGTCGAATA	LOC8031232	450	131	31	10	4	1	14	16
AACAACTTCGGCTACGACCG	LOC120849948	262	46	10	26	20	0	16	5
AACAACTTCTCCGACTACGA	LOC121045611	1444	2186	177	542	293	459	68	269
AACAAGAAGGCGATTCGTGG	LOC8050915	232	146	131	161	0	12	35	38
AACAAGAAGTACAGGAGGTA	LOC120844518	211	246	51	57	0	42	30	37
AACAAGAAGTGGGTGCCCAG	LOC8035312	0	118	35	36	13	0	87	18
AACAAGACACGATGATTGCC	LOC115331988	575	771	293	385	47	169	384	376
AACAAGCAATGCAAGCAGCC	LOC115317827	72	175	28	72	0	46	9	7
AACAAGCACTGGAGTGTGCT	LOC120841830	7973	8194	1973	1829	2204	3305	1391	1068
AACAAGGACCAGCCGCTCAT	LOC8032162	114	67	25	6	0	0	30	0
AACAAGGCACAGATACAGAA	LOC8035528	106	166	44	17	4	3	19	15
AACAAGGCGAGAGGCGGCAG	LOC8028666	18457	15001	2936	2252	4783	2818	1116	2232
AACAAGGTAACGGTCGACAT	LOC8039941	6612	9349	1215	1253	599	526	1536	2410
AACAAGGTCTGTGCTTCTGA	LOC120843466	98	114	15	2	2	24	2	27
AACAAGGTGCAGAAGGACTT	LOC8053251	82	320	65	13	23	21	49	18
AACAAGGTGTGGACACAACA	LOC8051982	529	689	113	44	35	36	25	9
AACAAGTCACTAAATTCCAT	LOC115326338	153	548	94	19	12	33	42	17
AACAAGTCTGGCCCATCCCG	LOC115314770	73	31	30	33	20	68	21	0
AACAAGTGGAGGGTCGAATA	LOC8026323	618	895	462	298	102	117	1317	376
AACAATATCATCAAAAATCA	LOC121836941	0	0	1	0	0	0	0	0
AACAATGAAGATGCCAAGTC	LOC115308822	50	0	43	0	13	0	0	0
AACAATGAATGGACAAAGAT	LOC120836147	2	80	81	49	6	0	43	4
AACAATGACGTCACCAGCAA	LOC115310916	619	558	330	428	18	53	122	57
AACAATGGGCAAGGCTGAAT	LOC8023708	2164	2370	419	329	308	481	313	323
AACAATTTGGTCCATTATCA	LOC120848672	614	830	171	149	51	68	110	46
AACACAACGGGGACCGGTAC	LOC8039314	0	0	0	0	0	0	0	0
AACACACAATGCATATAATC	LOC121833105	50	150	37	42	3	0	6	21
AACACACAGCACGCTGATGA	LOC120844012	74	370	38	45	53	146	41	18
AACACACTTGAAAGCATACA	LOC121838555	59	56	47	16	0	0	7	0
AACACAGAATGCAAGGTGGT	LOC8036507	1317	953	428	96	198	109	242	44
AACACAGCAAGGTGCCTCAG	LOC8037256	143	107	18	23	0	0	0	0
AACACAGGCAGAGGATGCAG	LOC8024877	98	21	32	38	0	0	5	4
AACACAGGCTTGCCTCCATG	LOC121838169	1203	836	233	220	164	81	343	57
AACACAGGCTTGCCTCCTTG	LOC115317970	224	346	55	70	8	6	83	29
AACACCAACGGGGATAGAAA	LOC115313160	251	551	104	0	48	83	24	15
AACACCAAGACGGTGATCCA	LOC8037027	973	1007	391	259	61	168	279	135
AACACCAAGGGTTACCGGAG	LOC8026412	9925	17156	2309	2548	5731	5901	8633	15885
AACACCACGCATGGCCACCG	LOC8029368	305	402	95	37	33	9	12	26
AACACCAGGAGGACCTGATA	LOC8041828	1319	1014	299	149	125	40	281	141
AACACCAGTACGAGATTGGT	LOC8036518	271	586	67	25	35	13	23	0
AACACCATGTAGCTCCCCCA	LOC8041424	79	233	41	43	7	39	6	0
AACACCCAACTCCTCCGCCT	LOC115313332	73	26	69	12	17	17	22	8
AACACCGGCCACGTATCCAA	LOC115327363	63	156	14	13	17	9	16	12
AACACCGGCGAGGTGTACCG	LOC8036207	113	0	4	1	0	0	0	0
AACACCGGCTGTGACACTTG	LOC8033193	1872	2136	306	230	316	487	164	48
AACACCGGCTGTGCTCGGAG	LOC115319546	1087	908	229	214	188	212	557	128
AACACCGTCGTGTTACACCT	LOC120841468	18	302	36	0	0	23	9	0
AACACCGTTCGAGTTACCGT	LOC115322791	677	1312	221	115	304	389	117	228
AACACGAAAGGTGGTCTAAT	LOC121832936	394	665	213	319	23	37	152	200
AACACGAACCTGACCTTCTG	LOC115328660	169	362	102	79	26	69	5	82
AACACGAGGGGAGGCACCTT	LOC121837830	509	703	88	10	77	107	17	10
AACACGATCGATACGATGGA	LOC115330169	4842	5298	768	756	1727	2001	1434	705
AACACGATGTGGACCAGGGC	LOC115325961	218	57	49	3	63	5	26	0
AACACGATTCCAACGGGAGA	LOC115323142	11577	10517	2350	1663	5338	3126	1003	1647
AACACGCGAGGAAACACGTA	LOC115308321	663	695	308	395	109	93	466	238
AACACGCGGTGAGCCAACGC	LOC120840914	40	41	3	0	0	0	0	0
AACACGGGTTGGCTAACCCC	LOC8034826	11	135	11	55	3	5	12	18
AACACGTAGAACAGTCCCAC	LOC8035243	0	0	3	0	0	0	0	0
AACACTACCAGGCTGAGGGA	LOC115322928	99	53	36	7	32	56	23	25
AACACTGAAATTGATGAGTC	LOC120839697	632	758	74	174	101	101	218	187
AACACTGAGAAAACGCCCGT	LOC8032833	209	191	25	0	0	8	36	43
AACACTGGAACAAATGGAGG	LOC8043062	410	426	171	119	46	129	94	27
AACACTTGAACAGTGTAGTC	LOC8035991	3579	4300	905	544	407	724	397	852
AACACTTTCGGACTCACCTG	LOC8032949	25	18	32	0	22	0	0	0
AACAGAAAAAGAGAGATCGG	LOC8043969	597	1320	207	112	210	274	242	179
AACAGAAGCTGTTCCTAAGG	LOC8027458	427	284	91	26	68	42	46	15
AACAGACAGTGGAAGAGAGG	LOC8030308	114	188	162	88	29	36	83	179
AACAGAGCGAAGGCTCTTGA	LOC120843647	1787	2267	505	188	182	227	358	270
AACAGAGTGTGACATCCCAA	LOC121833991	839	926	161	170	76	58	183	201
AACAGATCCTCGAAGTTCAG	LOC115311621	19746	18394	3837	2684	5051	2370	643	1528
AACAGATGCTGAGAACGGGG	LOC115309970	396	559	82	115	76	113	196	232
AACAGATGTGGAATGCCACT	LOC120842904	873	796	277	148	99	87	150	13
AACAGCAACACGAACAGCAG	LOC120836315	238	358	93	42	46	4	32	28
AACAGCAATTCCAGCCGCCA	LOC8025309	460	406	283	437	94	61	986	978
AACAGCAGCCAGGCGGCCAA	LOC8052961	87	194	3	4	9	10	0	0
AACAGCAGTCTTGTGGTTGG	LOC8030060	3015	3109	400	633	1032	1411	1455	1325
AACAGCCACAAAAGCTTCTT	LOC121046828	460	438	241	109	49	18	194	58
AACAGCCGCTACATATATGG	LOC8024965	431	299	86	128	45	17	28	63
AACAGCGAGAAGCCGAAGAT	LOC8032689	433	725	146	90	66	63	83	18
AACAGCGAGATCGTGAACAA	LOC8030063	24602	24490	1407	1768	4607	4640	660	761
AACAGCGCGGACGAATACTG	LOC8038337	34	0	38	0	0	0	18	0
AACAGCGCTGGTGTACCGTA	LOC8042376	541	636	99	57	29	73	64	54
AACAGCGGATATTTAATTAC	LOC115309464	1208	1129	219	278	136	218	92	106
AACAGCGGCCAGCTGATGAG	LOC8035847	2802	3761	912	747	1436	1424	2151	785
AACAGCGTCGGTCGCGTCAG	LOC120849656	1704	1473	310	128	357	283	169	61
AACAGCGTTGACGCCTACTG	LOC121047082	595	876	275	67	121	240	294	37
AACAGCTGATTGGACAACGT	LOC8052868	110	103	63	19	23	0	10	3
AACAGGAATTTCTGAACCTA	LOC120836366	1954	1573	187	175	316	252	86	84
AACAGGAGGAAGAACACGTT	LOC120848772	488	306	166	94	19	9	7	19
AACAGGGATCGATCTCAGTT	LOC8043634	23	56	12	0	0	0	0	0
AACAGGGGAATATATCCAAG	LOC8038994	402	343	75	7	17	45	40	8
AACAGTCCTACACATTTCTG	LOC115322888	199	328	35	22	5	17	4	7
AACAGTCTCGAAAAGGACTA	LOC115321902	536	560	144	88	72	93	45	48
AACAGTCTGAGGACCCGTGA	LOC120838357	101	41	40	9	20	5	65	94
AACAGTCTGTGGAAATTCCT	LOC115329587	0	46	3	0	0	0	0	0
AACAGTGAATGCAAATGTTT	LOC121835746	1042	562	222	210	121	57	320	301
AACAGTGACACAGACGAGAG	LOC115321349	421	606	101	121	15	5	15	69
AACAGTGACCGTGAAAACAA	LOC115320829	78	123	72	25	0	0	173	62
AACAGTGAGTGGCTGCGCAG	LOC115322448	134	123	88	0	8	6	3	0
AACAGTGCCCGTCGGTGGCC	LOC121837319	1448	1394	309	143	184	131	114	25
AACAGTTCCACGTCCTCTCG	LOC121832895	0	15	8	0	0	0	8	0
AACAGTTGAAGGCAGCCGCT	LOC120840929	0	9	2	0	0	0	0	0
AACAGTTGGGGTACCGGCAA	LOC8029345	5290	7055	1099	1914	1800	2499	400	2206
AACAGTTTAAATCAACAGCT	LOC121048206	32	168	85	34	0	25	11	5
AACAGTTTCTTTGGGCCATT	LOC121835467	323	372	30	17	26	3	1	0
AACATACACCAACCTCAGCA	LOC8053068	268	647	34	50	22	30	4	0
AACATAGAAAAGCACTCAAA	LOC120836862	545	1131	288	137	210	60	428	0
AACATAGGTGGCCTCGTGAG	LOC8036426	505	265	54	38	30	26	17	24
AACATCAAGGCGTGCCACGA	LOC8043100	302	100	98	113	60	103	423	82
AACATCAAGGTCGCAGACTT	LOC8041986	927	1010	527	368	64	88	372	196
AACATCACGGCTCTGGTATT	LOC121835459	121	306	23	68	11	0	20	55
AACATCACGGCTGCTCCATA	LOC120838824	263	191	44	74	7	3	35	31
AACATCAGCGAGGATCGCGG	LOC8050668	6889	7136	1593	555	1268	1008	128	45
AACATCATCCGGTCCCACAA	LOC115316328	322	170	43	4	32	0	67	0
AACATCATGTCGGAGATACG	LOC8043263	244	412	22	63	59	11	237	22
AACATCATTACGGTAGATTG	LOC115310931	32	93	54	25	7	0	8	2
AACATCATTATGGTGGACTG	LOC120846338	435	642	119	110	87	109	66	30
AACATCCACCATGACCGATG	LOC120838003	1513	1025	400	222	230	175	218	73
AACATCCAGGAGCTCCAGAA	LOC8029953	225	217	120	125	21	77	42	27
AACATCCCGAAGGCCAAGAC	LOC120849753	162	297	28	0	32	44	3	0
AACATCCTCTTCACCTCCCC	LOC8043542	20670	28347	2685	2639	5158	6848	1972	2095
AACATCGACACTGAGCACCT	LOC8040545	1	0	1	4	0	14	0	0
AACATCGACAGTGCAGCAAC	LOC120836959	1669	1395	847	594	228	242	350	350
AACATCGCGAGGGGCGTCAG	LOC8041022	254	140	67	115	23	107	91	93
AACATCGGACCAACGCACGA	LOC8029518	217	303	59	31	10	28	33	0
AACATCGGAGACTCCACCTC	LOC8040856	1954	1845	470	301	322	245	426	238
AACATCGGTTGAAACTGTGT	LOC121835062	0	40	56	7	0	0	5	0
AACATCTGGAAAGGTGACTG	LOC8036292	146	144	29	16	8	13	8	0
AACATGAACGAGGTCGCCAA	LOC8038540	1826	1773	264	265	204	261	104	95
AACATGAACGTTTCAGTACT	LOC120844744	567	202	105	33	47	25	57	11
AACATGAAGCGCAACGCCCT	LOC8040437	1068	598	360	206	57	27	137	108
AACATGAAGGGAGACTGCAA	LOC8026784	525	539	124	77	69	110	35	77
AACATGATGCAGGAAATCCT	LOC120846350	52	44	27	0	1	0	0	0
AACATGCCACACACTAACTA	LOC8029176	1284	1550	203	47	76	181	166	34
AACATGCGAAAGGTGACCAA	LOC8029644	97	94	22	6	2	0	0	0
AACATGCGGACATGTTGCGT	LOC120841008	129	134	17	40	48	11	0	90
AACATGCTGAAGACGTTCCA	LOC8024928	217	387	47	15	15	58	12	18
AACATGCTGAAGCCGTTCCA	LOC8042544	204	78	79	89	1	1	50	97
AACATGGAAGCCAAATGAAG	LOC115312006	151	280	57	17	22	45	17	0
AACATGGCCTCAGCGCATGT	LOC120844755	530	344	106	167	54	100	131	50
AACATGGCGGCCAGCGGCCT	LOC8053670	169	221	117	38	57	40	215	68
AACATGGGCGGGGGCGGGAT	LOC8036928	1091	2041	688	527	261	362	2185	1574
AACATGGTGAGCGCCCTCTA	LOC8028799	7082	6633	970	713	990	1026	232	688
AACATGTCGCACGAGGACCC	LOC115314997	1793	3383	549	205	62	35	36	73
AACATTACGCGGAGTTTGAC	LOC121046010	29	71	4	0	2	4	11	0
AACATTAGAAGTGATTTCAG	LOC121833913	357	313	56	199	75	87	78	141
AACATTATTGAGAAAGCGGG	LOC115318686	0	49	9	0	0	0	0	0
AACATTGAGATGATCGAGCT	LOC8035071	648	635	260	83	49	47	120	96
AACATTGCTTCTATTGCTCT	LOC121836424	719	325	72	133	62	86	89	42
AACATTTGAGCCATTCGCCG	LOC8024758	13172	11287	2638	1814	4710	3166	1309	2037
AACCAAAACCGAGGAGCCCA	LOC115318596	255	297	109	94	22	67	160	231
AACCAAAGAGAAGGATGCCG	LOC8031939	98	122	24	189	21	9	28	40
AACCAACATGACAGTTTCCA	LOC8023412	261	367	44	15	117	63	47	2
AACCAAGAAGTCGCCCATGA	LOC121835786	436	736	128	89	67	112	77	166
AACCAATAGCGTGTGAACAC	LOC8034250	2321	2809	1032	1173	287	491	3244	4242
AACCACAAAAGAAGAGGCTG	LOC8034808	565	488	60	44	72	34	47	24
AACCACAAGAAAACCCACAG	LOC115309148	2	196	39	86	0	7	16	63
AACCACAAGGTTCCTCGCCT	LOC8028301	63	0	16	41	0	0	0	0
AACCACAGCCAAGATGAAGG	LOC8033029	52	183	0	5	0	4	5	0
AACCACAGGACGCCTCCCTT	LOC8042131	1144	1500	430	228	43	164	33	29
AACCACATGCGCCTGGAGGT	LOC121835736	815	653	104	139	57	111	130	122
AACCACGGATGGCACCCTCG	LOC120846348	74	181	19	21	17	40	28	0
AACCACGGGAACTCCCGTGT	LOC8024873	711	989	246	30	137	190	38	0
AACCACTCTTGCATCTTGAT	LOC115319949	2267	2297	208	116	527	691	195	42
AACCACTTCTCCGACCACGA	LOC121833965	1612	2242	398	333	400	471	368	154
AACCACTTGTCAGCCTAAAT	LOC115332666	290	603	198	112	83	44	120	76
AACCAGAAAAAGCACTTTGT	LOC115322576	193	557	263	453	43	101	249	107
AACCAGAAGCAGAAGGAGCA	LOC8028953	456	250	100	220	25	106	71	90
AACCAGACGGAGCTGAACAT	LOC8027963	1510	1960	416	151	181	229	201	46
AACCAGAGACGGCAACAGCT	LOC120839649	205	874	151	15	21	39	75	29
AACCAGAGGATGATTCGGAG	LOC8051951	4539	5491	1207	1038	460	680	820	539
AACCAGCACCAAGATCTGGT	LOC115320639	0	0	3	0	0	0	0	0
AACCAGCATCCAGATGCCAT	LOC121834637	2623	4076	469	485	576	692	476	278
AACCAGCATCGCTTTGTTCT	LOC115310654	423	1242	147	166	70	107	107	39
AACCAGCCGCATGGCTTCCG	LOC8043551	202	182	122	65	14	30	7	5
AACCAGCCGGACCCCCACGG	LOC8043266	565	250	141	160	14	15	134	353
AACCAGCGGCACGAGGATGT	LOC8030416	141	254	96	11	0	3	22	18
AACCAGGACGTCATTCTCGC	LOC121833589	636	676	147	123	27	177	133	52
AACCAGGACTAGACCCCGCC	LOC115309849	1	0	76	1	5	0	10	0
AACCAGGACTAGACCCTGCC	LOC120836066	177	328	53	73	0	101	32	0
AACCAGGAGCAGGCAGAGGA	LOC8036054	724	909	333	187	197	278	276	64
AACCAGGATAAGCTGGTCCA	LOC120842813	67	258	101	62	1	0	29	0
AACCAGGCTACAGTGAACCT	LOC8051114	843	950	181	86	201	396	228	104
AACCAGGGTGGAGGCCACCT	LOC8040873	595	915	165	272	51	59	80	82
AACCAGTGCAAAACCTATGT	LOC8029893	73	111	11	5	0	47	0	0
AACCAGTTCCGAGCTATGGT	LOC120837490	91	142	55	23	0	0	2	16
AACCAGTTTACGCGGGTTGG	LOC115332424	386	613	175	153	124	73	94	30
AACCATAATCGATTACACTC	LOC121838441	904	1174	160	107	282	241	295	200
AACCATCCGGGCACTGACAG	LOC115309310	46	0	0	3	0	14	0	0
AACCATCGGAGCTCCAGTAG	LOC120843730	269	374	238	222	69	23	171	172
AACCATGCTATGAAACCCAT	LOC115313970	37	28	5	4	0	0	8	0
AACCATGGAAGGGGTTAACA	LOC115316823	713	1259	115	80	30	24	24	9
AACCATTCGGAAAATTCAGA	LOC120840002	677	505	115	138	11	16	23	63
AACCATTGTGAGCCTCCAGA	LOC8026258	3067	2993	305	238	483	1066	161	65
AACCCAAAACGAATTGTCTA	LOC115310732	805	1274	189	158	220	259	454	230
AACCCAATTGAACTCATCTG	LOC8026773	215	273	75	252	44	13	16	38
AACCCACAGCAGCATCGAAG	LOC115318912	415	322	102	108	61	79	165	77
AACCCACTCTCCTCTACAAT	LOC121046836	777	663	37	48	90	45	33	5
AACCCAGAAGGGACCAGAAC	LOC8033459	1137	1604	544	504	88	183	847	495
AACCCAGGAGGAATACAGAC	LOC8030110	29	0	1	62	0	0	0	0
AACCCATCGTTCTTAAATTC	LOC121045770	527	656	98	99	134	64	98	63
AACCCCAAGATTATACTGAA	LOC8035274	285	735	159	177	24	53	398	363
AACCCCAATCAAGAGCTTGG	LOC8033838	61	125	15	21	0	23	5	0
AACCCCAGCAGCTCCACCAT	LOC8043544	4219	4522	791	701	1970	2225	1033	1460
AACCCCAGCCTTGGCTACCC	LOC8031004	378	972	84	58	18	107	110	11
AACCCCAGCTGAAGAAAGTG	LOC8023332	579	840	223	165	218	186	886	857
AACCCCCATGCCGCTCTCCA	LOC115314647	875	1153	149	228	164	213	133	160
AACCCCGACCTTGAACCCCG	LOC115316493	47	69	49	0	0	0	0	0
AACCCCGATCAGGAGAAGAC	LOC115322019	2103	1856	567	271	249	205	377	153
AACCCCGCCATTGACCACCG	LOC120840633	1971	4038	983	355	805	1141	1397	408
AACCCGACGCGTGAGTGATG	LOC8041808	514	946	479	131	52	60	201	27
AACCCGAGCTGGGACCGTCT	LOC115328941	254	215	76	21	85	17	28	8
AACCCGCCGTACGACCTCCT	LOC8027786	0	0	19	0	8	0	58	0
AACCCGGCCGTCGGCCCGGG	LOC8038922	0	0	0	0	0	0	0	0
AACCCGGTACTTGATCGATG	LOC120845195	755	440	155	112	81	106	13	44
AACCCTCGAAGCAGGCCCGG	LOC8037417	42	119	59	25	0	0	0	0
AACCCTCTCCCGATCCGGGA	LOC8040843	84	225	70	18	21	42	80	3
AACCCTGCTGGACAGGGACA	LOC8028247	144	440	46	124	0	0	4	8
AACCCTGGAGACGGAGTTGT	LOC8036224	286	371	112	32	46	79	8	7
AACCCTGGAGCGGGAACCCC	LOC8040319	0	116	41	0	9	0	9	0
AACCCTGTGGAAGATCAATT	LOC115327458	498	305	105	70	83	46	90	190
AACCCTGTGTCGGACTGCTC	LOC120849051	228	304	0	0	30	38	0	0
AACCCTTGCGCCGTACCCTA	LOC8051698	19	58	10	5	0	0	0	0
AACCGAAACCGCGTGGCCTA	LOC8025640	59	0	4	20	0	0	8	1
AACCGAATTGCACAAGGACA	LOC8033200	1047	475	204	195	42	73	88	53
AACCGACCAAGTATAAAGTT	LOC115311278	66	113	90	16	0	0	24	11
AACCGACGAAGCGACGGTGT	LOC8030106	2443	2258	667	477	533	814	1875	455
AACCGACGATCCGGCAGGAG	LOC115311742	173	237	27	14	12	7	24	8
AACCGACGTCATAAAGACAC	LOC121835300	2444	2545	555	198	731	684	1408	1128
AACCGACTGATCGTCGTCAA	LOC8052267	467	311	234	229	39	21	41	40
AACCGACTGGACCGTCGCTG	LOC8029513	284	214	32	114	14	7	83	24
AACCGATGACAGGTAGACCG	LOC120842231	384	731	104	192	22	143	177	180
AACCGCAAAACCATTACGTG	LOC8029548	58	48	5	43	31	10	4	0
AACCGCAAACGGGACGACAG	LOC8039285	60	27	18	11	2	0	0	0
AACCGCAAGGAGCAGAGCAA	LOC8038924	109	75	16	9	13	12	10	26
AACCGCAATATGGTTCACGG	LOC115308201	949	1023	89	0	242	205	55	2
AACCGCACTCGAACGACACA	LOC121835225	322	528	100	157	52	17	58	19
AACCGCAGCCAAACATACAC	LOC115327732	3222	2857	678	559	779	944	1339	471
AACCGCCTGTGCACCATCAA	LOC8033431	25	2	8	0	0	16	2	0
AACCGCGTTCAGAAGGTGGT	LOC8039760	255	377	62	53	21	2	13	44
AACCGCTGGCAGAGCTGATG	LOC115316094	0	0	27	0	0	0	0	0
AACCGCTTCGAAGAGAGTAC	LOC115332771	131	16	10	40	14	0	4	5
AACCGCTTGGAAGAGACAGG	LOC115330126	222	275	80	46	31	24	23	0
AACCGGACGTGAAACTGGAG	LOC121838229	73	233	112	118	0	14	91	134
AACCGGAGACAACCATAACA	LOC120839649	0	5	0	28	0	27	0	10
AACCGGAGGGCCGCCATCAT	LOC8043099	353	332	29	14	26	31	5	0
AACCGGTTCCGAGCCAACTA	LOC8025927	40	101	7	0	0	0	0	0
AACCGTAAGCCAGTTCGTAG	LOC115314121	1613	963	179	168	172	173	137	99
AACCGTCGTGGCACTCGCAG	LOC115329240	2011	2764	1078	381	108	205	740	292
AACCGTCGTTGGGCGCCCAT	LOC8042656	70	198	78	59	29	16	47	31
AACCTACCCGACCCCAAAAA	LOC120840272	228	362	99	105	21	6	67	70
AACCTACCGCGGAGCACTAC	LOC121835733	118	44	21	70	0	11	19	10
AACCTAGAGCCAGGAGGGAT	LOC8032517	127	111	12	0	15	9	8	0
AACCTATTTGGCAGCCGGAA	LOC120848843	151	1	6	32	0	0	2	0
AACCTCAGGGTGCACATCGG	LOC8024904	582	536	257	92	28	94	31	57
AACCTCATAGGGGGCTTGTA	LOC8041410	166	80	63	65	0	3	54	8
AACCTCATTAGCGACCTCAC	LOC8040082	836	1233	344	60	159	181	588	47
AACCTCCACTTGAGCTATGT	LOC115312287	3323	3741	674	684	1016	636	609	659
AACCTCCTGTCGACTTTCAC	LOC8037658	516	530	54	40	199	228	35	14
AACCTCGAAGGAGTCGCCGT	LOC8038943	19	34	61	0	11	0	11	0
AACCTCGAGCCCGACAATGT	LOC8039213	134	140	36	93	15	15	9	47
AACCTCGATAAGGTCCTGGA	LOC115315543	919	807	107	11	215	133	9	5
AACCTCGGCTGAGCCGGCAC	LOC8039213	44	138	5	0	28	69	0	0
AACCTCGTCGGGCAGCTGGG	LOC8033777	94	0	28	11	0	0	2	5
AACCTGAAAAAGATCCTGAA	LOC115311758	266	322	60	32	40	83	29	9
AACCTGAAGCAGAAGCTCAA	LOC8023290	1934	2296	496	301	257	222	224	138
AACCTGACAGCGGCCAGCCT	LOC8050425	84	225	27	32	7	36	37	39
AACCTGACGCGTGTGTGAAA	LOC115314392	1937	2366	729	548	270	382	844	1210
AACCTGCAGTACATTCCCCA	LOC8051066	217	367	95	50	67	29	31	30
AACCTGCCGTCCGGCCTCTG	LOC8052173	645	446	156	116	74	97	59	136
AACCTGCTGATGGCGGTCTG	LOC8031393	788	1095	286	195	71	116	117	67
AACCTGGCACTCAGCCACCT	LOC115319187	5154	6982	956	353	2909	3842	826	192
AACCTGGGAGGCGTGCGGGG	LOC115328279	509	263	169	334	47	56	93	88
AACCTGGGCTATCCCACCAT	LOC8052408	304	525	84	46	3	0	2	7
AACCTGGGGAACAGCATCAT	LOC115327491	1190	949	325	180	262	209	111	16
AACCTGGGGGTTGTTGACCT	LOC8030785	342	530	109	52	63	89	19	44
AACCTGTCAAGAAGGAGAAT	LOC115324304	111	170	75	41	24	11	11	0
AACCTGTGCAAGCCCAAGAA	LOC120843125	462	291	166	53	35	100	139	59
AACCTTCAGTTATCTGCATG	LOC8043634	1420	1773	210	494	150	74	66	109
AACCTTCCCGGCGAGGTACA	LOC8029744	63	29	69	44	0	11	20	14
AACCTTCTAGATGACATCCT	LOC8053447	157	116	41	6	0	5	6	7
AACCTTCTCACAAGCTTGAA	LOC115326947	0	0	0	0	0	0	0	0
AACCTTCTCATTGACCAGAA	LOC120836108	284	510	44	0	11	17	11	0
AACCTTCTGGTCACATCCGT	LOC8033386	1737	2431	284	158	288	589	181	62
AACCTTGAGGCCACACCGCG	LOC8029968	91	113	16	0	4	11	0	0
AACCTTGAGGTTGGATGCCA	LOC8029670	216	82	62	164	1	17	66	35
AACCTTGCTTCAGCTTGCTT	LOC115317150	776	426	209	95	53	51	99	36
AACCTTGGCGACCACCTTGT	LOC8030293	130	606	36	18	0	23	16	0
AACCTTGGGACAGGGAACGG	LOC8042656	222	604	328	486	61	37	268	173
AACGAAAAAAAAGGGCTGTG	LOC120836051	1354	1165	500	263	131	124	332	137
AACGAAAATGGAAGGATGTC	LOC121833585	0	74	21	0	0	0	0	0
AACGAAACATTAGGACGAAT	LOC8054021	1846	2025	622	671	629	606	789	1344
AACGAAACGAGAACCACCAA	LOC8030920	448	848	235	360	97	70	319	130
AACGAACACCTTTGATGTTC	LOC121832875	307	442	102	176	71	173	155	153
AACGAAGGAGGAGCCGGCGT	LOC115327829	658	566	159	187	40	83	126	78
AACGAAGGATGAGCCCATCC	LOC115332909	0	0	7	0	0	0	0	0
AACGAAGTTTGGCACGCAGG	LOC120845771	325	232	299	130	89	19	391	144
AACGACAAGTGCATGGACGA	LOC8030172	2179	1941	995	1053	135	211	1770	1366
AACGACAATTCATGTCCCGC	LOC120837428	450	469	207	113	98	28	262	56
AACGACACGAACATTGTCCG	LOC120841474	370	680	283	394	92	70	1276	1417
AACGACACGCACGACGATGG	LOC121837760	10479	11680	2043	1793	2030	2173	3091	5047
AACGACAGTGAGGCCCAGTG	LOC8032461	89554	114767	20648	17696	17298	14682	5380	10923
AACGACATCCAGGCGAGTGT	LOC120848421	5504	6119	1287	847	2464	2564	1388	2153
AACGACCAAGAAGAACAAGG	LOC8028742	64	0	29	15	11	2	7	15
AACGACCACCCGATGCACAG	LOC8039894	390	428	160	211	105	84	351	364
AACGACCGTCGCGCCTTCCA	LOC115323585	51	175	87	85	21	25	122	92
AACGACCTCGAGGACAACTA	LOC115328111	11	0	0	0	0	0	0	0
AACGACCTTGAAGCCCATAA	LOC8053309	30	108	7	0	1	2	6	8
AACGACGATTCATGTCCCGC	LOC120839308	169	121	42	63	4	22	53	89
AACGACGGGAAGTGCGTGTA	LOC115331018	1202	1420	523	283	164	256	361	180
AACGACGTCGGTGTCCGCCT	LOC8054039	6	59	0	3	9	0	0	0
AACGAGACAGGGCACGAGGA	LOC115323394	84	216	10	55	0	29	83	6
AACGAGAGCCCGAGACCCCG	LOC121833180	92	104	30	5	22	15	44	15
AACGAGATATTCGTATTAGT	LOC120843520	262	189	180	136	44	42	182	146
AACGAGCTAATTGGCATTTG	LOC121835652	340	266	84	69	56	0	105	2
AACGAGCTCTGGCAAGCAAG	LOC115309464	416	738	196	157	60	88	128	39
AACGAGCTGAGCACAAGGCA	LOC115321803	63	0	41	7	7	0	19	18
AACGAGCTGCTGGGCTGGTA	LOC8040843	988	1147	218	286	79	120	204	132
AACGAGGAGAAGATCGCCAT	LOC120841468	405	351	201	115	16	0	63	28
AACGATGCGCTTGATCCAAT	LOC115332202	286	47	86	67	10	11	23	16
AACGATTCCCCGACCCTCTG	LOC121836521	98	24	3	8	2	0	0	0
AACGCAAGCGAAGTAAGGTG	LOC8033024	170	284	102	120	15	17	87	86
AACGCACAGCCCACTGCCGG	LOC8043234	65	50	33	42	0	8	102	238
AACGCACGCGAGCTCGTCGT	LOC8053161	22	115	91	27	17	15	32	33
AACGCACTGATGCTCCTAGT	LOC8027647	82	111	52	79	8	0	55	0
AACGCATGTGCTGAAGCATA	LOC120837348	40	359	76	164	19	0	12	146
AACGCCACGTAACGAAACAA	LOC120842482	0	23	4	0	0	0	0	0
AACGCCACTGTGGCAAGGTA	LOC115323524	679	703	254	329	10	39	2	65
AACGCCAGCTTCACCCACCG	LOC120849988	215	193	85	2	4	1	41	0
AACGCCATCCAGTACCTCCA	LOC8050721	59	4	50	47	0	14	24	7
AACGCCCAGCGGATGAACAG	LOC115314697	137	204	21	0	19	1	5	0
AACGCCCTGAAGAGGGACTA	LOC120841385	501	777	108	28	55	76	25	12
AACGCCCTGCCCACCCTCTT	LOC8041724	0	2	46	0	1	0	12	0
AACGCCGCCCAAGCCCACCA	LOC8033461	3	20	20	19	0	0	0	3
AACGCCGGCAAGAAACGAAG	LOC120848917	125	116	94	172	2	3	23	22
AACGCCTCGGTAGGCCATCG	LOC115310068	45	0	17	0	0	0	0	6
AACGCCTGCGGTCTCTTGGT	LOC121835679	1007	1101	393	387	106	169	365	303
AACGCCTGGTTCATCATCAG	LOC115325396	46	59	18	7	0	4	6	12
AACGCGAAACATGTTCTGGC	LOC115322090	173	33	51	8	12	49	6	24
AACGCGAGAGCAGAAAGCAG	LOC120843624	239	355	87	69	41	34	86	48
AACGCGAGCGGTGTGCCCTG	LOC8024171	462	908	402	269	232	344	1174	1182
AACGCGCTTACGAAGAGCGA	LOC120844410	281	276	43	81	34	13	145	81
AACGCGGATACGACGCGAGT	LOC8043100	57	0	0	0	8	0	0	0
AACGCGGATGACCGTAAAAC	LOC115319705	373	118	87	0	31	0	21	0
AACGCGGCAGGAGGCTTGGG	LOC8042784	144	384	21	0	19	0	0	0
AACGCGGCGCATGTGATCAG	LOC115308201	0	55	20	5	0	0	12	22
AACGCTAGGCAGCTGCTGGT	LOC121046269	639	463	130	341	46	31	257	143
AACGCTCGTCCGCTACCGGT	LOC8043747	14	0	6	0	0	7	2	0
AACGCTGCTGGGCCCCACCA	LOC8028658	154	243	38	124	30	8	0	0
AACGCTGGACAGGTTATAAA	LOC120838076	229	207	131	14	74	66	71	0
AACGCTGGGAACAGTTTGGG	LOC121048628	873	858	84	107	286	281	266	53
AACGCTGGGACAGCCGCCCC	LOC115329089	272	250	117	16	202	110	63	77
AACGGAATACAGCTTAAGGT	LOC8050573	2923	3440	609	389	1635	2057	2080	952
AACGGAATGTTAATCTCCCA	LOC115329613	3764	5028	1304	1050	1116	1592	3152	1278
AACGGACAAGTCAGGCCCTA	LOC8025575	856	846	429	189	92	164	676	463
AACGGACTGAGTCCGTACCC	LOC8042232	0	0	0	0	0	0	0	0
AACGGACTGCGAGGACGAGG	LOC115324257	0	0	0	0	0	0	0	0
AACGGAGAACAAGCCAAAGC	LOC115314242	1092	1258	168	242	81	48	142	108
AACGGCAAGTGGATCAATAT	LOC120838574	2190	2267	834	609	392	548	774	180
AACGGCACACAGCTGTCTGC	LOC121836196	447	481	79	89	44	5	71	20
AACGGCAGGGGTGGATGGGG	LOC8053936	2061	2440	1176	962	363	439	662	552
AACGGCATCGGACTCCACCA	LOC8032980	664	1069	314	138	68	46	199	107
AACGGCATTACGACCGGCAG	LOC121833433	1478	961	267	285	200	195	382	242
AACGGCCGCCAGGTAGACGG	LOC8029157	0	0	5	0	1	0	0	0
AACGGCCTGCAGGACGGCTA	LOC8029763	1148	1080	200	142	270	365	367	232
AACGGCCTGGTGATCTACTG	LOC8032824	0	59	3	0	0	0	0	0
AACGGCGAGGTTCCCACCCT	LOC120849302	161	297	95	32	3	26	22	25
AACGGCGCTCCAAGACACCT	LOC8051850	1185	816	357	222	94	132	463	373
AACGGCGGAGTTGACATATG	LOC121836759	2190	2005	485	322	135	349	319	284
AACGGCGGCTACGCCGGCCA	LOC8038516	0	19	0	16	0	0	2	0
AACGGCGTTCCCGAGCACTA	LOC115313099	447	417	83	24	20	46	143	13
AACGGCTACGGTGCCACCAA	LOC121833826	818	610	252	375	95	102	317	79
AACGGCTGCTGAAACCTTCC	LOC115315686	633	638	256	174	90	78	607	143
AACGGCTGGATGCCTCGCTC	LOC121834679	52	0	0	0	0	0	0	0
AACGGCTGTCTGACCCACTA	LOC8030770	521	845	326	68	8	109	401	185
AACGGGACATCAAAATCCTC	LOC121836584	150	359	40	28	25	10	22	9
AACGGGACATCTACCAACCT	LOC115332903	220	418	161	66	33	20	60	51
AACGGGACGTGGATCAACAT	LOC121835073	1143	1392	230	328	309	441	51	446
AACGGGCAGCAAGAGTACCA	LOC115318697	1016	1060	484	285	202	259	795	488
AACGGGCCAAAGGCTCCCAT	LOC120848602	1377	1038	190	197	196	341	165	177
AACGGGCCGTCCAAAGGCCG	LOC121836574	100	33	10	8	9	10	1	0
AACGGGCTGCACGGTTGCGC	LOC115309196	516	692	185	275	87	138	324	221
AACGGGCTGCCAGGATGCAA	LOC8051168	663	451	161	174	70	57	36	24
AACGGGGCTCCGACCTGGAG	LOC8030966	140	210	45	157	34	40	103	261
AACGGGGCTTTCGGAAGCAG	LOC120846065	12	0	36	39	10	0	4	20
AACGGGGTGGCCGACTTTGT	LOC120846708	209	77	0	11	6	18	7	0
AACGGGTCCACGGAGGGCTA	LOC121837154	300	668	140	134	85	56	52	113
AACGGTTACCACGTGCGCCA	LOC8043387	1170	1114	171	129	156	196	151	61
AACGGTTCAAGAAACTCCGA	LOC120844593	278	87	86	52	28	32	274	223
AACGTAACAAAAGTCTTCGT	LOC115325916	2059	1879	361	346	350	282	1091	526
AACGTACACACGAACACCCA	LOC8029805	1744	1225	491	529	162	111	389	412
AACGTCAAGGGTCTGATCTG	LOC115325041	1399	1402	56	52	313	393	49	33
AACGTCACCTGGAACGACCA	LOC8025706	333	642	244	293	71	80	428	189
AACGTCATCCTTCGAATTGA	LOC8042033	11714	14484	1307	888	2123	2785	571	586
AACGTCCAGAACCACGTCCA	LOC121835461	159	89	53	18	6	32	22	25
AACGTCCAGGAGTCGGACAA	LOC8024452	1110	1018	233	200	105	224	231	128
AACGTCCGAATGTCCAAGGA	LOC121833386	0	0	0	0	0	0	0	0
AACGTCCGGCACAACTTGAT	LOC8042988	406	780	124	99	19	26	22	22
AACGTCGAAGGGAGGCCCAG	LOC121047208	352	147	120	125	25	115	205	122
AACGTCGAGTGGACCGGGTC	LOC8034943	250	281	71	3	72	16	54	4
AACGTCGCGAAGGGACACTG	LOC8038244	32	179	88	70	11	7	18	94
AACGTCGGCGTCGCCCACAA	LOC8031411	16782	22942	2052	1836	5556	3556	584	790
AACGTCTGTGGCGGCGACTT	LOC120836574	362	292	54	49	24	0	12	0
AACGTGAACACCACTGCCTG	LOC120837696	771	807	282	175	75	76	71	60
AACGTGAGAGCGAAGCCAGA	LOC120849024	1436	2400	485	198	116	202	382	167
AACGTGAGCGCGGACGGCTG	LOC8037695	299	197	81	96	72	109	67	53
AACGTGATGCGGACCTGGAG	LOC8041894	3827	3589	1031	595	696	718	598	531
AACGTGCTATGCGTGTGTCG	LOC121837663	1148	1425	472	309	209	259	842	406
AACGTGCTGAGACAATTCCA	LOC8026388	86	4	42	20	12	19	21	6
AACGTGCTGATTGAAGCCTA	LOC120851185	1740	1564	81	95	320	670	58	3
AACGTGGAAAAAGTATGCTA	LOC8038764	545	821	89	264	137	152	64	128
AACGTGGAACTGGACTCCTT	LOC115321803	0	1	18	15	0	0	0	0
AACGTGGAGCAAGCCATTGA	LOC8053823	601	607	148	153	96	69	220	131
AACGTGGAGCGCCTGCGGTT	LOC8050492	509	448	70	71	25	76	106	79
AACGTGGGATATGCACTCCT	LOC121047957	642	492	244	406	170	171	267	245
AACGTGTCTTCTGCTCCCCA	LOC8027258	228	459	111	97	16	47	100	35
AACGTTAGAGGGCTCCAGCG	LOC120841881	1098	960	646	469	126	264	1217	506
AACGTTCAGCCAGAATGCGG	LOC115320393	986	1783	878	735	359	362	5111	2363
AACGTTCCAGCCCCCCCCTT	LOC120849727	468	754	221	155	100	70	566	524
AACGTTGAAGGCAGCCGGAT	LOC115323078	584	215	61	31	28	44	24	10
AACGTTGAGGCGGACCGCCA	LOC120850481	0	123	27	0	9	0	0	0
AACGTTGATCGAGAGCGAGG	LOC8041433	1229	1671	292	321	315	283	293	458
AACGTTGATGCAGTCCGCTA	LOC115328677	290	76	48	75	29	85	119	149
AACGTTGATGTGGTCCAGGG	LOC8035700	26681	27461	5413	3765	7996	5840	2821	4208
AACGTTGGAAGTGACCCTCC	LOC121837032	2499	3850	623	417	927	995	455	91
AACGTTGTAAGCCTGAAGTA	LOC8036192	609	254	129	50	30	19	23	16
AACGTTGTCTCCGCCAACAC	LOC120836346	540	728	135	137	10	70	28	26
AACTACAAAAAAACATTCAG	LOC120845306	282	416	132	25	14	26	108	50
AACTACCTGACCACCATCAG	LOC121837115	0	32	0	0	0	0	0	0
AACTACTCCGCAAGCTACGT	LOC121838150	1126	1392	521	599	100	189	886	654
AACTACTTGCGAGAACGGAT	LOC115332752	850	1230	133	73	265	789	92	61
AACTAGAGAGAGTATCCTCT	LOC120846133	345	538	37	25	102	76	10	5
AACTATCAGCTCACCAGCCA	LOC115329455	196	313	42	32	19	0	60	13
AACTATGCCTACGCTATAGT	LOC115320260	612	804	147	103	67	81	236	194
AACTCAAGATCGGTCAAAGG	LOC121048534	893	677	117	206	106	237	67	112
AACTCAAGGAGTACCAGAAG	LOC8034829	34	0	0	3	0	0	0	0
AACTCACATGCGAAATCCTT	LOC8037019	194	137	51	51	39	7	47	32
AACTCATAGATGGACAGTGG	LOC120845306	179	189	98	38	14	86	89	44
AACTCATCGAGGACATGGAG	LOC8038946	602	454	119	35	6	4	21	43
AACTCCAAGCTCGTTTACGG	LOC8051912	901	908	227	86	206	275	292	239
AACTCCACGACCACCTCCCT	LOC120848261	157	353	73	14	40	35	148	0
AACTCCCGAAAGACATTTGG	LOC121836068	162	159	9	10	5	29	0	8
AACTCCGAGCTCAAGTATGG	LOC8053802	0	0	0	0	0	0	0	0
AACTCCTAATATGGGTACAC	LOC115311149	946	896	301	130	101	70	94	169
AACTCCTAGCAGACACTTGG	LOC115328743	1643	1679	477	304	479	346	538	340
AACTCCTCGACAGCCATGTA	LOC121833155	823	1244	128	126	165	159	52	67
AACTCCTTGATGGGCCATAC	LOC8039894	698	454	160	157	80	119	322	190
AACTCGACGAGGACATTGAG	LOC115322285	1	0	15	0	0	0	0	0
AACTCGGCGCCGGTGATCCC	LOC8037325	447	245	203	215	34	44	647	131
AACTCTGACTACATTCCGGG	LOC8026342	247	398	57	53	54	89	43	0
AACTCTGCGCCTCATGCACA	LOC121047165	540	784	199	119	57	76	19	37
AACTCTGGAGCGTCTTCGAG	LOC121835209	52	0	9	0	2	0	3	5
AACTCTGTCGAGAGGGCCTT	LOC120841705	18	0	22	15	2	0	26	32
AACTCTTGAAAAACAGCCGG	LOC115312711	87	0	32	3	0	0	11	3
AACTCTTGGCGAGGTATTTC	LOC8036205	1196	2159	261	283	302	272	130	112
AACTGAACCATGATCGGGGC	LOC115311818	980	976	209	105	92	176	114	44
AACTGAACGAAGTTGTACAG	LOC115319294	318	315	193	167	11	34	215	159
AACTGAAGATGGCAATGAGG	LOC8042452	169	64	31	53	0	25	45	35
AACTGACGACAGTGCTTTGA	LOC120843569	127	85	28	2	6	0	1	4
AACTGACTCCGGGTTTGCTT	LOC115321721	1094	987	212	211	232	288	164	148
AACTGATGATTGCGGCTAAT	LOC120845751	787	308	206	69	30	66	75	20
AACTGATGCAGAGACAGCTG	LOC8053676	105	94	59	24	3	24	4	0
AACTGCAGCGTGGGGATGTG	LOC8030957	584	368	84	73	19	0	29	26
AACTGCAGGGATAGCTGTAC	LOC120849496	27	57	41	46	15	66	13	48
AACTGCAGGGTCCTCATCGT	LOC115331080	1949	1581	685	350	525	842	1216	1323
AACTGCAGGGTCCTCGTCAT	LOC115310523	93	264	157	104	21	64	289	62
AACTGCGACGACAACAAGTA	LOC8051114	182	114	46	1	13	12	21	0
AACTGCGTCGGGGACTGCTG	LOC121046157	475	540	178	148	38	47	210	64
AACTGCGTGGACTACTACCA	LOC8039107	235	199	103	37	18	21	6	9
AACTGCTCAACCACGGTGCC	LOC120844602	64	222	8	38	0	26	0	0
AACTGCTTGAATAAGCCTTG	LOC8024264	658	757	692	378	18	47	168	219
AACTGGAGCGGCGCGGTAGG	LOC115315901	860	834	162	101	201	183	68	1
AACTGGCCCGTTCGGAGAAC	LOC120850041	993	823	245	183	215	174	528	104
AACTGGGAGCAGCTGCAGCA	LOC8031319	711	363	84	38	5	23	0	1
AACTGGGGAGAACGCCCTCT	LOC115310035	1296	752	291	191	171	152	62	12
AACTGGGGCTTGTGCCGCAG	LOC115327414	857	893	268	0	92	12	144	8
AACTGTCAACCAAAAGGTCG	LOC8038039	3049	2706	1628	1499	510	392	3851	1116
AACTGTGCCTCGTTCGCAGG	LOC115315983	282	283	114	118	0	12	80	168
AACTGTGCTTCCCGAAACAG	LOC121048271	1873	2309	345	141	234	144	185	14
AACTGTTAGTCGCCGACCAG	LOC121046268	69	90	81	28	0	0	13	0
AACTGTTCACCTGCGTCAGC	LOC115310593	53	0	0	0	47	68	10	4
AACTTAAGTGCGGAAAAAGA	LOC120842765	139	0	27	4	2	0	0	0
AACTTAGAAGAGCCTCTCTT	LOC120844629	103	1	9	0	5	0	0	0
AACTTAGACCATGTGTTACT	LOC115316237	169	105	72	76	0	0	5	23
AACTTCAATGGAAGCTTGGG	LOC121837085	117	13	9	7	0	0	2	0
AACTTCAATGGGAGCTTGGG	LOC8027053	24	77	41	66	0	0	19	13
AACTTCAGGCTCTGCAGTGT	LOC120840633	116	261	29	30	36	10	42	3
AACTTCCAGAAGGACTCCAG	LOC121835472	310	630	264	138	42	37	156	95
AACTTCCAGATCGAGTTCAA	LOC120846027	1222	970	336	184	125	118	90	67
AACTTCGAAAAGGTCCTGGA	LOC115314845	87	50	36	40	4	0	15	9
AACTTCGACCATCTGTTGCT	LOC115311590	219	161	38	32	8	28	48	0
AACTTGAAGCGGTTAATCGT	LOC120840893	498	68	80	87	78	48	29	0
AACTTGACACAGGTCTTCCC	LOC120841261	319	224	193	50	13	32	416	62
AACTTGAGGCTCTCCAGAGC	LOC120836043	9522	10211	1036	1081	1565	1654	412	512
AACTTGGAGTGTATCAACCA	LOC115332137	69	3	35	47	0	0	9	28
AACTTGGGGTAACCCCTCCA	LOC8024000	318	258	34	37	1	23	45	77
AACTTGTGGCTTACGTGTTG	LOC120849587	911	753	329	311	60	11	247	96
AACTTTAAGCACAAAATCAC	LOC115321786	373	142	65	2	14	12	25	63
AACTTTAGCACCGCTGTGAA	LOC8026325	204	279	85	101	0	7	29	28
AACTTTCAATGGACACCTGT	LOC8053544	107	24	9	4	0	0	0	0
AACTTTCAGCACATTCTTCA	LOC115328459	2138	2356	633	118	139	283	121	148
AACTTTCAGCATCTCCCTCA	LOC115325717	1140	1206	140	113	252	214	44	8
AACTTTCGATGGGTCCATAG	LOC8023237	7	27	45	21	9	0	17	6
AACTTTCTGGGCATCAGCCA	LOC8023212	422	359	67	55	80	46	116	84
AACTTTGCTGAGACCTTCAG	LOC8034226	1697	1966	184	363	187	279	231	142
AACTTTGCTGGCCGGAATGT	LOC8031595	1154	1358	420	205	319	348	431	365
AACTTTGGACAAGCCAACTA	LOC8052467	226	203	111	42	27	18	26	112
AACTTTGTCCTAATGACTCC	LOC115312031	77	134	118	67	7	17	11	6
AAGAAAAAAGAAGACCGCAC	LOC120839754	213	309	129	56	14	42	42	4
AAGAAAAAATTACAAAGGCA	LOC120845852	23177	31786	4140	4033	4122	5064	1828	3798
AAGAAAAACAACTGCCGGGA	LOC120838540	793	669	89	19	134	230	95	12
AAGAAAAACTGTGATTCCTA	LOC115333117	29612	35324	6550	4898	4813	3606	1012	2162
AAGAAAAAGAAGCTGCTGCG	LOC8029105	346	178	81	180	15	40	47	13
AAGAAAAAGACCGACACCAA	LOC8032965	68	115	51	16	0	0	40	77
AAGAAAATTTCCCGGGCAAT	LOC120850471	0	0	0	0	0	0	0	0
AAGAAACCAAGCTCAAGGTG	LOC121046622	380	821	299	371	101	110	446	158
AAGAAACCGCGAGTGCAAGC	LOC115328810	1006	856	163	127	91	120	194	161
AAGAAACCTCGAGAACTTAC	LOC115315687	2861	2554	665	301	273	411	361	48
AAGAAACGACATGCAGGCAT	LOC115316128	511	732	151	40	44	53	99	6
AAGAAACTCAACGTCTCCAA	LOC115330157	34	0	10	26	7	0	9	0
AAGAAACTCTGGCTTCTTGC	LOC115316427	524	95	81	140	16	18	51	310
AAGAAAGCATACTCCACGAC	LOC120850690	237	249	43	74	18	76	205	64
AAGAAAGCTCAAGAACGTAC	LOC8053269	91	21	14	22	6	10	0	0
AAGAAAGGCCGTCTACAATG	LOC115318038	11864	12655	4195	2824	4671	6444	12638	6274
AAGAAATCGAGGAAACCCAG	LOC115326480	1049	1264	239	207	82	184	287	230
AAGAAATGAAAGCATGGCCA	LOC115324742	1670	1482	312	390	346	399	221	511
AAGAAATGGGTGGCCAACTG	LOC8028739	13	1	9	14	0	0	6	19
AAGAAATTCAGTTCTCGACA	LOC115326830	33	401	8	16	7	67	10	19
AAGAAATTTCACAAAACTAT	LOC121836562	0	41	0	0	0	0	2	0
AAGAACAAGATCGGCCTCAA	LOC8029098	6049	7778	1035	1237	1919	2081	665	1331
AAGAACACCGCCAACTTCCA	LOC8030698	377	654	121	55	66	175	147	154
AAGAACACTATAGACTACAA	LOC8041348	1	0	6	11	0	2	0	0
AAGAACAGATCGCCACATCA	LOC115323428	121	87	65	122	26	0	8	42
AAGAACAGCATCGCCATCAG	LOC115311392	270	412	81	35	24	40	116	13
AAGAACAGCGTCGCATTCCA	LOC8026746	291	171	226	138	26	21	32	192
AAGAACAGGCAGGCACTCGG	LOC8031367	1176	1690	406	250	213	243	380	59
AAGAACATCTGGGTCAAGAG	LOC8026479	355	391	36	2	23	4	0	6
AAGAACCAGCACAGCCGCTA	LOC8026873	102	157	16	23	21	1	0	23
AAGAACGGAAGCTACCAAGA	LOC121833553	227	216	58	97	15	43	0	18
AAGAACGTCGAGGAGCGGCT	LOC8036448	861	598	171	76	61	54	115	28
AAGAACTGCGACACCAAGCT	LOC8040157	166	162	60	75	0	0	49	3
AAGAACTGCTTGATGTCGAG	LOC120841583	351	284	84	26	54	23	49	3
AAGAACTGTGCGGTGCTGAG	LOC8033365	86	77	16	8	0	3	11	0
AAGAACTTATGGCACAGCCG	LOC115323881	842	509	283	246	112	37	274	145
AAGAAGAACTACAAGATCCC	LOC8023703	2	112	8	7	0	5	0	23
AAGAAGAACTGTACCATAGG	LOC120842310	144	178	132	50	12	0	72	27
AAGAAGAAGAAGATCACCTT	LOC8029161	0	0	14	0	0	5	0	0
AAGAAGAATGGAGAACACAG	LOC8028706	40	104	41	50	9	8	10	2
AAGAAGAGGCAGAAACGGGG	LOC8036310	0	24	0	0	4	0	0	0
AAGAAGCACATGGTATTCAC	LOC115317698	0	0	12	0	0	0	0	0
AAGAAGCACATGGTATTCTC	LOC120840905	126	282	25	19	3	0	46	20
AAGAAGCAGGGTGCCACTGT	LOC8052255	850	1325	251	310	236	230	987	643
AAGAAGCGGGCCACCATCAA	LOC8032342	0	149	0	0	0	0	0	0
AAGAAGCTCTGCGCCATCAA	LOC8052185	2512	2593	1024	899	391	408	1195	1159
AAGAAGGACTATATAAGATT	LOC8037267	506	475	149	155	49	39	69	95
AAGAAGGAGACACTACAACT	LOC8035754	1232	1724	244	128	99	294	158	39
AAGAAGGAGCGCGTCATGAT	LOC8031889	126	104	38	32	4	27	41	76
AAGAAGGAGCTTGTAGACAC	LOC120844648	436	550	105	195	64	52	46	70
AAGAAGGGATGTGCTTGGAC	LOC8050990	902	846	257	80	78	118	242	52
AAGAAGGTGAAGGGCCGCTG	LOC8037192	216	376	70	75	54	46	0	16
AAGAAGGTGCATGCCAGCGG	LOC8030283	2532	2648	264	201	501	653	181	271
AAGAAGTCCGGCATCCAGAT	LOC8053557	108	216	58	13	5	11	22	105
AAGAAGTGCGTCTCTAAACC	LOC115312877	36	0	31	43	1	11	14	19
AAGAAGTTTCGTTGACACAG	LOC115328567	200	120	28	67	7	0	51	16
AAGAATAACAAGCTCTTTGT	LOC121835842	107	25	9	25	0	0	0	7
AAGAATATGATGCCGCTAAG	LOC115313676	0	0	27	26	0	6	20	5
AAGAATCTGAGCAAAAACAA	LOC115319697	0	0	0	3	12	0	3	95
AAGAATGACCAGTACAACCT	LOC8028036	582	592	112	144	42	9	48	0
AAGAATGAGACCGACCAGGT	LOC120850623	407	285	4	0	55	76	19	0
AAGAATGCAGAGGAGGGCAT	LOC120840731	469	486	65	117	35	22	31	49
AAGAATGTGTCTTATTAAAC	LOC120846289	254	426	23	43	22	52	95	117
AAGAATGTTGGTCTTCTCCG	LOC120836559	1671	2166	487	439	727	728	567	277
AAGAATTAGGCAAGCTCTCC	LOC120846111	0	31	4	12	0	0	0	16
AAGAATTTGAAAGCTGTGTG	LOC120839930	338	370	335	331	67	54	1147	687
AAGACAACGACAGTTCCTAC	LOC115311378	2085	3929	997	833	1074	1114	2913	4198
AAGACAATCAACGTGCATAA	LOC8044132	4173	4933	721	674	1194	1469	1988	1247
AAGACAATTAACGTGCATAA	LOC120840207	396	125	107	23	17	39	29	27
AAGACACGAACAACCACCCA	LOC8033488	167	522	113	63	21	51	55	13
AAGACACGCAGCAATCGTAT	LOC121834841	1211	974	254	118	142	257	622	200
AAGACACTGATGCCGACCTG	LOC8025396	696	613	273	116	63	90	172	95
AAGACACTGTCCATCGACCC	LOC8029073	5220	3744	821	725	2119	1193	508	878
AAGACAGATCCTGGGGCTGC	LOC121836441	481	809	322	440	77	38	99	357
AAGACAGATGACGAGGAACA	LOC120850220	28939	32052	2169	2612	8187	6688	459	723
AAGACAGCGAGGGGAGTCTT	LOC8023082	68	194	6	40	15	0	6	0
AAGACAGGCTCCAGAAATGC	LOC120842863	1048	1506	163	166	62	176	110	131
AAGACAGGTGTCATGCGCAC	LOC120850822	168	485	164	170	27	38	119	101
AAGACATCCTAGAGGGCTTG	LOC120848887	78	178	34	9	49	2	49	0
AAGACATGACACTTCCCCCC	LOC8030834	832	1093	288	242	105	214	132	247
AAGACATTGACGACATAGAG	LOC115318650	130	241	18	37	32	14	2	34
AAGACATTGAGGACATAGAG	LOC115316518	151	101	53	59	24	0	0	74
AAGACCAAATACACCTTGTC	LOC115316774	144	336	43	105	25	90	35	35
AAGACCAACATGATATGCGA	LOC8053427	159	393	118	74	37	45	135	34
AAGACCAAGGAGCTGTACCG	LOC8029674	175	485	86	44	39	24	73	51
AAGACCAGACAGAACGTCCA	LOC8051760	128	22	27	53	4	6	0	1
AAGACCATCATGGCATCAGG	LOC121838297	323	225	162	43	3	31	58	42
AAGACCATCGATACCCCTCA	LOC8026679	387	325	12	0	12	8	21	17
AAGACCCAGTGGACGACCCC	LOC8039113	5	18	0	0	0	0	0	0
AAGACCCTGGCGGAAGCCCA	LOC8039100	0	0	0	0	0	0	0	0
AAGACCGCGGACACCTTCCG	LOC8052053	306	476	114	166	28	155	81	173
AAGACCGCTCATGTACAAAA	LOC121835927	322	421	91	67	52	34	17	16
AAGACCGGAGACGCACGCAT	LOC8040282	2956	2684	396	287	659	954	361	76
AAGACCTTTATCACCCAGCA	LOC8037694	139	135	40	0	50	0	0	0
AAGACGAACAGAGCTCTCCG	LOC115332500	307	92	10	0	9	5	0	0
AAGACGAAGAGGGTCAACCC	LOC8050585	7946	11603	3249	2422	4131	3238	6628	10662
AAGACGACGCATGAAGGATA	LOC120847520	1089	1298	372	169	51	84	368	85
AAGACGAGATCTTAGATTTG	LOC8043540	1298	936	477	179	163	103	479	225
AAGACGAGATTGAAGCACAC	LOC8043908	1650	1691	223	196	269	628	225	205
AAGACGAGGAGGATGACCCG	LOC8039420	708	602	75	19	64	54	134	3
AAGACGATGACGGACGAACA	LOC8025569	93	46	46	6	11	0	4	0
AAGACGCAATTCTTTCAGAT	LOC8031708	0	7	35	13	0	0	0	0
AAGACGCAGGCCGCATGGAT	LOC8030271	571	1333	342	167	132	66	67	75
AAGACGCATTTGACACTCGA	LOC120848871	0	111	37	13	7	1	11	16
AAGACGCCCGCCGGAGACAC	LOC120838513	360	475	181	48	72	41	48	12
AAGACGCCGAGGGAGCTAGG	LOC8043382	0	0	11	0	0	0	0	0
AAGACGCGTACCGACGCCCG	LOC121835281	0	0	5	0	0	0	0	0
AAGACGGAAGCGACGACAGC	LOC120845195	920	1094	78	62	56	92	12	117
AAGACGGAGACTTCGTTTGC	LOC120846874	585	422	133	148	25	60	117	65
AAGACGGCCGGCATGGAAGT	LOC115323808	412	245	52	100	11	27	26	45
AAGACGGTCAGCAGTAGAAG	LOC121838169	124	0	7	22	2	0	14	35
AAGACGGTCAGCAGTAGTAG	LOC115317970	179	575	163	47	18	70	93	122
AAGACGGTGGTTCAGCCAAC	LOC115331901	811	748	160	143	193	119	135	39
AAGACGGTGTCAAGCCCCAG	LOC115314182	927	1057	274	72	411	244	97	20
AAGACGTAGGTCAAGGTCGC	LOC115316767	361	574	271	300	26	48	234	105
AAGACGTAGGTCGGGGTCGC	LOC120844490	0	1	2	0	0	0	0	0
AAGACGTCCAGGAAAAAGTG	LOC115322705	90	70	62	64	5	9	25	2
AAGACGTGAGAGGCTAGTCG	LOC121836742	303	699	84	121	39	95	25	30
AAGACGTGTAGAAGTCCCCG	LOC8035087	0	0	11	0	0	3	0	0
AAGACGTTGATGGCATACCT	LOC120846968	23	33	5	0	0	10	10	0
AAGACGTTGGGCGGCAGATT	LOC8040094	562	572	292	194	72	91	328	175
AAGACTAGGAGCACCTGCCA	LOC8029274	354	274	57	118	43	113	23	12
AAGACTCTACATGCCATAGT	LOC115327732	0	28	17	0	0	0	39	0
AAGACTGAACTTCATGAGAA	LOC120842241	440	344	118	100	5	10	142	49
AAGACTGCGCAGGTTCTTAA	LOC115311016	336	460	125	173	40	100	84	24
AAGACTGGGAACAACACCAA	LOC8052983	29	43	42	22	0	0	3	3
AAGACTTCAGCAGTACGCCA	LOC120847788	603	771	125	94	124	62	158	39
AAGACTTGCTAATCCCTTAA	LOC115327566	869	515	243	69	59	28	73	54
AAGACTTGGCCTGAGTACCG	LOC115312223	109	216	12	35	11	1	15	2
AAGAGAAAAACAAACGATGG	LOC8031066	371	594	145	125	58	33	155	12
AAGAGAACCAGATTCCATCG	LOC120837489	50	92	0	18	12	0	0	0
AAGAGAAGAAAGGACAATGG	LOC8027004	2833	2360	481	623	1322	1316	921	1370
AAGAGAAGTATTCAGAACTC	LOC121834806	722	749	351	147	161	64	467	346
AAGAGACTGCTGGCTCCTGA	LOC115322145	1322	1754	284	197	911	927	612	97
AAGAGACTGTGCGCAGAGAG	LOC115312879	323	280	164	106	114	53	118	82
AAGAGATCACGATACCGATG	LOC120839674	343	481	163	277	27	36	484	327
AAGAGATCATGATACCGATG	LOC115329384	676	707	93	44	45	141	40	18
AAGAGATGAGGAACTGCTTT	LOC115321514	91	38	48	72	0	11	2	0
AAGAGCAAACGTCATATCCC	LOC120838855	572	933	140	139	203	204	168	138
AAGAGCAACGCACGCATACT	LOC120839265	451	382	121	113	23	158	255	74
AAGAGCAAGAAGGCAGAATG	LOC8038825	1191	1350	393	327	131	178	178	129
AAGAGCAGCGTCGACTACAT	LOC8038528	909	1295	390	418	39	145	322	199
AAGAGCAGTAAGGATTTCCT	LOC8026286	69	1	34	6	3	0	41	52
AAGAGCGACAAGGAAATCGT	LOC115314225	1	47	5	0	14	0	0	0
AAGAGCGACAAGGAGTCGTG	LOC8038103	688	1181	215	58	263	222	846	158
AAGAGCGACCCTAGTTTGTC	LOC120840954	403	482	96	200	57	61	161	461
AAGAGCGAGTGCGAGACCCG	LOC8039629	225	264	96	87	32	40	24	102
AAGAGCGCGCGTGTCCCATG	LOC121835800	29	34	24	0	0	0	0	0
AAGAGCTGGCACCTCTTGCT	LOC121836121	904	1480	426	382	158	216	603	349
AAGAGCTTCATGATCCAGGG	LOC8041504	400	115	121	86	18	13	37	35
AAGAGGAAGAACAAAAAAAG	LOC115314277	0	0	4	0	0	0	0	0
AAGAGGACAAGGGACATGAT	LOC120837000	835	573	228	328	246	197	146	370
AAGAGGACGACGAAGACCCG	LOC115318153	174	230	44	25	1	36	35	11
AAGAGGAGCTGGGTCTTCAG	LOC8042463	1126	633	282	280	72	150	96	122
AAGAGGCACCGTCCCTCGAA	LOC121837700	2151	1686	567	183	401	264	140	27
AAGAGGCCGGCTGCGATCCT	LOC120846065	4023	3129	238	300	272	391	64	147
AAGAGGCGGAAGACGACCCT	LOC8036441	70	0	0	0	0	0	0	0
AAGAGGCGGCCAGCTGCAAA	LOC120850259	448	273	81	175	37	78	80	27
AAGAGGGCGTCGGCACCCCA	LOC120844844	675	759	498	387	142	48	217	283
AAGAGGGTGAAGCCCAGGAG	LOC8044076	199	374	50	67	56	56	24	102
AAGAGGTAGAGGAGGCCGCA	LOC115321762	350	292	58	91	49	38	30	154
AAGAGGTCGTCGAGGCGCAA	LOC121836690	82102	99945	19714	15454	12737	11710	3767	8282
AAGAGTCAATGCGACCCAGA	LOC115315839	20180	20947	4284	6882	7134	4695	340	1651
AAGAGTCAATGCGACCCGGA	LOC121834651	348	340	68	312	24	16	78	50
AAGAGTCTTGTAAAAAATAT	LOC115317129	397	572	156	104	85	157	163	422
AAGAGTTGAACGACCTACTG	LOC8025391	7536	8114	1574	1251	1768	1784	1497	1802
AAGATAAGAACGCCACACAC	LOC8051793	95	212	50	79	8	21	25	11
AAGATAAGTTGCGCTAACGG	LOC8053038	269	270	109	51	2	0	165	25
AAGATACAAGGAGCAAGTCG	LOC120836577	814	552	251	312	67	70	1238	388
AAGATAGAGTACATCTACAC	LOC8024830	42	0	38	13	0	0	0	0
AAGATAGTTGCCGATATGAA	LOC121837918	331	666	150	110	81	29	124	50
AAGATATTGTGTGAACTCAG	LOC121834043	3495	3282	504	300	1251	1119	993	434
AAGATCAAGCAGGCGTAAAG	LOC8026541	120	288	13	26	3	0	4	0
AAGATCAAGGGCCACAAGAG	LOC8052244	2189	2310	531	497	225	308	202	200
AAGATCAGTGCTGCTTCCAT	LOC115328838	4678	5923	1899	1215	2097	1715	3056	1557
AAGATCATGCGGGAAGTGAT	LOC8040832	426	531	489	403	61	110	1036	1012
AAGATCCAGGTTGAATATAA	LOC8027107	55	146	31	76	29	0	24	5
AAGATCCAGTCGGCCCAGTA	LOC8028897	693	1042	310	85	109	153	259	35
AAGATCCGATGCACCCGCGA	LOC8033224	133	20	62	15	12	0	43	0
AAGATCCTGCACATTAGCAG	LOC8041597	2457	3921	546	338	981	1487	275	177
AAGATCCTGCGCATCCTGAA	LOC8036442	0	0	0	0	0	0	0	0
AAGATCGACTGGGACGCTGC	LOC120850714	373	346	41	26	59	28	16	5
AAGATCGAGCTGTCCCACCC	LOC8025290	105	159	28	16	7	0	17	0
AAGATCGAGGAGCTCTGTTC	LOC8051589	150	432	80	17	30	9	1	0
AAGATCGCCAGAAGCACGCT	LOC120838067	494	279	141	160	66	11	203	278
AAGATCGGACGCCTCTGCGG	LOC115331111	0	0	11	0	0	0	0	0
AAGATCGGCGCAGAGGCCTT	LOC120836271	808	1344	401	203	93	86	400	178
AAGATCTCGGTGCATTCGTC	LOC120846316	710	1284	149	112	280	224	103	390
AAGATCTCTGCCGGCAACAG	LOC115311192	32	141	32	33	7	0	11	18
AAGATCTGTTGAAGATACTC	LOC120841487	778	648	297	178	93	116	170	85
AAGATGAAGGAGCTCCCCCC	LOC8039599	85	0	0	69	7	1	4	18
AAGATGAGGCACGTAAAATA	LOC8037676	109	169	53	58	3	17	75	27
AAGATGAGGTGTACCCCGCA	LOC8033068	302	426	135	22	54	46	78	9
AAGATGATGTCGAAGCCTTG	LOC115312583	0	97	20	4	0	4	28	0
AAGATGCAACCCAACATCCA	LOC8052000	453	804	119	102	166	248	462	249
AAGATGCAGAGCGTCAAGGT	LOC8028971	1773	2785	248	472	336	391	227	348
AAGATGCATCGAGGACGATC	LOC121838496	192	168	66	81	4	0	41	24
AAGATGGACGTGCCACGCCC	LOC121836373	151	122	28	0	0	0	0	4
AAGATGGCGAAGATCTCCAT	LOC8040686	344	597	123	186	64	78	94	50
AAGATGGCGGAGACTTTGAG	LOC121833540	1241	1036	305	384	191	176	361	398
AAGATGGGGGTGGAGAACCA	LOC8029794	2729	2570	272	216	568	656	92	246
AAGATGGGGTGGTCCGGCCC	LOC8053389	0	43	0	0	0	0	0	0
AAGATGGTGAGGATGCACGA	LOC120845942	5124	5083	1001	715	994	1826	908	608
AAGATGGTGGGCACGGCTGT	LOC115327744	56	0	16	26	0	0	0	0
AAGATGTAGCTACAACGATG	LOC115315996	1820	2449	764	467	382	560	634	548
AAGATTGGAGAGCGCCCAGA	LOC8053569	67	108	0	37	8	0	0	0
AAGCAAAACGACAGAAACGG	LOC121833312	643	835	286	223	68	69	183	162
AAGCAAAAGCACGGCAGAAA	LOC120835962	235	360	105	78	20	14	58	53
AAGCAAAAGGTCCAAGTCTT	LOC120838099	1948	2913	373	388	504	572	256	165
AAGCAAACGGCTGCAAAGGT	LOC8053632	38	1	12	16	10	0	0	17
AAGCAAAGTCTGGTTCATTG	LOC115322747	429	689	91	140	118	101	30	21
AAGCAAATACGATGATGCCA	LOC115310558	307	198	33	19	8	16	0	0
AAGCAACAGATGAAGCACAG	LOC8053760	410	374	194	34	42	42	154	35
AAGCAACAGCGACTCCCCCT	LOC8051030	14	243	32	56	21	17	22	9
AAGCAAGATCAAAGTCATCG	LOC121837092	933	1319	324	179	65	150	487	187
AAGCAAGCTTACACATCTGG	LOC115310919	119	72	55	13	42	11	50	0
AAGCAAGGCCCCGACGACAG	LOC8028550	176	223	105	61	5	7	22	32
AAGCAATGGTGCCTGAACAG	LOC8041913	232	212	88	122	6	0	81	14
AAGCAATTTGGGGTCGTCGG	LOC121836512	0	0	0	0	11	0	0	0
AAGCACAACCAACTTCCTGG	LOC115319976	7648	10155	682	870	2230	2210	291	544
AAGCACAAGATCGCCGGAAA	LOC8035017	194	383	45	7	11	48	14	6
AAGCACAAGCTGGACTACCT	LOC8043905	321	136	42	0	6	0	0	0
AAGCACAAGGCGATCCGGGA	LOC8031537	77	77	7	72	8	8	36	1
AAGCACAGAACCGGTCGAGT	LOC8053900	1678	2186	331	395	111	123	175	146
AAGCACATGACGCCATAAAC	LOC115325136	589	851	169	139	95	166	71	24
AAGCACATGACGCCATAAAT	LOC115324216	494	367	118	31	7	6	43	0
AAGCACATGGTCACTGCCCA	LOC115331399	176	291	84	170	1	0	40	69
AAGCACCAGATCGCCAGGAG	LOC121047971	1099	2252	545	247	339	337	502	210
AAGCACCATCGAGCGCGTAA	LOC8051747	91716	110518	9342	13473	50307	55907	4935	8552
AAGCACCGCAGCGGCCCAGG	LOC120840033	85	234	57	28	0	9	9	0
AAGCACCTGCCGACCCACGA	LOC121833313	0	104	9	28	0	0	25	10
AAGCACGAATGGCAGAAGCA	LOC8041603	817	946	124	184	82	139	96	82
AAGCACGAGAGGAAGCAGAC	LOC121832947	2080	1676	313	125	636	788	1283	649
AAGCACGAGATGACGCACAC	LOC115314449	1004	1254	399	75	75	195	448	130
AAGCACGAGCCAGTCCCAGT	LOC115310841	574	318	31	0	32	17	15	0
AAGCACGAGGGAGGTGTCGG	LOC115323589	175	35	9	13	7	0	8	0
AAGCACGCATGCTCCGCTCC	LOC121835357	20	0	33	0	0	13	12	0
AAGCACGCGTGCGTTGACCT	LOC8028443	1756	1122	581	394	110	241	1073	397
AAGCACGGATGCGGTACATC	LOC120843569	1820	2052	357	367	504	542	252	275
AAGCACGGGCAACAGGTCCT	LOC115311396	837	525	138	39	209	86	101	118
AAGCACGGGGCTGTCCCCGT	LOC8052981	0	0	3	0	0	0	0	0
AAGCACTACAAGCCCTTCTA	LOC120847439	5986	7804	4195	2745	466	623	3153	3481
AAGCACTCCTACGGCTACCA	LOC8037131	0	24	0	0	29	0	0	0
AAGCACTCGATGACATGTAG	LOC8051588	499	1113	138	178	52	274	44	77
AAGCACTTGGAGCACTGGAA	LOC8032622	32181	27798	3934	1818	3398	2615	822	596
AAGCAGAAGACGCTTCGCAA	LOC115328901	195	236	4	84	44	21	11	68
AAGCAGACAGGGCACGAGGT	LOC115327454	793	590	69	62	31	164	46	0
AAGCAGACGCAAGAATTGTA	LOC8026398	51	18	22	0	0	0	0	0
AAGCAGAGCATGCTAAATTC	LOC115309147	666	695	170	180	43	65	43	8
AAGCAGAGCTTCGACAACAT	LOC8024122	237	212	35	2	7	0	9	0
AAGCAGATGCGCATCATCCA	LOC8025137	1468	1307	304	195	240	188	372	128
AAGCAGCAGAAAACGCAGTT	LOC121048206	490	510	190	65	89	68	51	19
AAGCAGCGAAACAAATCGTC	LOC115324686	30	103	19	0	3	0	3	14
AAGCAGCGTAGCTCCAGTGG	LOC115324253	69	60	22	17	0	5	63	13
AAGCAGCTGCTCGAGAGGCA	LOC120837396	480	1052	70	116	198	509	37	14
AAGCAGCTTCGTGTAGAGTA	LOC115322053	554	310	50	19	81	42	8	28
AAGCAGGAATATGTACCAGT	LOC120838826	3441	3367	794	587	509	534	1186	329
AAGCAGGACAAGTCACGGTG	LOC120840003	1044	998	142	93	175	127	125	67
AAGCAGGAGACATCTTGTAA	LOC8036535	1595	1914	500	372	236	269	359	135
AAGCAGGAGTGATCCCGGTG	LOC8051035	260	335	140	168	10	31	274	249
AAGCAGGCGGTTGTGATGAA	LOC115324258	2652	3101	554	670	170	131	104	129
AAGCAGGGAGCGCTGACCAA	LOC115327145	76	101	23	19	0	3	0	6
AAGCAGGGAGGATTCACCAG	LOC8042900	238	479	53	107	24	0	16	27
AAGCAGGGGGCAGGCTTCCT	LOC8032393	250	370	116	86	38	25	39	67
AAGCAGTACGGAGACCTCGT	LOC8023568	312	541	98	74	14	18	73	30
AAGCAGTCGACGCTACGGGG	LOC8053291	1797	2793	405	458	325	450	255	315
AAGCAGTCTTGGGAACACAA	LOC120839584	461	516	145	122	39	94	167	70
AAGCAGTGCTGCAAGACAGC	LOC121834806	1189	784	361	464	289	148	245	190
AAGCAGTGGCCGGGACCTCA	LOC115324786	73	53	58	72	24	41	26	4
AAGCATATTGTAAAAGACTC	LOC121837290	705	462	83	15	132	169	56	31
AAGCATCTTGTCAACATCTC	LOC115321685	1119	483	713	672	98	99	3995	4673
AAGCATGCCGTAGTCCTGGA	LOC115321121	3672	5384	790	790	706	869	1047	1443
AAGCATGCTGGAACCCTGGG	LOC120840193	365	510	117	45	34	54	90	89
AAGCATGTTTGAGGACGAAG	LOC120837465	427	367	153	88	65	97	156	253
AAGCATTGCAGACAAGCTAC	LOC115331593	1282	886	268	148	482	421	1100	681
AAGCATTTGGCCGCTCTCGC	LOC115318724	333	106	5	83	23	41	22	25
AAGCCAAAAAGGGCAGTCCG	LOC121834774	286	284	10	15	69	0	5	55
AAGCCAAAGCAGAACGGCGG	LOC8050987	96	129	36	11	12	42	27	15
AAGCCAAAGGCAGACCAGTT	LOC8033774	225	127	46	60	13	68	21	29
AAGCCAACAGGCGAAATAAA	LOC115310117	14	57	20	7	0	0	0	14
AAGCCAACGAATCTTTGTGA	LOC120842291	449	218	60	28	85	124	87	33
AAGCCAACGCCAGCATTGCC	LOC120842776	213	270	213	301	100	160	199	332
AAGCCAACGCCAGCATTGCT	LOC8035153	71	295	53	50	10	0	16	8
AAGCCAATGTAGTACTTGTG	LOC8023932	1	1	0	0	0	0	0	0
AAGCCACAAGACGAAGAGAA	LOC115318167	334	542	91	15	67	65	15	0
AAGCCACGGGCAACCACTCC	LOC121838040	1025	838	217	334	86	148	293	449
AAGCCAGAAGAAGTGCGATC	LOC120846727	157	123	26	7	24	15	8	10
AAGCCAGAGAGGTCGAACGT	LOC8031964	389	528	66	48	51	54	16	38
AAGCCAGAGGACTACCGGGA	LOC8036479	692	838	176	138	81	125	557	163
AAGCCAGCTGAACGGCCAGA	LOC120842602	1046	1192	586	285	138	162	316	107
AAGCCAGGCAGCAAAAAGCA	LOC121046961	87	87	32	15	0	23	0	0
AAGCCAGGCCGATCTTCGCT	LOC121838098	591	934	459	142	151	156	257	195
AAGCCATCGCGCCCGAACAG	LOC121047948	170	61	34	32	40	15	50	11
AAGCCATTGTAGGTCTTCTT	LOC115311429	591	1442	392	443	86	288	1036	1125
AAGCCCACCATCGACATGAG	LOC8035937	270	140	76	58	6	22	60	12
AAGCCCACGACGAACACGTA	LOC8032317	2608	2114	720	683	512	520	1092	1860
AAGCCCAGAGACAGCTCCAG	LOC8039498	64	75	7	28	15	7	19	48
AAGCCCAGGCAGTCATCGGG	LOC115315684	32	158	23	105	3	0	16	19
AAGCCCAGTACGATGCAGTC	LOC8042184	124	453	9	4	31	17	0	24
AAGCCCATCAAGCCCAGCCC	LOC120836730	2	65	28	9	0	0	0	0
AAGCCCATCTTGCCACAGAT	LOC8039598	110	2	0	0	0	0	2	0
AAGCCCATTGTGATGTTCCT	LOC120844084	684	908	262	143	75	122	176	114
AAGCCCGAATCGATGCTCAT	LOC8027264	1	154	120	139	4	15	219	131
AAGCCCGAGACGAGTTCGGT	LOC8027922	68	0	23	26	4	7	12	5
AAGCCCGGCAACAAGTACTT	LOC120849570	211	187	65	69	2	45	214	205
AAGCCCTCGGAATTATGCCA	LOC8028332	2896	4750	1147	858	668	1048	6514	3590
AAGCCCTGATGAGTCCAGAG	LOC8043753	45	70	61	55	11	20	3	0
AAGCCCTGATGCGAGGCCTA	LOC8024480	202	321	92	57	45	87	33	19
AAGCCCTGGAGAGTGCCAAA	LOC8040490	115	84	13	23	1	0	37	0
AAGCCCTTCCAACAGAGAAA	LOC121835382	1516	2005	266	558	454	636	88	597
AAGCCCTTCCCCATCGACCA	LOC8040899	396	557	58	83	0	0	13	27
AAGCCGAAGAAGCCCACAGG	LOC8042738	172	335	80	82	32	112	130	62
AAGCCGAAGCGGACCTGGAA	LOC120836508	1171	1643	493	340	244	384	226	151
AAGCCGAAGTCCCCGTACCA	LOC115308926	97	293	45	65	11	20	36	55
AAGCCGACGAAGCCATCGAG	LOC8026476	257	247	55	6	40	98	3	0
AAGCCGAGCACGAAATAAGG	LOC115317067	0	0	8	0	0	0	0	0
AAGCCGAGCCAAGCCAGCAC	LOC115325373	51	54	37	42	0	0	16	34
AAGCCGAGCCAATCCAAGTG	LOC8031767	35	38	18	0	0	0	0	0
AAGCCGATGAAGGACTATGT	LOC121048311	240	513	19	3	40	62	1	0
AAGCCGGACAACTTCCTCAT	LOC8028063	343	287	119	227	35	54	53	15
AAGCCGGAGCAGGAGGTCAA	LOC120842769	1319	1420	252	570	270	227	75	247
AAGCCGGAGGCGTACATGAT	LOC8035232	1865	552	276	33	74	25	108	6
AAGCCGGATGGCGTCCAGCG	LOC8043249	0	0	0	0	0	0	0	0
AAGCCGGCGAAAGGTCCGAG	LOC8028198	157	162	55	53	30	78	35	90
AAGCCGGTCCACGATCACCC	LOC121835299	248	175	17	44	94	144	54	68
AAGCCGGTGAAGACGGTCTA	LOC8050898	224	109	7	93	0	0	0	0
AAGCCTACTGGGCTTCGAGG	LOC8043290	0	0	0	0	0	0	0	0
AAGCCTCAGCGAGAAGAGCA	LOC8028499	649	716	62	77	68	74	24	0
AAGCCTGCACGTCTCTGGAT	LOC121047116	6657	8687	1389	1447	2067	1426	2032	2458
AAGCCTGCGCGAGAAAACGA	LOC8032743	2624	3383	525	94	162	117	86	72
AAGCCTGCGGACGGACGCTA	LOC120836564	0	0	4	0	0	0	1	0
AAGCCTGTCCAGGTAGGACA	LOC8033634	482	259	54	76	42	9	156	125
AAGCCTTTGAGGTTCTGACT	LOC8041412	707	682	212	90	166	122	175	58
AAGCCTTTGCTGAGAGTAGC	LOC115331570	0	0	0	0	0	0	0	0
AAGCGAAAACGCGACGGATT	LOC8026637	592	662	558	408	64	117	614	201
AAGCGAAAGCTCAAATCCCA	LOC8029145	283	488	133	24	56	63	158	20
AAGCGACTGGCGGACCTCAG	LOC115328577	505	299	40	7	11	7	2	0
AAGCGACTGTCGGACAGCAG	LOC121836561	324	350	103	94	64	11	150	2
AAGCGAGATGGCAAGCGAGA	LOC120838639	283	291	85	91	2	12	162	52
AAGCGAGGAGAGGACGGCTG	LOC8043485	418	294	49	95	105	59	31	4
AAGCGATGCCGGACTTCTGG	LOC115328577	258	687	67	33	214	219	59	27
AAGCGATGGTACGACAAATA	LOC8024933	0	0	0	0	0	0	8	0
AAGCGCAACGGCATCTGCGA	LOC115324175	185	343	265	177	14	35	244	145
AAGCGCAAGAACATGGCCAG	LOC8030834	90	0	18	0	5	11	10	0
AAGCGCAAGAACCCAGACTT	LOC8026953	1160	1185	253	303	271	187	435	278
AAGCGCAAGAAGAACGGCTT	LOC120850506	68	0	18	0	0	6	13	7
AAGCGCAAGTCGGGCAAGAA	LOC120842165	196	116	126	8	33	44	86	91
AAGCGCAATAAGGCGAAGCT	LOC115313731	1330	1434	299	112	178	243	199	68
AAGCGCAGTCTGGATACCAC	LOC8044139	247	143	69	68	9	57	36	130
AAGCGCATCTTGCCCCGGTC	LOC8042174	0	94	5	0	0	0	0	0
AAGCGCATGATGGAGATCCT	LOC8029614	589	532	155	59	57	163	25	2
AAGCGCCTGGATGCCCAGCG	LOC8051784	94	209	9	0	0	0	0	0
AAGCGCCTGGATGCCTAGTG	LOC120840761	418	24	12	0	0	0	0	0
AAGCGCGACGCCAATCGCAG	LOC120836559	28	43	58	1	0	23	20	0
AAGCGCGAGAGCCACCTGAG	LOC8051514	625	998	76	41	235	313	9	25
AAGCGCGAGGGAGACGAAAT	LOC8042748	4	156	74	40	4	46	47	20
AAGCGCGTAGATGCCCACTC	LOC8029274	44	173	8	0	6	19	17	0
AAGCGCGTGATCGTCTACAT	LOC120837050	2182	2799	1156	792	342	418	871	417
AAGCGCTCCAGAGCCAGCGT	LOC115315669	0	2	7	0	0	0	0	0
AAGCGCTGAAGCATTCGATG	LOC120847837	3	36	42	8	16	31	17	7
AAGCGCTGCAAGATGGACAT	LOC8028569	1600	1029	590	338	243	264	211	93
AAGCGCTGGCGCCATTTCAG	LOC8032357	352	714	86	135	198	162	385	238
AAGCGCTGGTGATAGAATGG	LOC8025894	212	54	63	0	0	0	0	0
AAGCGCTGTCACAGCGATGG	LOC8039027	254	138	172	109	42	18	263	131
AAGCGGAGGAAAAGCAGCTA	LOC115320180	1502	1395	50	50	807	1323	13	51
AAGCGGAGTGCCATTCCTGT	LOC115319386	178	38	17	34	12	0	4	16
AAGCGGATATAGAGAAAATC	LOC120845266	259	272	156	68	2	20	111	22
AAGCGGATTCTTGGCTTCAA	LOC115310147	260	608	122	95	42	52	56	51
AAGCGGCACCGATGCTTGTC	LOC121837194	2719	4076	172	137	711	1229	75	38
AAGCGGCAGTGAGTACAGCG	LOC8053980	764	709	213	213	85	82	70	7
AAGCGGCCAGGGGCTCCTGT	LOC8035893	65	177	26	27	5	21	7	11
AAGCGGCCCACTTTCTTCGC	LOC120838576	1639	2004	844	640	387	296	746	651
AAGCGGCTGGAGGACACCAT	LOC8035846	106	282	84	71	7	42	78	30
AAGCGGGACTGGCTGTCCAA	LOC120840707	627	835	100	69	47	81	58	48
AAGCGGGCAAGGCCTTGGTG	LOC8040503	2280	3073	112	192	518	466	122	52
AAGCGGGCGGGAGGTAGCTG	LOC8039847	448	707	240	242	82	11	255	52
AAGCGGTGGTAGCACTGGGG	LOC120839375	220	126	202	102	33	138	295	66
AAGCGTACAATTGCCAAGTG	LOC8023763	4204	6273	1037	764	1317	1545	1237	609
AAGCGTCAGTCTCAGGAACA	LOC8043273	276	356	93	85	30	15	79	53
AAGCGTCTGCGGCCTCGGTT	LOC8024782	695	647	505	211	8	80	13	18
AAGCGTGCTGCAGCCGGGCA	LOC115311123	1049	1471	362	72	202	193	219	93
AAGCGTTTGGCCATGGACCA	LOC115312074	639	552	222	232	82	173	136	98
AAGCTAAAGAAGATGCCCTC	LOC115321580	725	656	169	258	67	77	93	94
AAGCTAAGATGCATTTGCAG	LOC8053650	5665	5224	1289	1209	1679	1485	1388	1790
AAGCTAATGAAGGACGAGTA	LOC115320875	159	96	64	12	3	5	113	27
AAGCTACCGGATATCCTTGG	LOC8026842	1531	1857	274	299	106	129	55	63
AAGCTATGAAAGCAAGCTTC	LOC8037703	1252	944	169	152	237	173	99	32
AAGCTATGAAAGCAAGTTTC	LOC121832991	684	549	278	186	36	32	121	55
AAGCTCAAGTCCGCCCACGA	LOC8029080	43	52	22	59	0	8	0	66
AAGCTCAAGTGCAACAGCAC	LOC8032600	7416	7560	838	694	2171	3766	1888	3644
AAGCTCACCACACCCACCTA	LOC8029064	229	219	140	60	1	23	118	14
AAGCTCACGGGCCACGAGTC	LOC8030418	204	249	50	20	91	18	50	74
AAGCTCAGCTACGAGGCGTA	LOC8035479	1455	1787	625	408	209	139	465	203
AAGCTCAGCTGGGTTCTTGC	LOC121834058	1643	2072	521	392	169	296	341	383
AAGCTCAGGGAGGTCGGGGA	LOC8023142	289	401	160	167	60	72	97	184
AAGCTCATCGTTGACAACTC	LOC8041987	62	0	41	29	0	0	11	28
AAGCTCATGACTGAGAAGGT	LOC115320217	636	847	130	156	125	178	52	34
AAGCTCATGGGTGACCCGAG	LOC8027232	20095	18062	4108	2345	6946	5394	1412	3409
AAGCTCCAGCCTCTGCAACA	LOC121832869	215	356	93	72	9	66	63	33
AAGCTCCAGTAAACAGAATG	LOC120841912	2588	3039	1066	439	132	450	294	273
AAGCTCCCTGGCCGGGGACA	LOC121832979	87	159	34	51	33	0	10	6
AAGCTCCGAGCAGCTATACG	LOC115311758	80	60	36	32	0	0	42	0
AAGCTCCGTGCCAGATGTGT	LOC8037886	0	20	3	0	0	0	0	0
AAGCTCGAAGGGTTGACTGG	LOC115314225	202	387	35	0	9	17	3	0
AAGCTCGAGCTGGCGCCAAG	LOC8041820	1	57	25	40	0	0	0	15
AAGCTCGAGGAAGCTTATCC	LOC8024623	552	871	93	7	55	72	29	0
AAGCTCGAGGAGCTGATCCA	LOC115325879	1376	1279	295	453	120	65	61	36
AAGCTCGAGTACAGATGCCC	LOC120846754	929	585	38	14	70	22	25	0
AAGCTCGCACGGGTCTGCCA	LOC115329188	0	0	0	0	0	0	0	0
AAGCTCGGAAAGGTTCTGAC	LOC8034712	319	441	171	219	20	37	127	140
AAGCTCGGCCAGACGATGCG	LOC8036133	225	16	53	41	0	0	44	52
AAGCTCGTGGATCAAATCTT	LOC8051905	0	0	0	0	0	0	0	0
AAGCTCTACAAGATACTGAT	LOC8030340	1230	425	217	110	156	141	86	221
AAGCTCTATGCAGCTGTTGT	LOC120842841	903	915	230	364	212	272	271	403
AAGCTCTCGGAAGATCCAGG	LOC8033224	66	0	23	0	0	0	0	0
AAGCTCTGAATGGCCGGACA	LOC8034347	132	60	81	35	19	2	164	20
AAGCTCTGGGGCGTCCAGCT	LOC8031837	24	204	0	0	0	0	0	0
AAGCTCTTCGAAGACCCCTA	LOC115326369	0	0	0	0	0	0	0	0
AAGCTCTTCGACGGTGACGA	LOC8051372	48	86	43	79	0	32	0	3
AAGCTGAACGAGATCTGTCT	LOC121835210	4125	5330	508	366	163	328	123	138
AAGCTGAAGAAAAATATCAC	LOC120836288	167	156	72	0	1	0	28	0
AAGCTGAAGCCCACGCCCAC	LOC8037139	58	4	28	4	0	12	18	9
AAGCTGAAGCGAATCATCAG	LOC115328036	244	467	70	49	57	81	214	125
AAGCTGAATGGGTGGGCGGA	LOC120842047	190	223	24	5	5	39	13	0
AAGCTGAATGTGAAACCTAG	LOC115316021	173	307	81	53	38	26	99	117
AAGCTGAGAGAGCTCCATCC	LOC8035902	148	272	65	15	22	1	109	9
AAGCTGCAGGAGACAGACAC	LOC8027178	0	0	26	0	0	0	11	0
AAGCTGCAGGATGTACCCCG	LOC121834261	226	215	84	77	26	48	0	4
AAGCTGCAGGCAGGACCCCC	LOC8039093	179	313	79	43	41	50	199	1
AAGCTGCAGGGACCATCTTG	LOC115329189	392	810	151	91	124	142	429	102
AAGCTGCAGTCACCCATCAC	LOC115331742	97	34	62	43	24	7	35	0
AAGCTGCATTGAGGCCGAGG	LOC8039817	9197	8186	1327	837	1021	775	410	845
AAGCTGCGGAAGATTCCTAA	LOC8043537	417	265	29	41	12	22	0	0
AAGCTGCGTGAGAAGGAGAA	LOC115320026	0	0	0	0	0	0	0	0
AAGCTGCTCCGAGCGTGTGG	LOC121835480	0	29	29	26	0	0	64	84
AAGCTGCTTGAGGACAAGAA	LOC8026606	314	291	87	110	12	13	89	183
AAGCTGGAACAGCTCCGCCA	LOC115329991	148	309	24	4	16	0	14	4
AAGCTGGACGTGGTAAGAAT	LOC8053755	221	153	58	105	12	16	52	23
AAGCTGGAGGACCCCGACCC	LOC8051413	240	441	138	168	40	73	255	161
AAGCTGGAGGCCGGGGACTA	LOC8025665	683	731	92	174	87	239	20	116
AAGCTGGCGAAGACTTTGTC	LOC115309359	374	269	95	72	35	26	243	244
AAGCTGGCGATGGTCACCTG	LOC8031515	711	1101	154	275	136	122	148	235
AAGCTGGCGCCCCTCGACTG	LOC8023160	1691	1033	571	234	97	81	184	200
AAGCTGGCGGTGGGAGAACC	LOC8024770	263	338	33	15	5	53	39	84
AAGCTGGGACAAGGTTCCTT	LOC8023660	34	44	12	4	0	0	24	0
AAGCTGGGACAGGGCACCTA	LOC8033564	581	565	230	99	42	37	40	0
AAGCTGGGATTCGGATCCCG	LOC8053960	252	182	239	163	19	35	606	210
AAGCTGGGCGGAAAGCTGGT	LOC8024599	562	1478	332	175	67	98	119	129
AAGCTGGGGAGGGCTTCTGG	LOC8050963	0	34	0	0	2	0	0	0
AAGCTGGGGTCACTCTGAAA	LOC115321098	245	93	47	16	1	3	0	2
AAGCTGGGTGACATCCCCGA	LOC8042691	1	0	2	7	0	0	0	9
AAGCTGGTGAAGGAGGAGTT	LOC8034125	1425	1250	384	157	179	234	425	760
AAGCTGGTGCCCCGACTGCG	LOC115316940	0	1	9	0	0	0	0	0
AAGCTGTCAAAAGTATATAT	LOC120837763	161	390	70	82	15	0	32	23
AAGCTGTCCCAACCGTCCGG	LOC8032487	0	36	7	0	4	0	7	0
AAGCTGTGGGGCGGCATAGG	LOC115316154	111	114	41	45	23	1	6	4
AAGCTGTTGACGGTCTTGTG	LOC8052402	249	294	23	47	20	34	140	249
AAGCTTAGAGGTACAGCAGG	LOC115316385	930	1115	346	126	87	234	186	32
AAGCTTCAAAAGCATCGAAA	LOC115310965	547	564	291	267	238	99	594	367
AAGCTTCGTGACAAAAGTGT	LOC115327734	559	318	589	102	16	58	252	100
AAGCTTCTGCAGGAACGATT	LOC8030972	145	20	32	44	0	5	13	15
AAGCTTCTGTCTGAACGTCG	LOC120846212	281	590	111	78	64	154	141	164
AAGCTTCTTGCGCACAAGGA	LOC120844050	173	519	172	112	18	0	218	54
AAGCTTCTTGCGCGCAAGGA	LOC8036689	0	67	40	64	1	0	15	12
AAGCTTGGGCAGGAACCTTC	LOC120843861	1	14	0	59	19	0	1	51
AAGCTTGGTTGCAATCAGGT	LOC8031511	2504	2892	156	100	467	462	16	0
AAGCTTTAGCAGAGATTCCC	LOC8051193	668	1006	110	71	118	101	16	1
AAGCTTTGGTGGCCAGGCTG	LOC8033746	429	404	61	171	64	70	24	14
AAGGAAAACTAGTCGCAACG	LOC121837089	2074	1911	390	279	396	408	548	441
AAGGAAACGCAGACGTCCAG	LOC8025177	626	713	364	219	33	134	271	147
AAGGAAATTGCCGACCACTA	LOC8037119	13	0	12	0	0	0	13	0
AAGGAACACAAGGTGTACAA	LOC115315557	145	47	18	0	0	1	0	0
AAGGAACAGGATGTAGATGG	LOC121048660	1121	1669	311	259	263	474	167	70
AAGGAACGAGCGGATTGCCA	LOC121836441	1282	822	221	208	116	74	188	103
AAGGAACGTTACGACATTGT	LOC120838067	1072	1249	544	272	221	322	1249	325
AAGGAACTACGGCATCAGTG	LOC8030291	90	357	31	28	0	33	3	0
AAGGAACTCTCCTGACCTTG	LOC8024264	507	329	61	111	54	115	9	37
AAGGAACTGCGCAGTCTCGT	LOC120846264	117	73	8	41	0	0	9	8
AAGGAAGTGGTGACAGACGC	LOC121834582	481	432	58	0	60	35	71	0
AAGGAATTGATCATGGCATG	LOC121835746	287	456	128	41	17	49	37	41
AAGGAATTTGCATAACAAAC	LOC115321597	306	534	131	94	6	50	45	72
AAGGACAAGATAGAGAATGA	LOC8044008	50565	61487	745	297	49177	49323	221	42
AAGGACAGAATCGTGAACAC	LOC115313303	704	945	204	169	108	117	185	217
AAGGACCAGAAGAAGCAGTT	LOC8027322	736	957	192	146	133	143	17	28
AAGGACCAGAAGCTGAACTT	LOC8034501	2408	2105	436	569	281	282	340	327
AAGGACCCGAGCTTCATCAG	LOC8053560	96	31	35	22	15	11	16	0
AAGGACGCGCAGAATAATTG	LOC115328055	184	305	23	79	37	63	42	0
AAGGACTAGAGGCCTCACCC	LOC120846995	62	103	1	60	15	17	13	0
AAGGACTGCTACACATTCAT	LOC120850177	359	197	50	167	6	22	55	53
AAGGACTTCAGCAACTTCCA	LOC115326524	83	7	77	73	7	0	71	19
AAGGACTTTGGAAACTTCCA	LOC121833007	1115	1165	65	61	316	228	0	0
AAGGAGAGAGCTTGTCATCT	LOC120846904	225	185	104	110	35	34	89	61
AAGGAGAGCCAGGGCCGACG	LOC8031195	369	174	34	81	87	0	0	26
AAGGAGAGGATAAAGTTCAA	LOC8037696	237	223	32	43	0	35	5	34
AAGGAGAGGCAGATACGTCC	LOC8038576	244	39	26	0	0	0	14	30
AAGGAGAGTGTAGGTCATGG	LOC8042066	445	78	68	1	22	30	13	3
AAGGAGCAAAGCCAGCTTGG	LOC121834747	82	284	43	57	0	18	20	0
AAGGAGCTGGGCCTCATGAA	LOC8038576	1657	2658	494	260	304	413	1879	661
AAGGAGGAGACAGACTCATT	LOC121832858	543	304	199	238	55	117	104	64
AAGGAGGCCCCAGACCCAGC	LOC121835513	363	313	42	25	80	64	13	32
AAGGAGGCTTTAATACTAGA	LOC115318286	1057	1850	254	127	60	82	121	294
AAGGAGGGACCGGTATCGAG	LOC8037945	572	398	63	50	97	40	65	70
AAGGAGGTCGACATTCCTGC	LOC8028826	337	147	64	43	5	29	32	21
AAGGAGGTGAGAGACTCATT	LOC120842241	1869	2025	769	597	257	338	952	771
AAGGAGTGGACAGACAACAA	LOC121833065	240	216	10	30	14	15	12	48
AAGGAGTTGGGAGTCGACCG	LOC8037322	245	211	73	10	18	0	17	5
AAGGAGTTGTATGCGTGCCA	LOC120850220	1267	1534	258	231	535	807	315	57
AAGGATCCGGACAGGCACCA	LOC115328598	355	433	145	116	109	52	221	70
AAGGATCTGGGGACTTTGTA	LOC115332423	783	1191	174	162	185	178	151	224
AAGGATGGCTCATTCTCCTT	LOC120848135	901	1265	201	73	123	113	87	67
AAGGATGGGGGAACTTTCGG	LOC120847398	111	61	50	25	10	0	29	83
AAGGATGTCGACATTCCTGC	LOC121836115	72	3	35	15	7	0	6	4
AAGGATTCCATTTGTCGCCG	LOC115311149	481	747	57	112	113	76	29	84
AAGGATTCTAAAGAGCCCAG	LOC121837831	239	345	93	35	19	120	119	28
AAGGCAAGGCCGGAGGGACC	LOC8040971	37	118	26	102	0	0	10	0
AAGGCACAAAGTGCACCAGT	LOC115309003	160	65	52	28	71	0	61	0
AAGGCACAACTTGAAGAAGT	LOC120843994	1595	1444	267	221	213	224	141	27
AAGGCACTGTAAATTAACCC	LOC115322680	635	509	246	248	28	75	121	209
AAGGCACTTGTGACCGACAA	LOC115310695	64405	67063	14779	7341	19334	13907	8687	10619
AAGGCAGACGATGACTACAG	LOC8043583	268	291	35	14	9	2	48	44
AAGGCAGGGGCAAACCCCAA	LOC8051979	146	89	88	45	16	30	40	47
AAGGCAGGTCTAGAGGGAGT	LOC8028473	75	49	13	0	0	0	0	0
AAGGCATCCCAGGCCATCAT	LOC115313914	4419	5144	611	705	1075	922	168	207
AAGGCATGCTAGAGATTGAT	LOC8053203	512	874	276	274	22	42	81	21
AAGGCATGGGCCGAGAAGTA	LOC8039790	773	455	131	220	76	39	56	28
AAGGCATTGTCGAGCACCCA	LOC8040572	29	23	5	0	0	0	0	0
AAGGCCAAAGCGGAGCTGAG	LOC8041347	57	410	25	0	35	47	27	9
AAGGCCACTCAGGACTGGAA	LOC8052010	0	1	12	0	0	0	0	17
AAGGCCAGCGTCAGGTAGAG	LOC8050788	971	468	330	169	104	53	114	29
AAGGCCAGGAGGATCCTCAG	LOC8051506	1147	750	42	87	126	43	15	108
AAGGCCAGTCCCGCCTGCAG	LOC115327245	213	30	0	0	0	0	5	0
AAGGCCATAATCGCTCTCCT	LOC115332202	294	381	121	94	55	43	79	53
AAGGCCATTAAGGGCTTCCT	LOC121837835	70	577	64	54	6	28	38	16
AAGGCCGAGGAGCACCAGAA	LOC8028204	116	195	36	0	13	6	10	0
AAGGCCGAGTACGCCAAGAG	LOC115311846	407	535	213	93	134	31	143	35
AAGGCCGGACACAGCGAGGG	LOC8030275	680	1081	178	109	23	5	31	2
AAGGCCTGTCCCCAAAAAGA	LOC121048468	215	161	20	20	41	23	39	0
AAGGCGAAGTGCACTAGCTG	LOC121838046	704	556	155	156	405	206	222	87
AAGGCGACATCCTACTGCCT	LOC8026951	2453	3102	226	153	846	920	34	52
AAGGCGACTCTTCTCAGGTA	LOC121836050	964	1232	372	308	204	145	888	430
AAGGCGCTCGAGTACAGCAA	LOC115328407	8830	9039	670	654	1410	1698	234	325
AAGGCGGACACACCCCCCCG	LOC8026193	134	168	29	6	42	59	18	0
AAGGCGGACACGCCCCCCCG	LOC121833088	222	409	161	63	75	45	73	0
AAGGCGGACAGGGCCCCGTC	LOC115330542	91	31	12	0	17	6	5	26
AAGGCGGCGGGGTTCTGGAC	LOC8029231	288	143	187	247	38	92	82	110
AAGGCGGGTGGTGGAATCCA	LOC115328913	477	703	110	186	75	114	122	115
AAGGCGGTGTTCCACAACAT	LOC8042186	0	7	25	0	0	0	2	0
AAGGCGTAGAGCAGCACCTG	LOC115319452	179	31	212	148	29	45	21	16
AAGGCGTCCGGATACCACTA	LOC8034737	0	0	16	15	0	0	0	0
AAGGCTAGGATCCCCTTCTA	LOC8034591	104	145	10	17	30	72	4	0
AAGGCTCATCAACTACCTGT	LOC121832988	211	303	114	42	11	8	7	0
AAGGCTGAAGAAACTCGCCA	LOC120836615	590	904	746	448	202	266	3353	1978
AAGGCTGATTCTTCAGGTCG	LOC115327937	1275	1388	224	206	138	187	87	230
AAGGCTGCGTTTAATTGATT	LOC115317733	1452	957	196	82	135	98	252	78
AAGGCTGGAAACGAGAGCAA	LOC115324277	183	468	159	117	41	53	35	131
AAGGCTGGAAGTGTCCCCTG	LOC8031650	67	66	30	113	16	0	20	36
AAGGCTTGCGGAATGCTGGA	LOC121837949	43	12	27	8	0	0	18	5
AAGGCTTGGCGCGCCCCGTC	LOC120836610	147	304	167	164	10	5	59	30
AAGGGAACAGGAATCCGGAG	LOC8023247	0	0	0	0	0	0	0	0
AAGGGAACGAATGCACACCG	LOC121047208	275	250	235	178	95	49	1146	583
AAGGGAAGGCTGCACGACTG	LOC115312425	5761	8069	1047	508	2023	2234	3681	1421
AAGGGAATAGGCGAGATATG	LOC115332666	553	648	145	54	85	23	58	54
AAGGGACAACTACGTCCCAG	LOC8023771	0	0	0	0	0	0	13	0
AAGGGACTGCGCTGCAAGCA	LOC121834706	114	23	23	7	13	12	0	16
AAGGGAGATCAAGGCCGAGT	LOC8027256	853	791	429	214	127	135	215	191
AAGGGCAAGTGCAAGATCCG	LOC8033769	526	388	72	67	64	44	51	0
AAGGGCAGAGATGGCTACAT	LOC8037131	565	639	102	24	100	99	54	5
AAGGGCCAGGGCGAGTACTG	LOC8029763	224	77	141	58	7	26	435	169
AAGGGCGAAGAATGACGTCC	LOC121837783	296	216	99	148	35	0	72	32
AAGGGCGTGGGATCCTTCAG	LOC121835691	1056	1182	269	134	226	187	161	25
AAGGGCTGGAAGCCTCGAGG	LOC8033686	0	0	0	0	0	0	0	0
AAGGGGAAAACTGGCACTAA	LOC115315321	214	234	66	85	35	20	12	16
AAGGGGAAAATGCACGCGTT	LOC115314598	720	1414	224	184	214	169	197	15
AAGGGGAAGAGCGCTCCTGA	LOC8026573	691	588	209	108	85	124	162	233
AAGGGGACGGTCGTGAACTT	LOC115311829	0	53	8	11	0	0	27	0
AAGGGGCAGACTGCATACTA	LOC115311732	497	382	86	23	40	103	37	0
AAGGGGCCAGATGGAATGAA	LOC115318691	225	350	35	54	41	49	90	37
AAGGGGCTGGGGGGCTGCTG	LOC8042989	413	375	160	192	32	44	65	7
AAGGGGGACTGGGCCCACCA	LOC8041639	372	127	111	93	17	16	40	28
AAGGGGGCCGCCAACCAGAA	LOC115322256	83	100	23	15	4	6	10	0
AAGGGGGGTCAGCCCCTGAG	LOC8028626	49	23	77	44	0	3	24	2
AAGGGGTCTTCACCTCTACC	LOC8036969	583	890	241	308	120	155	165	162
AAGGGGTTACGAGCTGGAAC	LOC115316188	1641	1321	311	443	191	210	302	170
AAGGGTGAATGCAGACCCAT	LOC120846859	3	219	75	0	0	12	15	0
AAGGGTGGGCATGAGATGTC	LOC115328106	1418	1900	161	153	372	457	218	86
AAGGGTGGTAAGCTACGAGG	LOC8051490	1	0	0	0	0	0	0	0
AAGGGTTCTTACAATCCCCA	LOC8041412	526	544	261	238	15	29	761	333
AAGGGTTGGCCCGCCACCAA	LOC8035073	207	139	8	16	0	25	9	16
AAGGGTTGGGCGGTCTATAG	LOC8026986	400	320	51	15	28	71	10	9
AAGGTAAAATAGGCCAATCA	LOC120847642	1053	1001	237	137	121	170	177	67
AAGGTAGACGGTAATCGGTG	LOC8038835	198	241	9	57	0	13	31	53
AAGGTAGCTTAAGCCGTGGT	LOC8053730	1054	940	295	130	85	125	355	105
AAGGTATCCGTGGACAACTG	LOC120843835	317	421	44	69	7	55	56	12
AAGGTCAGCACGTTTGCCCT	LOC121047157	2195	2589	652	552	398	784	1326	1566
AAGGTCATCTGGGCTTGCTT	LOC8028652	0	0	0	3	0	19	5	13
AAGGTCCAACAGGATTTACC	LOC120838733	234	74	105	75	14	34	88	37
AAGGTCCAGCAGCAATTGTA	LOC8027408	2069	2039	509	372	579	624	478	888
AAGGTCCAGGTAGACCAGGG	LOC8034486	1395	954	783	665	200	94	3831	4086
AAGGTCCTGCAGCACCAGGG	LOC8025406	1032	1303	296	254	53	84	305	210
AAGGTCCTGGAGACTTGTCA	LOC8030930	1137	1166	154	91	262	239	45	50
AAGGTCCTGGTGAACCCCAG	LOC121046194	137	213	70	59	2	14	16	41
AAGGTCGAGCAGGAGCTTGG	LOC120848061	267	329	45	18	26	15	15	0
AAGGTCGGTCTCATCCTGGT	LOC120846754	23	17	85	0	0	0	78	0
AAGGTGAAGGCGGAAGTGAA	LOC8029799	712	413	239	150	66	55	355	80
AAGGTGAATAGCAAGTGCTC	LOC120846501	90	51	36	0	1	8	36	0
AAGGTGACGGGAGGCCGCAA	LOC8023133	577447	633616	76908	58083	152859	130084	48825	78763
AAGGTGCGCCCCACAGAAGA	LOC115328797	134	40	47	23	3	6	7	5
AAGGTGCTGCGCAAGTACAA	LOC8035087	327	564	166	142	44	46	85	64
AAGGTGGAATGAGCACGAGT	LOC8032025	3483	2931	665	512	836	852	409	486
AAGGTGGACTGCGCCGACCT	LOC8040242	21	61	41	4	0	0	35	0
AAGGTGGCCGATCTTCACAG	LOC8029150	2769	2336	457	323	177	160	340	438
AAGGTGGGCAGGGGCACCTA	LOC8051194	10794	13136	857	982	2991	3489	331	438
AAGGTGGGTGCCCTAGTATT	LOC115328566	499	475	185	62	30	73	56	6
AAGGTGGTCACCCTCCTCTT	LOC8034223	432	263	112	170	43	35	252	399
AAGGTGGTCACCGTCCTCTT	LOC115323857	874	1180	240	286	92	163	316	189
AAGGTGGTCCAGAACATGCT	LOC115319210	237	154	119	59	11	44	216	27
AAGGTGGTGACGGACCTCGC	LOC120840934	475	547	233	204	60	71	32	41
AAGGTGTACTTACACTTCGT	LOC115325828	1546	1123	358	346	368	248	580	293
AAGGTGTCCTTACACTTCGT	LOC115324723	2936	3774	435	162	1157	1328	269	1014
AAGGTGTCGAAAGTGCTCGG	LOC121047948	224	237	53	29	51	35	117	60
AAGGTGTCGTCGACCAGAGT	LOC121832991	621	648	161	170	91	115	136	22
AAGGTGTGGAATGCCTACAA	LOC8029415	196	310	139	14	99	168	130	8
AAGGTTAAAGGAGACACCAA	LOC115327801	92	74	35	0	15	24	3	0
AAGGTTACGTGGTACGTCTG	LOC120847513	189	184	0	11	26	0	56	0
AAGGTTAGTAAATCCAAATG	LOC115310987	488	206	152	152	0	25	12	22
AAGGTTCTGAAGGTGCTCGG	LOC120836841	1316	1379	139	82	218	244	75	18
AAGGTTGAGCATGTAAAGGG	LOC115324253	952	792	300	342	119	233	434	311
AAGTACAAGCAGCTCTTCCT	LOC8035879	733	415	82	80	41	19	48	10
AAGTACAAGCAGGTCTTCCT	LOC8035905	690	894	215	188	107	287	251	139
AAGTACACCTGCACTTTCTG	LOC8040946	1191	1187	188	415	270	366	534	1818
AAGTACACGAGCATATTGCA	LOC8033422	2932	3790	1023	573	686	511	727	317
AAGTACACTAAGATCTGCTC	LOC121837832	1020	1	639	0	0	23	4	0
AAGTACAGGCAGGCCGGGTC	LOC8037133	379	882	152	61	151	174	129	43
AAGTACCACACTGACCATCA	LOC120851114	204	308	116	240	54	79	73	141
AAGTACCGAAATCGCCGCAA	LOC8043317	13	128	0	66	4	9	17	50
AAGTACCGCTGCAAGATGTA	LOC115328941	71	0	8	12	0	0	4	0
AAGTACCTGACGGCCAAGTA	LOC8030627	446	318	53	24	48	33	29	10
AAGTACCTGAGAACTTTGGG	LOC8042563	210	194	31	34	23	18	0	8
AAGTACGCGGATCTCAGGAG	LOC8035508	17	0	9	1	0	0	2	0
AAGTACGGAACCGACAATAT	LOC121834813	28462	31782	3555	5279	13327	7969	2900	3534
AAGTACTGAAGGAGGATCTT	LOC8032588	256	314	24	0	17	73	8	0
AAGTACTTTAACAAGTACAG	LOC121838015	1181	575	117	77	180	113	174	135
AAGTAGAAATCTTCCAAAGT	LOC121046150	711	522	245	118	205	149	358	53
AAGTAGACCACTCTTTGTTC	LOC120836471	74752	68125	9280	4429	6749	3240	355	500
AAGTAGAGCAGACGGAGAAC	LOC115327436	5778	7474	1258	1161	1870	2445	2127	1255
AAGTAGGGATGGTAGAAGGT	LOC115309874	829	790	248	153	128	163	159	39
AAGTAGGGGGCACGAAACCC	LOC115320149	105	141	74	0	11	33	75	0
AAGTATAATGACGACAAAGA	LOC120849797	227	472	105	127	14	122	233	99
AAGTATGGTGCTAGCAAAAC	LOC115314407	2769	3636	343	356	400	529	137	199
AAGTATTCCGTAACCGGAAG	LOC115327786	392	216	106	134	66	152	121	99
AAGTCAAAAAAAGCCCAGAA	LOC8038029	209	256	54	40	44	49	162	126
AAGTCAAGAATCGAGCCGCT	LOC121047814	941	948	152	121	131	302	54	46
AAGTCAAGGCCCCGCTATTC	LOC121047761	1	0	6	0	0	0	0	0
AAGTCAATGATTGCAAATAG	LOC120838194	1397	1297	240	368	161	181	343	231
AAGTCAATTTCCTAAAATTT	LOC120843963	205	204	39	25	40	44	12	22
AAGTCACGGACAAACTCAGA	LOC115316837	315	122	68	28	17	0	19	4
AAGTCACGGACAAACTCGGA	LOC115316832	1111	1140	189	102	54	92	33	84
AAGTCACGGCGAGCCCGAGA	LOC8031515	1724	2669	377	185	560	647	1243	770
AAGTCACGGCGGCCCAGACC	LOC115308173	91	255	96	237	0	9	51	339
AAGTCAGATTCAAAGCTGCG	LOC121836128	1315	815	218	84	200	258	171	14
AAGTCAGGCGGGAAAAGTGC	LOC115325480	188	51	77	79	15	0	104	74
AAGTCATAACTCACTGCATA	LOC115313190	496	595	249	223	81	73	609	837
AAGTCATGATGCGCTACCAT	LOC121836561	1436	1806	522	172	309	333	873	136
AAGTCCAGTTGCCTCCGACC	LOC120837944	259	495	149	76	19	92	125	95
AAGTCCATGTGCTACGAGTG	LOC8041286	140	46	20	27	2	20	10	38
AAGTCCATTCCCACGGACAT	LOC8039095	65	146	4	4	5	14	0	0
AAGTCCATTTGGGACGGACC	LOC8026970	0	0	16	0	0	0	0	0
AAGTCCCAGGGCAAGGACAG	LOC115323297	173	67	64	62	0	17	17	60
AAGTCCCCGAAAGCCAGAAA	LOC120836058	420	369	79	5	41	155	48	7
AAGTCCCCGAGCCCACCGAT	LOC115312880	1634	2383	376	307	235	356	127	207
AAGTCCCCGATTCTGTAGTG	LOC8037991	2971	4078	940	732	805	1342	1091	482
AAGTCCCTGGGCACAACCTG	LOC8028451	39	100	62	0	11	0	80	5
AAGTCCCTGGTCCTCACCAG	LOC8031673	25	130	0	7	13	30	0	0
AAGTCCGGACAGTGGCCTGG	LOC8034637	865	673	340	334	77	61	535	484
AAGTCCTCCCGACCCGACTG	LOC8033650	0	0	0	0	0	0	0	0
AAGTCCTGAGGTGAGTACAT	LOC115316573	741	702	243	253	80	150	771	240
AAGTCCTGCTGTGCTCACTT	LOC120839018	681	562	181	71	29	30	115	19
AAGTCCTTGGCAGGACAGTA	LOC115320057	243	59	4	2	20	0	0	10
AAGTCGAGGGCAGTGGGGTC	LOC8040459	4566	6091	2055	2134	642	572	3074	1917
AAGTCGAGGGGAGGACTGAT	LOC8027408	250	323	44	24	21	23	18	10
AAGTCGCAGAGCCATCCACA	LOC8037674	1416	2698	381	322	560	859	504	518
AAGTCGCCAGGCGCGTTCTG	LOC115328434	850	591	77	177	79	33	87	100
AAGTCGGCACTAGCTCACAG	LOC8043153	874	641	153	109	260	218	272	144
AAGTCGGCGCCGGCATGAAA	LOC8028717	145	12	15	11	6	22	20	0
AAGTCGGTACACGTTCTGCA	LOC115311830	2286	4649	171	797	438	596	30	650
AAGTCGGTGACATACAACGG	LOC115315544	1698	1498	297	237	69	149	176	345
AAGTCGTGGACCGAGCTAGG	LOC8037653	290	408	223	346	46	0	165	53
AAGTCGTTCCGCACATTCCC	LOC115322792	951	771	469	220	174	51	427	95
AAGTCTGAACAGGCGCTCAG	LOC120839953	430	287	71	45	6	17	40	7
AAGTCTGCTAAAGACAACTA	LOC121047591	89	229	21	72	0	13	30	4
AAGTCTGTAGGAGAGCTGTC	LOC121047116	628	840	333	230	130	83	293	449
AAGTCTTATCTTTGATGACT	LOC121836651	273	287	98	195	29	63	61	21
AAGTCTTCGGTGGAGACCGT	LOC8024671	414	616	354	84	103	113	545	71
AAGTCTTGCCACTGTTGCTC	LOC120849567	315	387	57	68	58	114	192	76
AAGTCTTGCCGCTGTTGCTC	LOC8026610	465	194	15	133	6	0	0	37
AAGTCTTGTAAGAAACTATG	LOC120839538	270	489	99	125	51	19	185	308
AAGTGAAGAAGAACAAGAAT	LOC120845195	585	234	49	21	125	23	38	1
AAGTGAGGAACGTTACCCCA	LOC120835965	138	19	81	58	0	0	0	12
AAGTGCAAACACAAGAGATG	LOC121047778	720	201	87	97	46	24	214	32
AAGTGCACTGGCCCTGTCGA	LOC8034628	2320	3225	128	355	1100	1169	124	252
AAGTGCAGGCCGGCGTGCCA	LOC8030358	1165	1524	403	296	219	406	592	184
AAGTGCCACATGGCCGGAGA	LOC121835242	166	1	48	58	0	0	0	0
AAGTGCGAGAACAAATACAT	LOC115327660	180	204	57	41	13	9	36	30
AAGTGCGAGAAGGCTAGCTG	LOC8043606	0	58	3	28	0	0	0	23
AAGTGCGAGAGGGAGCGACA	LOC8034033	336	226	162	168	13	10	118	71
AAGTGCGTGTTCTTAGGCAA	LOC120849032	222	258	32	38	43	36	7	15
AAGTGCTAAGCAACACTCAA	LOC115330462	896	871	397	99	18	47	30	27
AAGTGCTCCAAGAAACACTC	LOC8043512	38	43	11	0	0	0	5	0
AAGTGGAAAACGTTCTCCAG	LOC8026597	1046	1534	600	318	266	369	1851	965
AAGTGGACTCCCGGCCACGA	LOC120850775	2227	2991	518	208	297	347	162	206
AAGTGGAGGTAAGCAGAGTC	LOC121835022	2627	2652	387	428	355	717	288	310
AAGTGGGAAATGGCTTCTCG	LOC120836167	220	62	54	133	10	15	6	72
AAGTGGGGGATGGAGTACAA	LOC8040085	58	190	49	60	13	12	7	14
AAGTGGGGTCAGCCTTCACA	LOC8042953	1194	849	470	313	50	178	453	335
AAGTGGGTACACACTCCGTA	LOC121835316	437	545	102	125	65	90	218	31
AAGTGGGTATGCGACACCCT	LOC8032777	929	918	110	219	294	137	22	84
AAGTGGGTGCACACTCCGTA	LOC115316630	5158	4925	1194	1050	1025	774	368	421
AAGTGGTGTTCAGCCAGCAG	LOC115321571	1429	2182	509	419	216	313	231	156
AAGTGTACGAACGCACAGAG	LOC121837195	916	1266	557	332	228	107	490	130
AAGTGTGGTTCCCACACCTT	LOC115331651	50	28	3	0	0	2	33	0
AAGTTAAGTTGAGAGTCGGT	LOC8027498	412	234	273	245	3	11	296	320
AAGTTATTCCGAGTCCCCCT	LOC115312730	809	1249	306	449	128	227	780	783
AAGTTCAAGACTTTCGGCTG	LOC115324240	958	972	329	351	275	286	1366	1309
AAGTTCACATCACAAGATAT	LOC115325570	1177	1379	210	190	170	209	315	393
AAGTTCACCTGGGCGAGCCC	LOC115327909	232	164	115	16	28	32	61	2
AAGTTCACGGGCAAGCTCCT	LOC8037163	359	444	187	84	20	12	61	56
AAGTTCACTGGCAACCCTCC	LOC120841477	193	71	62	149	4	17	30	34
AAGTTCCAAGAGATCAAGGT	LOC120846117	0	33	7	0	9	15	0	0
AAGTTCCAGCAGCCATTCCA	LOC8043646	0	0	9	13	0	0	0	0
AAGTTCCTGGTAAACCTTCT	LOC115321146	1750	1889	418	302	373	113	269	401
AAGTTCGACTCGAAGACAAG	LOC121045534	901	551	506	262	101	126	216	414
AAGTTCGCCGAGAAGCAGAT	LOC8026406	3017	4656	583	850	1177	1168	151	1007
AAGTTCGCTCAAGCCAACCT	LOC121835617	48	212	32	13	28	38	3	0
AAGTTCTACAAGTCCGTGGT	LOC8043908	1442	968	244	263	181	153	133	219
AAGTTCTGACCCCAAAATGT	LOC120845787	213	225	38	22	8	10	19	42
AAGTTCTTGAACTCCTCACT	LOC120846954	83	17	24	51	8	0	12	4
AAGTTCTTGCGCAATGGCCA	LOC120839368	154	32	15	0	15	11	7	0
AAGTTCTTGGAGTCGAACCA	LOC115315498	159	186	63	63	11	11	68	5
AAGTTGAACGAGGCGCTCCT	LOC8034159	45	1	63	65	0	0	36	34
AAGTTGACCAGAAGCGTGTA	LOC115319546	279	100	63	0	47	0	29	0
AAGTTGAGAAGAGACTCCGG	LOC8026591	2533	2742	237	162	381	241	198	126
AAGTTGAGACCGCTGATAGA	LOC120840265	590	709	286	148	93	55	231	125
AAGTTGAGGAAGGAGAGCCC	LOC115310820	0	0	11	0	0	0	0	0
AAGTTGAGGTGGGAACATCG	LOC8043099	297	474	79	34	33	25	43	0
AAGTTGCAAAAACTACACCT	LOC8043417	991	1073	396	491	154	224	1441	662
AAGTTGGAGCAGGAACAGCA	LOC8033419	187	254	222	213	47	76	39	33
AAGTTGGCGCAGACGTTCCA	LOC8053939	1072	484	128	91	251	344	653	391
AAGTTGGGACAGGTAGTTGA	LOC120846727	1343	1463	614	624	248	466	1086	381
AAGTTGGGACGTGCCAAAAT	LOC121836082	6570	7613	753	458	506	481	118	147
AAGTTGGTGTGGCTAAAAGT	LOC120842388	932	586	228	226	44	152	533	287
AAGTTGTAAAATGACGTGTG	LOC115328148	945	1186	160	172	45	146	109	45
AAGTTGTACAGGATCATCAG	LOC8030786	450	226	105	65	27	57	139	156
AAGTTGTGGCACACGACCAC	LOC120838744	1	1	0	0	0	0	0	0
AAGTTGTTCGAGGAAATGAA	LOC115332188	225	320	21	37	9	21	28	48
AAGTTTACCGACACCACCAG	LOC115311033	337	89	114	64	15	23	22	9
AAGTTTATAGTGGTGATTTC	LOC115331631	1050	808	105	173	122	187	56	65
AAGTTTATGCCAATAGTACA	LOC8036689	568	560	138	34	44	172	54	9
AAGTTTCAGCGGGGCCCGCT	LOC121832946	244	273	59	67	19	42	5	1
AAGTTTCTGCCAATAGTACA	LOC120844050	396	503	176	158	73	47	290	127
[truncated: 80,834 more rows]

## Sheet: Gene-level
id	fly_Fbgn	fly_gene_symbol	destruxin_early_Rep1_neglog	destruxin_early_Rep2_neglog	destruxin_late_Rep1_neglog	destruxin_late_Rep2_neglog	Avg (early)	Avg(late)	MIN (late)
LOC8025615	FBgn0035464	PIG-B	1.31678	1.84476	3.45338	5.41621	1.58077	4.4348	3.45338
LOC8035203	FBgn0027835	Dp1	1.78465	1.99063	3.63324	4.43648	1.88764	4.03486	3.63324
LOC121834503	#N/A	#N/A	0.567801	0.727323	3.36907	4.66875	0.647562	4.01891	3.36907
LOC8039533	FBgn0050421	Usp15-31	0.682187	0.924964	5.58539	2.2979	0.803576	3.94165	2.2979
LOC8034181	FBgn0034270	PIG-A	1.30764	0.852942	4.27793	3.59549	1.08029	3.93671	3.59549
LOC115322390	FBgn0016726	RpL29	2.07433	2.48829	4.15041	3.67003	2.28131	3.91022	3.67003
LOC8030148	#N/A	#N/A	1.86713	1.16225	4.43576	3.3845	1.51469	3.91013	3.3845
LOC121834205	#N/A	#N/A	0.368658	0.517512	4.16836	3.35353	0.443085	3.76094	3.35353
LOC8034366	FBgn0029514	CG9166	0.0813721	1.16316	4.97351	2.12112	0.622265	3.54731	2.12112
LOC115319326	#N/A	#N/A	3.51483	0.774742	4.90644	2.06638	2.14479	3.48641	2.06638
LOC115311561	FBgn0036096	CG8003	0.047818	0.974326	2.58338	4.25464	0.511072	3.41901	2.58338
LOC115308174	FBgn0052230	ND-MLRQ	1.242	0.639293	5.05259	1.78023	0.940649	3.41641	1.78023
LOC115310292	FBgn0032348	CG4751	0.96405	2.27816	3.25769	3.05473	1.6211	3.15621	3.05473
LOC8028024	#N/A	#N/A	0.36191	4.20633	1.07156	5.08138	2.28412	3.07647	1.07156
LOC8041832	FBgn0036666	TSG101	1.5521	1.18816	1.80443	4.32863	1.37013	3.06653	1.80443
LOC8053880	FBgn0032059	PrBP	0.995077	0.526352	2.92603	3.10869	0.760715	3.01736	2.92603
LOC115320245	FBgn0030421	Agpat1	0.948115	1.34049	3.23698	2.75758	1.1443	2.99728	2.75758
LOC120841261	#N/A	#N/A	0.952258	1.6306	4.46965	1.45182	1.29143	2.96073	1.45182
LOC8053402	#N/A	#N/A	2.94332	1.07921	3.64279	2.27545	2.01127	2.95912	2.27545
LOC115328061	FBgn0284253	LeuRS	0.907525	0.796152	2.01013	3.89062	0.851838	2.95038	2.01013
LOC120837988	FBgn0037728	p23	0.32768	0.99512	2.96678	2.92863	0.6614	2.94771	2.92863
LOC120838615	#N/A	#N/A	0.941005	2.0025	1.76794	4.1273	1.47175	2.94762	1.76794
LOC8027197	FBgn0029818	GAA1	3.37546	1.96015	3.55241	2.28111	2.6678	2.91676	2.28111
LOC8040891	FBgn0267398	Yeti	3.48738	0.898837	4.56629	1.24977	2.19311	2.90803	1.24977
LOC8023970	#N/A	#N/A	1.45751	1.22722	2.4681	3.2689	1.34237	2.8685	2.4681
LOC8038037	FBgn0039137	Epp	0.11833	1.49047	2.3457	3.25387	0.804402	2.79979	2.3457
LOC8027358	FBgn0036958	CG17233	0.356488	1.8588	1.50895	4.06307	1.10764	2.78601	1.50895
LOC8041242	#N/A	#N/A	0.379864	1.08774	4.40148	1.10813	0.733802	2.75481	1.10813
LOC121832879	FBgn0036992	Hpd	1.00652	1.67015	1.82171	3.66878	1.33834	2.74524	1.82171
LOC120842904	#N/A	#N/A	1.5946	2.99353	2.94742	2.52555	2.29407	2.73649	2.52555
LOC8034653	FBgn0039875	sip3	0.66027	0.650392	2.75198	2.71794	0.655331	2.73496	2.71794
LOC8025465	FBgn0023545	PIG-K	3.16679	0.737834	4.22918	1.23379	1.95231	2.73148	1.23379
LOC8043317	#N/A	#N/A	0.684009	1.02602	1.95991	3.4992	0.855013	2.72956	1.95991
LOC120838732	#N/A	#N/A	0.341559	1.08946	2.56462	2.77695	0.715507	2.67078	2.56462
LOC120842651	#N/A	#N/A	2.02532	1.83271	4.28374	1.03204	1.92902	2.65789	1.03204
LOC8029830	FBgn0037540	Pbp95	1.48576	1.00711	2.63808	2.63575	1.24643	2.63692	2.63575
LOC8035453	#N/A	#N/A	1.25521	1.43227	1.65298	3.59886	1.34374	2.62592	1.65298
LOC120839680	#N/A	#N/A	1.0838	1.98313	3.56465	1.66813	1.53347	2.61639	1.66813
LOC115324315	#N/A	#N/A	0.950162	1.22618	4.40555	0.823561	1.08817	2.61456	0.823561
LOC8034273	#N/A	#N/A	0.442024	0.570894	2.26032	2.93813	0.506459	2.59923	2.26032
LOC8031199	FBgn0028371	jbug	0.200611	0.493874	3.91311	1.24317	0.347243	2.57814	1.24317
LOC115318277	FBgn0035146	CG13893	0.667946	0.338405	3.91311	1.241	0.503175	2.57705	1.241
LOC8031763	FBgn0004101	bs	0.0887944	1.32182	4.23743	0.906473	0.705307	2.57195	0.906473
LOC8032442	FBgn0038321	Nagk	0.251215	0.543057	2.89211	2.23368	0.397136	2.56289	2.23368
LOC120846721	FBgn0250833	CG34461	0.274505	0.80019	2.13732	2.98468	0.537347	2.561	2.13732
LOC8023937	FBgn0033636	tou	0.710478	1.80752	3.47737	1.63097	1.259	2.55417	1.63097
LOC8037716	#N/A	#N/A	0.497259	0.786004	3.54516	1.55928	0.641632	2.55222	1.55928
LOC115311418	FBgn0050493	Coq9	0.450604	0.963571	2.2406	2.86186	0.707088	2.55123	2.2406
LOC8032757	#N/A	#N/A	0.343787	1.86854	0.89086	4.20832	1.10616	2.54959	0.89086
LOC8038365	FBgn0259233	CG42331	1.96589	1.39032	2.6531	2.43487	1.67811	2.54399	2.43487
LOC115327108	FBgn0039156	CG6178	2.9025	0.357605	3.14015	1.92075	1.63005	2.53045	1.92075
LOC8026867	FBgn0040236	c11.1	2.33969	0.677843	1.29766	3.7619	1.50877	2.52978	1.29766
LOC8029347	FBgn0023519	mRpL16	0.741099	2.69026	2.24294	2.7855	1.71568	2.51422	2.24294
LOC8053421	#N/A	#N/A	3.4433	1.34052	3.17079	1.84667	2.39191	2.50873	1.84667
LOC120844692	FBgn0037773	CG5359	1.38257	1.28193	4.25827	0.729019	1.33225	2.49365	0.729019
LOC115316364	FBgn0259712	CG42366	0.704433	1.60034	2.59213	2.37613	1.15239	2.48413	2.37613
LOC120845257	#N/A	#N/A	1.28233	2.35147	2.03307	2.92926	1.8169	2.48117	2.03307
LOC8051737	FBgn0039209	REPTOR	3.2082	2.56482	1.93998	3.0136	2.88651	2.47679	1.93998
LOC115323047	FBgn0032052	PIG-U	0.68177	1.02344	2.24751	2.67136	0.852607	2.45943	2.24751
LOC8025348	#N/A	#N/A	0.711415	2.86284	1.77739	3.13598	1.78713	2.45668	1.77739
LOC8033670	FBgn0030752	Cdc50	0.706814	0.884157	0.282937	4.61617	0.795485	2.44955	0.282937
LOC120838011	#N/A	#N/A	0.104688	1.51946	2.56915	2.30132	0.812075	2.43523	2.30132
LOC8033365	#N/A	#N/A	0.146984	0.349586	2.49681	2.36486	0.248285	2.43083	2.36486
LOC8040076	#N/A	#N/A	0.776141	0.772988	3.20943	1.65078	0.774564	2.4301	1.65078
LOC120842235	FBgn0031150	bves	1.37858	1.30491	3.54544	1.30916	1.34175	2.4273	1.30916
LOC120847382	FBgn0031784	CG9222	0.594329	1.13866	3.65214	1.20067	0.866496	2.42641	1.20067
LOC8043229	#N/A	#N/A	0.549643	2.89829	1.58364	3.26864	1.72397	2.42614	1.58364
LOC8025060	FBgn0037989	ATP8B	1.54074	0.94074	2.05556	2.79545	1.24074	2.4255	2.05556
LOC120838639	#N/A	#N/A	0.297957	2.13494	3.11951	1.72239	1.21645	2.42095	1.72239
LOC120843304	FBgn0032078	C1GalTA	1.11983	0.755847	1.60464	3.23697	0.93784	2.4208	1.60464
LOC121838336	FBgn0042627	FASN2	0.732547	0.269242	3.41065	1.42812	0.500894	2.41939	1.42812
LOC8052458	FBgn0030520	Pdcd4	1.461	1.49373	2.37011	2.46837	1.47736	2.41924	2.37011
LOC8029110	FBgn0264895	RapGAP1	0.53118	1.68537	2.67477	2.16063	1.10828	2.4177	2.16063
LOC115328812	#N/A	#N/A	0.0950682	0.758528	2.0171	2.81369	0.426798	2.4154	2.0171
LOC115313332	FBgn0286783	Etf-QO	1.07473	1.45931	3.54898	1.27303	1.26702	2.411	1.27303
LOC115325960	FBgn0029965	Ir7b	0.196584	2.10539	2.44583	2.36657	1.15099	2.4062	2.36657
LOC115326380	FBgn0032922	Coq3	1.79634	2.13404	1.20955	3.59459	1.96519	2.40207	1.20955
LOC121833256	FBgn0040089	meso18E	0.0358913	1.58655	1.92511	2.8787	0.81122	2.40191	1.92511
LOC8053792	FBgn0031384	CG4238	0.223335	0.762155	2.17632	2.61988	0.492745	2.3981	2.17632
LOC8030748	#N/A	#N/A	0.387237	0.92245	1.80807	2.98535	0.654844	2.39671	1.80807
LOC8043883	FBgn0260747	Chchd2	1.90406	2.69626	2.61834	2.17491	2.30016	2.39663	2.17491
LOC121047629	#N/A	#N/A	0.101681	1.20125	2.82226	1.97001	0.651463	2.39613	1.97001
LOC8052581	FBgn0033100	CG3420	1.08168	1.25187	0.754808	4.03556	1.16677	2.39518	0.754808
LOC115323536	#N/A	#N/A	0.877031	1.57618	2.81796	1.96811	1.22661	2.39303	1.96811
LOC8032828	FBgn0037242	CG9855	0.8882	0.536331	1.82051	2.95754	0.712265	2.38902	1.82051
LOC8039679	#N/A	#N/A	0.978067	2.06805	1.31745	3.45573	1.52306	2.38659	1.31745
LOC8040529	FBgn0010548	Aldh-III	0.898734	1.67195	1.93915	2.82886	1.28534	2.384	1.93915
LOC8036605	FBgn0037647	RagA-B	0.692654	2.19476	2.13981	2.59626	1.44371	2.36803	2.13981
LOC115313594	#N/A	#N/A	1.60651	2.67691	2.17576	2.54697	2.14171	2.36136	2.17576
LOC8041825	FBgn0003071	Pfk	1.18964	2.24854	1.32324	3.3974	1.71909	2.36032	1.32324
LOC8031984	FBgn0040666	CG12848	0.338983	1.59241	2.09285	2.62021	0.965694	2.35653	2.09285
LOC8034104	FBgn0001565	Ddx56	1.79817	1.37497	2.79339	1.91066	1.58657	2.35203	1.91066
LOC8026910	#N/A	#N/A	0.0533611	0.584009	1.92581	2.75704	0.318685	2.34142	1.92581
LOC8030555	#N/A	#N/A	1.69357	0.738333	2.20125	2.47876	1.21595	2.34	2.20125
LOC8053043	FBgn0264922	Sumo	1.77588	0.0224227	3.88699	0.788853	0.899152	2.33792	0.788853
LOC8040270	FBgn0039157	Myo95E	1.19453	1.78383	3.14729	1.5083	1.48918	2.3278	1.5083
LOC115325712	#N/A	#N/A	0.693061	0.0194603	3.15985	1.49135	0.35626	2.3256	1.49135
LOC115331804	#N/A	#N/A	1.75394	1.18855	1.25575	3.38885	1.47125	2.3223	1.25575
LOC8032069	#N/A	#N/A	1.07771	0.328642	3.07506	1.56825	0.703176	2.32166	1.56825
LOC8040157	FBgn0288857	Ype	0.210906	0.419371	2.66274	1.95628	0.315139	2.30951	1.95628
LOC8039317	#N/A	#N/A	0.789869	0.720789	2.7817	1.8191	0.755329	2.3004	1.8191
LOC8023073	FBgn0266136	Gyc76C	0.642694	1.69216	2.68734	1.90735	1.16743	2.29734	1.90735
LOC120839403	#N/A	#N/A	1.34532	0.78018	2.60124	1.98097	1.06275	2.29111	1.98097
LOC8028063	FBgn0002413	dco	0.113447	2.15986	2.90549	1.66184	1.13665	2.28367	1.66184
LOC8042218	#N/A	#N/A	0.481828	1.71514	2.89215	1.6672	1.09848	2.27967	1.6672
LOC8041731	FBgn0267378	sau	1.44901	3.37397	3.19576	1.33592	2.41149	2.26584	1.33592
LOC8024866	FBgn0031684	ND-13A	1.22988	0.652455	1.42045	3.10241	0.941166	2.26143	1.42045
LOC8036249	FBgn0264491	how	1.95581	1.47344	2.75367	1.76316	1.71463	2.25842	1.76316
LOC8038039	#N/A	#N/A	0.629783	2.16667	2.76591	1.74627	1.39823	2.25609	1.74627
LOC8052274	#N/A	#N/A	1.52418	0.590456	1.25153	3.25948	1.05732	2.2555	1.25153
LOC115330185	FBgn0038373	CG4546	0.320699	2.02598	1.36199	3.14647	1.17334	2.25423	1.36199
LOC8024484	FBgn0033210	U2A	0.309343	1.71153	2.13566	2.37096	1.01044	2.25331	2.13566
LOC115328039	#N/A	#N/A	2.08329	1.79961	4.06968	0.426003	1.94145	2.24784	0.426003
LOC8052551	FBgn0034534	maf-S	1.53853	0.736648	2.46566	2.02946	1.13759	2.24756	2.02946
LOC8033666	#N/A	#N/A	0.142505	0.514975	2.59626	1.89164	0.32874	2.24395	1.89164
LOC8052153	FBgn0286786	hoip	0.541347	0.530767	3.52494	0.962613	0.536057	2.24378	0.962613
LOC115328352	#N/A	#N/A	1.43281	1.50143	1.28303	3.20359	1.46712	2.24331	1.28303
LOC8043947	FBgn0034065	Rrp42	1.33379	1.10496	2.73414	1.74591	1.21937	2.24003	1.74591
LOC8053119	FBgn0032213	CG5390	1.32677	0.658387	3.42781	1.04702	0.992577	2.23742	1.04702
LOC120850543	FBgn0035383	CPT2	1.50151	2.0412	2.75372	1.71379	1.77136	2.23376	1.71379
LOC8027265	FBgn0031012	CG8051	1.23101	1.52844	2.46059	2.00124	1.37973	2.23091	2.00124
LOC8039705	FBgn0052407	CG32407	0.64197	0.998007	2.03534	2.41902	0.819988	2.22718	2.03534
LOC8038017	FBgn0039013	RNF220	0.987796	0.656454	1.71892	2.73292	0.822125	2.22592	1.71892
LOC121833296	#N/A	#N/A	0.754784	1.55964	2.71831	1.73241	1.15721	2.22536	1.73241
LOC8039717	FBgn0262527	nsl1	0.82255	1.90724	0.82255	3.62142	1.3649	2.22199	0.82255
LOC8029496	FBgn0000422	Ddc	0.143241	0.321946	3.48251	0.953505	0.232594	2.21801	0.953505
LOC8052017	FBgn0261986	RASSF8	0.576639	0.125982	1.96158	2.45913	0.351311	2.21036	1.96158
LOC120851133	#N/A	#N/A	0.58316	0.308865	2.31192	2.09004	0.446013	2.20098	2.09004
LOC8052641	FBgn0002577	m	1.73703	2.00156	1.40345	2.99775	1.86929	2.2006	1.40345
LOC8053605	FBgn0039993	BckdhB	1.35464	0.678153	1.12648	3.27108	1.01639	2.19878	1.12648
LOC115327902	#N/A	#N/A	0.840583	2.04572	1.2254	3.17079	1.44315	2.1981	1.2254
LOC8036440	FBgn0026441	ear	0.363974	0.125466	3.35222	1.04234	0.24472	2.19728	1.04234
LOC8041913	#N/A	#N/A	0.154003	1.48532	1.98047	2.40835	0.819661	2.19441	1.98047
LOC8051035	#N/A	#N/A	1.67958	1.12432	2.00935	2.37646	1.40195	2.19291	2.00935
LOC115327461	FBgn0262580	CG43120	0.6508	1.31787	2.93126	1.43676	0.984337	2.18401	1.43676
LOC8031533	FBgn0040342	CG3706	0.43181	1.88124	2.02509	2.33904	1.15652	2.18207	2.02509
LOC8037051	#N/A	#N/A	1.46549	1.36293	2.46646	1.89726	1.41421	2.18186	1.89726
LOC8026889	FBgn0003889	betaTub85D	1.63354	1.32732	2.89215	1.47013	1.48043	2.18114	1.47013
LOC8042927	#N/A	#N/A	0.688606	0.173226	1.84336	2.51701	0.430916	2.18019	1.84336
LOC120837637	#N/A	#N/A	1.59079	0.390779	1.81006	2.54543	0.990787	2.17775	1.81006
LOC8051224	FBgn0010389	htl	1.19207	2.35856	2.77116	1.58119	1.77531	2.17617	1.58119
LOC121837929	#N/A	#N/A	0.945119	1.29121	3.76085	0.591404	1.11816	2.17613	0.591404
LOC8032206	FBgn0039861	pasha	1.74829	0.471997	3.50199	0.845515	1.11014	2.17375	0.845515
LOC8037764	FBgn0010452	trn	0.926282	0.64643	3.37857	0.966818	0.786356	2.1727	0.966818
LOC121836367	#N/A	#N/A	1.10014	2.21741	1.44573	2.89524	1.65878	2.17048	1.44573
LOC8035306	#N/A	#N/A	1.02001	0.0835566	2.34307	1.99663	0.551783	2.16985	1.99663
LOC8026476	FBgn0033122	CG17002	1.73002	0.676377	2.10663	2.22464	1.2032	2.16563	2.10663
LOC115312734	FBgn0041604	dlp	0.793336	1.02747	0.709787	3.62142	0.910405	2.1656	0.709787
LOC8051328	FBgn0265464	Traf6	2.02037	1.44366	3.17957	1.14531	1.73202	2.16244	1.14531
LOC115317827	FBgn0038923	mRpL35	0.128462	0.710746	2.90644	1.41492	0.419604	2.16068	1.41492
LOC8026149	#N/A	#N/A	2.34743	1.729	1.27896	3.04215	2.03821	2.16056	1.27896
LOC8040904	FBgn0037466	CG1965	1.65928	1.10875	2.15956	2.16033	1.38401	2.15994	2.15956
LOC121833149	FBgn0031002	CG14196	0.941802	0.452619	2.60431	1.71379	0.69721	2.15905	1.71379
LOC121833641	#N/A	#N/A	1.37394	1.04781	2.57256	1.7416	1.21087	2.15708	1.7416
LOC115331271	#N/A	#N/A	1.81429	1.80568	2.89056	1.41978	1.80998	2.15517	1.41978
LOC115310489	FBgn0267384	Ubc7	1.71878	0.947306	2.07347	2.23313	1.33305	2.1533	2.07347
LOC8041820	#N/A	#N/A	1.16536	1.17363	1.10174	3.20359	1.1695	2.15266	1.10174
LOC8052470	FBgn0025879	Timp	1.64867	0.733345	2.45075	1.84866	1.19101	2.14971	1.84866
LOC8026906	FBgn0031403	CG15387	0.790378	1.3131	1.36808	2.9254	1.05174	2.14674	1.36808
LOC8037283	#N/A	#N/A	2.62975	0.629283	1.01901	3.2709	1.62951	2.14495	1.01901
LOC8051822	FBgn0028421	Kap3	0.292328	1.03228	2.37834	1.91066	0.662303	2.1445	1.91066
LOC8039884	#N/A	#N/A	0.337355	0.391239	3.40707	0.880942	0.364297	2.14401	0.880942
LOC8043554	#N/A	#N/A	0.13195	1.89276	2.46305	1.82458	1.01235	2.14381	1.82458
LOC8034059	FBgn0020248	stet	0.0624069	1.05491	2.92603	1.357	0.558656	2.14151	1.357
LOC8041684	FBgn0020255	Ran	0.789815	0.0360423	2.76909	1.50788	0.412929	2.13849	1.50788
LOC120849061	FBgn0035713	velo	1.62599	0.583543	1.73147	2.54543	1.10476	2.13845	1.73147
LOC121835226	FBgn0041706	CG3253	1.25083	2.74802	2.28269	1.99161	1.99942	2.13715	1.99161
LOC8036334	FBgn0029672	CG2875	1.50453	0.388425	2.36916	1.90501	0.946475	2.13708	1.90501
LOC8028710	#N/A	#N/A	0.987965	0.587388	0.854897	3.41355	0.787676	2.13422	0.854897
LOC121837807	#N/A	#N/A	0.132108	2.62738	1.56955	2.69864	1.37975	2.1341	1.56955
LOC8029077	FBgn0020392	Nmt	1.96102	0.352822	2.74022	1.51616	1.15692	2.12819	1.51616
LOC8033433	FBgn0262029	dachs	1.02199	0.868478	1.01581	3.23746	0.945233	2.12664	1.01581
LOC121046063	#N/A	#N/A	1.94435	0.713409	1.75562	2.4922	1.32888	2.12391	1.75562
LOC8042452	#N/A	#N/A	0.345631	1.34355	3.00656	1.24061	0.844589	2.12359	1.24061
LOC8039018	#N/A	#N/A	2.13172	2.65322	2.23315	2.01345	2.39247	2.1233	2.01345
LOC8041506	FBgn0036402	CG6650	0.125831	0.638537	1.53198	2.71377	0.382184	2.12287	1.53198
LOC115312583	FBgn0050390	Sgf29	2.69685	2.29975	1.20313	3.04215	2.4983	2.12264	1.20313
LOC8044133	FBgn0030693	sordd1	0.501648	1.92749	1.8593	2.37801	1.21457	2.11866	1.8593
LOC121833487	FBgn0037549	CG7878	0.0472996	2.95515	1.60655	2.62494	1.50122	2.11574	1.60655
LOC8025461	#N/A	#N/A	0.533859	1.79124	1.66468	2.55297	1.16255	2.10882	1.66468
LOC121045914	#N/A	#N/A	0.603888	1.91711	1.69263	2.52384	1.2605	2.10823	1.69263
LOC8044035	FBgn0033807	AQP	0.88609	0.524213	1.24433	2.96997	0.705151	2.10715	1.24433
LOC8050880	FBgn0019982	Gs1l	0.079428	1.81599	2.39889	1.81104	0.947709	2.10496	1.81104
LOC115327785	#N/A	#N/A	1.34219	2.34905	1.91963	2.27545	1.84562	2.09754	1.91963
LOC121833395	FBgn0015799	Rbf	0.36273	3.09816	1.26631	2.92372	1.73045	2.09502	1.26631
LOC115328337	#N/A	#N/A	1.06643	0.22216	3.01927	1.17075	0.644293	2.09501	1.17075
LOC8051530	#N/A	#N/A	1.0205	0.564363	1.86003	2.3285	0.79243	2.09426	1.86003
LOC115314398	FBgn0037110	ORMDL	0.292805	0.759551	1.43002	2.75701	0.526178	2.09351	1.43002
LOC8025789	#N/A	#N/A	0.301899	0.592592	2.34145	1.83884	0.447246	2.09015	1.83884
LOC8036156	FBgn0029783	Sirt4	0.894081	0.32	3.37293	0.802416	0.607041	2.08767	0.802416
LOC115315461	FBgn0019938	Polr1A	0.989234	0.821224	2.12529	2.04888	0.905229	2.08709	2.04888
LOC8052164	FBgn0033686	Hen1	0.169463	0.791183	0.622931	3.54863	0.480323	2.08578	0.622931
LOC8036939	FBgn0026084	cib	0.402513	0.849336	1.76894	2.39276	0.625924	2.08085	1.76894
LOC8026769	FBgn0001404	egh	0.8486	1.23359	0.58486	3.57198	1.04109	2.07842	0.58486
LOC115314718	FBgn0016697	Prosalpha5	0.450776	1.98611	2.11883	2.02372	1.21844	2.07127	2.02372
LOC115332769	FBgn0259985	Mppe	0.858707	1.56685	2.43183	1.7083	1.21278	2.07007	1.7083
LOC8023351	#N/A	#N/A	1.32573	2.6689	2.47675	1.66124	1.99731	2.069	1.66124
LOC8040669	#N/A	#N/A	1.41476	1.72735	2.61013	1.51559	1.57106	2.06286	1.51559
LOC120838735	#N/A	#N/A	0.485917	0.923906	1.89904	2.22426	0.704912	2.06165	1.89904
LOC8029737	FBgn0053113	Rtnl1	2.35473	1.54927	2.50948	1.6099	1.952	2.05969	1.6099
LOC8024870	FBgn0035021	CG4622	0.732734	1.10878	2.49385	1.62463	0.920757	2.05924	1.62463
LOC8026499	FBgn0027087	HisRS	1.57953	0.0782095	1.0241	3.08905	0.828871	2.05657	1.0241
LOC8042322	FBgn0025391	Scgdelta	1.75262	0.194146	2.49316	1.61777	0.973381	2.05546	1.61777
LOC115314621	#N/A	#N/A	0.601487	1.06317	2.64745	1.46338	0.832328	2.05541	1.46338
LOC8043741	FBgn0039004	Nup133	0.572238	0.972732	2.52916	1.57894	0.772485	2.05405	1.57894
LOC115320806	FBgn0016041	Tom40	0.282479	1.45549	2.34946	1.75781	0.868982	2.05363	1.75781
LOC8032121	FBgn0053970	osy	1.30914	1.77942	1.45878	2.64795	1.54428	2.05337	1.45878
LOC120846067	#N/A	#N/A	0.213788	0.616077	1.40064	2.69838	0.414933	2.04951	1.40064
LOC8023757	#N/A	#N/A	0.927199	0.922887	0.827397	3.26849	0.925043	2.04794	0.827397
LOC8052956	FBgn0025815	Mcm6	1.13676	0.30807	1.25042	2.8386	0.722415	2.04451	1.25042
LOC8028018	FBgn0010352	Ogdh	1.52242	1.34672	2.9041	1.18402	1.43457	2.04406	1.18402
LOC8031261	FBgn0010019	Cyp4g1	0.113961	1.40585	3.21413	0.872992	0.759906	2.04356	0.872992
LOC115332216	#N/A	#N/A	1.91614	1.62834	3.36378	0.722689	1.77224	2.04324	0.722689
LOC8027129	FBgn0039140	Miro	1.22074	1.55069	1.26439	2.82206	1.38572	2.04322	1.26439
LOC8039674	#N/A	#N/A	0.456777	0.0410779	2.44063	1.63722	0.248927	2.03892	1.63722
LOC8033822	FBgn0036629	GluRS-m	1.41856	0.103755	2.48945	1.58476	0.761159	2.03711	1.58476
LOC121045530	FBgn0032285	CG17108	0.562836	0.960705	1.909	2.16369	0.761771	2.03635	1.909
LOC121046021	#N/A	#N/A	0.649733	0.305526	2.8589	1.20599	0.47763	2.03244	1.20599
LOC8042420	#N/A	#N/A	0.521116	0.409805	3.48251	0.575592	0.465461	2.02905	0.575592
LOC121045511	#N/A	#N/A	0.899182	1.16392	1.17213	2.88592	1.03155	2.02902	1.17213
LOC120849612	FBgn0036663	CG9674	1.02529	0.697734	2.25105	1.80679	0.861512	2.02892	1.80679
LOC8051337	FBgn0039150	CG13605	0.478561	1.88256	2.57559	1.47459	1.18056	2.02509	1.47459
LOC8042063	FBgn0025936	Eph	1.45056	1.49756	3.05061	0.996927	1.47406	2.02377	0.996927
LOC8040945	FBgn0031190	CG12576	1.86449	1.55739	2.1107	1.93438	1.71094	2.02254	1.93438
LOC120839563	#N/A	#N/A	1.86455	1.00944	2.56138	1.48182	1.43699	2.0216	1.48182
LOC8053426	FBgn0015321	Ubc4	0.509115	1.07393	2.04926	1.98991	0.79152	2.01958	1.98991
LOC8023512	FBgn0035283	CG12024	1.92031	1.27062	1.57649	2.45489	1.59547	2.01569	1.57649
LOC8034677	FBgn0003435	sm	2.55824	0.872539	3.10924	0.918941	1.71539	2.01409	0.918941
LOC8024017	FBgn0013303	Nca	2.78616	2.50917	3.04976	0.976254	2.64767	2.01301	0.976254
LOC115317300	FBgn0030240	CG2202	3.22233	0.749604	2.60915	1.41551	1.98597	2.01233	1.41551
LOC8035819	FBgn0031051	Ranbp21	3.21235	1.14375	1.31283	2.70812	2.17805	2.01047	1.31283
LOC8036133	FBgn0035088	CG3776	0.537692	1.13752	1.79787	2.22168	0.837604	2.00977	1.79787
LOC8029323	FBgn0039909	ND-49	1.7045	0.27956	2.78188	1.23632	0.992029	2.0091	1.23632
LOC121833684	#N/A	#N/A	2.28456	0.62788	1.63963	2.37131	1.45622	2.00547	1.63963
LOC115316963	#N/A	#N/A	0.309016	0.973957	2.04302	1.96734	0.641487	2.00518	1.96734
LOC8023501	#N/A	#N/A	0.845241	1.05169	2.11851	1.8916	0.948466	2.00506	1.8916
LOC115326439	#N/A	#N/A	0.300518	1.57947	2.0256	1.97778	0.939992	2.00169	1.97778
LOC8026028	#N/A	#N/A	1.60621	1.95589	1.49522	2.50695	1.78105	2.00108	1.49522
LOC8036918	#N/A	#N/A	1.33125	1.74778	1.65002	2.35056	1.53951	2.00029	1.65002
LOC8038484	FBgn0243516	Vrp1	0.340398	0.123863	2.96174	1.03204	0.23213	1.99689	1.03204
LOC8026437	FBgn0034498	CG16868	1.01393	0.639426	1.38605	2.60672	0.826676	1.99639	1.38605
LOC8035340	FBgn0261955	kdn	1.62628	0.518314	2.87631	1.11544	1.0723	1.99588	1.11544
LOC115333103	#N/A	#N/A	0.0686337	1.08615	2.98565	1.00349	0.577394	1.99457	1.00349
LOC120848945	#N/A	#N/A	0.473092	0.740812	1.0702	2.91761	0.606952	1.99391	1.0702
LOC121835480	#N/A	#N/A	1.56909	0.562868	2.44636	1.5388	1.06598	1.99258	1.5388
LOC8037269	#N/A	#N/A	0.696847	0.840252	2.69016	1.29179	0.76855	1.99097	1.29179
LOC8034352	FBgn0261112	APP-BP1	0.960308	1.12499	2.01013	1.9667	1.04265	1.98841	1.9667
LOC8027392	#N/A	#N/A	0.670683	2.47937	1.66758	2.30591	1.57503	1.98675	1.66758
LOC8036375	FBgn0038088	CG10126	0.612379	0.526207	2.90644	1.06689	0.569293	1.98667	1.06689
LOC121835312	#N/A	#N/A	0.424928	0.464048	2.29308	1.67455	0.444488	1.98381	1.67455
LOC8034943	#N/A	#N/A	1.0547	0.923505	2.93573	1.02845	0.989102	1.98209	1.02845
LOC120847387	FBgn0030092	fh	0.808437	1.20889	1.57574	2.38431	1.00866	1.98003	1.57574
LOC120842690	#N/A	#N/A	0.518185	0.755451	2.27662	1.67867	0.636818	1.97764	1.67867
LOC8040894	#N/A	#N/A	0.306801	1.6542	1.34664	2.60699	0.980498	1.97681	1.34664
LOC8035770	FBgn0002962	nanos	0.659457	1.07157	2.16918	1.78302	0.865515	1.9761	1.78302
LOC8038799	#N/A	#N/A	0.618253	0.284615	2.45075	1.50022	0.451434	1.97548	1.50022
LOC8052086	FBgn0027095	Manf	0.315074	0.357506	2.0752	1.87533	0.33629	1.97527	1.87533
LOC115323779	#N/A	#N/A	1.83893	0.925586	1.42536	2.52384	1.38226	1.9746	1.42536
LOC8023853	FBgn0039705	Atg16	1.35473	0.824575	1.8935	2.05444	1.08965	1.97397	1.8935
LOC8033944	FBgn0016081	fry	0.357041	0.722528	2.18101	1.7618	0.539785	1.97141	1.7618
LOC115309136	#N/A	#N/A	0.838692	1.08916	0.958173	2.9838	0.963924	1.97099	0.958173
LOC8030342	FBgn0011659	Mlh1	1.04582	0.68937	1.53564	2.39995	0.867593	1.9678	1.53564
LOC8027219	#N/A	#N/A	0.362941	0.142547	2.52629	1.40904	0.252744	1.96766	1.40904
LOC121837250	#N/A	#N/A	2.64929	1.18045	1.79729	2.13605	1.91487	1.96667	1.79729
LOC8031020	FBgn0024273	WASp	0.509592	1.5888	1.58588	2.34685	1.0492	1.96636	1.58588
LOC121837162	#N/A	#N/A	1.17322	1.02805	1.81355	2.11748	1.10064	1.96552	1.81355
LOC8030520	FBgn0039536	unc80	0.777466	0.605303	2.58296	1.34231	0.691384	1.96264	1.34231
LOC8029894	#N/A	#N/A	0.938058	1.40954	2.70237	1.22178	1.1738	1.96208	1.22178
LOC8054090	FBgn0014018	Rel	0.932483	1.50714	2.11654	1.80446	1.21981	1.9605	1.80446
LOC115326568	#N/A	#N/A	3.54133	1.15808	1.80154	2.11854	2.34971	1.96004	1.80154
LOC120837336	#N/A	#N/A	0.561711	1.78112	1.94927	1.96896	1.17142	1.95911	1.94927
LOC8044070	FBgn0039849	CG11334	0.308406	1.82091	2.1362	1.77573	1.06466	1.95596	1.77573
LOC121047591	FBgn0034568	CG3216	0.402513	0.934458	1.7435	2.16033	0.668485	1.95191	1.7435
LOC8032272	FBgn0035124	ttm2	0.714105	0.134156	3.29725	0.605198	0.424131	1.95122	0.605198
LOC115319288	FBgn0086706	pix	0.693361	1.77343	0.685627	3.21655	1.23339	1.95109	0.685627
LOC120844410	#N/A	#N/A	0.973181	0.410665	1.95991	1.94078	0.691923	1.95034	1.94078
LOC115309710	FBgn0036043	Ae2	1.54631	1.85824	2.46111	1.43922	1.70228	1.95017	1.43922
LOC8051779	#N/A	#N/A	0.442733	1.33775	2.04354	1.8544	0.890243	1.94897	1.8544
LOC8023820	#N/A	#N/A	0.395958	1.77801	1.67731	2.21959	1.08698	1.94845	1.67731
LOC8024148	FBgn0038072	CG6225	0.737786	0.551093	2.40827	1.4835	0.64444	1.94589	1.4835
LOC8040516	#N/A	#N/A	0.968147	2.45466	1.09211	2.79545	1.7114	1.94378	1.09211
LOC115310901	FBgn0038738	CG4572	0.107405	1.15048	2.18725	1.69261	0.628943	1.93993	1.69261
LOC8027082	#N/A	#N/A	0.555393	2.09091	3.15988	0.718785	1.32315	1.93933	0.718785
LOC120838537	FBgn0037633	CG9839	0.481526	0.234659	2.08878	1.78974	0.358092	1.93926	1.78974
LOC115317039	FBgn0085398	ppk9	0.667339	1.05077	0.787626	3.08966	0.859055	1.93864	0.787626
LOC115310371	FBgn0261987	Pxt	1.53438	1.94485	2.30225	1.56811	1.73962	1.93518	1.56811
LOC8029080	FBgn0035026	Fcp1	2.32848	1.60854	2.32206	1.54477	1.96851	1.93341	1.54477
LOC8031331	#N/A	#N/A	1.74565	0.453198	1.80405	2.05898	1.09942	1.93151	1.80405
LOC8024871	FBgn0031997	PGAP5	0.117111	0.779238	2.80311	1.0599	0.448175	1.9315	1.0599
LOC8050865	FBgn0052418	vito	0.224062	0.945119	1.19613	2.6648	0.58459	1.93046	1.19613
LOC8051012	FBgn0085408	Shrm	2.51793	1.95483	1.79997	2.05094	2.23638	1.92546	1.79997
LOC115330552	FBgn0032052	PIG-U	2.43865	0.484656	2.18361	1.66639	1.46165	1.925	1.66639
LOC8032835	FBgn0003499	sr	0.672866	1.57567	2.59332	1.25071	1.12427	1.92202	1.25071
LOC8051182	FBgn0028406	Drep4	0.773297	0.891435	1.72527	2.11579	0.832366	1.92053	1.72527
LOC115329106	#N/A	#N/A	0.504442	0.269533	2.37665	1.45875	0.386987	1.9177	1.45875
LOC120844392	#N/A	#N/A	1.72164	0.68759	2.86195	0.970616	1.20461	1.91628	0.970616
LOC8043540	FBgn0260857	Bet1	2.99939	0.0192787	2.16308	1.66882	1.50934	1.91595	1.66882
LOC8032811	FBgn0014135	bnl	0.519404	0.528019	1.20771	2.61919	0.523712	1.91345	1.20771
LOC8024748	FBgn0263111	cac	0.582279	2.08842	0.974981	2.84946	1.33535	1.91222	0.974981
LOC120844462	FBgn0037633	CG9839	0.670704	1.5004	0.95711	2.86271	1.08555	1.90991	0.95711
LOC121837334	#N/A	#N/A	0.0125483	0.447307	2.96565	0.852571	0.229928	1.90911	0.852571
LOC121833608	#N/A	#N/A	0.583276	1.67005	1.95288	1.86512	1.12666	1.909	1.86512
LOC121838419	#N/A	#N/A	0.750215	0.718489	0.410698	3.40551	0.734352	1.9081	0.410698
LOC115329942	FBgn0031607	Secp43	0.0263504	0.296898	1.44116	2.37285	0.161624	1.907	1.44116
LOC120849924	FBgn0036170	CG11714	0.267253	0.0243247	1.26891	2.5443	0.145789	1.90661	1.26891
LOC8053141	FBgn0260398	Pbp49	1.43176	1.5373	3.02253	0.788853	1.48453	1.90569	0.788853
LOC120847847	#N/A	#N/A	0.647798	0.62035	2.40861	1.40194	0.634074	1.90528	1.40194
LOC115319251	#N/A	#N/A	1.33794	1.35373	2.24072	1.56815	1.34584	1.90444	1.56815
LOC115324219	#N/A	#N/A	0.119627	0.652085	2.50217	1.30294	0.385856	1.90255	1.30294
LOC8042739	FBgn0034911	GlyT	1.28386	0.336619	2.06242	1.74213	0.810241	1.90227	1.74213
LOC8028677	FBgn0038826	Syp	0.62812	2.51804	0.981133	2.82206	1.57308	1.9016	0.981133
LOC8035071	FBgn0026080	Tip60	0.594961	0.46925	1.85177	1.95008	0.532105	1.90093	1.85177
LOC120841344	FBgn0267336	Glut4EF	1.64172	1.46496	1.08608	2.71411	1.55334	1.90009	1.08608
LOC115315663	FBgn0037565	CG9626	0.480605	0.249037	1.40258	2.39181	0.364821	1.89719	1.40258
LOC8031873	#N/A	#N/A	1.00695	2.18571	2.51634	1.27686	1.59633	1.8966	1.27686
LOC8053361	FBgn0052831	CG33695	2.44814	3.52724	1.67731	2.11323	2.98769	1.89527	1.67731
LOC8052398	FBgn0263772	CG43689	1.43192	1.93464	2.11073	1.67455	1.68328	1.89264	1.67455
LOC8031637	FBgn0286075	DNAlig3	1.65033	1.60225	2.53705	1.24619	1.62629	1.89162	1.24619
LOC115315548	FBgn0038275	CG3817	1.149	1.99883	1.04583	2.73715	1.57392	1.89149	1.04583
LOC115325441	FBgn0030793	Rai1	0.329531	0.653764	2.08966	1.69306	0.491648	1.89136	1.69306
LOC8052938	#N/A	#N/A	2.16777	1.32154	2.08312	1.69921	1.74465	1.89116	1.69921
LOC8051829	FBgn0030858	IntS2	0.547983	1.59354	2.59213	1.19007	1.07076	1.8911	1.19007
LOC8027103	FBgn0035627	Sse	0.725796	0.535361	1.69169	2.09029	0.630579	1.89099	1.69169
LOC121833002	FBgn0039157	Myo95E	0.68508	2.17259	1.29819	2.4827	1.42883	1.89044	1.29819
LOC8032833	FBgn0036489	CG7011	1.11331	0.775312	2.77232	1.00534	0.944309	1.88883	1.00534
LOC8030797	#N/A	#N/A	0.194717	1.27788	1.28225	2.49178	0.736301	1.88701	1.28225
LOC8023982	#N/A	#N/A	0.382392	2.10539	1.91243	1.85543	1.24389	1.88393	1.85543
LOC8031108	FBgn0052675	Tango5	1.61791	0.715547	0.675635	3.08911	1.16673	1.88237	0.675635
LOC8039213	FBgn0011211	blw	1.54783	1.18897	2.05228	1.71231	1.3684	1.88229	1.71231
LOC8028238	FBgn0034880	ItgaPS5	0.738404	0.782306	1.7706	1.99119	0.760355	1.88089	1.7706
LOC8040606	FBgn0260450	CalpC	0.536899	1.07849	2.57767	1.18402	0.807695	1.88085	1.18402
LOC115330171	#N/A	#N/A	1.53777	3.14496	2.2286	1.53127	2.34136	1.87993	1.53127
LOC115319303	FBgn0031769	CG9135	0.675615	0.54757	1.84058	1.91714	0.611592	1.87886	1.84058
LOC8051384	#N/A	#N/A	0.3124	0.845272	0.915746	2.84001	0.578836	1.87788	0.915746
LOC120837919	#N/A	#N/A	1.78662	2.0975	1.78026	1.97457	1.94206	1.87741	1.78026
LOC115328153	#N/A	#N/A	1.88025	1.35069	0.880645	2.87141	1.61547	1.87603	0.880645
LOC8033347	FBgn0010328	woc	0.480198	1.17151	1.98276	1.76135	0.825853	1.87205	1.76135
LOC120839375	#N/A	#N/A	2.23344	1.62102	2.43942	1.30433	1.92723	1.87187	1.30433
LOC120849117	#N/A	#N/A	1.00617	0.863184	2.27272	1.47088	0.934678	1.8718	1.47088
LOC8034507	#N/A	#N/A	1.95436	1.09466	2.27721	1.46577	1.52451	1.87149	1.46577
LOC8043417	#N/A	#N/A	0.0758034	2.50133	1.58816	2.15209	1.28857	1.87012	1.58816
LOC8028043	FBgn0037761	CG8534	2.3095	1.39278	2.32277	1.41386	1.85114	1.86832	1.41386
LOC8053888	#N/A	#N/A	0.355433	0.797049	1.62932	2.10105	0.576241	1.86519	1.62932
LOC120835943	FBgn0025571	SF1	0.814628	0.399801	1.71767	2.00769	0.607214	1.86268	1.71767
LOC8029214	FBgn0014028	SdhB	0.332706	0.0296345	3.07159	0.648552	0.18117	1.86007	0.648552
LOC8034134	FBgn0030499	CG11178	1.03751	0.847131	1.51114	2.20894	0.942322	1.86004	1.51114
LOC8024836	#N/A	#N/A	1.24924	0.978769	3.36774	0.350675	1.114	1.8592	0.350675
LOC120838243	#N/A	#N/A	0.16214	1.09457	0.674566	3.03347	0.628356	1.85402	0.674566
LOC115319836	#N/A	#N/A	1.53664	1.56265	1.65228	2.0554	1.54965	1.85384	1.65228
LOC8043059	FBgn0003074	Pgi	1.70211	0.674095	1.58697	2.12057	1.1881	1.85377	1.58697
LOC115315482	FBgn0029970	Nek2	1.36014	1.30141	0.689753	3.01716	1.33077	1.85346	0.689753
LOC115312129	#N/A	#N/A	0.550614	0.856486	1.36315	2.34245	0.70355	1.8528	1.36315
LOC8026474	FBgn0028499	CG7985	0.128836	0.820506	0.500505	3.20454	0.474671	1.85252	0.500505
LOC120835972	FBgn0031250	Ent1	0.402513	0.777232	2.39453	1.30895	0.589872	1.85174	1.30895
LOC120848463	FBgn0035593	Yod1	0.786376	0.64888	3.15985	0.543421	0.717628	1.85164	0.543421
LOC8027632	FBgn0000140	asp	1.58269	1.15099	1.46474	2.23573	1.36684	1.85024	1.46474
LOC8026460	#N/A	#N/A	0.817186	1.08105	1.49569	2.20427	0.949117	1.84998	1.49569
LOC115327423	FBgn0032450	CG5776	0.0685269	0.990932	0.856361	2.84288	0.529729	1.84962	0.856361
LOC8036763	FBgn0034243	Ns2	2.00771	1.8011	1.84753	1.8506	1.9044	1.84906	1.84753
LOC115317023	#N/A	#N/A	1.48174	1.16443	1.49909	2.19864	1.32308	1.84887	1.49909
LOC115315851	#N/A	#N/A	0.550337	0.660767	0.501235	3.18218	0.605552	1.84171	0.501235
LOC8043266	FBgn0027836	Dgp-1	0.37977	0.882298	1.01092	2.67227	0.631034	1.84159	1.01092
LOC8053623	FBgn0033766	Nup188	0.137791	0.520958	0.704807	2.97277	0.329374	1.83879	0.704807
LOC8042544	FBgn0033982	Cyp317a1	0.230793	1.0979	2.22487	1.45219	0.664346	1.83853	1.45219
LOC115309467	FBgn0035179	aln	0.1423	1.1471	1.317	2.35983	0.6447	1.83841	1.317
LOC8025501	FBgn0085412	kmr	0.600188	1.77731	1.50505	2.17117	1.18875	1.83811	1.50505
LOC8039109	FBgn0085436	Not1	0.73311	1.48745	2.35949	1.31515	1.11028	1.83732	1.31515
LOC120844452	#N/A	#N/A	0.597653	0.271979	2.80178	0.87131	0.434816	1.83655	0.87131
LOC8027571	FBgn0005649	Rox8	3.17859	0.96409	1.13764	2.53515	2.07134	1.83639	1.13764
LOC120840615	FBgn0000024	Ace	0.756863	1.24403	0.950666	2.72118	1.00045	1.83592	0.950666
LOC115329045	#N/A	#N/A	2.21364	1.25199	1.96405	1.70454	1.73281	1.8343	1.70454
LOC8043178	FBgn0085370	Pde11	1.19236	1.24815	2.39873	1.2688	1.22026	1.83377	1.2688
LOC120843432	FBgn0033273	Gasz	0.0607254	1.78757	2.10362	1.56238	0.924149	1.833	1.56238
LOC8036712	FBgn0027554	CG8042	1.73229	1.24774	2.8611	0.791478	1.49001	1.82629	0.791478
LOC115314313	#N/A	#N/A	1.10988	1.39278	2.0401	1.6124	1.25133	1.82625	1.6124
LOC121837990	#N/A	#N/A	1.25401	2.76596	2.74853	0.901668	2.00999	1.8251	0.901668
LOC120840897	FBgn0260860	Bet5	1.38064	1.14703	1.77958	1.86922	1.26383	1.8244	1.77958
LOC115318640	FBgn0038055	trus	2.20321	0.253241	1.30928	2.33916	1.22823	1.82422	1.30928
LOC121832986	#N/A	#N/A	0.151238	1.41344	2.23129	1.41597	0.782337	1.82363	1.41597
LOC115326302	FBgn0041706	CG3253	1.12433	0.395828	2.30026	1.34653	0.760077	1.82339	1.34653
LOC8031116	FBgn0036913	Usp32	0.511097	1.69499	2.19337	1.45219	1.10304	1.82278	1.45219
LOC115312062	FBgn0267977	mh	0.285151	1.90056	2.49504	1.14846	1.09286	1.82175	1.14846
LOC8026222	FBgn0034058	Pex11ab	0.693747	1.20693	2.13936	1.49474	0.950338	1.81705	1.49474
LOC8036865	FBgn0036988	CG5262	1.17361	2.22	2.46894	1.16451	1.6968	1.81672	1.16451
LOC8050492	FBgn0036463	Reck	2.20876	0.635299	1.85592	1.77573	1.42203	1.81583	1.77573
LOC8031944	#N/A	#N/A	0.248321	0.294222	2.55362	1.07672	0.271271	1.81517	1.07672
LOC8035942	#N/A	#N/A	0.211344	1.77859	2.2009	1.42859	0.994965	1.81475	1.42859
LOC8031759	FBgn0035528	CG15012	3.03328	0.490811	1.25983	2.36486	1.76204	1.81234	1.25983
LOC8031337	FBgn0002932	neur	2.41005	1.25783	1.61737	2.00711	1.83394	1.81224	1.61737
LOC8040700	#N/A	#N/A	0.0993434	1.14586	1.19063	2.43307	0.622601	1.81185	1.19063
LOC8027906	FBgn0005411	U2af50	0.141511	1.05397	1.80421	1.81736	0.597741	1.81078	1.80421
LOC8033748	#N/A	#N/A	1.63963	0.571217	2.45149	1.16958	1.10543	1.81054	1.16958
LOC120841657	#N/A	#N/A	2.15532	1.1414	0.944087	2.67642	1.64836	1.81025	0.944087
LOC120842537	#N/A	#N/A	0.0011437	0.879492	1.62353	1.99697	0.440318	1.81025	1.62353
LOC115323234	#N/A	#N/A	0.548659	0.811268	1.8436	1.77397	0.679964	1.80878	1.77397
LOC8039328	FBgn0032296	CG6729	0.369643	1.48333	1.86506	1.74978	0.926488	1.80742	1.74978
LOC8027349	FBgn0030556	mRNA-cap	1.54168	3.65641	2.0557	1.55909	2.59905	1.80739	1.55909
LOC121835444	FBgn0042111	CG18766	0.970616	1.19508	1.77211	1.84254	1.08285	1.80733	1.77211
LOC8034260	FBgn0034537	DMAP1	0.162721	1.13631	0.880909	2.73346	0.649515	1.80719	0.880909
LOC8044011	FBgn0037535	PIG-H	1.11251	2.07052	2.11548	1.49249	1.59152	1.80399	1.49249
LOC8030469	FBgn0052451	SPoCk	0.88243	1.8347	1.7186	1.88911	1.35856	1.80386	1.7186
LOC8024135	FBgn0267791	HnRNP-K	2.31428	1.92885	1.08284	2.52359	2.12157	1.80321	1.08284
LOC115316971	FBgn0053526	PNUTS	0.151115	1.42883	1.89534	1.7105	0.789971	1.80292	1.7105
LOC121837112	#N/A	#N/A	0.343758	0.947306	2.01622	1.58863	0.645532	1.80242	1.58863
LOC8040670	#N/A	#N/A	0.53034	0.771497	1.09951	2.50496	0.650918	1.80223	1.09951
LOC8034347	FBgn0033209	CG12107	0.123707	1.76402	1.27387	2.32963	0.943862	1.80175	1.27387
LOC8031776	#N/A	#N/A	0.199304	0.53337	1.7146	1.88823	0.366337	1.80142	1.7146
LOC8027114	FBgn0004369	Ptp99A	1.84058	0.470467	1.90063	1.69758	1.15553	1.79911	1.69758
LOC8027925	FBgn0036667	kud	0.680894	3.12905	2.22257	1.37288	1.90497	1.79773	1.37288
LOC8023336	FBgn0035059	CG3894	1.01892	0.808633	2.39995	1.19344	0.913774	1.7967	1.19344
LOC115320481	#N/A	#N/A	2.18812	0.972528	2.51091	1.08052	1.58032	1.79572	1.08052
LOC8043615	FBgn0035423	eIF1	3.92471	0.500011	2.66859	0.922741	2.21236	1.79567	0.922741
LOC8053620	FBgn0005654	Orc3	0.521347	1.64555	1.40262	2.18796	1.08345	1.79529	1.40262
LOC8039546	FBgn0034069	CG8401	0.616813	1.59984	1.66452	1.92584	1.10833	1.79518	1.66452
LOC8030821	FBgn0001078	ftz-f1	0.309733	1.91836	1.27286	2.31746	1.11405	1.79516	1.27286
LOC8042994	FBgn0038738	CG4572	0.139542	1.76266	1.63552	1.95468	0.9511	1.7951	1.63552
LOC8028988	FBgn0263025	HSPBAP1	0.15612	0.0224867	1.29599	2.29229	0.0893032	1.79414	1.29599
LOC8035886	FBgn0003380	Sh	1.04908	0.977448	0.465162	3.12232	1.01326	1.79374	0.465162
LOC115315005	#N/A	#N/A	0.875887	0.801123	0.744583	2.84001	0.838505	1.7923	0.744583
LOC120849988	FBgn0260990	yata	1.37303	0.916318	2.63375	0.946614	1.14468	1.79018	0.946614
LOC8034748	FBgn0011570	cpb	1.83729	0.35634	1.64269	1.93502	1.09681	1.78886	1.64269
LOC120848776	#N/A	#N/A	0.936029	0.223052	1.75661	1.81613	0.57954	1.78637	1.75661
LOC8042816	#N/A	#N/A	0.833274	1.14297	2.02642	1.54606	0.988122	1.78624	1.54606
LOC8053615	FBgn0028325	Pdha	0.0383227	0.70677	2.4133	1.1584	0.372546	1.78585	1.1584
LOC8031410	FBgn0035945	CG5026	0.579516	1.96417	1.29599	2.27545	1.27184	1.78572	1.29599
LOC120842325	FBgn0261822	Bsg	0.381251	1.0412	0.972243	2.59865	0.711224	1.78545	0.972243
LOC115325376	FBgn0011217	eff	1.5946	1.2339	2.5489	1.02082	1.41425	1.78486	1.02082
LOC8024166	FBgn0015295	Shark	3.50677	1.15316	2.6022	0.965011	2.32996	1.7836	0.965011
LOC8044140	FBgn0038427	ema	0.88243	0.802554	1.98355	1.58269	0.842492	1.78312	1.58269
LOC8025706	FBgn0034225	veil	1.10687	1.03569	2.31581	1.24977	1.07128	1.78279	1.24977
LOC8030196	FBgn0001992	Cyp303a1	1.2054	0.599911	1.68112	1.8828	0.902656	1.78196	1.68112
LOC8028184	FBgn0260657	CG42540	0.480211	0.518744	1.79108	1.77283	0.499478	1.78195	1.77283
LOC115320817	FBgn0027108	Inx2	1.25553	1.56889	0.490153	3.0726	1.41221	1.78138	0.490153
LOC8031720	FBgn0038804	CG10877	2.22386	2.64319	1.24665	2.31192	2.43352	1.77928	1.24665
LOC120837841	#N/A	#N/A	0.27133	1.18527	1.47671	2.08105	0.728298	1.77888	1.47671
LOC120851149	FBgn0034649	PIG-M	2.02211	2.41752	2.11786	1.43766	2.21981	1.77776	1.43766
LOC8024490	FBgn0000414	Dab	1.12755	0.649481	1.53211	2.02165	0.888514	1.77688	1.53211
LOC8030069	FBgn0260456	CG4806	0.423543	1.50892	1.88619	1.66704	0.966231	1.77661	1.66704
LOC120846903	FBgn0005775	Con	1.10094	1.72995	1.93787	1.61445	1.41545	1.77616	1.61445
LOC121832928	FBgn0013469	klu	3.2771	1.20857	1.03563	2.51104	2.24284	1.77333	1.03563
LOC115329766	#N/A	#N/A	1.07728	3.20756	1.17092	2.37551	2.14242	1.77322	1.17092
LOC120841477	FBgn0036765	CG7408	0.168156	1.00608	1.01978	2.52152	0.587117	1.77065	1.01978
LOC8053449	FBgn0028647	CG11902	0.30388	0.815365	2.15723	1.38159	0.559622	1.76941	1.38159
LOC8042850	FBgn0027088	GlyRS	1.61572	0.0270616	2.35482	1.18396	0.82139	1.76939	1.18396
LOC115331643	#N/A	#N/A	0.329105	1.30828	1.31937	2.2185	0.818694	1.76893	1.31937
LOC8029840	FBgn0037579	COX7AL	1.6811	2.29112	2.17208	1.36358	1.98611	1.76783	1.36358
LOC8053225	FBgn0038872	Nelf-A	0.228273	0.566694	1.92804	1.60736	0.397484	1.7677	1.60736
LOC121835420	#N/A	#N/A	1.6918	2.21821	1.28921	2.24582	1.955	1.76751	1.28921
LOC8031319	#N/A	#N/A	1.46797	0.490206	2.3676	1.16676	0.979089	1.76718	1.16676
LOC115331192	#N/A	#N/A	0.229767	1.12595	2.20703	1.32606	0.67786	1.76655	1.32606
LOC115320393	FBgn0031284	PGAP2	0.713117	1.67293	1.93618	1.59662	1.19302	1.7664	1.59662
LOC8031582	FBgn0086676	spin	0.547753	1.35968	0.720972	2.81012	0.953716	1.76554	0.720972
LOC8036238	#N/A	#N/A	0.0323912	2.15413	1.65201	1.87867	1.09326	1.76534	1.65201
LOC8043066	FBgn0000394	cv	0.310212	1.31103	1.03152	2.49884	0.81062	1.76518	1.03152
LOC8034684	FBgn0038016	MBD-R2	1.5587	2.8934	2.38951	1.14023	2.22605	1.76487	1.14023
LOC121838300	#N/A	#N/A	0.0291094	0.503416	1.91457	1.61204	0.266263	1.7633	1.61204
LOC120839071	#N/A	#N/A	0.531564	0.331838	2.52742	0.997229	0.431701	1.76232	0.997229
LOC8032376	FBgn0033713	CG8841	0.152273	1.22241	1.93	1.59351	0.687343	1.76176	1.59351
LOC8035292	FBgn0034145	CG5065	0.822839	1.96682	2.29412	1.2217	1.39483	1.75791	1.2217
LOC8034584	FBgn0004581	bgcn	0.0616504	0.589375	2.24511	1.26913	0.325513	1.75712	1.26913
LOC8039895	FBgn0032509	Grx3	0.552501	1.70019	2.57559	0.938133	1.12634	1.75686	0.938133
LOC8028824	FBgn0015520	nonA-l	0.882894	1.36331	1.02075	2.4922	1.1231	1.75647	1.02075
LOC8023929	FBgn0039265	CG11790	0.971673	0.992423	1.84257	1.66882	0.982048	1.75569	1.66882
LOC8038490	FBgn0002789	Mp20	1.32723	0.987121	1.43688	2.07408	1.15717	1.75548	1.43688
LOC8034906	FBgn0031047	Rcd-1	1.31435	0.478326	1.80338	1.70393	0.896337	1.75365	1.70393
LOC120838123	#N/A	#N/A	1.13802	0.593443	1.0459	2.46072	0.86573	1.75331	1.0459
LOC8023515	FBgn0024806	DIP2	1.05154	0.0457478	1.45906	2.04462	0.548645	1.75184	1.45906
LOC8034903	FBgn0030976	CG7378	1.97964	1.46462	1.84872	1.65449	1.72213	1.75161	1.65449
LOC8035099	FBgn0032222	Cox10	1.40145	1.09959	2.08966	1.41221	1.25052	1.75093	1.41221
LOC115324253	FBgn0017414	cag	0.634269	0.796206	2.68296	0.817386	0.715237	1.75017	0.817386
LOC120849109	FBgn0267106	CG45546	1.93584	0.422681	0.554474	2.94462	1.17926	1.74955	0.554474
LOC8026429	FBgn0052110	CG32110	0.315074	1.25602	2.47877	1.01867	0.785547	1.74872	1.01867
LOC8025514	FBgn0035039	Adck1	1.26862	1.13045	0.859838	2.63722	1.19953	1.74853	0.859838
LOC8023472	FBgn0087035	AGO2	0.978563	0.426792	2.13168	1.36458	0.702677	1.74813	1.36458
LOC115310977	#N/A	#N/A	0.659893	1.95183	1.33243	2.16369	1.30586	1.74806	1.33243
LOC8030858	#N/A	#N/A	3.21347	1.76581	2.51053	0.982549	2.48964	1.74654	0.982549
LOC8052661	FBgn0050345	CG30345	0.0680085	0.941346	2.59695	0.891706	0.504677	1.74433	0.891706
LOC8025920	#N/A	#N/A	0.56449	0.977695	1.08623	2.40112	0.771093	1.74368	1.08623
LOC120837347	#N/A	#N/A	0.797893	0.403084	1.95405	1.53171	0.600489	1.74288	1.53171
LOC8024581	FBgn0034887	St1	1.12748	1.14896	1.81596	1.66882	1.13822	1.74239	1.66882
LOC8033259	#N/A	#N/A	0.871245	0.509438	1.47814	2.00422	0.690342	1.74118	1.47814
LOC121836535	#N/A	#N/A	0.698319	0.100426	1.49522	1.9854	0.399372	1.74031	1.49522
LOC115322569	FBgn0033761	CG8778	1.0105	0.190905	2.15768	1.32219	0.600703	1.73994	1.32219
LOC8025605	#N/A	#N/A	0.415092	0.560983	1.53518	1.94321	0.488038	1.7392	1.53518
LOC8042897	FBgn0037235	CG1103	0.536465	1.49413	1.65504	1.82324	1.0153	1.73914	1.65504
LOC120850735	#N/A	#N/A	0.327625	0.114266	1.92216	1.55114	0.220945	1.73665	1.55114
LOC115323394	#N/A	#N/A	0.255433	0.831296	2.65781	0.814543	0.543365	1.73618	0.814543
LOC8034227	FBgn0003654	sw	0.0305981	1.58877	0.79129	2.67714	0.809683	1.73422	0.79129
LOC115328815	#N/A	#N/A	1.45716	0.358655	2.84318	0.623569	0.907908	1.73337	0.623569
LOC120847543	#N/A	#N/A	0.346353	0.265184	2.03584	1.42936	0.305769	1.7326	1.42936
LOC8052125	#N/A	#N/A	0.660628	1.60438	0.543923	2.91988	1.1325	1.7319	0.543923
LOC120836852	#N/A	#N/A	0.376689	1.21191	1.04723	2.41499	0.794299	1.73111	1.04723
LOC121833952	#N/A	#N/A	0.925293	1.15938	1.14861	2.30828	1.04234	1.72845	1.14861
LOC8033367	#N/A	#N/A	0.807182	0.435879	1.40741	2.04329	0.62153	1.72535	1.40741
LOC8041976	FBgn0039225	Ets96B	0.598599	1.68842	2.8347	0.615485	1.14351	1.72509	0.615485
LOC120844849	FBgn0034849	CG3500	0.383672	0.973753	1.38461	2.0642	0.678712	1.7244	1.38461
LOC120843901	#N/A	#N/A	1.08728	0.818442	1.88877	1.55985	0.952863	1.72431	1.55985
LOC8030997	FBgn0033932	Dh44-R1	0.838572	1.22436	0.807237	2.64109	1.03147	1.72417	0.807237
LOC8038149	FBgn0051453	pch2	1.05539	1.29147	2.62028	0.826901	1.17343	1.72359	0.826901
LOC8030984	FBgn0000179	bi	0.0802683	0.34034	1.30635	2.14066	0.210304	1.72351	1.30635
LOC8042461	FBgn0004587	B52	0.685985	1.32672	2.1787	1.26665	1.00635	1.72267	1.26665
LOC8036364	FBgn0025740	PlexB	0.586717	0.920493	1.51114	1.93308	0.753605	1.72211	1.51114
LOC115329512	FBgn0035807	CG7492	0.400182	0.61094	2.48848	0.953466	0.505561	1.72097	0.953466
LOC115330946	FBgn0037687	CG8132	0.34729	1.00494	0.932966	2.50826	0.676117	1.72061	0.932966
LOC115324717	FBgn0033391	CG8026	1.05619	0.783175	0.871892	2.5691	0.919684	1.7205	0.871892
LOC8033939	#N/A	#N/A	1.10167	0.929519	1.14746	2.29326	1.01559	1.72036	1.14746
LOC8034680	#N/A	#N/A	1.85359	1.24807	1.01175	2.42636	1.55083	1.71906	1.01175
LOC8037220	FBgn0039301	Nup37	0.812846	0.626812	1.86369	1.57154	0.719829	1.71762	1.57154
LOC115327183	#N/A	#N/A	0.928486	0.356251	2.33346	1.10086	0.642369	1.71716	1.10086
LOC115329126	#N/A	#N/A	2.37674	0.556534	0.709787	2.72193	1.46664	1.71586	0.709787
LOC120849601	#N/A	#N/A	0.0770307	0.912822	0.700253	2.72934	0.494926	1.7148	0.700253
LOC121047849	#N/A	#N/A	1.13899	1.29325	2.24511	1.18274	1.21612	1.71392	1.18274
LOC8033319	FBgn0039846	PNPase	1.45372	1.36971	1.73098	1.6906	1.41172	1.71079	1.6906
LOC121833759	#N/A	#N/A	0.0812726	1.00712	0.983552	2.438	0.544196	1.71078	0.983552
LOC8026273	#N/A	#N/A	0.188023	1.29437	1.32274	2.09551	0.741195	1.70912	1.32274
LOC8032963	#N/A	#N/A	0.183368	0.00564325	3.28762	0.130141	0.0945055	1.70888	0.130141
LOC115317657	FBgn0030801	Polr3I	4.02829	0.0396291	1.4504	1.96694	2.03396	1.70867	1.4504
LOC8053092	FBgn0263599	Brr2	1.41783	0.32581	1.909	1.50755	0.871822	1.70827	1.50755
LOC115319540	FBgn0031913	CG5958	1.18122	0.848477	0.454433	2.96134	1.01485	1.70789	0.454433
LOC115324921	#N/A	#N/A	0.244918	0.404008	1.82365	1.58346	0.324463	1.70355	1.58346
LOC120848928	#N/A	#N/A	0.887027	1.68535	0.873999	2.52834	1.28619	1.70117	0.873999
LOC8042659	FBgn0262714	Sap130	1.31612	0.528371	1.2854	2.11477	0.922243	1.70009	1.2854
LOC8031960	FBgn0034408	sano	1.79708	1.20152	1.9007	1.49295	1.4993	1.69683	1.49295
LOC8033523	FBgn0046332	gskt	1.18617	4.16596	1.82801	1.56549	2.67607	1.69675	1.56549
LOC115312686	#N/A	#N/A	0.0988197	1.01298	2.68014	0.709943	0.555899	1.69504	0.709943
LOC8043850	FBgn0037391	CG2017	0.833718	1.80231	1.30159	2.08733	1.31801	1.69446	1.30159
LOC8023135	FBgn0036053	iPLA2-VIA	0.84336	1.94226	0.461552	2.9254	1.39281	1.69348	0.461552
LOC120847832	FBgn0037899	RpL24-like	0.0210393	0.406271	2.21811	1.16842	0.213655	1.69327	1.16842
LOC8041333	#N/A	#N/A	0.994777	0.974039	2.23051	1.15554	0.984408	1.69302	1.15554
LOC8023732	FBgn0032171	CG5846	1.6614	2.38145	0.393995	2.98519	2.02143	1.68959	0.393995
LOC8023735	FBgn0259111	Ndae1	1.0245	0.849059	1.62862	1.748	0.936782	1.68831	1.62862
LOC120836288	FBgn0025709	CNT2	0.0630492	0.710746	2.05228	1.31903	0.386897	1.68565	1.31903
LOC8042091	#N/A	#N/A	1.30109	0.727973	1.81006	1.56051	1.01453	1.68529	1.56051
LOC8027348	FBgn0002542	lds	1.01119	0.718126	1.36609	2.00329	0.864657	1.68469	1.36609
LOC8023925	FBgn0034061	Ufc1	0.615199	1.9465	1.9145	1.45304	1.28085	1.68377	1.45304
LOC8037662	#N/A	#N/A	0.887462	0.330283	2.06526	1.3012	0.608873	1.68323	1.3012
LOC8033338	FBgn0033087	Hsepi	0.961102	0.899871	1.45384	1.91218	0.930486	1.68301	1.45384
LOC8037400	FBgn0027788	Hey	0.909107	1.16444	0.697128	2.66589	1.03677	1.68151	0.697128
LOC8044022	#N/A	#N/A	0.160013	0.771292	1.47313	1.88938	0.465652	1.68125	1.47313
LOC8037781	#N/A	#N/A	1.15598	0.834815	1.45075	1.91048	0.995396	1.68062	1.45075
LOC8038937	FBgn0265184	CG44249	1.79866	1.7553	2.42797	0.933152	1.77698	1.68056	0.933152
LOC8035425	#N/A	#N/A	0.618253	0.295558	1.58013	1.78086	0.456906	1.68049	1.58013
LOC8038579	FBgn0038118	timeout	2.44424	0.954325	1.63963	1.71995	1.69928	1.67979	1.63963
LOC120849314	#N/A	#N/A	1.74975	1.44213	1.42259	1.93629	1.59594	1.67944	1.42259
LOC8023926	FBgn0035909	ergic53	1.25724	0.359439	1.72517	1.63343	0.808337	1.6793	1.63343
LOC120844533	#N/A	#N/A	1.33959	1.84248	1.64064	1.71573	1.59104	1.67818	1.64064
LOC8051998	FBgn0031183	CG14621	0.357061	1.34121	1.12477	2.23056	0.849134	1.67766	1.12477
LOC8025125	FBgn0037778	mtTFB2	2.00192	0.332043	1.64676	1.70763	1.16698	1.6772	1.64676
LOC8050868	FBgn0032018	CG7806	1.61802	0.71883	2.23026	1.1228	1.16842	1.67653	1.1228
LOC8033256	#N/A	#N/A	0.336205	1.09951	1.56098	1.79126	0.717856	1.67612	1.56098
LOC8033650	FBgn0034310	Nup75	0.611544	0.467373	1.38037	1.97054	0.539458	1.67545	1.38037
LOC8033993	FBgn0285913	red	0.279113	1.88339	1.7595	1.59066	1.08125	1.67508	1.59066
LOC8023656	FBgn0010504	kermit	2.79199	1.09889	1.16477	2.18504	1.94544	1.6749	1.16477
LOC8036412	FBgn0087039	Sbp2	0.460723	0.1985	2.49681	0.850596	0.329612	1.6737	0.850596
LOC120842433	#N/A	#N/A	0.0688575	0.207419	0.949852	2.39073	0.138138	1.67029	0.949852
LOC8031957	FBgn0015805	HDAC1	1.29869	0.555971	1.34257	1.99663	0.927331	1.6696	1.34257
LOC120849031	#N/A	#N/A	0.364416	0.662241	1.35466	1.98322	0.513329	1.66894	1.35466
LOC8034198	FBgn0036987	CG5274	0.848875	0.583493	1.57554	1.7617	0.716184	1.66862	1.57554
LOC8033638	#N/A	#N/A	0.472422	1.52503	2.16922	1.16538	0.998724	1.6673	1.16538
LOC115326195	FBgn0001145	Gs2	0.17388	0.697518	2.43412	0.898597	0.435699	1.66636	0.898597
LOC8040242	FBgn0002772	Mlc1	2.63588	0.624117	2.02899	1.30271	1.63	1.66585	1.30271
LOC8027314	#N/A	#N/A	0.864931	0.756292	2.75367	0.573863	0.810612	1.66377	0.573863
LOC8023819	FBgn0086711	mol	0.196229	0.60279	0.0834039	3.24184	0.39951	1.66262	0.0834039
LOC8039949	FBgn0011336	Stt3B	0.125762	1.17958	2.58409	0.740884	0.652668	1.66249	0.740884
LOC115330729	#N/A	#N/A	0.514421	0.520828	1.71242	1.61204	0.517624	1.66223	1.61204
LOC8028604	FBgn0030961	CG7058	0.324992	1.1668	1.14432	2.17211	0.745894	1.65822	1.14432
LOC121838446	#N/A	#N/A	1.67572	1.5277	2.65247	0.66372	1.60171	1.6581	0.66372
LOC8032308	FBgn0038156	side-IV	0.905843	1.06931	1.516	1.80003	0.987575	1.65801	1.516
LOC8050471	FBgn0264855	AP-2alpha	1.58712	1.75513	1.10811	2.20397	1.67112	1.65604	1.10811
LOC8026964	FBgn0086913	Rab26	0.754216	0.565687	1.79129	1.52018	0.659951	1.65574	1.52018
LOC8023958	FBgn0029907	Atx-1	0.0790736	1.39154	1.90567	1.40351	0.735306	1.65459	1.40351
LOC120846484	#N/A	#N/A	0.499448	0.59093	1.36985	1.93685	0.545189	1.65335	1.36985
LOC8042980	FBgn0038870	Oga	0.807433	1.17271	1.74131	1.56463	0.99007	1.65297	1.56463
LOC8028384	#N/A	#N/A	0.626683	0.951519	2.02697	1.2787	0.789101	1.65284	1.2787
LOC121833441	FBgn0262593	Shab	0.696566	1.11844	1.69678	1.60751	0.907505	1.65215	1.60751
LOC8027510	#N/A	#N/A	0.122116	1.20889	1.65131	1.65287	0.665504	1.65209	1.65131
LOC8040230	FBgn0008646	E5	1.34325	1.06303	2.05627	1.24422	1.20314	1.65025	1.24422
LOC8037549	FBgn0262117	IntS3	2.41627	1.43752	1.86592	1.43441	1.92689	1.65017	1.43441
LOC8024888	FBgn0037930	CG14715	0.363582	0.273037	2.68441	0.611579	0.318309	1.64799	0.611579
LOC8025613	#N/A	#N/A	0.0771708	1.15511	1.20689	2.08733	0.616142	1.64711	1.20689
LOC8040360	#N/A	#N/A	1.1555	0.10434	1.58469	1.70943	0.629922	1.64706	1.58469
LOC8029499	FBgn0287767	Cndp2	0.494186	1.33641	2.16283	1.13088	0.915299	1.64686	1.13088
LOC8030777	FBgn0033203	CG2070	0.601019	0.365563	1.5725	1.71883	0.483291	1.64566	1.5725
LOC120841500	FBgn0034046	tun	0.599031	1.07323	1.49522	1.79585	0.836131	1.64553	1.49522
LOC120844320	FBgn0031497	SerRS	2.29879	0.570199	2.62565	0.665144	1.43449	1.6454	0.665144
LOC115309571	FBgn0032021	CG7781	0.0185982	0.674936	2.42081	0.867068	0.346767	1.64394	0.867068
LOC121048369	#N/A	#N/A	1.18847	0.877064	1.28457	2.00316	1.03277	1.64387	1.28457
LOC115329951	FBgn0001247	Ide	0.717673	1.08324	0.298303	2.9872	0.900454	1.64275	0.298303
LOC8041008	FBgn0266282	SMC6	3.02804	0.10785	3.22373	0.0601464	1.56794	1.64194	0.0601464
LOC115317370	#N/A	#N/A	0.509915	0.770318	2.24153	1.04178	0.640117	1.64166	1.04178
LOC120844493	FBgn0036193	CG14135	0.705534	1.00641	1.1054	2.17773	0.855974	1.64156	1.1054
LOC115314225	FBgn0035675	CG6610	0.620042	0.0524585	2.03483	1.24598	0.33625	1.6404	1.24598
LOC8053467	#N/A	#N/A	0.693361	0.975145	1.18402	2.09664	0.834253	1.64033	1.18402
LOC8033231	#N/A	#N/A	1.35172	1.20596	1.31582	1.96369	1.27884	1.63975	1.31582
LOC8035802	#N/A	#N/A	1.03959	1.70065	1.54179	1.73455	1.37012	1.63817	1.54179
LOC8042979	FBgn0039339	CG5116	1.14911	1.52694	2.05306	1.22299	1.33803	1.63802	1.22299
LOC120842250	FBgn0260397	Su(var)3-3	0.363582	0.617803	2.04923	1.22476	0.490693	1.63699	1.22476
LOC8023590	#N/A	#N/A	0.118735	2.37023	0.677326	2.59612	1.24448	1.63673	0.677326
LOC115332499	FBgn0265464	Traf6	0.414539	0.608959	1.53697	1.73577	0.511749	1.63637	1.53697
LOC120846349	FBgn0035983	CG4080	0.433928	0.70549	0.942486	2.33	0.569709	1.63625	0.942486
LOC8033425	#N/A	#N/A	1.62335	0.684093	2.79942	0.471791	1.15372	1.63561	0.471791
LOC8036930	FBgn0029870	Marf	1.46721	2.12669	1.92212	1.34669	1.79695	1.63441	1.34669
LOC115310909	FBgn0032725	Nedd8	1.89644	0.596193	1.35067	1.91414	1.24631	1.6324	1.35067
LOC8038204	#N/A	#N/A	0.123742	0.977654	1.79817	1.46485	0.550698	1.63151	1.46485
LOC8031112	FBgn0039955	CG41099	1.301	2.23932	2.85437	0.406681	1.77016	1.63052	0.406681
LOC8035126	FBgn0030608	Lsd-2	0.862108	1.61845	2.35159	0.908966	1.24028	1.63028	0.908966
LOC121835364	FBgn0035812	CG7457	1.05162	1.0854	0.952764	2.30656	1.06851	1.62966	0.952764
LOC8029720	#N/A	#N/A	0.731235	0.0375644	3.06831	0.190966	0.3844	1.62964	0.190966
LOC120836175	FBgn0004242	Syt1	0.201211	0.566935	1.53877	1.71992	0.384073	1.62935	1.53877
LOC8043463	FBgn0003285	rst	1.2774	0.838572	2.13965	1.11769	1.05799	1.62867	1.11769
LOC8023426	FBgn0031977	baf	1.72017	1.41359	1.75746	1.49937	1.56688	1.62841	1.49937
LOC8036104	FBgn0285911	Vps16A	0.283538	1.07626	1.08284	2.17391	0.679898	1.62837	1.08284
LOC8053002	FBgn0028841	jhamt	1.07761	1.64801	2.05934	1.19496	1.36281	1.62715	1.19496
LOC8033917	#N/A	#N/A	0.678754	0.523734	2.31162	0.942524	0.601244	1.62707	0.942524
LOC120836189	#N/A	#N/A	0.169039	1.16432	1.38461	1.86931	0.666681	1.62696	1.38461
LOC8031329	FBgn0002878	mus101	1.54601	0.679252	1.90521	1.34819	1.11263	1.6267	1.34819
LOC8031572	FBgn0033528	trsn	2.11008	2.83124	1.4675	1.78555	2.47066	1.62653	1.4675
LOC8030626	FBgn0051450	mRpS18A	0.422359	0.220526	2.4681	0.784706	0.321443	1.6264	0.784706
LOC115332709	FBgn0034110	Atg9	0.630821	0.497013	0.425946	2.82516	0.563917	1.62555	0.425946
LOC8031939	FBgn0035586	Fitm	0.126674	1.62654	1.18559	2.06401	0.876605	1.6248	1.18559
LOC8026724	#N/A	#N/A	0.742657	1.76447	1.14887	2.09804	1.25356	1.62346	1.14887
LOC8030638	FBgn0036893	PIG-F	1.07498	1.9555	2.6022	0.643764	1.51524	1.62298	0.643764
LOC115324025	#N/A	#N/A	0.35163	0.729391	1.98263	1.26269	0.540511	1.62266	1.26269
LOC8040439	#N/A	#N/A	0.481855	1.17318	1.87752	1.36766	0.827518	1.62259	1.36766
LOC8032270	#N/A	#N/A	0.0419955	0.527814	0.689413	2.5553	0.284905	1.62236	0.689413
LOC8041823	#N/A	#N/A	1.03931	0.750948	1.94462	1.29879	0.895129	1.6217	1.29879
LOC8026598	FBgn0024973	CG2701	1.4591	0.246585	2.17576	1.06666	0.85284	1.62121	1.06666
LOC8028787	FBgn0013342	nSyb	2.08989	0.997704	1.15051	2.09083	1.5438	1.62067	1.15051
LOC8031431	FBgn0000566	Cth	1.49279	0.748776	2.18581	1.05547	1.12078	1.62064	1.05547
LOC115311231	#N/A	#N/A	2.12608	1.97794	1.67625	1.56463	2.05201	1.62044	1.56463
LOC115315645	FBgn0287825	Vha44	1.13016	0.900457	1.90742	1.33217	1.01531	1.6198	1.33217
LOC120843230	#N/A	#N/A	0.260056	0.780992	2.9041	0.335377	0.520524	1.61974	0.335377
LOC8041858	#N/A	#N/A	0.530708	0.736909	2.39242	0.847039	0.633808	1.61973	0.847039
LOC115320811	#N/A	#N/A	0.858331	0.935018	1.59683	1.64167	0.896674	1.61925	1.59683
LOC115321463	#N/A	#N/A	1.12794	1.36218	1.81096	1.42619	1.24506	1.61857	1.42619
LOC8032317	FBgn0034269	Hyccin	1.52692	0.82965	0.915746	2.31937	1.17829	1.61756	0.915746
LOC120843841	FBgn0038257	smp-30	0.36194	1.02902	0.256349	2.97873	0.695478	1.61754	0.256349
LOC8044032	#N/A	#N/A	1.63663	0.110004	1.58293	1.65205	0.873318	1.61749	1.58293
LOC121835199	#N/A	#N/A	1.19284	1.13534	1.80173	1.43119	1.16409	1.61646	1.43119
LOC8026107	#N/A	#N/A	0.559973	0.93345	2.46566	0.766826	0.746712	1.61624	0.766826
LOC121834746	#N/A	#N/A	0.11985	0.728298	0.968672	2.25977	0.424074	1.61422	0.968672
LOC8037775	FBgn0052296	Mrtf	0.256812	2.3183	1.33609	1.89143	1.28755	1.61376	1.33609
LOC8032817	#N/A	#N/A	2.16819	1.94527	2.13566	1.09121	2.05673	1.61343	1.09121
LOC8031209	FBgn0034484	CG11044	1.78118	0.117868	2.90549	0.320763	0.949522	1.61313	0.320763
LOC115317682	FBgn0083953	CG34117	0.324139	0.794173	1.68521	1.53753	0.559156	1.61137	1.53753
LOC115320025	FBgn0032921	Mpp6	0.811465	0.334541	2.78188	0.440596	0.573003	1.61124	0.440596
LOC8034692	#N/A	#N/A	0.867196	1.95409	0.978232	2.2437	1.41064	1.61097	0.978232
LOC8037062	FBgn0034943	Fmo-1	0.252744	1.64539	1.79263	1.42697	0.949068	1.6098	1.42697
LOC120837128	#N/A	#N/A	1.63827	3.15982	1.28375	1.93558	2.39905	1.60966	1.28375
LOC8024815	FBgn0036900	CG8765	0.471315	0.895649	2.07439	1.14319	0.683482	1.60879	1.14319
LOC8025159	FBgn0033392	Gnptab	1.72186	1.24463	0.18514	3.03183	1.48325	1.60849	0.18514
LOC8029494	FBgn0033921	tej	0.999176	0.794633	1.3656	1.85063	0.896904	1.60812	1.3656
LOC8041153	FBgn0030053	CG12081	1.75444	1.45208	1.72718	1.48846	1.60326	1.60782	1.48846
LOC8024816	FBgn0025186	ari-2	0.312168	0.718489	1.12566	2.08964	0.515329	1.60765	1.12566
LOC115311629	FBgn0037792	TAF1B	2.64741	0.174938	3.05296	0.162317	1.41117	1.60764	0.162317
LOC8023886	FBgn0010213	Sod2	3.12425	1.51046	1.12519	2.08977	2.31736	1.60748	1.12519
LOC115324638	FBgn0036193	CG14135	2.68447	1.01069	2.17559	1.03805	1.84758	1.60682	1.03805
LOC8032395	FBgn0024288	Sox100B	0.0696012	0.456876	1.11836	2.09411	0.263239	1.60624	1.11836
LOC8026326	FBgn0029903	pod1	0.296674	0.28635	2.42152	0.789628	0.291512	1.60557	0.789628
LOC8042131	#N/A	#N/A	2.46969	2.42342	1.11342	2.09529	2.44655	1.60435	1.11342
LOC8052609	FBgn0039380	CG5890	0.210539	0.35937	2.52314	0.68548	0.284954	1.60431	0.68548
LOC115313303	#N/A	#N/A	1.20889	0.654509	0.895172	2.31243	0.931697	1.6038	0.895172
LOC8043100	FBgn0023542	Nmd3	1.53873	2.1436	1.22115	1.9854	1.84116	1.60327	1.22115
LOC8041439	FBgn0026430	Grip84	0.0609502	1.96015	1.82588	1.38019	1.01055	1.60303	1.38019
LOC8053665	#N/A	#N/A	3.01947	0.436578	1.4782	1.72767	1.72802	1.60293	1.4782
LOC115326650	#N/A	#N/A	0.170658	1.14101	1.61735	1.5885	0.655832	1.60293	1.5885
LOC8033496	FBgn0031011	CG8034	1.6983	0.21322	0.737525	2.46707	0.955759	1.6023	0.737525
LOC120843729	#N/A	#N/A	0.0633154	0.820104	0.843633	2.35991	0.44171	1.60177	0.843633
LOC8023793	FBgn0037051	CG10565	2.84067	2.59715	0.931184	2.27142	2.71891	1.6013	0.931184
LOC8041947	FBgn0053461	CG33461	1.05802	0.274578	1.65463	1.54713	0.666298	1.60088	1.54713
LOC8037532	#N/A	#N/A	0.481276	0.272012	1.6205	1.58119	0.376644	1.60084	1.58119
LOC8034877	FBgn0030088	Arfrp1	0.933525	1.44055	1.12808	2.07228	1.18704	1.60018	1.12808
LOC120838241	#N/A	#N/A	2.73748	1.33033	1.75166	1.44831	2.0339	1.59998	1.44831
LOC8038823	#N/A	#N/A	0.0704687	0.650781	1.22805	1.97151	0.360625	1.59978	1.22805
LOC115332250	FBgn0052187	CG32187	1.85552	1.18897	1.84194	1.35741	1.52225	1.59967	1.35741
LOC120836237	#N/A	#N/A	0.465213	0.273868	1.5044	1.69289	0.36954	1.59864	1.5044
LOC8033224	#N/A	#N/A	0.377827	2.8888	1.53028	1.66677	1.63332	1.59853	1.53028
LOC115308719	FBgn0045852	ham	0.260689	0.408813	1.37924	1.81485	0.334751	1.59705	1.37924
LOC121833089	#N/A	#N/A	0.485373	0.452779	1.13642	2.05755	0.469076	1.59698	1.13642
LOC8034702	FBgn0034027	CG8187	1.51956	1.58071	1.63558	1.55769	1.55013	1.59664	1.55769
LOC120837311	FBgn0037761	CG8534	1.89856	1.01001	1.96473	1.22645	1.45429	1.59559	1.22645
LOC8038916	#N/A	#N/A	0.168604	1.52517	1.19543	1.99559	0.846888	1.59551	1.19543
LOC121047411	#N/A	#N/A	0.271679	0.880711	1.36609	1.82353	0.576195	1.59481	1.36609
LOC8032114	FBgn0036146	nkt	0.571671	3.24437	1.60396	1.58446	1.90802	1.59421	1.58446
LOC8039326	#N/A	#N/A	0.771266	0.531933	1.70538	1.48189	0.6516	1.59364	1.48189
LOC121837303	#N/A	#N/A	0.306942	0.800327	1.87273	1.31423	0.553634	1.59348	1.31423
LOC8033188	FBgn0035867	CG13671	1.06431	0.791505	1.87595	1.3105	0.927908	1.59322	1.3105
LOC120849073	#N/A	#N/A	0.810706	3.37329	0.572417	2.61206	2.092	1.59224	0.572417
LOC121838412	#N/A	#N/A	0.0551621	0.698753	1.9535	1.22821	0.376958	1.59086	1.22821
LOC121835258	#N/A	#N/A	2.11023	1.16382	1.75419	1.42708	1.63702	1.59064	1.42708
LOC120835945	#N/A	#N/A	2.0006	1.84146	1.86066	1.32019	1.92103	1.59042	1.32019
LOC115323148	#N/A	#N/A	0.973467	1.66766	1.37578	1.8049	1.32056	1.59034	1.37578
LOC115317686	#N/A	#N/A	1.18908	0.287014	1.39662	1.78086	0.738045	1.58874	1.39662
LOC8035496	#N/A	#N/A	1.79645	1.53557	0.424627	2.75281	1.66601	1.58872	0.424627
LOC8027913	#N/A	#N/A	0.46591	1.25996	1.94974	1.22475	0.862936	1.58725	1.22475
LOC115311481	FBgn0014023	mRpL47	0.133382	1.26576	1.51063	1.65908	0.699571	1.58486	1.51063
LOC120842245	FBgn0036926	CG7646	1.49911	1.5943	2.47761	0.69135	1.5467	1.58448	0.69135
LOC115328743	#N/A	#N/A	0.920783	1.13749	1.31684	1.85168	1.02914	1.58426	1.31684
LOC115317716	#N/A	#N/A	0.853872	0.687442	1.56526	1.60253	0.770657	1.58389	1.56526
LOC8024657	FBgn0260795	NaPi-III	1.37494	2.40358	1.92897	1.23849	1.88926	1.58373	1.23849
LOC115327926	#N/A	#N/A	0.259022	0.11131	2.04721	1.11832	0.185166	1.58276	1.11832
LOC8039499	#N/A	#N/A	1.9872	0.776063	0.900388	2.26315	1.38163	1.58177	0.900388
LOC115328618	FBgn0050381	PIG-X	0.822925	3.6277	1.48601	1.67605	2.22531	1.58103	1.48601
LOC115328494	FBgn0039273	shams	0.514208	0.750973	0.955539	2.20502	0.63259	1.58028	0.955539
LOC115308895	#N/A	#N/A	2.15572	1.93464	1.36638	1.79242	2.04518	1.5794	1.36638
LOC120842125	FBgn0001978	stc	1.39124	0.733933	2.09694	1.06148	1.06259	1.57921	1.06148
LOC120847788	#N/A	#N/A	0.672171	1.0604	1.62445	1.53276	0.866286	1.5786	1.53276
LOC120845266	#N/A	#N/A	0.773555	1.12721	1.94504	1.2117	0.950382	1.57837	1.2117
LOC115312693	#N/A	#N/A	0.674074	0.893367	2.57059	0.581748	0.783721	1.57617	0.581748
LOC8023146	FBgn0037028	CG3618	0.216625	0.532525	1.00911	2.14105	0.374575	1.57508	1.00911
LOC115308870	FBgn0283509	Phm	0.77984	1.16886	1.95425	1.19559	0.97435	1.57492	1.19559
LOC120840462	#N/A	#N/A	0.216811	0.699035	1.07547	2.07362	0.457923	1.57455	1.07547
LOC8026958	FBgn0032339	Wdr59	0.930036	1.59734	1.40373	1.74456	1.26369	1.57415	1.40373
LOC120849823	#N/A	#N/A	1.26042	1.47978	1.87903	1.26913	1.3701	1.57408	1.26913
LOC8030660	#N/A	#N/A	0.0517485	2.07339	1.97001	1.17751	1.06257	1.57376	1.17751
LOC115314438	#N/A	#N/A	0.872636	0.119936	1.44881	1.69825	0.496286	1.57353	1.44881
LOC8053367	FBgn0259110	mmd	1.97474	1.29325	0.437243	2.7095	1.63399	1.57337	0.437243
LOC8029363	#N/A	#N/A	0.33223	0.367836	2.55074	0.595902	0.350033	1.57332	0.595902
LOC8052649	FBgn0040491	Buffy	1.4092	0.870375	2.20766	0.937719	1.13979	1.57269	0.937719
LOC8032707	FBgn0039943	CG17168	3.13441	0.834103	0.509704	2.63447	1.98426	1.57209	0.509704
LOC121048057	#N/A	#N/A	0.327865	0.811353	0.982216	2.16173	0.569609	1.57197	0.982216
LOC8031697	FBgn0261679	CG42726	0.201923	0.41071	0.0119586	3.131	0.306316	1.57148	0.0119586
LOC8039027	#N/A	#N/A	0.655215	1.92365	0.452004	2.68909	1.28943	1.57055	0.452004
LOC8035568	FBgn0265048	cv-d	0.30458	0.235831	1.75691	1.38159	0.270205	1.56925	1.38159
LOC8027061	FBgn0036488	CG6878	0.852602	0.04437	0.988641	2.14972	0.448486	1.56918	0.988641
LOC8031244	FBgn0030704	CG15916	2.70584	0.58213	1.38865	1.74839	1.64399	1.56852	1.38865
LOC115332981	FBgn0000404	CycA	3.41954	1.45783	0.940626	2.19493	2.43869	1.56778	0.940626
LOC120836128	#N/A	#N/A	1.64691	0.783227	2.19818	0.935505	1.21507	1.56684	0.935505
LOC115320401	FBgn0034054	CG8366	0.206363	0.291707	2.1576	0.975596	0.249035	1.5666	0.975596
LOC115308210	FBgn0261673	nemy	0.382486	1.05644	0.900388	2.23202	0.719461	1.5662	0.900388
LOC121836324	FBgn0024994	Ugalt	0.09181	0.737549	1.18077	1.95055	0.414679	1.56566	1.18077
LOC115317103	FBgn0033480	mRpL42	0.42913	0.464187	2.16973	0.961499	0.446659	1.56562	0.961499
LOC8030755	FBgn0262517	Ltn1	0.594073	1.34914	2.08654	1.04453	0.971606	1.56553	1.04453
LOC8029976	FBgn0050361	mtt	0.484192	0.300336	1.5625	1.56848	0.392264	1.56549	1.5625
LOC8023108	FBgn0037138	P5CDh1	0.401844	0.432562	2.30026	0.830649	0.417203	1.56545	0.830649
LOC8039091	FBgn0038135	CG8773	0.0819015	0.705754	2.47877	0.651968	0.393828	1.56537	0.651968
LOC115330725	FBgn0035989	Atat	0.856018	0.391774	1.02485	2.10371	0.623896	1.56428	1.02485
LOC8043122	FBgn0025519	fidipidine	1.18617	1.58201	0.618578	2.50784	1.38409	1.56321	0.618578
LOC120850812	#N/A	#N/A	0.370539	0.631825	1.57007	1.55624	0.501182	1.56315	1.55624
LOC8024951	FBgn0029835	CG5921	0.536197	0.987796	2.01537	1.11083	0.761996	1.5631	1.11083
LOC115327013	FBgn0030240	CG2202	0.111635	0.925696	0.82281	2.30212	0.518665	1.56246	0.82281
LOC8026215	#N/A	#N/A	0.855052	0.727277	1.51731	1.60716	0.791165	1.56224	1.51731
LOC8040660	FBgn0015765	p38a	0.274113	1.03437	1.51381	1.60864	0.654242	1.56123	1.51381
LOC8023323	FBgn0032699	CG10383	1.32401	0.265528	1.39181	1.73058	0.79477	1.56119	1.39181
LOC8051193	FBgn0019932	SamDC	1.03498	0.711952	1.94761	1.17157	0.873465	1.55959	1.17157
LOC115329624	#N/A	#N/A	1.85639	1.34249	1.22115	1.89753	1.59944	1.55934	1.22115
LOC115328780	#N/A	#N/A	2.04179	0.790887	1.84366	1.27416	1.41634	1.55891	1.27416
LOC115308325	FBgn0051159	mRRF2	0.897669	0.428012	0.520698	2.59686	0.662841	1.55878	0.520698
LOC120839370	FBgn0086357	Sec61alpha	0.280669	0.505692	1.88114	1.23566	0.393181	1.5584	1.23566
LOC115323232	FBgn0038425	CG14881	0.469672	0.478444	2.03394	1.08186	0.474058	1.5579	1.08186
LOC8053019	FBgn0259923	Septin4	1.72753	1.48092	1.8295	1.285	1.60423	1.55725	1.285
LOC120849254	#N/A	#N/A	0.494714	0.336704	2.6908	0.423636	0.415709	1.55722	0.423636
LOC115312648	#N/A	#N/A	1.2275	0.907034	0.581169	2.53307	1.06727	1.55712	0.581169
LOC8030631	FBgn0026634	Cog2	1.63929	1.42659	2.25665	0.856954	1.53294	1.5568	0.856954
LOC115320829	#N/A	#N/A	0.218697	0.153008	2.1391	0.97208	0.185852	1.55559	0.97208
LOC8028941	FBgn0030148	CG3106	1.33637	1.16586	2.23683	0.873479	1.25112	1.55516	0.873479
LOC115324551	#N/A	#N/A	0.564219	0.585311	1.46857	1.64167	0.574765	1.55512	1.46857
LOC8037657	FBgn0038407	CG6126	0.973018	1.1601	2.52702	0.580094	1.06656	1.55356	0.580094
LOC120840523	#N/A	#N/A	0.105064	0.68831	1.98678	1.12	0.396687	1.55339	1.12
LOC8033608	FBgn0030973	CG7332	0.514406	0.4737	1.40493	1.70102	0.494053	1.55297	1.40493
LOC8032122	FBgn0033225	TTLL12	0.347232	1.19549	1.34047	1.76329	0.771362	1.55188	1.34047
LOC8028317	FBgn0028841	jhamt	0.491161	1.23962	1.268	1.83562	0.865388	1.55181	1.268
LOC8035236	FBgn0052441	EMC10	3.07963	1.12442	1.8022	1.29904	2.10202	1.55062	1.29904
LOC8027272	FBgn0003008	or	1.29053	0.101988	2.82545	0.27484	0.696257	1.55014	0.27484
LOC121048110	#N/A	#N/A	1.15792	1.66442	0.978397	2.12058	1.41117	1.54949	0.978397
LOC8030229	FBgn0029906	xit	0.171759	0.886893	1.66873	1.42968	0.529326	1.54921	1.42968
LOC8024059	FBgn0086442	mib2	0.118473	0.827543	2.41837	0.678588	0.473008	1.54848	0.678588
LOC115313098	#N/A	#N/A	1.30931	1.0325	2.05306	1.04363	1.17091	1.54835	1.04363
LOC120844347	FBgn0014032	Sptr	0.751242	0.0329484	1.65177	1.44355	0.392095	1.54766	1.44355
LOC8032586	FBgn0261041	stj	0.213625	1.53808	0.884556	2.20995	0.875853	1.54725	0.884556
LOC8038327	FBgn0033246	ACC	1.92464	2.02481	2.08411	1.0092	1.97472	1.54666	1.0092
LOC120836186	#N/A	#N/A	0.798931	0.442565	1.38511	1.70777	0.620748	1.54644	1.38511
LOC115329081	FBgn0031461	daw	0.193223	0.975432	1.97695	1.11592	0.584328	1.54644	1.11592
LOC8028363	FBgn0040297	Nhe2	0.85035	1.23025	1.51731	1.57551	1.0403	1.54641	1.51731
LOC115317160	#N/A	#N/A	1.35054	0.604848	1.3316	1.76073	0.977693	1.54617	1.3316
LOC120850396	#N/A	#N/A	1.44469	1.97794	1.91225	1.17993	1.71132	1.54609	1.17993
LOC8041236	FBgn0011604	Iswi	1.11473	0.699927	2.57219	0.519892	0.907328	1.54604	0.519892
LOC8039525	FBgn0033775	Cyp9h1	1.03165	2.24091	1.43408	1.65628	1.63628	1.54518	1.43408
LOC8036468	FBgn0051849	Mgat3	1.96341	1.71012	2.16973	0.920132	1.83677	1.54493	0.920132
LOC8039944	#N/A	#N/A	0.793336	2.71182	0.871407	2.21801	1.75258	1.54471	0.871407
LOC8028650	FBgn0039354	Lgr3	0.442866	1.80085	0.347657	2.73905	1.12186	1.54335	0.347657
LOC8028085	FBgn0267488	Mcr	2.32132	2.27093	0.884822	2.20109	2.29613	1.54295	0.884822
LOC120838795	#N/A	#N/A	0.51052	0.919121	2.44063	0.643534	0.71482	1.54208	0.643534
LOC115328622	FBgn0020270	mre11	0.313471	0.0803363	2.9008	0.181735	0.196904	1.54127	0.181735
LOC8035408	FBgn0263237	Cdk7	0.496441	1.15048	2.01013	1.07233	0.823462	1.54123	1.07233
LOC8033907	FBgn0004837	Su(H)	0.0967472	0.657163	1.42328	1.6574	0.376955	1.54034	1.42328
LOC8027793	#N/A	#N/A	0.98953	1.79361	0.960824	2.1195	1.39157	1.54016	0.960824
LOC8053573	FBgn0030792	CG4789	1.30968	0.254668	1.71926	1.35674	0.782174	1.538	1.35674
LOC120846116	FBgn0031836	CG11050	0.341817	1.62463	1.37421	1.70163	0.983223	1.53792	1.37421
LOC121833556	#N/A	#N/A	0.410967	1.17839	1.03767	2.03776	0.794681	1.53772	1.03767
LOC8033121	FBgn0037024	tzn	1.22558	0.782095	1.76698	1.30795	1.00384	1.53746	1.30795
LOC8052877	FBgn0032433	Oatp33Ea	0.518285	1.17248	0.759151	2.31466	0.845384	1.53691	0.759151
LOC8032966	FBgn0003941	RpL40	0.417834	2.12422	2.38483	0.688394	1.27102	1.53661	0.688394
LOC120850508	#N/A	#N/A	0.301917	1.87367	1.26216	1.81054	1.0878	1.53635	1.26216
LOC8027755	FBgn0039252	CG11771	1.47108	0.890421	1.75642	1.31515	1.18075	1.53578	1.31515
LOC8024628	FBgn0028704	Nckx30C	2.05724	0.692376	1.34521	1.7226	1.37481	1.5339	1.34521
LOC8035286	#N/A	#N/A	1.31834	0.92926	0.543816	2.52384	1.1238	1.53383	0.543816
LOC115310911	#N/A	#N/A	0.73497	0.147843	1.8175	1.24908	0.441407	1.53329	1.24908
LOC8040096	FBgn0052062	Rbfox1	0.0579572	0.809528	1.55628	1.50788	0.433743	1.53208	1.50788
LOC115331090	#N/A	#N/A	0.608888	0.0497715	1.54447	1.51962	0.32933	1.53204	1.51962
LOC121833057	FBgn0032692	IFT46	0.680873	0.697712	0.308644	2.75525	0.689293	1.53195	0.308644
LOC8034456	FBgn0032518	RpL24	1.05228	1.63854	2.01141	1.05233	1.34541	1.53187	1.05233
LOC8040971	FBgn0030503	Tango2	0.546651	1.09674	2.33035	0.732875	0.821696	1.53161	0.732875
LOC115328394	FBgn0037633	CG9839	0.0493723	2.3293	1.85758	1.20397	1.18934	1.53078	1.20397
LOC115310859	#N/A	#N/A	0.250326	1.18329	1.86592	1.19524	0.716807	1.53058	1.19524
LOC8025523	#N/A	#N/A	1.01918	0.186913	1.752	1.3081	0.603048	1.53005	1.3081
LOC8032391	FBgn0051992	gw	2.42592	1.09515	1.81006	1.24908	1.76054	1.52957	1.24908
LOC8025309	#N/A	#N/A	0.533859	1.00881	1.54769	1.51142	0.771334	1.52956	1.51142
LOC8052113	FBgn0029174	Fkbp59	0.797893	1.16003	1.44573	1.61327	0.978963	1.5295	1.44573
LOC115328239	#N/A	#N/A	0.375099	0.678008	1.79116	1.26775	0.526554	1.52945	1.26775
LOC120848537	#N/A	#N/A	0.0523801	0.246608	0.865727	2.19138	0.149494	1.52856	0.865727
LOC8040571	FBgn0259113	PolA1	4.27711	2.13404	1.70708	1.34947	3.20558	1.52827	1.34947
LOC8039963	FBgn0010398	Lrr47	0.15779	1.02224	1.34875	1.70715	0.590013	1.52795	1.34875
LOC8024111	FBgn0031563	CG10031	0.272581	0.975555	1.08832	1.96642	0.624068	1.52737	1.08832
LOC8037361	#N/A	#N/A	0.787333	0.21073	2.54278	0.510224	0.499031	1.5265	0.510224
LOC115312900	FBgn0037186	CG11241	0.0548959	0.669566	2.55179	0.499681	0.362231	1.52573	0.499681
LOC8039264	#N/A	#N/A	1.01509	0.808549	1.69521	1.35589	0.911817	1.52555	1.35589
LOC8052934	FBgn0024291	Sirt1	0.93851	1.67107	0.562519	2.4878	1.30479	1.52516	0.562519
LOC8052150	#N/A	#N/A	1.56292	0.865345	1.19865	1.85146	1.21413	1.52506	1.19865
LOC8040640	#N/A	#N/A	0.540532	1.3141	1.19063	1.8593	0.927315	1.52497	1.19063
LOC8043461	FBgn0259213	side-II	0.150409	0.101132	1.62718	1.4165	0.12577	1.52184	1.4165
LOC115312544	#N/A	#N/A	0.113656	2.31029	0.982591	2.06087	1.21197	1.52173	0.982591
LOC121832963	FBgn0031141	CG1304	0.856205	0.917107	1.28205	1.76098	0.886656	1.52151	1.28205
LOC121836137	#N/A	#N/A	0.714645	1.40379	1.17779	1.86325	1.05922	1.52052	1.17779
LOC115319496	#N/A	#N/A	0.176708	0.51777	1.53284	1.50771	0.347239	1.52028	1.50771
LOC120846292	#N/A	#N/A	0.887094	0.631955	0.60963	2.43008	0.759524	1.51985	0.60963
LOC8036335	FBgn0000543	ecd	0.945119	0.653315	1.63468	1.40479	0.799217	1.51974	1.40479
LOC8033435	#N/A	#N/A	0.0863292	1.73339	1.23949	1.79882	0.909861	1.51916	1.23949
LOC8053203	#N/A	#N/A	0.761226	1.33001	1.802	1.23579	1.04562	1.51889	1.23579
LOC8033543	FBgn0036922	CG14182	1.2205	0.74807	0.938397	2.09838	0.984284	1.51839	0.938397
LOC8026807	FBgn0260439	Pp2A-29B	0.0744456	0.720812	0.917969	2.11477	0.397629	1.51637	0.917969
LOC115312539	FBgn0013275	Hsp70Aa	0.397701	0.80746	1.20343	1.82585	0.602581	1.51464	1.20343
LOC115329208	FBgn0033021	CG10417	0.466558	0.462622	1.80543	1.2237	0.46459	1.51456	1.2237
LOC115328558	#N/A	#N/A	0.084057	1.26217	1.24775	1.7778	0.673114	1.51278	1.24775
LOC8033721	#N/A	#N/A	0.570975	0.842785	1.27024	1.7537	0.70688	1.51197	1.27024
LOC121047162	#N/A	#N/A	0.817528	0.613697	1.83363	1.19027	0.715613	1.51195	1.19027
LOC120840468	#N/A	#N/A	0.058946	0.304545	1.13438	1.88596	0.181745	1.51017	1.13438
LOC115325961	FBgn0031996	CG8460	1.22302	0.15711	2.18725	0.832949	0.690066	1.5101	0.832949
LOC121833065	FBgn0037900	CG5276	0.0185756	0.546926	0.973835	2.04627	0.282751	1.51005	0.973835
LOC8051360	FBgn0261624	I-3	0.350208	1.26558	1.2254	1.79328	0.807896	1.50934	1.2254
LOC115311831	FBgn0085188	CG34159	0.418301	0.727578	1.14365	1.87475	0.572939	1.5092	1.14365
LOC8035044	#N/A	#N/A	1.76467	1.46892	2.08584	0.929814	1.6168	1.50783	0.929814
LOC120839538	#N/A	#N/A	0.244712	1.66107	0.293598	2.71979	0.952889	1.50669	0.293598
LOC115311421	#N/A	#N/A	0.23234	1.70073	2.26588	0.746032	0.966536	1.50596	0.746032
LOC8038377	FBgn0015925	csul	0.662102	0.960705	1.3598	1.65164	0.811403	1.50572	1.3598
LOC121837885	#N/A	#N/A	1.72164	1.09515	0.475786	2.53526	1.40839	1.50552	0.475786
LOC115315314	#N/A	#N/A	0.919807	0.372245	1.6381	1.37288	0.646026	1.50549	1.37288
LOC8037612	#N/A	#N/A	0.205143	0.0389255	2.38512	0.624574	0.122034	1.50485	0.624574
LOC8023491	#N/A	#N/A	1.42215	1.3427	0.738238	2.27141	1.38242	1.50482	0.738238
LOC8034949	#N/A	#N/A	0.694907	0.989403	2.1107	0.898322	0.842155	1.50451	0.898322
LOC8050699	FBgn0040319	Gclc	0.716948	1.04139	0.657242	2.35141	0.87917	1.50432	0.657242
LOC8035642	FBgn0050263	stum	0.09268	2.46125	1.58278	1.42555	1.27697	1.50416	1.42555
LOC115324242	FBgn0037529	mRpS9	0.793417	0.784812	1.75642	1.25189	0.789114	1.50415	1.25189
LOC8034406	FBgn0052263	CG32263	0.911828	0.35047	0.606302	2.40144	0.631149	1.50387	0.606302
LOC8036652	FBgn0015279	Pi3K92E	0.989191	0.439293	1.68542	1.32171	0.714242	1.50356	1.32171
LOC8032268	FBgn0066114	GlcAT-I	0.25777	1.5951	0.753108	2.25204	0.926434	1.50257	0.753108
LOC8052036	#N/A	#N/A	1.35117	1.78018	1.34203	1.65894	1.56568	1.50048	1.34203
LOC8026741	#N/A	#N/A	2.13082	1.54687	1.55091	1.44951	1.83884	1.50021	1.44951
LOC115315150	#N/A	#N/A	0.245812	0.417017	2.12791	0.869313	0.331414	1.49861	0.869313
LOC8027544	FBgn0262125	Sec23	3.30105	1.75955	2.45075	0.543012	2.5303	1.49688	0.543012
LOC115323876	#N/A	#N/A	0.192885	0.774665	1.61213	1.38092	0.483775	1.49652	1.38092
LOC8040758	FBgn0038201	PK1-R	2.10645	1.68439	2.23444	0.756739	1.89542	1.49559	0.756739
LOC8053876	FBgn0037659	Kdm2	0.726004	1.59636	0.988176	2.00098	1.16118	1.49458	0.988176
LOC121833320	#N/A	#N/A	1.51424	1.54064	2.21758	0.768276	1.52744	1.49293	0.768276
LOC8038661	#N/A	#N/A	2.70478	2.10646	0.967059	2.01799	2.40562	1.49252	0.967059
LOC8035153	#N/A	#N/A	1.17082	0.986657	1.39628	1.58865	1.07874	1.49247	1.39628
LOC8023172	FBgn0035398	Cht7	0.171024	0.19984	0.81582	2.16755	0.185432	1.49169	0.81582
LOC8024805	FBgn0034500	CG11200	1.18877	0.872539	1.20743	1.7756	1.03066	1.49151	1.20743
LOC8032837	#N/A	#N/A	0.113509	0.2715	2.11204	0.8706	0.192505	1.49132	0.8706
LOC8038334	FBgn0033551	CG7222	1.96417	1.78442	1.98276	0.999696	1.87429	1.49123	0.999696
LOC115313985	#N/A	#N/A	0.328059	0.238456	1.59817	1.3825	0.283257	1.49033	1.3825
LOC115327540	FBgn0050147	Hil	0.988726	0.14076	2.07314	0.906683	0.564743	1.48991	0.906683
LOC8030822	FBgn0000063	Mps1	0.588347	1.66035	1.00231	1.9772	1.12435	1.48976	1.00231
LOC120844648	FBgn0033979	Cyp6a19	0.399648	0.600257	1.26231	1.7165	0.499953	1.4894	1.26231
LOC8053502	#N/A	#N/A	0.0836513	0.438505	1.21296	1.76462	0.261078	1.48879	1.21296
LOC120846651	#N/A	#N/A	0.303172	1.34114	1.26216	1.7151	0.822156	1.48863	1.26216
LOC120841672	#N/A	#N/A	0.533859	0.644338	1.32967	1.64755	0.589099	1.48861	1.32967
LOC8040542	FBgn0028868	CG4701	0.0436635	0.608377	1.46229	1.51485	0.32602	1.48857	1.46229
LOC8031949	#N/A	#N/A	2.91894	1.11487	1.63646	1.33805	2.01691	1.48726	1.33805
LOC120843491	#N/A	#N/A	0.90063	0.512141	1.77255	1.20143	0.706385	1.48699	1.20143
LOC8040624	FBgn0039341	CG5112	0.394329	0.276232	1.98263	0.99123	0.335281	1.48693	0.99123
LOC8037048	FBgn0034636	twz	0.364959	0.619319	1.36723	1.60588	0.492139	1.48656	1.36723
LOC8033965	FBgn0031675	CG9121	0.0154367	1.17916	1.06555	1.90749	0.597299	1.48652	1.06555
LOC115314744	#N/A	#N/A	0.672989	1.23064	0.837734	2.13482	0.951813	1.48628	0.837734
LOC8052012	#N/A	#N/A	0.734923	1.51251	2.1475	0.824372	1.12372	1.48593	0.824372
LOC121045541	#N/A	#N/A	0.618307	1.94268	1.58165	1.3895	1.28049	1.48557	1.3895
LOC115308338	#N/A	#N/A	1.34039	0.651987	1.30703	1.66366	0.996188	1.48535	1.30703
LOC121835774	FBgn0027570	Nep2	1.25188	0.63797	1.90988	1.05801	0.944926	1.48395	1.05801
LOC120838757	#N/A	#N/A	1.02907	1.25511	1.40741	1.55985	1.14209	1.48363	1.40741
LOC115314917	FBgn0037607	CG8036	1.83115	0.984766	1.385	1.58119	1.40796	1.48309	1.385
LOC115315999	#N/A	#N/A	0.98953	0.827864	1.6811	1.28478	0.908697	1.48294	1.28478
LOC8031327	FBgn0020261	pcm	3.6102	0.000186787	2.67979	0.285578	1.80519	1.48268	0.285578
LOC120841822	FBgn0030240	CG2202	0.197767	0.603191	0.7498	2.21478	0.400479	1.48229	0.7498
LOC8051675	#N/A	#N/A	1.97078	1.25706	2.32138	0.643057	1.61392	1.48222	0.643057
LOC121833812	#N/A	#N/A	0.764623	1.9539	1.92993	1.03402	1.35926	1.48197	1.03402
LOC8037017	FBgn0034716	Oatp58Dc	0.304746	1.85063	1.663	1.29959	1.07769	1.4813	1.29959
LOC8037936	FBgn0039030	CG6660	0.136053	1.42615	1.24264	1.71899	0.781103	1.48082	1.24264
LOC8030321	FBgn0288700	stg1	1.25901	0.884456	1.6079	1.352	1.07174	1.47995	1.352
LOC8023943	FBgn0036804	Sgf11	0.291843	0.83434	0.165319	2.79396	0.563091	1.47964	0.165319
LOC120842217	#N/A	#N/A	0.120302	1.39007	1.25046	1.70861	0.755189	1.47953	1.25046
LOC8034720	FBgn0010278	Ssrp	2.93483	0.741052	1.22605	1.73095	1.83794	1.4785	1.22605
LOC121836817	FBgn0025109	Bem46	0.936441	2.3337	1.39304	1.56377	1.63507	1.47841	1.39304
LOC8025667	FBgn0027330	l(1)G0020	1.1633	0.292021	2.06978	0.886725	0.727659	1.47826	0.886725
LOC8030470	FBgn0262601	SmB	0.315846	0.088901	1.75642	1.19934	0.202374	1.47788	1.19934
LOC115324471	FBgn0032144	CG17633	0.116713	1.85814	0.999176	1.95628	0.987428	1.47773	0.999176
LOC120841396	#N/A	#N/A	0.673234	1.23377	1.27045	1.68365	0.9535	1.47705	1.27045
LOC120848301	#N/A	#N/A	3.19934	0.623004	1.21705	1.73577	1.91117	1.47641	1.21705
LOC8026825	FBgn0028382	cyp33	1.53781	1.41805	0.867292	2.08464	1.47793	1.47597	0.867292
LOC120845210	#N/A	#N/A	1.51141	0.609383	2.60145	0.348887	1.06039	1.47517	0.348887
LOC115328576	FBgn0031463	G6P	0.181365	1.92314	2.011	0.937982	1.05225	1.47449	0.937982
LOC8023607	#N/A	#N/A	0.688797	0.252402	1.92911	1.01966	0.4706	1.47439	1.01966
LOC120843402	FBgn0033744	Dh44-R2	0.360066	0.76927	1.48312	1.4638	0.564668	1.47346	1.4638
LOC8031120	#N/A	#N/A	1.1193	0.315505	2.43077	0.515771	0.717403	1.47327	0.515771
LOC115308586	FBgn0020655	ArfGAP1	0.0835303	0.792662	1.56769	1.37841	0.438096	1.47305	1.37841
LOC8041515	FBgn0038274	Nup93-2	1.46754	2.01732	1.9707	0.972528	1.74243	1.47161	0.972528
LOC8030072	FBgn0041111	lilli	0.281972	2.17391	1.49522	1.44779	1.22794	1.47151	1.44779
LOC120844055	#N/A	#N/A	0.299443	0.39532	1.27824	1.6637	0.347382	1.47097	1.27824
LOC120837998	FBgn0052344	CG32344	0.0307239	0.0649262	0.677801	2.26276	0.0478251	1.47028	0.677801
LOC8033216	#N/A	#N/A	0.793417	2.86716	1.35745	1.58269	1.83029	1.47007	1.35745
LOC8052093	FBgn0026479	Drp1	1.82667	2.20384	0.958015	1.98155	2.01525	1.46978	0.958015
LOC8037014	FBgn0037356	CG12170	0.391153	0.233282	1.12674	1.81186	0.312218	1.4693	1.12674
LOC115327452	#N/A	#N/A	0.130446	0.651948	0.792581	2.14524	0.391197	1.46891	0.792581
LOC121832904	FBgn0027780	Aasdh	0.501689	1.20261	1.48385	1.45304	0.852149	1.46844	1.45304
LOC8026970	FBgn0032876	Cen	0.914959	0.749117	1.92125	1.01561	0.832038	1.46843	1.01561
LOC8027719	FBgn0030411	CG2540	0.244827	0.729484	1.4414	1.49505	0.487155	1.46823	1.4414
LOC8025773	FBgn0024733	RpL10	1.01874	1.71126	0.917071	2.01799	1.365	1.46753	0.917071
LOC121833915	#N/A	#N/A	0.88243	2.8539	0.81409	2.12089	1.86817	1.46749	0.81409
LOC8039110	#N/A	#N/A	0.0108974	2.50625	0.053096	2.88154	1.25857	1.46732	0.053096
LOC8031398	#N/A	#N/A	0.715863	1.17439	2.30423	0.630098	0.945127	1.46716	0.630098
LOC8041767	FBgn0034237	eIF3b	0.88609	0.344333	2.59213	0.341254	0.615212	1.46669	0.341254
LOC8038773	#N/A	#N/A	0.88243	0.122162	1.43505	1.49775	0.502296	1.4664	1.43505
LOC8028195	FBgn0034854	Golgin245	0.738048	1.97037	1.5489	1.38159	1.35421	1.46525	1.38159
LOC8024158	#N/A	#N/A	0.414686	0.761603	1.30159	1.6289	0.588144	1.46524	1.30159
LOC115313654	#N/A	#N/A	0.635674	0.12313	2.08836	0.841939	0.379402	1.46515	0.841939
LOC8029968	FBgn0035148	CG3402	0.149201	0.430942	1.8975	1.03142	0.290071	1.46446	1.03142
LOC121834756	#N/A	#N/A	0.176578	1.13884	2.8882	0.0403768	0.657707	1.46429	0.0403768
LOC8050411	FBgn0029911	CG14435	0.298682	1.20356	2.38216	0.545506	0.751123	1.46383	0.545506
LOC8031621	FBgn0000038	nAChRbeta1	0.376575	0.585077	1.42975	1.49775	0.480826	1.46375	1.42975
LOC8053796	FBgn0039702	Vps16B	0.224047	0.779761	1.18803	1.73859	0.501904	1.46331	1.18803
LOC121835342	FBgn0033031	CG8245	0.0757259	0.976871	1.17902	1.7464	0.526298	1.46271	1.17902
LOC8029882	#N/A	#N/A	0.230844	2.12396	1.38305	1.54117	1.1774	1.46211	1.38305
LOC115332134	FBgn0027783	SMC2	1.06528	0.00779123	2.02363	0.900561	0.536538	1.46209	0.900561
LOC8035855	FBgn0035542	TP53INP	0.620042	0.249014	1.16827	1.75555	0.434528	1.46191	1.16827
LOC8032506	FBgn0005775	Con	1.09594	1.08234	1.05737	1.86621	1.08914	1.46179	1.05737
LOC8029808	#N/A	#N/A	1.61633	1.66744	1.06925	1.85325	1.64188	1.46125	1.06925
LOC115328619	FBgn0036255	Atg12	0.0883524	1.74946	1.22115	1.70102	0.918905	1.46109	1.22115
LOC120838067	FBgn0017414	cag	0.364647	1.32516	2.17528	0.746759	0.844902	1.46102	0.746759
LOC115314026	#N/A	#N/A	0.131714	0.222972	0.672621	2.24908	0.177343	1.46085	0.672621
LOC115311192	#N/A	#N/A	0.382203	0.264856	1.54166	1.37962	0.32353	1.46064	1.37962
LOC8029398	#N/A	#N/A	0.534573	0.374204	1.33609	1.58519	0.454388	1.46064	1.33609
LOC8024394	FBgn0037665	St2	0.353057	0.815337	1.2587	1.65956	0.584197	1.45913	1.2587
LOC8040512	FBgn0031081	Nep3	0.237389	1.58241	1.56668	1.35106	0.909901	1.45887	1.35106
LOC8024676	#N/A	#N/A	0.509592	0.947306	0.802719	2.11477	0.728449	1.45875	0.802719
LOC8039629	#N/A	#N/A	0.329606	0.270147	2.44886	0.467004	0.299876	1.45793	0.467004
LOC115332667	FBgn0034210	Camp	1.65026	0.607919	1.35368	1.55909	1.12909	1.45639	1.35368
LOC8050657	FBgn0000492	Dr	0.139279	0.533088	1.5426	1.36999	0.336183	1.4563	1.36999
LOC8026657	FBgn0026439	Eaat1	1.97699	1.4425	0.951908	1.96063	1.70975	1.45627	0.951908
LOC121836173	FBgn0039102	SPE	0.413514	0.540879	2.18298	0.727741	0.477196	1.45536	0.727741
LOC115326167	#N/A	#N/A	0.12618	2.70006	0.385862	2.52469	1.41312	1.45528	0.385862
LOC8036454	FBgn0052654	Sec16	1.09688	1.39577	2.27272	0.636501	1.24633	1.45461	0.636501
LOC115312227	#N/A	#N/A	1.16812	1.12735	1.73203	1.17703	1.14774	1.45453	1.17703
LOC115333135	#N/A	#N/A	0.394232	0.165713	1.44021	1.4685	0.279972	1.45435	1.44021
LOC115322537	FBgn0038250	CG3505	0.485731	1.93464	1.11925	1.78928	1.21019	1.45427	1.11925
LOC121837186	FBgn0034697	GM130	0.775208	1.44725	1.26107	1.64603	1.11123	1.45355	1.26107
LOC8034069	FBgn0033454	CG1671	0.108017	2.01956	0.529707	2.37613	1.06379	1.45292	0.529707
LOC8029116	FBgn0032919	pths	0.729764	1.80228	1.08517	1.81893	1.26602	1.45205	1.08517
LOC8040144	#N/A	#N/A	0.334757	1.37378	1.53781	1.3657	0.85427	1.45176	1.3657
LOC120837943	FBgn0032499	Uvrag	0.885923	1.20889	1.22434	1.67909	1.04741	1.45171	1.22434
LOC120838522	#N/A	#N/A	0.567415	2.90344	1.14048	1.7617	1.73543	1.45109	1.14048
LOC8040304	FBgn0263968	nonC	0.0774666	0.663881	1.23342	1.66809	0.370674	1.45075	1.23342
LOC115309148	FBgn0038047	CG5245	1.06093	0.863375	1.91325	0.987922	0.96215	1.45059	0.987922
LOC8027327	FBgn0266521	stai	1.03711	0.94127	1.2668	1.63343	0.989193	1.45012	1.2668
LOC115310360	#N/A	#N/A	0.267743	1.43194	1.39782	1.50114	0.849841	1.44948	1.39782
LOC120841714	FBgn0027554	CG8042	1.11232	1.18006	1.08755	1.80981	1.14619	1.44868	1.08755
LOC8034486	FBgn0031575	Cep97	0.101363	0.907069	0.961579	1.93577	0.504216	1.44867	0.961579
LOC8030733	#N/A	#N/A	0.0869017	0.991698	1.47767	1.41821	0.5393	1.44794	1.41821
LOC8027258	FBgn0035519	CG1309	0.0604857	0.238862	1.33202	1.56338	0.149674	1.4477	1.33202
LOC8050485	FBgn0036107	galla-2	1.7045	1.46496	0.0740333	2.81987	1.58473	1.44695	0.0740333
LOC8050534	FBgn0030420	pira	1.64117	0.441375	1.58469	1.30895	1.04127	1.44682	1.30895
LOC115308617	FBgn0043069	MESK4	1.13899	1.03357	1.58408	1.30803	1.08628	1.44606	1.30803
LOC8053761	FBgn0027055	CSN3	2.4764	1.04054	2.21538	0.675676	1.75847	1.44553	0.675676
LOC115324140	#N/A	#N/A	0.268798	0.607778	1.09782	1.79266	0.438288	1.44524	1.09782
LOC8024114	FBgn0051678	CG31678	0.945119	0.912574	2.07393	0.814798	0.928846	1.44436	0.814798
LOC8053571	FBgn0029763	Usp16-45	1.45018	3.31128	1.15248	1.73577	2.38073	1.44412	1.15248
LOC8035113	FBgn0020369	Rpt6	1.51956	0.885089	2.13981	0.747803	1.20233	1.4438	0.747803
LOC8052376	#N/A	#N/A	0.552176	0.500492	1.61647	1.27002	0.526334	1.44324	1.27002
LOC8036169	FBgn0050035	Tret1-1	0.267872	1.14563	0.612503	2.27388	0.706752	1.44319	0.612503
LOC115310073	#N/A	#N/A	0.421063	1.16316	1.75471	1.13126	0.79211	1.44298	1.13126
LOC8030836	#N/A	#N/A	1.49504	1.2641	1.57434	1.31143	1.37957	1.44288	1.31143
LOC121838338	FBgn0038047	CG5245	0.455151	1.32732	2.51225	0.373413	0.891236	1.44283	0.373413
LOC8036093	#N/A	#N/A	1.02315	0.371683	1.68571	1.19895	0.697414	1.44233	1.19895
LOC121837224	FBgn0052813	CG32813	0.968996	0.260657	2.25666	0.627198	0.614826	1.44193	0.627198
LOC121046500	#N/A	#N/A	0.910731	0.0534249	1.66358	1.21993	0.482078	1.44175	1.21993
LOC115330595	FBgn0010415	Sdc	0.0729018	0.499023	0.850719	2.03137	0.285962	1.44104	0.850719
LOC8042643	FBgn0032846	Pyroxd1	0.446797	0.93934	1.06555	1.8165	0.693068	1.44103	1.06555
LOC8024730	FBgn0051548	CG31548	0.522083	0.954012	0.445559	2.43527	0.738048	1.44042	0.445559
LOC115318318	#N/A	#N/A	0.269024	0.32981	2.35309	0.526557	0.299417	1.43982	0.526557
LOC8037350	#N/A	#N/A	0.0537787	1.92104	0.506138	2.37347	0.987407	1.43981	0.506138
LOC8043623	FBgn0026313	X11L	1.82582	2.73495	0.823851	2.05294	2.28039	1.4384	0.823851
LOC121833174	#N/A	#N/A	0.722987	0.554661	1.95644	0.919734	0.638824	1.43809	0.919734
LOC8052995	FBgn0000239	bur	0.727485	0.0316992	1.47115	1.40487	0.379592	1.43801	1.40487
LOC8029103	FBgn0250786	Chd1	1.2021	2.02101	1.50227	1.37288	1.61156	1.43757	1.37288
LOC8040733	FBgn0030486	Set2	1.30954	1.52318	1.54491	1.32952	1.41636	1.43722	1.32952
LOC120840995	FBgn0086900	Cpr65Ax1	0.401199	0.0344926	1.99991	0.874291	0.217846	1.4371	0.874291
LOC120840892	#N/A	#N/A	0.548198	1.17346	1.29877	1.57531	0.860828	1.43704	1.29877
LOC8053274	FBgn0027615	OXA1L	1.10699	1.00303	0.468406	2.40561	1.05501	1.43701	0.468406
LOC8030032	FBgn0036814	CG14073	0.0394484	0.992423	0.587086	2.28515	0.515936	1.43612	0.587086
LOC115308381	FBgn0287828	Pkcdelta	0.16783	0.0289376	2.59132	0.278684	0.0983837	1.435	0.278684
LOC8039586	FBgn0005355	Su(fu)	1.59113	1.16602	0.969157	1.89949	1.37858	1.43432	0.969157
LOC120849196	#N/A	#N/A	0.342982	0.697691	1.74851	1.11997	0.520337	1.43424	1.11997
LOC8027498	FBgn0029999	CG1575	0.638367	0.915781	1.70708	1.16064	0.777074	1.43386	1.16064
LOC8053480	FBgn0034988	cN-IIIB	0.545399	0.812479	0.425807	2.44099	0.678939	1.4334	0.425807
LOC8026391	FBgn0037060	CG10508	0.200198	0.047043	1.33624	1.52605	0.12362	1.43114	1.33624
LOC120844199	#N/A	#N/A	1.27157	2.45896	1.4696	1.39107	1.86526	1.43033	1.39107
LOC120846289	#N/A	#N/A	0.103457	0.444253	0.604167	2.25553	0.273855	1.42985	0.604167
LOC120850401	#N/A	#N/A	0.664081	1.04619	1.05118	1.80841	0.855136	1.42979	1.05118
LOC120841892	#N/A	#N/A	0.873999	0.697323	0.623259	2.23568	0.785661	1.42947	0.623259
LOC115322207	FBgn0039055	Rassf	0.363582	0.681519	1.7682	1.08992	0.522551	1.42906	1.08992
LOC8031144	FBgn0038610	CG7675	1.03377	1.08825	1.29877	1.55909	1.06101	1.42893	1.29877
LOC8041789	FBgn0038862	Usp8	1.36419	0.0590902	0.69661	2.16083	0.711642	1.42872	0.69661
LOC115332710	FBgn0031399	mio	0.961102	1.43175	0.739452	2.11625	1.19643	1.42785	0.739452
LOC8052322	FBgn0086356	tum	0.0732718	0.0669381	1.385	1.47036	0.070105	1.42768	1.385
LOC115333165	FBgn0039025	Usp12-46	1.2366	0.137767	2.00142	0.853903	0.687185	1.42766	0.853903
LOC121837267	#N/A	#N/A	1.02284	0.36202	1.82757	1.02733	0.69243	1.42745	1.02733
LOC115308213	#N/A	#N/A	0.900872	0.705049	1.1919	1.66146	0.802961	1.42668	1.1919
LOC8032014	FBgn0013469	klu	0.375491	1.57357	0.674177	2.1758	0.974531	1.42499	0.674177
LOC8028105	FBgn0044046	Ilp7	0.567415	1.17356	1.27967	1.57018	0.870486	1.42493	1.27967
LOC115324684	#N/A	#N/A	1.32625	1.04572	1.15438	1.69534	1.18599	1.42486	1.15438
LOC115318896	#N/A	#N/A	0.13834	1.44768	1.0151	1.83422	0.793012	1.42466	1.0151
LOC115312186	#N/A	#N/A	0.257668	0.61631	1.47016	1.37909	0.436989	1.42463	1.37909
LOC8028232	FBgn0028561	sut3	0.39364	0.877456	1.5794	1.26973	0.635548	1.42456	1.26973
LOC120843291	#N/A	#N/A	2.49125	0.516827	2.06747	0.780835	1.50404	1.42415	0.780835
LOC120845191	#N/A	#N/A	0.602581	1.09515	2.06937	0.777856	0.848868	1.42361	0.777856
LOC8024030	FBgn0040512	zetaCOP	1.44493	0.772345	0.776998	2.06945	1.10864	1.42323	0.776998
LOC115313153	FBgn0002577	m	0.0682269	0.0939398	0.249283	2.59643	0.0810834	1.42286	0.249283
LOC8036880	#N/A	#N/A	0.592473	0.662102	0.352392	2.49324	0.627287	1.42282	0.352392
LOC8025953	#N/A	#N/A	0.853593	0.883724	1.15704	1.68812	0.868659	1.42258	1.15704
LOC115315283	#N/A	#N/A	0.720812	0.888872	0.215568	2.62912	0.804842	1.42234	0.215568
LOC115318136	#N/A	#N/A	1.19763	0.9592	0.794714	2.04861	1.07841	1.42166	0.794714
LOC120844708	FBgn0004777	Ccp84Ag	0.33958	1.32856	1.01269	1.83009	0.83407	1.42139	1.01269
LOC8032552	FBgn0031304	TBC1D23	2.20695	2.79509	1.21748	1.6237	2.50102	1.42059	1.21748
LOC8043382	FBgn0032728	Tango6	0.761226	1.18143	1.40977	1.43119	0.971329	1.42048	1.40977
LOC8031394	FBgn0063498	GstE2	0.114475	1.27432	1.13886	1.70202	0.694396	1.42044	1.13886
LOC8038672	FBgn0020412	JIL-1	0.769934	0.759126	2.55174	0.288421	0.76453	1.42008	0.288421
LOC121045658	#N/A	#N/A	0.354686	1.52837	1.56185	1.27796	0.941528	1.41991	1.27796
LOC8032003	FBgn0040281	Aplip1	0.325561	1.01208	2.71894	0.120371	0.66882	1.41966	0.120371
LOC115316775	#N/A	#N/A	0.736672	0.446833	0.734216	2.10388	0.591753	1.41905	0.734216
LOC8043498	FBgn0010638	Sec61beta	0.304746	0.950007	2.52304	0.314635	0.627377	1.41884	0.314635
LOC120840582	#N/A	#N/A	0.11714	0.199434	1.76226	1.07444	0.158287	1.41835	1.07444
LOC8041287	FBgn0004391	shtd	2.42574	1.1926	2.40031	0.436151	1.80917	1.41823	0.436151
LOC121834991	FBgn0028425	JhI-21	0.284757	0.498325	1.00708	1.82836	0.391541	1.41772	1.00708
LOC120842476	#N/A	#N/A	0.340378	0.527741	1.72143	1.11377	0.43406	1.4176	1.11377
LOC8032265	#N/A	#N/A	0.0866949	1.86461	0.917789	1.91657	0.975654	1.41718	0.917789
LOC115315222	#N/A	#N/A	0.11417	1.48964	1.04412	1.78982	0.801906	1.41697	1.04412
LOC120839089	FBgn0032846	Pyroxd1	0.485519	1.09094	1.18077	1.65187	0.788227	1.41632	1.18077
LOC8024638	FBgn0284249	Adf1	0.900112	1.6237	1.8229	1.00836	1.2619	1.41563	1.00836
LOC8042448	#N/A	#N/A	0.516113	0.804543	1.06255	1.7683	0.660328	1.41542	1.06255
LOC8041254	FBgn0039709	Cad99C	2.07286	0.00430339	1.38305	1.44562	1.03858	1.41434	1.38305
LOC115321272	FBgn0261245	sing	0.283755	0.155001	1.70708	1.11956	0.219378	1.41332	1.11956
LOC115329916	#N/A	#N/A	1.69054	0.6574	1.63742	1.18768	1.17397	1.41255	1.18768
LOC8030459	FBgn0003513	ss	0.298467	2.12172	0.378284	2.44664	1.21009	1.41246	0.378284
LOC8027561	FBgn0032720	mRpL13	0.0938698	0.819014	0.341254	2.48365	0.456442	1.41245	0.341254
LOC8034829	FBgn0015615	SMC3	0.793417	1.94074	0.0551227	2.76924	1.36708	1.41218	0.0551227
LOC120838707	#N/A	#N/A	0.604726	0.812987	1.88586	0.938246	0.708857	1.41205	0.938246
LOC120841379	#N/A	#N/A	0.279857	0.525609	1.54526	1.27863	0.402733	1.41194	1.27863
LOC8032583	FBgn0027786	Mtch	2.33956	1.09529	1.64608	1.17693	1.71743	1.41151	1.17693
LOC120836023	#N/A	#N/A	0.433598	0.165198	0.942486	1.87893	0.299398	1.41071	0.942486
LOC8039673	#N/A	#N/A	0.081147	0.52682	1.27926	1.54112	0.303983	1.41019	1.27926
LOC120841161	FBgn0039495	CG5909	0.516684	0.389042	1.08556	1.73438	0.452863	1.40997	1.08556
LOC8041680	FBgn0000575	emc	1.47615	1.3129	1.87674	0.943095	1.39452	1.40992	0.943095
LOC8026266	FBgn0086348	se	1.96437	2.70163	1.38305	1.43661	2.333	1.40983	1.38305
LOC115331819	#N/A	#N/A	1.15271	0.433893	1.64018	1.17911	0.793302	1.40965	1.17911
LOC8024298	#N/A	#N/A	1.76617	1.38275	0.633652	2.18559	1.57446	1.40962	0.633652
LOC8052092	FBgn0038984	AdipoR	1.73229	0.342858	1.06169	1.75706	1.03757	1.40938	1.06169
LOC115318065	FBgn0042098	CG18735	1.52692	1.23339	1.04294	1.77573	1.38016	1.40933	1.04294
LOC8039352	FBgn0034073	CG8414	3.04798	1.67315	2.46286	0.3539	2.36057	1.40838	0.3539
LOC8051581	FBgn0010549	l(2)03659	0.793714	0.573668	2.27165	0.544729	0.683691	1.40819	0.544729
LOC8037067	FBgn0026015	Top3beta	0.0952574	1.92205	1.63661	1.17871	1.00865	1.40766	1.17871
LOC8052484	#N/A	#N/A	0.990634	1.16345	1.57017	1.24478	1.07704	1.40747	1.24478
LOC8028527	#N/A	#N/A	0.849858	2.13743	2.27138	0.543376	1.49365	1.40738	0.543376
LOC8030280	#N/A	#N/A	0.585963	2.00935	0.515558	2.29835	1.29766	1.40696	0.515558
LOC8027928	FBgn0260755	CG42553	0.143646	0.0226148	2.18725	0.624995	0.0831303	1.40612	0.624995
LOC8030511	#N/A	#N/A	0.0570054	0.895547	0.604586	2.20748	0.476276	1.40603	0.604586
LOC8041651	FBgn0020618	Rack1	0.63483	0.398831	2.03378	0.777856	0.516831	1.40582	0.777856
LOC8042770	FBgn0288690	Dna2	1.4112	0.296056	1.19917	1.61208	0.853629	1.40562	1.19917
LOC8033385	FBgn0002521	pho	1.29493	1.34084	1.4162	1.39489	1.31789	1.40554	1.39489
LOC8032095	FBgn0284435	tyn	0.3973	0.504414	1.26566	1.54523	0.450857	1.40545	1.26566
LOC8034139	FBgn0051040	Cog7	0.344986	0.512014	2.15521	0.653921	0.4285	1.40457	0.653921
LOC115332824	#N/A	#N/A	0.5309	1.27106	0.663961	2.14478	0.900981	1.40437	0.663961
LOC121835331	FBgn0040273	Spt5	0.0262858	0.760675	0.818843	1.98987	0.393481	1.40436	0.818843
LOC8024631	#N/A	#N/A	1.53276	2.02647	1.20324	1.60539	1.77961	1.40431	1.20324
LOC115328279	FBgn0030511	CG11158	0.0819172	2.14561	1.87595	0.931703	1.11376	1.40383	0.931703
LOC8035330	FBgn0029133	REG	1.34041	0.392138	1.47982	1.32643	0.866272	1.40312	1.32643
LOC115322034	FBgn0085346	Rpp14a	0.706483	0.188318	2.50983	0.295541	0.4474	1.40269	0.295541
LOC8053529	FBgn0029175	sotv	1.27157	1.04722	1.66782	1.13571	1.15939	1.40177	1.13571
LOC8024656	FBgn0039977	Spf30	1.17746	1.129	1.6956	1.10768	1.15323	1.40164	1.10768
LOC115317279	FBgn0034644	Ip6k	0.613911	1.2071	1.91952	0.882729	0.910504	1.40112	0.882729
LOC8036522	FBgn0038975	Nrx-1	1.08102	0.826814	0.658249	2.14371	0.953918	1.40098	0.658249
LOC8038813	FBgn0032719	CG17321	0.274456	1.71564	1.70743	1.0945	0.995046	1.40097	1.0945
LOC121046458	FBgn0038047	CG5245	1.05698	1.78044	1.71772	1.08419	1.41871	1.40096	1.08419
LOC8026327	#N/A	#N/A	0.301065	1.09106	0.717786	2.08225	0.696065	1.40002	0.717786
LOC120844099	#N/A	#N/A	0.183659	0.128696	0.623606	2.17617	0.156177	1.39989	0.623606
LOC8026159	FBgn0014127	barr	0.784177	2.16252	1.54934	1.24908	1.47335	1.39921	1.24908
LOC8038033	FBgn0001139	gro	0.211697	1.93843	1.87302	0.922596	1.07507	1.39781	0.922596
LOC120849232	#N/A	#N/A	0.0905296	1.11076	1.24522	1.55038	0.600645	1.3978	1.24522
LOC115318376	#N/A	#N/A	0.515216	2.10979	0.293359	2.50221	1.3125	1.39779	0.293359
LOC8053786	FBgn0039709	Cad99C	0.623898	0.638707	0.636632	2.15813	0.631302	1.39738	0.636632
LOC8052163	FBgn0038234	mRpL11	0.746395	0.000821593	1.40969	1.38416	0.373609	1.39692	1.38416
LOC8023127	#N/A	#N/A	0.772293	0.650412	1.27421	1.51917	0.711352	1.39669	1.27421
LOC121834783	#N/A	#N/A	0.662142	0.491861	1.34289	1.44909	0.577001	1.39599	1.34289
LOC120844587	#N/A	#N/A	0.745984	0.305807	1.89524	0.896265	0.525896	1.39575	0.896265
LOC115314830	#N/A	#N/A	0.0877248	1.00093	2.2195	0.571557	0.544328	1.39553	0.571557
LOC8031954	FBgn0032850	Kua	1.42485	0.602442	2.4148	0.376213	1.01364	1.39551	0.376213
LOC8042176	FBgn0039737	CG7920	0.792204	2.25496	1.81682	0.973671	1.52358	1.39524	0.973671
LOC8027878	FBgn0053144	CG33144	1.45987	1.25997	0.430111	2.35991	1.35992	1.39501	0.430111
LOC120841140	#N/A	#N/A	0.459821	0.93513	1.15704	1.63116	0.697476	1.3941	1.15704
LOC121048194	#N/A	#N/A	0.679231	0.6311	1.53414	1.25327	0.655165	1.39371	1.25327
LOC115332510	FBgn0265464	Traf6	0.434601	0.595491	0.732359	2.0549	0.515046	1.39363	0.732359
LOC8038428	#N/A	#N/A	1.07943	1.38785	1.43983	1.34686	1.23364	1.39334	1.34686
LOC120837931	#N/A	#N/A	0.223183	0.428769	1.43478	1.35173	0.325976	1.39325	1.35173
LOC120849478	#N/A	#N/A	0.816873	0.53383	2.29926	0.487209	0.675351	1.39324	0.487209
LOC120844203	#N/A	#N/A	0.121168	0.856673	0.346228	2.43979	0.48892	1.39301	0.346228
LOC8027441	#N/A	#N/A	0.85186	1.44495	1.8486	0.937418	1.14841	1.39301	0.937418
LOC8035733	FBgn0021742	C901	0.583559	1.01937	1.28907	1.49659	0.801464	1.39283	1.28907
LOC115326115	FBgn0021979	l(2)k09913	0.928928	0.220418	2.36017	0.424928	0.574673	1.39255	0.424928
LOC8031584	FBgn0000319	Chc	0.455039	0.38851	0.754858	2.03022	0.421775	1.39254	0.754858
LOC8042567	FBgn0036309	Hip1	1.14294	1.05077	1.12519	1.65956	1.09686	1.39237	1.12519
LOC8027374	FBgn0021767	org-1	0.237059	1.20105	1.53028	1.25351	0.719056	1.39189	1.25351
LOC8051443	FBgn0038221	IFT54	0.279295	1.26207	2.0754	0.707102	0.770682	1.39125	0.707102
LOC8034342	#N/A	#N/A	0.0591052	0.0169784	1.17902	1.60309	0.0380418	1.39105	1.17902
LOC115316560	#N/A	#N/A	0.613929	1.40267	1.12414	1.65724	1.0083	1.39069	1.12414
LOC115328415	FBgn0031321	Tgt	1.77039	3.15885	1.89722	0.883857	2.46462	1.39054	0.883857
LOC121838409	#N/A	#N/A	0.13846	0.994819	1.32125	1.45975	0.56664	1.3905	1.32125
LOC8044055	#N/A	#N/A	1.18654	1.22154	0.713791	2.06559	1.20404	1.38969	0.713791
LOC8052303	FBgn0039175	beta-PheRS	0.896299	1.76703	1.54934	1.22986	1.33166	1.3896	1.22986
LOC8027170	FBgn0032271	CG7329	1.49738	1.63348	1.2254	1.55362	1.56543	1.38951	1.2254
LOC121832854	FBgn0035272	mRpL46	1.74975	0.360793	0.456205	2.32252	1.05527	1.38936	0.456205
LOC8052340	FBgn0034887	St1	0.455684	0.569167	1.42198	1.35674	0.512426	1.38936	1.35674
LOC115329354	#N/A	#N/A	0.790807	0.0448416	2.51163	0.26661	0.417824	1.38912	0.26661
LOC8040793	FBgn0005631	robo1	0.371468	2.43208	1.54835	1.22938	1.40177	1.38886	1.22938
LOC8040188	FBgn0033159	Dscam1	1.53436	1.35539	1.63927	1.13821	1.44488	1.38874	1.13821
LOC120841725	FBgn0262534	CG43088	0.184761	0.719627	0.551386	2.22575	0.452194	1.38857	0.551386
LOC8023474	FBgn0003567	su(Hw)	0.0816813	2.55058	0.315307	2.46159	1.31613	1.38845	0.315307
LOC8029649	FBgn0030598	CG9503	0.278231	0.64593	1.29877	1.47718	0.46208	1.38797	1.29877
LOC8044017	FBgn0265464	Traf6	1.51953	1.66079	2.46653	0.308786	1.59016	1.38766	0.308786
LOC121838542	#N/A	#N/A	0.95707	0.114187	0.183905	2.59117	0.535628	1.38754	0.183905
LOC8023780	#N/A	#N/A	0.100776	1.62297	1.47525	1.29951	0.861872	1.38738	1.29951
LOC8031326	FBgn0040623	Spase12	1.88522	1.86582	1.16456	1.60975	1.87552	1.38716	1.16456
LOC8028919	FBgn0033667	reb	0.616939	0.82281	0.285218	2.48769	0.719874	1.38645	0.285218
LOC8041525	FBgn0037942	CG14721	2.16311	1.15048	1.97437	0.79743	1.65679	1.3859	0.79743
LOC8031700	FBgn0037544	CG11035	0.926392	1.27531	2.14852	0.622912	1.10085	1.38571	0.622912
LOC8033286	#N/A	#N/A	0.410956	0.272158	1.00091	1.76953	0.341557	1.38522	1.00091
LOC120849774	#N/A	#N/A	0.722941	1.30492	1.66528	1.1049	1.01393	1.38509	1.1049
LOC120840274	#N/A	#N/A	0.754759	0.664442	0.521477	2.2484	0.7096	1.38494	0.521477
LOC8023718	FBgn0039113	udt	0.21969	4.21321	1.47856	1.29105	2.21645	1.38481	1.29105
LOC8052435	#N/A	#N/A	0.0369445	1.89289	0.855924	1.9125	0.964918	1.38421	0.855924
LOC8023968	#N/A	#N/A	0.112788	0.688522	0.654489	2.11323	0.400655	1.38386	0.654489
LOC8035423	FBgn0034262	swi2	0.756888	0.668006	2.17201	0.595611	0.712447	1.38381	0.595611
LOC115331152	FBgn0037015	cmpy	0.62505	0.60986	1.79893	0.967986	0.617455	1.38346	0.967986
LOC8040359	FBgn0028484	Ack	0.513456	1.12447	1.24273	1.5237	0.818963	1.38322	1.24273
LOC8026286	FBgn0262467	Scox	0.368445	0.808996	1.75915	1.00581	0.58872	1.38248	1.00581
LOC121836598	#N/A	#N/A	0.360972	0.44056	1.6627	1.10141	0.400766	1.38205	1.10141
LOC8039909	FBgn0027539	lili	0.42252	1.10944	1.34121	1.4223	0.765979	1.38175	1.34121
LOC121046829	#N/A	#N/A	0.958015	0.277202	2.73731	0.0250096	0.617609	1.38116	0.0250096
LOC120850133	FBgn0013773	Cyp6a22	0.687696	1.79493	1.07924	1.6829	1.24131	1.38107	1.07924
LOC8031001	FBgn0033661	CG13185	0.396401	1.41824	1.93915	0.822839	0.907322	1.38099	0.822839
LOC8026543	#N/A	#N/A	0.104749	0.384544	1.83363	0.928228	0.244647	1.38093	0.928228
LOC8026866	FBgn0038318	CG6236	0.844512	1.42835	1.301	1.46057	1.13643	1.38078	1.301
LOC8025406	FBgn0033313	Cirl	0.681498	1.02261	1.29841	1.46212	0.852057	1.38026	1.29841
LOC8043273	FBgn0010741	Pfdn2	0.324002	1.67459	0.689583	2.07046	0.999294	1.38002	0.689583
LOC8029709	FBgn0260397	Su(var)3-3	0.999523	0.951053	0.823967	1.93577	0.975288	1.37987	0.823967
LOC8041872	#N/A	#N/A	0.188646	0.280909	1.41431	1.34434	0.234778	1.37933	1.34434
LOC120850229	FBgn0033951	CG10139	0.70189	0.813863	1.87432	0.884057	0.757876	1.37919	0.884057
LOC120846344	FBgn0041588	eIF2D	0.0633355	0.825824	1.25046	1.50755	0.44458	1.379	1.25046
LOC115316865	FBgn0035807	CG7492	0.0673233	0.355079	1.98678	0.770984	0.211201	1.37888	0.770984
LOC8030636	FBgn0039291	Saysd1	0.212554	0.200563	1.12988	1.62757	0.206558	1.37872	1.12988
LOC8031349	#N/A	#N/A	0.552982	0.107071	1.57227	1.18402	0.330026	1.37814	1.18402
LOC115313491	#N/A	#N/A	0.124765	0.255308	1.28482	1.47133	0.190037	1.37808	1.28482
LOC8043975	FBgn0013720	pck	0.465238	0.445717	1.84194	0.911545	0.455477	1.37674	0.911545
LOC8053981	FBgn0004049	yrt	0.462445	0.89839	1.33202	1.42089	0.680418	1.37646	1.33202
LOC8030011	FBgn0260027	CG42495	2.50999	0.599721	1.529	1.2237	1.55485	1.37635	1.2237
LOC8027661	FBgn0010406	RNaseX25	1.31241	1.17581	1.99693	0.755253	1.24411	1.37609	0.755253
LOC8024796	#N/A	#N/A	1.55919	1.39764	0.64043	2.11144	1.47841	1.37594	0.64043
LOC8033730	FBgn0019960	Mitofilin	2.4653	0.84336	1.54537	1.20553	1.65433	1.37545	1.20553
LOC8031079	FBgn0061200	Nup153	1.0245	0.840222	1.24229	1.50806	0.932361	1.37518	1.24229
LOC115313172	#N/A	#N/A	0.588145	0.616813	1.39245	1.35749	0.602479	1.37497	1.35749
LOC8034703	FBgn0036702	Afg3l2	0.562995	1.5532	1.06255	1.68687	1.0581	1.37471	1.06255
LOC8030973	FBgn0023549	Mct1	0.459358	1.42082	0.99285	1.75644	0.94009	1.37465	0.99285
LOC8026335	FBgn0051663	CG31663	2.48708	1.46105	1.80693	0.94165	1.97406	1.37429	0.94165
LOC120838353	FBgn0067629	CG33332	1.92764	0.482276	0.899078	1.84927	1.20496	1.37418	0.899078
LOC8040903	FBgn0034266	CG4975	0.221046	1.66097	1.41134	1.33522	0.941006	1.37328	1.33522
LOC8027193	FBgn0026192	par-6	1.3451	1.58504	0.523661	2.22263	1.46507	1.37315	0.523661
LOC115309671	FBgn0001089	Gal	0.317629	1.0405	1.2717	1.47345	0.679065	1.37258	1.2717
LOC115308172	FBgn0085377	CG34348	1.39674	0.129766	1.32274	1.4223	0.763251	1.37252	1.32274
LOC115324500	FBgn0260467	CG7071	1.05162	0.395105	0.5418	2.20314	0.723363	1.37247	0.5418
LOC121835308	#N/A	#N/A	0.346112	0.163885	1.02238	1.72241	0.254999	1.3724	1.02238
LOC8031782	FBgn0020493	Dad	3.08777	0.956756	1.78152	0.963092	2.02226	1.3723	0.963092
LOC121832997	#N/A	#N/A	0.0267197	0.961181	0.45962	2.28458	0.49395	1.3721	0.45962
LOC121832990	FBgn0031002	CG14196	0.356222	0.580176	1.12627	1.61775	0.468199	1.37201	1.12627
LOC8027160	FBgn0037301	Mms19	0.53648	0.864041	2.08424	0.659576	0.700261	1.37191	0.659576
LOC121837395	#N/A	#N/A	0.398059	1.17507	1.60029	1.14235	0.786563	1.37132	1.14235
LOC115325698	#N/A	#N/A	0.267727	0.288851	1.66312	1.07906	0.278289	1.37109	1.07906
LOC120842828	#N/A	#N/A	0.413266	0.868638	0.592388	2.14957	0.640952	1.37098	0.592388
LOC115328183	#N/A	#N/A	0.0958473	3.09285	0.709787	2.03217	1.59435	1.37098	0.709787
LOC8035979	#N/A	#N/A	0.429667	1.42866	1.64208	1.09958	0.929166	1.37083	1.09958
LOC8032805	#N/A	#N/A	1.24429	0.301465	1.8295	0.912077	0.772879	1.37079	0.912077
LOC115310910	#N/A	#N/A	0.0580515	1.16723	1.33464	1.40673	0.61264	1.37068	1.33464
LOC8023681	FBgn0033887	St4	0.980634	2.05577	1.65563	1.08462	1.5182	1.37012	1.08462
LOC120839788	#N/A	#N/A	1.24414	1.74853	1.06255	1.67745	1.49634	1.37	1.06255
LOC8051218	FBgn0028481	Tmtc2	0.137553	0.306739	1.57478	1.1652	0.222146	1.36999	1.1652
LOC115308597	#N/A	#N/A	1.51777	1.07967	1.47569	1.26418	1.29872	1.36994	1.26418
LOC115310190	#N/A	#N/A	1.31603	1.12466	1.86303	0.876573	1.22034	1.3698	0.876573
LOC8034050	FBgn0039690	Gnpnat	2.8687	0.733698	0.677099	2.06208	1.8012	1.36959	0.677099
LOC8038229	#N/A	#N/A	0.465251	0.519691	1.62443	1.11376	0.492471	1.36909	1.11376
LOC8043379	#N/A	#N/A	0.471803	0.184622	0.216068	2.52089	0.328212	1.36848	0.216068
LOC120838972	#N/A	#N/A	1.87144	2.22484	1.86592	0.870697	2.04814	1.36831	0.870697
LOC8031698	#N/A	#N/A	0.455957	0.305526	1.71767	1.01867	0.380742	1.36817	1.01867
LOC8053957	#N/A	#N/A	2.11008	0.90101	1.85434	0.881868	1.50555	1.3681	0.881868
LOC8041400	FBgn0286027	Rnmt	2.46969	0.00479493	1.12648	1.60736	1.23724	1.36692	1.12648
LOC120848538	#N/A	#N/A	2.07869	0.969684	1.42773	1.30597	1.52419	1.36685	1.30597
LOC115323459	FBgn0024993	Lint-O	0.817757	0.0910809	1.7682	0.965011	0.454419	1.3666	0.965011
LOC115321374	FBgn0033377	Pgm2a	1.13157	0.246907	2.2561	0.476631	0.689237	1.36636	0.476631
LOC115320499	#N/A	#N/A	0.213284	1.25622	1.2405	1.49214	0.73475	1.36632	1.2405
LOC120838078	#N/A	#N/A	0.336111	1.19272	0.60639	2.12603	0.764416	1.36621	0.60639
LOC8042408	FBgn0005624	Psc	1.44352	0.792662	1.45213	1.27946	1.11809	1.36579	1.27946
LOC8039050	FBgn0022153	l(2)k05819	1.12909	0.561157	1.58097	1.14932	0.845125	1.36514	1.14932
LOC115314979	FBgn0029689	CG6428	0.854897	0.521347	0.937155	1.79059	0.688122	1.36387	0.937155
LOC8053557	FBgn0040208	Kat60	0.163113	2.39444	1.50476	1.22225	1.27877	1.3635	1.22225
LOC120838220	#N/A	#N/A	0.0355659	0.183301	1.54758	1.17693	0.109434	1.36226	1.17693
LOC121837183	#N/A	#N/A	0.78468	0.564697	0.426734	2.2971	0.674688	1.36191	0.426734
LOC115326776	FBgn0028841	jhamt	0.640259	1.084	0.354283	2.36904	0.862132	1.36166	0.354283
LOC121048555	#N/A	#N/A	0.354116	1.1056	1.27915	1.44338	0.729856	1.36127	1.27915
LOC120844762	#N/A	#N/A	0.0594835	0.408379	0.748143	1.9731	0.233931	1.36062	0.748143
LOC120835977	#N/A	#N/A	1.07473	0.0477744	2.66268	0.057987	0.561254	1.36033	0.057987
LOC115315214	#N/A	#N/A	1.4948	0.262338	1.10547	1.61515	0.878567	1.36031	1.10547
LOC8040134	FBgn0004394	pdm2	0.72568	1.17915	1.94692	0.771754	0.952415	1.35934	0.771754
LOC120844222	#N/A	#N/A	2.08133	1.5684	0.877522	1.84031	1.82486	1.35892	0.877522
LOC8028742	FBgn0027785	NP15.6	1.05162	1.54168	1.69476	1.02166	1.29665	1.35821	1.02166
LOC8031219	FBgn0013749	Arf4	1.25881	0.357941	0.397582	2.31811	0.808375	1.35784	0.397582
LOC8031917	FBgn0015829	TfIIEbeta	3.71253	0.783175	1.34191	1.36778	2.24785	1.35484	1.34191
LOC120839801	FBgn0287185	nvd	0.661205	0.77653	0.730744	1.97852	0.718867	1.35463	0.730744
LOC8032421	#N/A	#N/A	0.115346	0.97753	1.96601	0.743186	0.546438	1.3546	0.743186
LOC8026559	FBgn0035934	TrpA1	0.893333	0.910802	1.86954	0.838752	0.902067	1.35414	0.838752
LOC120840811	#N/A	#N/A	0.134061	0.675676	1.43075	1.277	0.404869	1.35388	1.277
LOC8040390	#N/A	#N/A	0.376079	1.49607	1.99693	0.709409	0.936076	1.35317	0.709409
LOC8037694	FBgn0263351	AP-2mu	0.778195	0.344621	1.33272	1.37288	0.561408	1.3528	1.33272
LOC8052624	FBgn0003449	snf	0.533859	0.289147	1.90452	0.800958	0.411503	1.35274	0.800958
LOC115328004	#N/A	#N/A	0.124308	0.669505	1.98234	0.722597	0.396907	1.35247	0.722597
LOC8029461	#N/A	#N/A	0.226024	0.146229	0.728135	1.97617	0.186126	1.35215	0.728135
LOC115322086	#N/A	#N/A	1.31364	0.993876	1.58971	1.11225	1.15376	1.35098	1.11225
LOC8035304	FBgn0030930	Pgant7	0.669018	0.0508052	1.18027	1.52076	0.359912	1.35051	1.18027
LOC8036391	FBgn0030309	CG1572	0.693361	0.0536951	0.709654	1.98953	0.373528	1.34959	0.709654
LOC8034253	#N/A	#N/A	1.11009	0.839321	0.435263	2.26367	0.974707	1.34947	0.435263
LOC8028678	FBgn0030966	shop	0.496441	0.0360423	1.29921	1.39904	0.266242	1.34912	1.29921
LOC115314381	FBgn0030240	CG2202	0.0336517	1.07651	1.43097	1.26549	0.555082	1.34823	1.26549
LOC121833433	FBgn0002985	odd	0.0895517	0.97208	1.89422	0.800958	0.530816	1.34759	0.800958
LOC8050540	FBgn0036557	mRpS31	0.477686	0.487916	2.0942	0.599048	0.482801	1.34663	0.599048
LOC8041001	FBgn0033485	RpLP0-like	2.42814	0.612237	1.32187	1.36934	1.52019	1.34561	1.32187
LOC115329175	#N/A	#N/A	0.317954	0.788986	1.32229	1.36891	0.55347	1.3456	1.32229
LOC8028265	FBgn0065108	ppk16	0.290349	0.828595	1.19001	1.50077	0.559472	1.34539	1.19001
LOC8042239	FBgn0039972	Marf1	1.6286	0.502048	1.06555	1.62463	1.06532	1.34509	1.06555
LOC121834664	FBgn0032149	CG4036	0.240823	0.637914	1.3502	1.33993	0.439368	1.34506	1.33993
LOC8038336	FBgn0044323	Cka	0.137106	0.113132	1.57859	1.1113	0.125119	1.34495	1.1113
LOC8029941	FBgn0263144	bin3	0.571865	0.111074	1.60003	1.0896	0.34147	1.34482	1.0896
LOC115317729	#N/A	#N/A	1.03239	1.17847	1.47247	1.2169	1.10543	1.34469	1.2169
LOC121836646	#N/A	#N/A	0.0475563	0.0668976	0.024366	2.6648	0.0572269	1.34458	0.024366
LOC115316526	FBgn0015039	Cyp9b2	1.53463	1.52787	0.825126	1.86318	1.53125	1.34416	0.825126
LOC8037886	FBgn0000109	Aprt	0.929962	0.0102344	2.24511	0.442962	0.470098	1.34404	0.442962
LOC8051732	#N/A	#N/A	0.07005	0.314769	1.37521	1.31135	0.192409	1.34328	1.31135
LOC8050964	FBgn0011818	oaf	0.112411	0.898734	1.82446	0.861729	0.505573	1.34309	0.861729
LOC8036387	FBgn0003312	sad	0.581135	0.426525	0.17812	2.50792	0.50383	1.34302	0.17812
LOC8038104	FBgn0039272	CG11836	0.85149	2.22261	0.677202	2.00851	1.53705	1.34286	0.677202
LOC121047197	#N/A	#N/A	0.56825	0.176806	1.95171	0.733792	0.372528	1.34275	0.733792
LOC115332211	FBgn0051522	CG31522	0.82626	0.437612	0.73464	1.95005	0.631936	1.34234	0.73464
LOC8034591	FBgn0010747	Srp54k	1.21158	0.186152	1.95409	0.73037	0.698865	1.34223	0.73037
LOC120840298	#N/A	#N/A	0.718262	0.572644	0.632551	2.05044	0.645453	1.3415	0.632551
LOC121835428	#N/A	#N/A	2.47967	1.66553	1.28243	1.39981	2.0726	1.34112	1.28243
LOC115311650	#N/A	#N/A	0.692461	0.111736	0.860751	1.82094	0.402099	1.34084	0.860751
LOC8052207	FBgn0003117	pnr	1.39109	2.81881	1.37355	1.30736	2.10495	1.34046	1.30736
LOC115330930	#N/A	#N/A	0.522387	0.556784	1.30485	1.37598	0.539585	1.34041	1.30485
LOC8034557	FBgn0025832	Fen1	3.72981	0.395612	0.891706	1.78877	2.06271	1.34024	0.891706
LOC8050391	#N/A	#N/A	0.850596	0.408268	1.20397	1.47642	0.629432	1.34019	1.20397
LOC8027647	FBgn0039930	Mpv17	1.46393	1.49909	0.928781	1.75159	1.48151	1.34018	0.928781
LOC120838349	#N/A	#N/A	0.549197	0.445402	2.0842	0.595902	0.497299	1.34005	0.595902
LOC115322130	FBgn0039112	SdhD	0.797893	0.705622	0.763035	1.91696	0.751758	1.34	0.763035
LOC8041285	FBgn0267849	Syx7	3.33534	0.865982	2.29412	0.384103	2.10066	1.33911	0.384103
LOC115326364	FBgn0266569	CG42259	2.10645	0.491363	1.17906	1.49505	1.29891	1.33706	1.17906
LOC8023387	#N/A	#N/A	0.0267659	0.233684	1.99473	0.679272	0.130225	1.337	0.679272
LOC121836567	#N/A	#N/A	1.49948	1.97584	0.884556	1.78925	1.73766	1.3369	0.884556
LOC115323772	#N/A	#N/A	2.99276	1.90167	0.145749	2.52748	2.44722	1.33661	0.145749
LOC8035209	FBgn0051908	CG31908	0.565224	1.12896	0.709053	1.96409	0.847091	1.33657	0.709053
LOC8026444	FBgn0001986	Mtr4	0.143084	1.95206	1.18609	1.48664	1.04757	1.33636	1.18609
LOC120838375	#N/A	#N/A	0.394512	1.31346	1.42259	1.24753	0.853987	1.33506	1.24753
LOC120837428	#N/A	#N/A	1.22731	1.17809	0.701256	1.96827	1.2027	1.33476	0.701256
LOC8029617	FBgn0029834	CG5937	0.331717	0.473958	1.49206	1.17531	0.402837	1.33369	1.17531
LOC8051907	FBgn0010269	Dsor1	0.618253	0.941612	0.70852	1.9579	0.779933	1.33321	0.70852
LOC115320942	#N/A	#N/A	0.166764	0.346084	1.53744	1.12652	0.256424	1.33198	1.12652
LOC8050712	FBgn0032797	Hasp	1.13754	2.38839	0.93528	1.72818	1.76297	1.33173	0.93528
LOC115320776	FBgn0031282	Pex12	0.108903	0.728112	0.418357	2.24486	0.418508	1.33161	0.418357
LOC8050975	#N/A	#N/A	1.56636	0.496577	1.0944	1.56796	1.03147	1.33118	1.0944
LOC120838185	#N/A	#N/A	0.855052	0.0751162	2.09297	0.56899	0.465084	1.33098	0.56899
LOC120847765	FBgn0034580	Cht8	0.822839	0.0918958	1.87302	0.788933	0.457367	1.33098	0.788933
LOC8033189	FBgn0035720	CG10077	0.889983	1.28659	2.25665	0.405088	1.08829	1.33087	0.405088
LOC8039503	FBgn0031947	Brd7-9	3.03618	0.293069	0.440057	2.22168	1.66462	1.33087	0.440057
LOC8030468	FBgn0037978	KLHL18	0.823996	0.928413	1.38869	1.27276	0.876204	1.33073	1.27276
LOC115327265	FBgn0015777	nrv2	0.17254	1.91432	1.15234	1.50861	1.04343	1.33048	1.15234
LOC8031044	FBgn0267337	rn	0.431704	1.08615	1.16283	1.49775	0.758929	1.33029	1.16283
LOC8026030	FBgn0003886	alphaTub85E	0.425378	1.79361	1.41134	1.24908	1.10949	1.33021	1.24908
LOC121834287	#N/A	#N/A	0.230394	0.115386	1.12414	1.53541	0.17289	1.32977	1.12414
LOC8025065	FBgn0039026	CG7029	0.960308	0.62661	1.73426	0.925037	0.793459	1.32965	0.925037
LOC8051085	#N/A	#N/A	1.54247	2.46343	0.965211	1.69291	2.00295	1.32906	0.965211
LOC115327979	FBgn0034197	Cda9	0.0427184	0.849151	1.42259	1.23503	0.445935	1.32881	1.23503
LOC8050449	FBgn0010416	TH1	2.03224	1.16681	0.559547	2.09792	1.59953	1.32873	0.559547
LOC8050669	#N/A	#N/A	0.0954738	0.171624	0.105379	2.55208	0.133549	1.32873	0.105379
LOC8023901	FBgn0001995	mRpL4	1.16536	0.266353	0.73869	1.91865	0.715855	1.32867	0.73869
LOC8040137	FBgn0086446	DCTN6-p27	0.443444	1.77343	1.50317	1.15384	1.10844	1.3285	1.15384
LOC115328993	#N/A	#N/A	0.196202	0.302021	1.87302	0.783254	0.249111	1.32814	0.783254
LOC8051297	FBgn0033357	Tom7	0.0222124	0.453902	1.12398	1.53112	0.238057	1.32755	1.12398
LOC8040535	FBgn0050418	nord	0.603504	1.35357	1.915	0.739881	0.978536	1.32744	0.739881
LOC8032760	FBgn0036491	Best4	0.473067	0.630209	1.84995	0.804543	0.551638	1.32725	0.804543
LOC8025183	#N/A	#N/A	0.731235	0.311349	0.857079	1.7967	0.521292	1.32689	0.857079
LOC115317645	FBgn0286784	TER94	0.169463	0.527478	1.7027	0.950898	0.34847	1.3268	0.950898
LOC8038910	FBgn0031261	nAChRbeta3	1.19207	0.263118	1.74843	0.902916	0.727592	1.32568	0.902916
LOC8053530	FBgn0032395	Wdr81	1.01363	0.610285	1.98834	0.662701	0.811956	1.32552	0.662701
LOC115331992	#N/A	#N/A	0.367765	0.561489	1.65287	0.997445	0.464627	1.32516	0.997445
LOC115310213	#N/A	#N/A	0.515985	1.50526	0.473105	2.17668	1.01062	1.32489	0.473105
LOC8038163	#N/A	#N/A	0.0631145	0.309467	1.77335	0.874747	0.186291	1.32405	0.874747
LOC8039179	FBgn0028968	gammaCOP	3.24651	1.13478	1.29599	1.35168	2.19065	1.32383	1.29599
LOC115324735	FBgn0261563	wb	0.370723	0.80352	1.76759	0.879426	0.587121	1.32351	0.879426
LOC8037550	FBgn0031534	Snx1	1.07498	0.538967	0.894728	1.75215	0.806972	1.32344	0.894728
LOC8053602	FBgn0024285	Srp54	0.20524	0.211146	0.904796	1.74196	0.208193	1.32338	0.904796
LOC115314386	#N/A	#N/A	1.55242	0.736909	1.31585	1.33066	1.14467	1.32326	1.31585
LOC8040373	FBgn0037884	Arfip	3.11467	0.452053	1.04501	1.60147	1.78336	1.32324	1.04501
LOC121837837	FBgn0036325	CG10752	0.790324	0.768378	1.22004	1.42619	0.779351	1.32311	1.22004
LOC8038817	FBgn0033879	Echs1	0.708875	0.0515283	1.3338	1.31143	0.380202	1.32261	1.31143
LOC8028234	#N/A	#N/A	0.520986	0.86439	0.714195	1.9307	0.692688	1.32245	0.714195
LOC115316623	FBgn0033698	CG8858	0.0709389	0.474955	1.49089	1.15013	0.272947	1.32051	1.15013
LOC121833595	#N/A	#N/A	0.990252	0.0459554	2.28056	0.357674	0.518104	1.31912	0.357674
LOC8032949	FBgn0035027	CG3511	2.06032	0.497873	0.623861	2.01402	1.2791	1.31894	0.623861
LOC115329802	FBgn0032551	CG18636	0.971551	0.74439	1.68386	0.953466	0.85797	1.31866	0.953466
LOC8037469	FBgn0086691	UK114	0.0852022	0.719672	0.667622	1.969	0.402437	1.31831	0.667622
LOC8033729	FBgn0036980	RhoBTB	1.24304	0.285477	0.400663	2.23572	0.764261	1.31819	0.400663
LOC8043413	FBgn0035410	MnM	0.602216	0.573294	1.99114	0.644376	0.587755	1.31776	0.644376
LOC8042166	#N/A	#N/A	1.83544	1.40191	1.86608	0.768862	1.61867	1.31747	0.768862
LOC8026382	FBgn0024196	robl	0.0165541	1.2847	0.772859	1.86179	0.650626	1.31733	0.772859
LOC8030652	#N/A	#N/A	2.40812	1.78859	0.61261	2.02192	2.09835	1.31726	0.61261
LOC8024415	FBgn0035866	Arl5	1.06366	0.872312	1.29572	1.33846	0.967987	1.31709	1.29572
LOC8042898	FBgn0011638	La	1.41462	1.34691	0.398222	2.23572	1.38077	1.31697	0.398222
LOC115325318	#N/A	#N/A	0.170934	0.468023	0.759276	1.87377	0.319479	1.31652	0.759276
LOC8028722	#N/A	#N/A	0.688819	0.796913	2.01712	0.615485	0.742866	1.3163	0.615485
LOC115327268	FBgn0261479	nero	1.07574	1.10989	0.821455	1.81104	1.09282	1.31625	0.821455
LOC120838406	FBgn0040512	zetaCOP	0.0857997	1.07849	1.09522	1.5367	0.582145	1.31596	1.09522
LOC115329089	#N/A	#N/A	1.13346	0.84952	0.659853	1.97184	0.991489	1.31584	0.659853
LOC8035278	FBgn0038115	CG7966	1.30943	0.671111	1.45198	1.17925	0.990271	1.31562	1.17925
LOC120838809	FBgn0002783	mor	0.105352	0.95841	0.403909	2.22586	0.531881	1.31489	0.403909
LOC8039593	FBgn0036428	Gbs-70E	2.02754	0.0300346	1.48925	1.14023	1.02879	1.31474	1.14023
LOC8039745	FBgn0028833	Cmpk	0.791801	0.0872255	2.44063	0.188673	0.439513	1.31465	0.188673
LOC8036437	#N/A	#N/A	0.137016	0.490797	1.12414	1.50504	0.313907	1.31459	1.12414
LOC8050681	#N/A	#N/A	0.381983	0.78558	1.51773	1.10934	0.583782	1.31354	1.10934
LOC8030416	FBgn0037116	Als2	0.202712	0.0312883	1.34201	1.28478	0.117	1.3134	1.28478
LOC8033031	FBgn0042178	Apl	0.693361	0.197425	0.973835	1.65285	0.445393	1.31334	0.973835
LOC8038284	FBgn0013995	Calx	1.46851	1.18775	0.835053	1.78949	1.32813	1.31227	0.835053
LOC121838362	#N/A	#N/A	0.808409	0.949427	1.88193	0.742225	0.878918	1.31208	0.742225
LOC8033693	#N/A	#N/A	0.0455983	0.370152	2.09939	0.524707	0.207875	1.31205	0.524707
LOC8039847	FBgn0030808	RhoGAP15B	0.625655	0.642294	1.45384	1.17024	0.633974	1.31204	1.17024
LOC8034306	FBgn0000229	bsk	4.91981	2.82629	1.7022	0.920493	3.87305	1.31134	0.920493
LOC121837676	#N/A	#N/A	0.392459	0.802913	1.2021	1.42046	0.597686	1.31128	1.2021
LOC121046604	#N/A	#N/A	1.6344	1.32526	0.367431	2.25458	1.47983	1.31101	0.367431
LOC8037559	#N/A	#N/A	2.25046	0.778064	0.46164	2.16028	1.51426	1.31096	0.46164
LOC8042067	FBgn0032244	RfC3	0.731235	2.0284	1.80443	0.816645	1.37982	1.31054	0.816645
LOC115321470	#N/A	#N/A	0.552268	0.598341	0.624044	1.99637	0.575305	1.31021	0.624044
LOC8043558	FBgn0035348	CG16758	0.186346	0.385546	0.5781	2.0421	0.285946	1.3101	0.5781
LOC8034907	#N/A	#N/A	0.209609	0.825156	2.52606	0.0940908	0.517382	1.31008	0.0940908
LOC8027735	#N/A	#N/A	0.588128	0.93174	0.703159	1.91639	0.759934	1.30977	0.703159
LOC8040832	FBgn0036746	Crtc	2.15541	0.433032	1.40772	1.21108	1.29422	1.3094	1.21108
LOC121045675	#N/A	#N/A	1.04888	0.615181	1.95542	0.662481	0.832031	1.30895	0.662481
LOC121832855	FBgn0085484	Pdxk	1.00796	1.17177	2.60249	0.0138197	1.08987	1.30816	0.0138197
LOC8032191	FBgn0033358	spab	0.644357	0.629598	2.18519	0.431013	0.636977	1.3081	0.431013
LOC8051354	FBgn0030268	Klp10A	0.500162	1.05777	2.08966	0.526002	0.778965	1.30783	0.526002
LOC120840392	#N/A	#N/A	1.08304	1.05063	1.05509	1.55809	1.06684	1.30659	1.05509
LOC8035852	FBgn0010280	Taf4	0.0137524	0.267944	0.654744	1.9579	0.140848	1.30632	0.654744
LOC8034555	FBgn0031995	CG8475	1.01581	1.31577	1.14895	1.46306	1.16579	1.30601	1.14895
LOC8053527	FBgn0040752	Prosap	1.07943	0.966295	0.545445	2.06608	1.02286	1.30576	0.545445
LOC8024414	FBgn0039405	PIG-P	0.0579671	0.151146	1.06597	1.54505	0.104557	1.30551	1.06597
LOC115314152	FBgn0052533	CG32533	0.250326	1.17158	2.05098	0.559201	0.710952	1.30509	0.559201
LOC8037394	FBgn0025334	PHDP	0.376854	1.37022	1.75407	0.855768	0.873539	1.30492	0.855768
LOC8037437	#N/A	#N/A	1.51956	1.37368	1.75097	0.858268	1.44662	1.30462	0.858268
LOC115317107	#N/A	#N/A	0.746153	0.411829	1.35996	1.24908	0.578991	1.30452	1.24908
LOC8051413	FBgn0001087	g	0.870955	0.470775	1.09491	1.51387	0.670865	1.30439	1.09491
LOC8038026	FBgn0263131	CG43373	0.166776	0.862456	0.804156	1.80446	0.514616	1.30431	0.804156
LOC121045534	FBgn0035410	MnM	1.39234	0.959279	0.576165	2.03091	1.17581	1.30354	0.576165
LOC8053375	#N/A	#N/A	1.30995	1.2024	1.86341	0.743499	1.25618	1.30345	0.743499
LOC8026342	#N/A	#N/A	0.506152	1.30433	0.198315	2.40835	0.905243	1.30333	0.198315
LOC8034223	#N/A	#N/A	0.15566	1.22596	0.739976	1.86353	0.690809	1.30175	0.739976
LOC120839596	FBgn0039946	ATbp	0.333295	0.0986561	1.37229	1.23115	0.215975	1.30172	1.23115
LOC115322531	#N/A	#N/A	0.101511	2.03457	2.30313	0.300119	1.06804	1.30162	0.300119
LOC8033515	FBgn0052438	SMC5	0.700929	0.745186	1.36609	1.237	0.723057	1.30154	1.237
LOC121838169	#N/A	#N/A	0.0982366	1.12442	0.661544	1.94006	0.611327	1.3008	0.661544
LOC115330733	FBgn0262160	CG9932	0.660628	0.784918	0.71397	1.88686	0.722773	1.30041	0.71397
LOC8030749	FBgn0038926	CG13409	2.40938	2.2128	0.812056	1.78795	2.31109	1.3	0.812056
LOC120848540	FBgn0028429	I-2	0.693511	1.91229	0.619644	1.98018	1.3029	1.29991	0.619644
LOC115316681	#N/A	#N/A	0.0361461	1.31865	1.2141	1.38433	0.677398	1.29922	1.2141
LOC8052219	FBgn0033089	CG17266	0.458533	0.140988	1.28355	1.31456	0.29976	1.29905	1.28355
LOC115310822	FBgn0030465	CG15743	0.0134477	0.51374	1.39302	1.20476	0.263594	1.29889	1.20476
LOC121835909	#N/A	#N/A	1.1879	1.55335	1.47722	1.12011	1.37062	1.29866	1.12011
LOC115329405	#N/A	#N/A	0.20918	0.578149	1.35731	1.23893	0.393665	1.29812	1.23893
LOC115311746	FBgn0030631	Prp5	0.247214	0.473648	1.70708	0.888838	0.360431	1.29796	0.888838
LOC115332258	#N/A	#N/A	0.0564906	1.19804	1.18077	1.41467	0.627266	1.29772	1.18077
LOC120836303	FBgn0027079	ValRS	0.842543	0.14309	0.923032	1.67176	0.492817	1.2974	0.923032
LOC8035864	FBgn0029755	Sas10	0.552982	0.325846	1.71767	0.877064	0.439414	1.29737	0.877064
LOC115323378	#N/A	#N/A	2.56833	0.00896009	2.05734	0.537153	1.28865	1.29725	0.537153
LOC8042268	FBgn0034072	Dg	0.122404	1.04294	0.351728	2.2427	0.582671	1.29721	0.351728
LOC8035133	FBgn0030638	CG11655	0.450678	1.38385	1.54537	1.04868	0.917264	1.29703	1.04868
LOC8028797	FBgn0267106	CG45546	0.0349489	0.403678	0.507868	2.08587	0.219313	1.29687	0.507868
LOC120839251	#N/A	#N/A	0.598496	0.315119	1.5987	0.994819	0.456807	1.29676	0.994819
LOC120836113	FBgn0029966	Ir7c	2.68651	0.584826	1.26107	1.33217	1.63567	1.29662	1.26107
LOC8052476	FBgn0260470	SP555	0.369877	2.70562	1.12632	1.46552	1.53775	1.29592	1.12632
LOC120836098	#N/A	#N/A	0.751365	0.522792	0.709787	1.88094	0.637078	1.29536	0.709787
LOC115328560	FBgn0037684	Srr	0.0554927	0.552423	1.25278	1.33778	0.303958	1.29528	1.25278
LOC8044097	FBgn0035839	CG7550	0.106138	1.02059	0.319837	2.27053	0.563366	1.29518	0.319837
LOC115312622	#N/A	#N/A	0.19861	0.779997	1.51411	1.07616	0.489303	1.29513	1.07616
LOC120841479	FBgn0034419	CG15111	1.05619	2.05182	1.78063	0.808214	1.55401	1.29442	0.808214
LOC8025700	FBgn0035254	CG7974	0.133459	0.946576	1.08996	1.49804	0.540017	1.294	1.08996
LOC121834882	#N/A	#N/A	0.527712	1.90784	0.464326	2.1232	1.21778	1.29376	0.464326
LOC115320057	FBgn0025678	CaBP1	0.466317	0.155194	1.77211	0.815337	0.310755	1.29373	0.815337
LOC115322654	FBgn0263755	Su(var)3-9	0.0587222	0.487049	1.97175	0.615485	0.272886	1.29362	0.615485
LOC8031195	FBgn0011584	Trp1	0.19189	0.751463	0.0744507	2.51199	0.471677	1.29322	0.0744507
LOC115332430	FBgn0025469	slv	1.69229	2.67399	0.171508	2.41434	2.18314	1.29292	0.171508
LOC8034128	#N/A	#N/A	0.0372993	0.283237	1.85605	0.729019	0.160268	1.29253	0.729019
LOC115313856	FBgn0039158	TBC1d7	1.27395	0.52934	0.613894	1.97074	0.901645	1.29232	0.613894
LOC115330205	FBgn0085343	Sws1	0.604429	0.610019	0.457498	2.12673	0.607224	1.29211	0.457498
LOC8035012	#N/A	#N/A	0.537602	1.20855	1.25543	1.32862	0.873075	1.29203	1.25543
LOC115324044	#N/A	#N/A	1.54506	2.79904	1.0568	1.5272	2.17205	1.292	1.0568
LOC8043651	#N/A	#N/A	2.10724	1.11415	2.28269	0.300891	1.6107	1.29179	0.300891
LOC120846358	FBgn0034118	Nup62	1.3443	1.75674	1.12075	1.46189	1.55052	1.29132	1.12075
LOC120843472	#N/A	#N/A	0.455052	1.66633	0.983426	1.59884	1.06069	1.29113	0.983426
LOC8039125	FBgn0032204	CG4953	2.4864	1.00774	0.79129	1.7903	1.74707	1.29079	0.79129
LOC120839709	FBgn0040089	meso18E	0.230482	0.829944	1.28883	1.29076	0.530213	1.28979	1.28883
LOC120844228	#N/A	#N/A	0.20204	0.216704	1.66659	0.912467	0.209372	1.28953	0.912467
LOC115326196	FBgn0031100	CG1504	0.2057	1.3221	0.72363	1.8553	0.763901	1.28947	0.72363
LOC8029946	FBgn0260935	Vps15	1.24867	1.10576	1.46732	1.1113	1.17721	1.28931	1.1113
LOC115326144	#N/A	#N/A	0.176643	1.15407	1.3454	1.23311	0.665354	1.28926	1.23311
LOC115309269	#N/A	#N/A	0.371427	1.94287	0.53149	2.04663	1.15715	1.28906	0.53149
LOC115330981	#N/A	#N/A	1.59235	0.463606	1.73046	0.847436	1.02798	1.28895	0.847436
LOC120850650	FBgn0031913	CG5958	0.568106	0.230571	1.87092	0.70666	0.399338	1.28879	0.70666
LOC8039068	FBgn0036812	Nufip	1.13016	1.02197	1.53297	1.04443	1.07606	1.2887	1.04443
LOC120841560	#N/A	#N/A	0.322284	0.704521	0.662281	1.91507	0.513402	1.28867	0.662281
LOC115320469	FBgn0042083	Mccc2	0.698276	0.571363	1.88911	0.688161	0.634819	1.28863	0.688161
LOC8028413	FBgn0030027	CG1632	1.83455	1.5133	1.20865	1.36836	1.67392	1.28851	1.20865
LOC8024477	FBgn0002736	mago	1.16959	0.325038	2.08966	0.487209	0.747314	1.28843	0.487209
LOC8029102	FBgn0038474	mRpS11	0.00333513	0.082836	2.00634	0.569957	0.0430855	1.28815	0.569957
LOC8039975	FBgn0031010	CG8028	0.446675	1.44254	1.56769	1.00822	0.944608	1.28796	1.00822
LOC8039108	FBgn0002787	Rpn8	1.49926	0.820506	1.39883	1.17674	1.15988	1.28779	1.17674
LOC8033079	#N/A	#N/A	0.693682	0.997014	0.526907	2.0473	0.845348	1.28711	0.526907
LOC8053899	FBgn0259734	Nost	0.175848	0.486423	1.25046	1.32346	0.331135	1.28696	1.25046
LOC120837176	FBgn0286818	Pdi	3.19384	1.54019	1.55479	1.01882	2.36701	1.28681	1.01882
LOC121837856	#N/A	#N/A	1.48622	0.53657	0.573245	2.00032	1.0114	1.28678	0.573245
LOC115330798	#N/A	#N/A	0.944125	1.10776	1.27455	1.29748	1.02594	1.28601	1.27455
LOC115318788	#N/A	#N/A	0.134843	1.08257	1.33311	1.23555	0.608705	1.28433	1.23555
LOC121048377	#N/A	#N/A	1.16761	1.43124	0.732125	1.83541	1.29942	1.28377	0.732125
LOC8053303	FBgn0031896	CG4502	0.405055	0.385187	1.78049	0.786535	0.395121	1.28351	0.786535
LOC8028753	#N/A	#N/A	0.506096	0.215454	1.84257	0.724435	0.360775	1.2835	0.724435
LOC120838764	#N/A	#N/A	2.32835	1.3779	1.50299	1.06353	1.85312	1.28326	1.06353
LOC8053396	FBgn0016061	side	0.839922	2.32305	0.938887	1.62724	1.58149	1.28306	0.938887
LOC8042328	FBgn0000008	a	0.900147	1.14369	1.10372	1.46033	1.02192	1.28203	1.10372
LOC120850681	#N/A	#N/A	0.642484	0.695036	1.8948	0.669099	0.66876	1.28195	0.669099
LOC8024671	#N/A	#N/A	0.752051	0.332977	1.58687	0.976748	0.542514	1.28181	0.976748
LOC8032622	#N/A	#N/A	0.620459	1.12479	1.5545	1.00908	0.872624	1.28179	1.00908
LOC8051753	FBgn0035199	tfc	1.27437	0.872539	1.17902	1.38416	1.07345	1.28159	1.17902
LOC8028757	FBgn0261793	Trf2	2.03941	0.732969	0.950433	1.61181	1.38619	1.28112	0.950433
LOC8030265	FBgn0039067	wda	1.89873	0.572303	2.03275	0.529031	1.23552	1.28089	0.529031
LOC8023895	FBgn0039215	CG6695	0.214435	1.26779	0.722253	1.83881	0.741113	1.28053	0.722253
LOC8051654	FBgn0033749	achi	0.0795688	0.453531	1.5625	0.997704	0.26655	1.2801	0.997704
LOC120846264	#N/A	#N/A	0.54607	0.732852	1.71162	0.848416	0.639461	1.28002	0.848416
LOC121045827	#N/A	#N/A	0.614501	1.89822	0.731328	1.82854	1.25636	1.27993	0.731328
LOC121835874	#N/A	#N/A	0.607022	1.09744	1.29621	1.26341	0.852232	1.27981	1.26341
LOC8043718	FBgn0034487	Efhc1.2	1.51365	0.0291791	2.35321	0.20607	0.771417	1.27964	0.20607
LOC120847030	#N/A	#N/A	0.648068	0.133081	1.06893	1.49025	0.390575	1.27959	1.06893
LOC115319457	#N/A	#N/A	0.369145	0.907946	1.02131	1.53786	0.638546	1.27958	1.02131
LOC8051288	FBgn0004914	Hnf4	0.528679	0.207069	0.938171	1.62071	0.367874	1.27944	0.938171
LOC121835464	#N/A	#N/A	0.664402	0.818156	1.65328	0.905494	0.741279	1.27938	0.905494
LOC8024478	#N/A	#N/A	0.455039	1.90742	1.9859	0.571898	1.18123	1.2789	0.571898
LOC120842257	#N/A	#N/A	2.44481	0.160277	1.31162	1.24555	1.30254	1.27858	1.24555
LOC8035753	#N/A	#N/A	0.554785	1.3747	0.991059	1.56549	0.964741	1.27828	0.991059
LOC120840742	#N/A	#N/A	3.75833	2.1572	1.59424	0.962295	2.95777	1.27827	0.962295
LOC8034707	FBgn0261703	gce	1.13227	0.0632852	2.54774	0.00862771	0.597779	1.27818	0.00862771
LOC8025394	FBgn0264607	CaMKII	0.293248	0.743715	0.541498	2.01478	0.518482	1.27814	0.541498
LOC8034457	#N/A	#N/A	1.27934	1.34343	1.20312	1.35309	1.31138	1.2781	1.20312
LOC8031578	#N/A	#N/A	0.652299	1.05019	0.638574	1.91754	0.851242	1.27806	0.638574
LOC115325932	#N/A	#N/A	0.08431	0.843088	1.14299	1.41284	0.463699	1.27792	1.14299
LOC8039718	FBgn0051005	qless	0.538967	1.61941	1.30277	1.2527	1.07919	1.27774	1.2527
LOC8029763	FBgn0032129	jp	0.102181	0.77869	1.11957	1.43561	0.440435	1.27759	1.11957
LOC8034668	#N/A	#N/A	0.814996	1.65053	1.78383	0.770677	1.23276	1.27726	0.770677
LOC120838557	FBgn0052202	CG32202	0.651403	0.414833	0.633428	1.92082	0.533118	1.27712	0.633428
LOC115328569	#N/A	#N/A	0.139327	0.396737	0.114656	2.43896	0.268032	1.27681	0.114656
LOC8035329	FBgn0053639	CG33639	0.0421534	0.582744	0.677884	1.87572	0.312449	1.2768	0.677884
LOC115309002	FBgn0030239	Pgls	1.37096	0.609878	1.65659	0.896984	0.990418	1.27679	0.896984
LOC115308189	FBgn0039273	shams	0.706328	0.889747	0.970251	1.58269	0.798038	1.27647	0.970251
LOC115319206	#N/A	#N/A	0.672335	0.0353774	1.86796	0.68487	0.353856	1.27642	0.68487
LOC8039039	FBgn0267330	KdelR	1.92657	1.22792	1.20043	1.35222	1.57725	1.27632	1.20043
LOC8037835	FBgn0034049	bdg	1.59764	0.131391	1.79194	0.7599	0.864513	1.27592	0.7599
LOC8037267	#N/A	#N/A	1.12735	2.07058	1.10098	1.45063	1.59897	1.27581	1.10098
LOC8028489	#N/A	#N/A	0.213469	0.707412	0.751242	1.80005	0.46044	1.27565	0.751242
LOC120845787	FBgn0050259	CG30259	0.502214	0.619554	0.974121	1.57659	0.560884	1.27536	0.974121
LOC8053939	FBgn0035356	CG16986	0.165128	0.410933	1.61768	0.932855	0.288031	1.27527	0.932855
LOC8051739	FBgn0036749	CG7460	1.13016	0.0351184	1.31656	1.23374	0.582638	1.27515	1.23374
LOC8023544	FBgn0031703	Acsf2	0.0915954	0.535168	0.804654	1.74536	0.313382	1.275	0.804654
LOC8053765	FBgn0051151	wge	1.70445	0.427372	1.29921	1.25027	1.06591	1.27474	1.25027
LOC8032706	#N/A	#N/A	1.2493	1.85341	1.2488	1.30003	1.55135	1.27442	1.2488
LOC115311899	FBgn0004050	z	1.69648	2.17073	0.230335	2.31837	1.9336	1.27435	0.230335
LOC8032039	#N/A	#N/A	0.393382	1.71645	0.969441	1.57753	1.05492	1.27348	0.969441
LOC8031470	#N/A	#N/A	0.160145	0.8679	0.684428	1.86122	0.514023	1.27283	0.684428
LOC8042781	#N/A	#N/A	1.11984	0.388011	1.06666	1.47882	0.753925	1.27274	1.06666
LOC8053961	FBgn0000581	E(Pc)	0.832063	1.49715	1.45638	1.08852	1.16461	1.27245	1.08852
LOC8034312	#N/A	#N/A	0.566887	1.02728	1.54357	1.00132	0.797083	1.27245	1.00132
LOC8037947	FBgn0000527	e	0.252969	0.957621	1.3338	1.20999	0.605295	1.27189	1.20999
LOC8043605	FBgn0083967	Muted	0.914602	0.0480217	2.4681	0.0755501	0.481312	1.27182	0.0755501
LOC120838063	#N/A	#N/A	0.453692	0.295446	1.36792	1.17525	0.374569	1.27158	1.17525
LOC115328400	#N/A	#N/A	1.10774	0.349819	0.438362	2.10465	0.728781	1.27151	0.438362
LOC120846754	FBgn0265190	PIG-S	1.50663	0.0143221	2.02564	0.517355	0.760474	1.2715	0.517355
LOC115326524	FBgn0013772	Cyp6a8	0.788853	1.77942	1.01088	1.53125	1.28414	1.27107	1.01088
LOC121833539	FBgn0014179	gcm	0.144438	0.436116	1.12066	1.42135	0.290277	1.27101	1.12066
LOC115322204	FBgn0034166	CG6472	0.0410445	0.97535	1.62204	0.918473	0.508197	1.27026	0.918473
LOC8030680	FBgn0031975	Tg	0.695445	1.13021	1.41617	1.12387	0.912828	1.27002	1.12387
LOC8051552	FBgn0267796	Tmc	0.842967	1.94127	1.68483	0.854866	1.39212	1.26985	0.854866
LOC115310974	#N/A	#N/A	0.548321	0.387142	0.355305	2.18367	0.467732	1.26949	0.355305
LOC8053629	FBgn0027590	GstE12	1.63827	0.494402	1.44096	1.09743	1.06634	1.26919	1.09743
LOC8040909	#N/A	#N/A	1.78136	0.354597	2.47636	0.0617455	1.06798	1.26905	0.0617455
LOC8029689	FBgn0262560	wcd	0.638934	0.300422	0.933488	1.6042	0.469678	1.26884	0.933488
LOC8030715	FBgn0261274	Ero1L	0.629653	0.863882	1.58469	0.951908	0.746768	1.2683	0.951908
LOC8025889	FBgn0024841	Pcd	0.0678714	0.275749	1.79729	0.739166	0.17181	1.26823	0.739166
LOC8039815	FBgn0004103	Pp1-87B	0.493725	0.211146	2.21758	0.318027	0.352436	1.26781	0.318027
LOC8039474	FBgn0003415	skd	2.3263	1.18975	2.20837	0.326988	1.75803	1.26768	0.326988
LOC8032546	FBgn0039396	CCAP-R	0.962972	0.0723063	1.66478	0.870407	0.517639	1.26759	0.870407
LOC8029042	FBgn0034225	veil	0.282737	0.238734	0.0184124	2.51601	0.260736	1.26721	0.0184124
LOC8036083	#N/A	#N/A	1.71088	0.903403	0.926538	1.60578	1.30714	1.26616	0.926538
LOC8031085	#N/A	#N/A	0.305114	0.429422	2.08235	0.448806	0.367268	1.26558	0.448806
LOC115331023	#N/A	#N/A	0.381879	0.480842	1.68852	0.842573	0.43136	1.26555	0.842573
LOC8025642	FBgn0036411	Sox21a	0.830825	1.63729	1.89062	0.639501	1.23406	1.26506	0.639501
LOC120850822	#N/A	#N/A	0.930702	1.55952	2.1522	0.377485	1.24511	1.26484	0.377485
LOC8030719	FBgn0267488	Mcr	1.04889	0.647914	1.13734	1.39202	0.8484	1.26468	1.13734
LOC115316830	#N/A	#N/A	0.281116	1.48217	1.04049	1.48875	0.881644	1.26462	1.04049
LOC8025102	FBgn0266671	Sec6	0.523748	0.503929	2.36928	0.159668	0.513838	1.26447	0.159668
LOC8034786	FBgn0023179	amon	1.51517	1.49327	1.4539	1.07499	1.50422	1.26445	1.07499
LOC8030771	FBgn0036813	Atg3	0.187655	1.08615	1.82148	0.707146	0.636905	1.26431	0.707146
LOC121046550	#N/A	#N/A	0.511943	0.794282	1.03837	1.49022	0.653112	1.26429	1.03837
LOC8028190	#N/A	#N/A	0.100223	0.720789	1.74739	0.780835	0.410506	1.26411	0.780835
LOC115311827	FBgn0030240	CG2202	0.110597	0.469096	1.11411	1.41321	0.289847	1.26366	1.11411
LOC115327163	#N/A	#N/A	0.135869	0.807433	1.05474	1.47197	0.471651	1.26335	1.05474
LOC8040032	FBgn0029687	Vap33	2.16142	0.149237	1.33202	1.19453	1.15533	1.26328	1.19453
LOC8030316	#N/A	#N/A	0.711348	0.599911	1.32787	1.19855	0.65563	1.26321	1.19855
LOC120847544	#N/A	#N/A	0.644587	0.579219	1.69144	0.834934	0.611903	1.26318	0.834934
LOC8040934	FBgn0037687	CG8132	0.193786	1.00138	0.622548	1.9034	0.597585	1.26298	0.622548
LOC8025057	FBgn0039396	CCAP-R	0.0796679	0.733369	1.54934	0.975761	0.406518	1.26255	0.975761
LOC115329385	#N/A	#N/A	0.11735	1.3129	2.36598	0.15891	0.715125	1.26244	0.15891
LOC8040327	FBgn0040373	CG3038	1.06654	1.26302	1.19198	1.33258	1.16478	1.26228	1.19198
LOC8052623	#N/A	#N/A	0.216261	0.569264	0.734899	1.78877	0.392762	1.26184	0.734899
LOC115316502	FBgn0035388	CG2162	0.271768	0.496495	0.859586	1.66398	0.384132	1.26178	0.859586
LOC121047723	#N/A	#N/A	0.233907	0.610285	2.21609	0.306317	0.422096	1.2612	0.306317
LOC8024230	#N/A	#N/A	0.33533	0.0463901	1.08978	1.43261	0.19086	1.26119	1.08978
LOC115308596	#N/A	#N/A	1.64159	0.572709	0.89086	1.62989	1.10715	1.26038	0.89086
LOC8043997	FBgn0017581	Lk6	0.805153	1.36139	1.85974	0.660628	1.08327	1.26019	0.660628
LOC115331434	#N/A	#N/A	0.455374	0.658447	1.20773	1.31228	0.55691	1.26001	1.20773
LOC115331639	FBgn0016794	dos	2.09635	2.40329	0.688437	1.8315	2.24982	1.25997	0.688437
LOC121835572	FBgn0000150	awd	1.91542	1.30302	1.43167	1.08797	1.60922	1.25982	1.08797
LOC8040551	FBgn0034972	CG10339	1.75012	0.905983	0.822925	1.69527	1.32805	1.2591	0.822925
LOC8035314	FBgn0004643	Zw10	0.466088	0.222987	1.68085	0.836958	0.344537	1.25891	0.836958
LOC8035464	#N/A	#N/A	0.269105	0.688289	0.0837461	2.43395	0.478697	1.25885	0.0837461
LOC115313296	FBgn0016715	Reg-2	0.163448	0.90953	0.756317	1.76088	0.536489	1.2586	0.756317
LOC8035096	FBgn0030641	CG6299	0.0185756	1.24652	1.72143	0.795554	0.632546	1.25849	0.795554
LOC115326762	FBgn0023023	CRMP	1.32064	0.781727	1.78662	0.730277	1.05119	1.25845	0.730277
LOC120841031	#N/A	#N/A	1.86382	0.541589	2.08262	0.434235	1.2027	1.25843	0.434235
LOC8050881	FBgn0030641	CG6299	0.430076	0.40749	1.08818	1.42672	0.418783	1.25745	1.08818
LOC115312803	#N/A	#N/A	0.165611	1.44032	0.340683	2.17349	0.802966	1.25709	0.340683
LOC8023348	#N/A	#N/A	0.575543	1.01307	1.27972	1.23333	0.794307	1.25653	1.23333
LOC8028428	FBgn0031703	Acsf2	1.1555	0.959042	1.46637	1.04598	1.05727	1.25617	1.04598
LOC8026858	FBgn0031495	GABPI	1.12748	0.416563	1.40297	1.10921	0.772023	1.25609	1.10921
LOC8023965	FBgn0034614	CG9752	0.63882	0.282538	1.44743	1.06432	0.460679	1.25587	1.06432
LOC120847950	FBgn0004852	Ac76E	1.37893	0.600603	1.33243	1.17925	0.989765	1.25584	1.17925
LOC8034179	#N/A	#N/A	0.34442	1.20889	1.70113	0.810341	0.776656	1.25573	0.810341
LOC115316523	FBgn0038194	Cyp6d5	2.2086	0.568475	0.287216	2.22421	1.38854	1.25572	0.287216
LOC8025722	FBgn0031436	ND-B17.2	1.12829	1.16087	1.14351	1.36622	1.14458	1.25487	1.14351
LOC115324217	#N/A	#N/A	0.477804	0.507924	1.36461	1.14458	0.492864	1.25459	1.14458
LOC115331923	FBgn0264598	PsGEF	0.384176	0.783623	1.72225	0.784336	0.5839	1.25329	0.784336
LOC115324594	FBgn0031322	CG5001	2.1674	0.497873	0.639501	1.86704	1.33263	1.25327	0.639501
LOC115309581	FBgn0033079	Fmo-2	0.873576	0.225147	1.05413	1.45219	0.549362	1.25316	1.05413
LOC115322987	#N/A	#N/A	2.46797	3.08099	0.976418	1.52937	2.77448	1.25289	0.976418
LOC115310232	#N/A	#N/A	0.449319	0.881835	1.50882	0.996927	0.665577	1.25287	0.996927
LOC8039792	FBgn0032479	CG16974	0.0983728	1.55503	1.19063	1.31477	0.826704	1.2527	1.19063
LOC8029806	#N/A	#N/A	1.15502	0.719217	1.0737	1.43119	0.937118	1.25245	1.0737
LOC8036048	FBgn0265192	Snp	0.132179	0.768378	1.33243	1.17234	0.450278	1.25239	1.17234
LOC8042903	FBgn0261458	capt	1.65406	0.205965	1.35996	1.14439	0.930012	1.25217	1.14439
LOC8038374	FBgn0284436	CCT8	2.34465	0.858613	1.78021	0.723745	1.60163	1.25198	0.723745
LOC120840048	#N/A	#N/A	0.414156	0.0911559	1.28171	1.22178	0.252656	1.25175	1.22178
LOC8026195	FBgn0032101	CG9586	1.3568	0.0626326	2.08856	0.414788	0.709718	1.25167	0.414788
LOC8033440	FBgn0263512	Vsx2	0.122001	0.765559	2.27165	0.230401	0.44378	1.25103	0.230401
LOC8039649	FBgn0020306	dom	0.0681507	0.625325	1.53416	0.967422	0.346738	1.25079	0.967422
LOC8024614	FBgn0015477	Rme-8	1.22352	0.798712	1.18197	1.31763	1.01111	1.2498	1.18197
LOC8043565	FBgn0051549	CG31549	1.01558	2.22777	1.56393	0.935542	1.62168	1.24974	0.935542
LOC120848911	#N/A	#N/A	0.0531451	2.5607	0.709787	1.78923	1.30692	1.24951	0.709787
LOC121835437	#N/A	#N/A	0.0250372	0.226953	1.02056	1.47761	0.125995	1.24908	1.02056
LOC8039894	FBgn0039668	Trc8	0.224499	0.772859	1.8616	0.636219	0.498679	1.24891	0.636219
LOC8053820	FBgn0283500	Sac1	1.01976	1.70803	1.53416	0.963092	1.3639	1.24862	0.963092
LOC8032965	FBgn0086472	RpS25	0.23948	0.0457382	1.1409	1.35631	0.142609	1.2486	1.1409
LOC8051952	#N/A	#N/A	0.439579	0.895308	1.16856	1.32862	0.667444	1.24859	1.16856
LOC8042664	#N/A	#N/A	1.51956	0.828625	1.0151	1.48203	1.17409	1.24856	1.0151
LOC8032483	FBgn0051852	Tap42	0.121777	1.02546	1.28518	1.2119	0.573617	1.24854	1.2119
LOC8036017	FBgn0010434	cora	0.153762	2.03873	0.974121	1.52252	1.09625	1.24832	0.974121
LOC8023239	FBgn0032785	CG10026	0.860089	0.627438	1.13805	1.35741	0.743764	1.24773	1.13805
LOC8052983	FBgn0033309	Lnpk	0.994819	0.750948	1.42047	1.07444	0.872884	1.24745	1.07444
LOC120846994	#N/A	#N/A	0.419223	0.565447	1.69884	0.795961	0.492335	1.2474	0.795961
LOC115321005	#N/A	#N/A	1.73436	2.08458	0.768811	1.72476	1.90947	1.24678	0.768811
LOC8028840	FBgn0038257	smp-30	0.083446	0.361371	0.917969	1.57551	0.222409	1.24674	0.917969
LOC8034042	FBgn0260499	qvr	1.23195	0.795826	1.05103	1.44128	1.01389	1.24616	1.05103
LOC8037425	FBgn0038385	Fbxl7	1.70165	0.713768	0.617263	1.87481	1.20771	1.24604	0.617263
LOC8025063	FBgn0037465	CG1105	1.08939	3.18098	0.671213	1.82085	2.13518	1.24603	0.671213
LOC8036288	FBgn0004832	Xpac	0.0380571	0.658111	0.447563	2.04371	0.348084	1.24564	0.447563
LOC8025482	FBgn0032420	CG6583	0.237314	1.29973	1.04744	1.44132	0.768521	1.24438	1.04744
LOC8026323	FBgn0052485	CG32485	0.244178	0.978935	1.74441	0.744052	0.611557	1.24423	0.744052
LOC8031655	FBgn0035980	mRRF1	0.341035	0.934122	1.91653	0.571752	0.637578	1.24414	0.571752
LOC8028545	FBgn0266284	Ns3	0.80482	1.05456	1.02454	1.46345	0.929688	1.244	1.02454
LOC8040008	FBgn0261004	asl	1.70868	0.297432	2.10461	0.382874	1.00305	1.24374	0.382874
LOC8051881	FBgn0026090	Lamtor5	2.4127	0.167932	0.955539	1.53171	1.29032	1.24363	0.955539
LOC121836016	#N/A	#N/A	1.26694	0.706262	0.864772	1.62222	0.986601	1.2435	0.864772
LOC8035216	FBgn0020379	Rfx	2.35836	0.702349	1.0807	1.40594	1.53035	1.24332	1.0807
LOC8051347	FBgn0040324	Ephrin	1.88776	1.00303	0.622366	1.86369	1.4454	1.24303	0.622366
LOC8023756	FBgn0036170	CG11714	1.0191	0.864359	1.1409	1.34339	0.941728	1.24215	1.1409
LOC8053561	#N/A	#N/A	0.660628	0.893911	1.83947	0.644108	0.77727	1.24179	0.644108
LOC8028760	#N/A	#N/A	1.23287	1.48254	1.66902	0.814458	1.3577	1.24174	0.814458
LOC8025304	FBgn0031012	CG8051	0.0354622	0.12697	1.17021	1.31269	0.0812162	1.24145	1.17021
LOC120838629	FBgn0029667	Gas8	0.581135	0.500794	1.35736	1.12509	0.540965	1.24122	1.12509
LOC8043918	FBgn0063649	CG6006	0.185792	0.847742	0.748362	1.73393	0.516767	1.24115	0.748362
LOC115323808	FBgn0029929	CG4593	1.70084	1.15048	0.794282	1.68677	1.42566	1.24052	0.794282
LOC120846650	#N/A	#N/A	0.266722	0.381711	1.20045	1.28045	0.324217	1.24045	1.20045
LOC115324216	#N/A	#N/A	0.716654	0.57427	2.25105	0.229678	0.645462	1.24037	0.229678
LOC120849344	#N/A	#N/A	0.506612	0.633558	1.234	1.24663	0.570085	1.24032	1.234
LOC8040965	FBgn0029950	rumpel	1.25869	1.18579	0.232518	2.24807	1.22224	1.24029	0.232518
LOC120842237	FBgn0031150	bves	0.794498	0.273273	1.13247	1.34703	0.533885	1.23975	1.13247
LOC8024882	FBgn0031702	fusl	0.206566	1.31589	1.27972	1.19976	0.761228	1.23974	1.19976
LOC8034618	FBgn0287183	l(3)80Fg	0.961102	0.586214	1.1635	1.31594	0.773658	1.23972	1.1635
LOC120844620	#N/A	#N/A	0.0466028	0.263611	1.71726	0.761377	0.155107	1.23932	0.761377
LOC115315119	#N/A	#N/A	0.681206	0.986278	1.52279	0.955735	0.833742	1.23926	0.955735
LOC8034098	FBgn0035204	Nt5a	1.75262	1.28218	0.850719	1.62773	1.5174	1.23923	0.850719
LOC115315011	FBgn0037696	GstZ1	0.843966	1.17273	1.66659	0.811296	1.00835	1.23894	0.811296
LOC115314960	FBgn0262534	CG43088	0.923724	1.26632	1.12073	1.35678	1.09502	1.23876	1.12073
LOC8040702	FBgn0041096	rols	0.0252857	1.03695	1.57434	0.903055	0.53112	1.2387	0.903055
LOC115329209	FBgn0027497	Madm	2.03848	0.108753	1.54934	0.926795	1.07362	1.23807	0.926795
LOC8033193	#N/A	#N/A	0.308742	1.13997	0.801205	1.67469	0.724355	1.23795	0.801205
LOC115319928	#N/A	#N/A	0.0626526	0.569748	0.828274	1.64755	0.3162	1.23791	0.828274
LOC8023759	FBgn0032341	Reps	1.03261	0.509031	1.37237	1.1031	0.770819	1.23774	1.1031
LOC121836028	FBgn0036698	CG7724	0.128083	1.71411	1.70708	0.767945	0.921094	1.23751	0.767945
LOC120836346	FBgn0039923	MED26	1.6642	0.991102	0.975966	1.49824	1.32765	1.2371	0.975966
LOC8034828	FBgn0031668	CG31917	1.07644	0.21092	0.139566	2.33436	0.64368	1.23696	0.139566
LOC121835559	FBgn0260484	HIP	1.16777	0.7498	0.609701	1.8642	0.958783	1.23695	0.609701
LOC8050940	#N/A	#N/A	0.467488	1.63684	0.160729	2.31259	1.05216	1.23666	0.160729
LOC8040322	FBgn0032715	CG17597	0.107332	1.72988	1.29032	1.18251	0.918606	1.23642	1.18251
LOC8052988	FBgn0011217	eff	1.14016	0.985521	1.11026	1.36189	1.06284	1.23608	1.11026
LOC115326785	FBgn0004647	N	1.54371	1.60478	1.94954	0.522199	1.57424	1.23587	0.522199
LOC8029135	#N/A	#N/A	0.452262	0.165885	1.55939	0.912077	0.309073	1.23573	0.912077
LOC8035747	FBgn0263241	Mocs1	0.839892	1.85714	0.364577	2.10657	1.34852	1.23557	0.364577
LOC120836157	#N/A	#N/A	1.08478	0.915459	1.69808	0.772653	1.00012	1.23537	0.772653
LOC8041401	FBgn0036202	loaf	0.946614	1.95727	1.62984	0.840523	1.45194	1.23518	0.840523
LOC8027393	FBgn0000042	Act5C	0.443613	1.72547	0.609878	1.8599	1.08454	1.23489	0.609878
LOC8041560	FBgn0037141	PolH	1.54371	1.11868	1.39514	1.07415	1.3312	1.23464	1.07415
LOC8031804	FBgn0034578	CG15653	2.10645	2.35918	1.42457	1.04443	2.23281	1.2345	1.04443
LOC115321780	#N/A	#N/A	0.0114901	0.295558	1.56177	0.906999	0.153524	1.23439	0.906999
LOC8053772	FBgn0086372	lap	0.862583	1.72338	1.30835	1.15939	1.29298	1.23387	1.15939
LOC8024684	FBgn0033241	CG2915	1.01091	0.257605	1.54477	0.922596	0.634258	1.23369	0.922596
LOC8050448	#N/A	#N/A	0.563186	0.329801	0.515202	1.95055	0.446493	1.23288	0.515202
LOC120839194	FBgn0031893	MICU1	0.700929	3.3446	0.688161	1.77687	2.02277	1.23251	0.688161
LOC8025858	#N/A	#N/A	2.09727	1.25876	2.20532	0.258447	1.67802	1.23189	0.258447
LOC8024769	FBgn0050499	Rpe	0.932408	0.0529782	1.82687	0.636369	0.492693	1.23162	0.636369
LOC120843951	FBgn0038047	CG5245	0.936366	1.22678	1.30484	1.1584	1.08158	1.23162	1.1584
LOC121835019	#N/A	#N/A	0.565942	0.790619	1.23951	1.22367	0.678281	1.23159	1.22367
LOC115311751	FBgn0030684	CG8260	2.05235	2.42172	0.847009	1.61579	2.23703	1.2314	0.847009
LOC120846131	#N/A	#N/A	0.314778	0.656414	0.572206	1.88995	0.485596	1.23108	0.572206
LOC8026531	FBgn0261928	CG42795	0.761628	0.9897	0.347261	2.11477	0.875664	1.23102	0.347261
LOC115315080	FBgn0036198	crim	0.832476	0.75466	0.811859	1.65008	0.793568	1.23097	0.811859
LOC8043621	#N/A	#N/A	0.717197	1.14585	0.811859	1.65008	0.931521	1.23097	0.811859
LOC8027799	FBgn0033159	Dscam1	0.0694126	1.52384	1.29377	1.16782	0.796624	1.23079	1.16782
LOC120849022	FBgn0002521	pho	0.854741	1.1147	1.44881	1.01038	0.984721	1.22959	1.01038
LOC8038245	FBgn0028897	CG4935	0.602581	0.221292	1.15893	1.29906	0.411937	1.229	1.15893
LOC8043965	FBgn0029093	cathD	0.228596	0.593715	1.79452	0.662181	0.411156	1.22835	0.662181
LOC120849943	FBgn0037633	CG9839	0.0830147	0.0864139	2.03984	0.416858	0.0847143	1.22835	0.416858
LOC8034161	FBgn0259994	OtopLa	0.610568	2.09252	1.41628	1.03929	1.35154	1.22778	1.03929
LOC8032037	FBgn0052066	CG32066	1.242	1.69711	1.87752	0.575592	1.46956	1.22656	0.575592
LOC8050898	FBgn0033491	CG18011	1.82215	1.45246	1.83696	0.615485	1.6373	1.22622	0.615485
LOC8040490	FBgn0011573	Cdc37	0.650024	1.30491	1.73025	0.722185	0.977468	1.22622	0.722185
LOC115332502	#N/A	#N/A	0.184874	0.356745	0.814996	1.63686	0.270809	1.22593	0.814996
LOC8030452	#N/A	#N/A	0.666049	1.14387	1.39843	1.05338	0.904959	1.2259	1.05338
LOC8041851	FBgn0034543	galla-1	1.88068	0.992551	1.73046	0.721246	1.43661	1.22586	0.721246
LOC8040338	FBgn0037044	Pdss2	0.518658	3.96738	1.32136	1.13028	2.24302	1.22582	1.13028
LOC115327909	#N/A	#N/A	0.485293	1.39927	0.324121	2.12673	0.94228	1.22542	0.324121
LOC8034712	#N/A	#N/A	0.338433	0.671886	1.36354	1.08706	0.505159	1.2253	1.08706
LOC8051433	FBgn0033916	Usp20-33	1.33432	0.490569	1.34538	1.10448	0.912442	1.22493	1.10448
LOC8037688	FBgn0003079	Raf	1.44455	1.25598	0.917969	1.53171	1.35027	1.22484	0.917969
LOC120841457	FBgn0259824	Hip14	0.130745	0.0145196	2.18789	0.261743	0.0726322	1.22482	0.261743
LOC8039247	FBgn0050410	Rpi	0.787493	0.800409	1.04596	1.40246	0.793951	1.22421	1.04596
LOC115318379	FBgn0021796	mTor	0.189815	2.08297	0.910519	1.53661	1.13639	1.22357	0.910519
LOC8026608	FBgn0035538	DopEcR	2.09205	1.42007	1.42259	1.02434	1.75606	1.22347	1.02434
LOC121834729	FBgn0027794	Lrpprc2	0.109579	0.310487	0.988176	1.45783	0.210033	1.22301	0.988176
LOC120841168	#N/A	#N/A	0.19365	1.28579	0.969481	1.47642	0.739719	1.22295	0.969481
LOC120849030	#N/A	#N/A	0.695445	1.05356	1.96525	0.480356	0.874504	1.2228	0.480356
LOC120842243	#N/A	#N/A	1.57672	0.919374	0.758728	1.68662	1.24805	1.22267	0.758728
LOC8033423	FBgn0052187	CG32187	0.818929	1.96944	1.22605	1.21921	1.39418	1.22263	1.21921
LOC115324250	FBgn0040305	MTF-1	0.196454	0.951364	0.938397	1.50671	0.573909	1.22255	0.938397
LOC115325764	#N/A	#N/A	0.236325	2.82376	1.58293	0.86176	1.53004	1.22234	0.86176
LOC8030972	FBgn0037835	CG14687	0.529193	1.69971	1.44573	0.998656	1.11445	1.22219	0.998656
LOC8034809	FBgn0260392	CG42518	0.671967	0.398038	1.50813	0.935729	0.535002	1.22193	0.935729
LOC120839854	#N/A	#N/A	1.18521	0.920964	1.33202	1.11164	1.05309	1.22183	1.11164
LOC8031391	FBgn0013733	shot	0.0303186	0.46847	0.801921	1.64167	0.249394	1.22179	0.801921
LOC120838994	FBgn0010414	SerT	0.605216	0.488317	1.54934	0.894047	0.546766	1.22169	0.894047
LOC120844881	#N/A	#N/A	0.701016	1.02942	0.946422	1.49663	0.865216	1.22153	0.946422
LOC8038600	FBgn0035146	CG13893	0.111837	1.29325	0.934084	1.50639	0.702543	1.22024	0.934084
LOC115311429	FBgn0039829	CG15561	0.152995	1.0202	1.04709	1.39334	0.586598	1.22021	1.04709
LOC120835953	FBgn0027094	AlaRS	1.73436	2.03892	0.972161	1.46802	1.88664	1.22009	0.972161
LOC120849585	FBgn0050106	CCHa1-R	0.321381	1.20752	0.758205	1.68112	0.764453	1.21966	0.758205
LOC8035894	FBgn0052250	PMP34	0.387799	0.784415	1.16477	1.27433	0.586107	1.21955	1.16477
LOC8024862	FBgn0266084	Fhos	0.851397	0.393511	2.20258	0.235921	0.622454	1.21925	0.235921
LOC8039069	#N/A	#N/A	0.858393	1.11063	0.949852	1.48645	0.984512	1.21815	0.949852
LOC8033234	FBgn0250823	gish	1.08752	0.980095	0.876312	1.55917	1.03381	1.21774	0.876312
LOC115318116	FBgn0005624	Psc	0.872766	0.88015	1.51279	0.922596	0.876458	1.21769	0.922596
LOC115318711	#N/A	#N/A	0.732547	2.81528	0.777622	1.65764	1.77391	1.21763	0.777622
LOC8038096	FBgn0032956	Cul2	0.301169	3.30427	1.52273	0.912148	1.80272	1.21744	0.912148
LOC8023218	#N/A	#N/A	1.0583	1.06386	1.10302	1.33052	1.06108	1.21677	1.10302
LOC8053018	FBgn0033845	mars	1.19351	0.0597974	1.48091	0.951986	0.626653	1.21645	0.951986
LOC8024807	FBgn0031107	HERC2	1.37906	2.09968	1.68655	0.746274	1.73937	1.21641	0.746274
LOC8029692	FBgn0259145	CG42260	1.92548	1.73374	1.6341	0.797403	1.82961	1.21575	0.797403
LOC8029710	FBgn0031544	CG17593	1.0027	0.568636	1.4675	0.96389	0.785669	1.2157	0.96389
LOC121835800	FBgn0027091	CysRS	1.3832	0.715547	0.891706	1.5388	1.04937	1.21525	0.891706
LOC121833298	#N/A	#N/A	0.161025	0.368445	0.796369	1.63404	0.264735	1.21521	0.796369
LOC115329103	FBgn0017414	cag	0.128544	0.227172	0.737739	1.69248	0.177858	1.21511	0.737739
LOC8041958	FBgn0026378	Rep	0.855052	0.930998	0.993834	1.43625	0.893025	1.21504	0.993834
LOC8029284	FBgn0016694	Pdp1	0.540985	1.50809	0.682731	1.74683	1.02454	1.21478	0.682731
LOC8024189	FBgn0051635	CG31635	1.96843	2.07618	1.00278	1.42619	2.0223	1.21449	1.00278
LOC8053221	FBgn0004430	LysS	0.156474	3.08389	1.16994	1.25782	1.62018	1.21388	1.16994
LOC8052335	FBgn0030447	CG2200	0.0659613	0.333136	0.624647	1.80209	0.199549	1.21337	0.624647
LOC115327660	FBgn0005775	Con	0.529928	0.931109	1.77335	0.653041	0.730519	1.21319	0.653041
LOC120842241	#N/A	#N/A	1.25881	0.838153	1.70364	0.722689	1.04848	1.21317	0.722689
LOC8042656	#N/A	#N/A	1.31294	0.823533	1.11701	1.30906	1.06824	1.21304	1.11701
LOC115317319	#N/A	#N/A	0.816275	0.0518757	1.98138	0.44441	0.434075	1.2129	0.44441
LOC8033285	FBgn0031213	galectin	0.524184	0.707633	1.0401	1.3854	0.615908	1.21275	1.0401
LOC120845248	#N/A	#N/A	0.587976	1.73023	0.680478	1.744	1.1591	1.21224	0.680478
LOC115316178	#N/A	#N/A	0.990422	2.27751	0.77142	1.65253	1.63396	1.21198	0.77142
LOC8041922	#N/A	#N/A	0.222341	1.09036	0.711125	1.71191	0.65635	1.21152	0.711125
LOC8034124	FBgn0053096	CG33096	1.27219	1.50593	0.147294	2.27545	1.38906	1.21137	0.147294
LOC8052611	FBgn0000533	ea	0.881537	1.51617	0.802664	1.61997	1.19885	1.21132	0.802664
LOC8036328	FBgn0033365	CG8170	0.405331	2.52551	1.39923	1.02247	1.46542	1.21085	1.02247
LOC8039200	FBgn0005198	gig	0.55278	0.192012	0.950007	1.47133	0.372396	1.21067	0.950007
LOC8050887	FBgn0262562	CG43102	0.311634	0.0899255	2.00967	0.411571	0.20078	1.21062	0.411571
LOC115330845	FBgn0050272	MFS1	0.123748	0.954247	1.01424	1.40673	0.538997	1.21048	1.01424
LOC8035877	FBgn0016978	snRNP-U1-70K	0.405055	1.24358	0.361501	2.05897	0.824316	1.21024	0.361501
LOC121837835	#N/A	#N/A	0.381439	0.671478	1.82154	0.598875	0.526459	1.21021	0.598875
LOC8041866	FBgn0038771	CG4390	0.668856	0.648803	1.32274	1.0976	0.65883	1.21017	1.0976
LOC8029027	FBgn0037182	ArfGAP3	1.74136	1.5762	1.3338	1.08629	1.65878	1.21004	1.08629
LOC8032834	FBgn0024947	NTPase	0.0699327	1.06401	1.56018	0.859209	0.566971	1.20969	0.859209
LOC8033366	FBgn0027359	Tim8	1.34864	0.741722	1.74086	0.677863	1.04518	1.20936	0.677863
LOC120850191	FBgn0039946	ATbp	0.382486	1.15048	0.836302	1.58168	0.766484	1.20899	0.836302
LOC121046295	#N/A	#N/A	1.73436	1.07791	1.43983	0.976254	1.40614	1.20804	0.976254
LOC120842502	#N/A	#N/A	1.10326	1.45314	2.10805	0.308	1.2782	1.20802	0.308
LOC120836359	FBgn0025352	Mtpbeta	0.272337	0.548905	1.25573	1.15994	0.410621	1.20783	1.15994
LOC8026591	FBgn0034083	lbk	0.707943	0.228861	1.89524	0.520209	0.468402	1.20772	0.520209
LOC8052758	FBgn0031865	Nha1	0.519792	0.166553	1.33318	1.08222	0.343173	1.2077	1.08222
LOC115332006	#N/A	#N/A	0.229406	0.83357	0.701234	1.71395	0.531488	1.20759	0.701234
LOC8040623	FBgn0034519	BORCS7	0.689137	0.689116	1.74408	0.670724	0.689126	1.2074	0.670724
LOC8026453	FBgn0004650	fs(1)N	1.08722	1.21209	1.09522	1.31903	1.14965	1.20712	1.09522
LOC121836293	#N/A	#N/A	0.303906	0.655156	1.01466	1.39944	0.479531	1.20705	1.01466
LOC120850182	#N/A	#N/A	1.93607	0.700602	1.03779	1.37576	1.31833	1.20678	1.03779
LOC8052109	FBgn0028554	x16	1.8122	1.00303	1.22779	1.18556	1.40762	1.20667	1.18556
LOC8036534	#N/A	#N/A	0.596211	1.60277	0.677533	1.73573	1.09949	1.20663	0.677533
LOC115324449	#N/A	#N/A	0.297638	1.71731	0.19787	2.21535	1.00747	1.20661	0.19787
LOC8023671	FBgn0263855	BubR1	1.57086	0.846002	1.96968	0.443203	1.20843	1.20644	0.443203
LOC8027843	FBgn0029690	CG6414	1.87785	0.766319	1.43663	0.975473	1.32208	1.20605	0.975473
LOC121837283	FBgn0264006	dysc	0.304378	0.553261	1.54601	0.865791	0.42882	1.2059	0.865791
LOC8041987	FBgn0037632	CCT7	2.36179	2.53997	1.22605	1.18556	2.45088	1.2058	1.18556
LOC115312058	#N/A	#N/A	1.03399	0.27661	1.47722	0.933152	0.6553	1.20518	0.933152
LOC120838652	FBgn0039132	AP-1sigma	2.2517	0.775415	1.20358	1.20643	1.51356	1.20501	1.20358
LOC8027394	FBgn0003721	Tm1	0.0878896	0.800135	1.46758	0.94203	0.444012	1.2048	0.94203
LOC115312541	FBgn0013275	Hsp70Aa	1.96537	0.592949	1.68882	0.720287	1.27916	1.20455	0.720287
LOC8030156	FBgn0031161	CG15445	1.65125	0.25888	1.4162	0.992807	0.955064	1.2045	0.992807
LOC120847731	#N/A	#N/A	0.100623	0.591828	0.696782	1.71209	0.346225	1.20443	0.696782
LOC8023813	FBgn0086711	mol	0.0562137	0.165827	0.697561	1.71063	0.111021	1.2041	0.697561
LOC115317956	#N/A	#N/A	0.732547	1.24577	0.770958	1.6372	0.989157	1.20408	0.770958
LOC8040410	FBgn0036496	cocoon	2.25046	1.4986	1.0807	1.32709	1.87453	1.2039	1.0807
LOC8053251	FBgn0067628	CG33331	1.77101	0.317295	0.630691	1.77573	1.04415	1.20321	0.630691
LOC8033649	#N/A	#N/A	0.369735	0.0908292	1.79108	0.615181	0.230282	1.20313	0.615181
LOC120846862	FBgn0036510	SCCRO	1.55727	2.78616	0.815223	1.59093	2.17172	1.20308	0.815223
LOC115316932	FBgn0267002	unc-104	0.109674	0.620423	0.524925	1.88094	0.365048	1.20293	0.524925
LOC8028320	FBgn0050344	CG30344	1.63333	0.71079	1.18609	1.21921	1.17206	1.20265	1.18609
LOC8030343	FBgn0266186	Vamp7	1.1255	0.76973	0.949852	1.45492	0.947615	1.20238	0.949852
LOC8025287	FBgn0044020	Roc2	1.11375	1.78131	1.56346	0.840884	1.44753	1.20217	0.840884
LOC8035086	FBgn0083141	Spn28B	0.180357	0.506793	1.26047	1.14336	0.343575	1.20191	1.14336
LOC8031823	FBgn0019637	Atu	1.22328	0.237757	1.0664	1.33742	0.730517	1.20191	1.0664
LOC115320255	#N/A	#N/A	0.877915	1.79899	1.29311	1.1103	1.33845	1.20171	1.1103
LOC8031422	#N/A	#N/A	0.38168	1.2612	1.98276	0.420285	0.821438	1.20152	0.420285
LOC8036863	FBgn0051251	CG31251	0.286165	1.38249	0.685627	1.71611	0.834326	1.20087	0.685627
LOC8033111	FBgn0067783	DPCoAC	1.76175	0.828654	0.814458	1.58722	1.2952	1.20084	0.814458
LOC8038191	FBgn0040985	osi	0.683149	0.18122	1.77201	0.629616	0.432185	1.20081	0.629616
LOC8026095	FBgn0000273	Pka-C1	0.0419716	1.91346	1.34901	1.05188	0.977717	1.20044	1.05188
LOC8024168	FBgn0030790	CG4768	0.0748324	2.39981	0.521765	1.87893	1.23732	1.20035	0.521765
LOC115325010	#N/A	#N/A	2.18384	1.6489	2.2598	0.140766	1.91637	1.20028	0.140766
LOC120845775	FBgn0038256	CG7530	1.08367	0.0838409	2.04326	0.357288	0.583757	1.20027	0.357288
LOC121046365	#N/A	#N/A	0.719513	0.793147	1.24522	1.1549	0.75633	1.20006	1.1549
LOC8039636	FBgn0052260	CG32260	0.933264	0.554738	0.936441	1.46362	0.744001	1.20003	0.936441
LOC115320517	#N/A	#N/A	0.88243	0.533904	1.06679	1.33323	0.708167	1.20001	1.06679
LOC8034048	#N/A	#N/A	0.0876876	0.850381	0.418198	1.98155	0.469034	1.19987	0.418198
LOC115311396	FBgn0037547	CG7910	0.148448	0.12928	1.40918	0.990507	0.138864	1.19984	0.990507
LOC121045895	FBgn0030398	Cpr11B	0.805902	0.908439	0.753378	1.64606	0.85717	1.19972	0.753378
LOC120840629	#N/A	#N/A	0.517341	0.667198	0.930887	1.46783	0.592269	1.19936	0.930887
LOC115313396	#N/A	#N/A	0.329754	0.850319	1.5691	0.829562	0.590037	1.19933	0.829562
LOC8035628	FBgn0013531	MED20	1.37801	0.870665	1.77539	0.622785	1.12434	1.19909	0.622785
LOC8032474	FBgn0040372	G9a	0.834696	1.44664	0.718512	1.67917	1.14067	1.19884	0.718512
LOC8032392	#N/A	#N/A	0.519102	2.24248	1.8769	0.519461	1.38079	1.19818	0.519461
LOC8053123	FBgn0029715	CG11444	1.13118	0.30999	0.282937	2.11323	0.720585	1.19808	0.282937
LOC8051626	FBgn0033629	Tsp47F	0.282787	1.1647	1.00038	1.39426	0.723745	1.19732	1.00038
LOC8029188	#N/A	#N/A	0.327302	1.37275	1.89592	0.498407	0.850024	1.19716	0.498407
LOC8042917	FBgn0030878	CG6769	0.0905617	0.810762	1.09522	1.29906	0.450662	1.19714	1.09522
LOC8043048	#N/A	#N/A	0.377206	1.01625	0.388691	2.00514	0.696729	1.19691	0.388691
LOC120843721	#N/A	#N/A	1.32401	0.346112	2.27442	0.118678	0.835062	1.19655	0.118678
LOC8053677	FBgn0038429	CG14882	0.207699	1.32132	0.811859	1.58119	0.764509	1.19652	0.811859
LOC115313145	FBgn0026317	Tsc1	1.87267	0.658427	1.51783	0.874779	1.26555	1.1963	0.874779
LOC115330264	FBgn0038630	Tssk	1.13016	1.28602	0.849305	1.54301	1.20809	1.19616	0.849305
LOC121835746	#N/A	#N/A	0.121789	0.729181	1.51571	0.876508	0.425485	1.19611	0.876508
LOC115312026	#N/A	#N/A	1.51365	0.672355	1.53697	0.855021	1.093	1.196	0.855021
LOC120848549	FBgn0003124	polo	1.70868	1.9197	0.460385	1.93059	1.81419	1.19549	0.460385
LOC8051264	#N/A	#N/A	0.464529	1.11327	2.01622	0.373855	0.788901	1.19504	0.373855
LOC8025353	FBgn0035689	CG7376	0.432198	0.766674	1.37825	1.01073	0.599436	1.19449	1.01073
LOC121048362	#N/A	#N/A	0.525565	0.38505	0.847498	1.54139	0.455308	1.19444	0.847498
LOC120837348	#N/A	#N/A	1.58051	0.570474	0.730744	1.6574	1.07549	1.19407	0.730744
LOC8027434	FBgn0036372	Abp1	1.73436	0.887898	1.23951	1.14822	1.31113	1.19387	1.14822
LOC120839904	FBgn0259821	CG42402	1.86668	0.19486	1.78888	0.598169	1.03077	1.19352	0.598169
LOC8026178	FBgn0050011	gem	0.567528	0.439197	1.53028	0.855768	0.503362	1.19302	0.855768
LOC8036938	#N/A	#N/A	1.45372	0.977695	1.13475	1.24987	1.21571	1.19231	1.13475
LOC120839840	#N/A	#N/A	0.594261	1.36971	0.474243	1.91031	0.981988	1.19227	0.474243
LOC8030773	#N/A	#N/A	0.951325	1.52045	1.44264	0.941802	1.23589	1.19222	0.941802
LOC115315464	FBgn0001149	GstD1	0.455151	1.12442	1.25238	1.1316	0.789784	1.19199	1.1316
LOC120840954	#N/A	#N/A	0.455015	0.348034	1.02311	1.36073	0.401524	1.19192	1.02311
LOC8052467	FBgn0030731	Mfe2	0.104356	0.308335	0.993662	1.38895	0.206346	1.1913	0.993662
LOC115308173	FBgn0030884	CG6847	0.358675	0.541438	1.0887	1.29242	0.450056	1.19056	1.0887
LOC8040029	#N/A	#N/A	0.272963	1.73433	0.641494	1.73962	1.00365	1.19056	0.641494
LOC120847440	#N/A	#N/A	1.12198	1.30443	0.628951	1.75186	1.21321	1.1904	0.628951
LOC8030131	FBgn0034997	CG3376	1.10535	0.151423	0.428804	1.95078	0.628387	1.18979	0.428804
LOC8038201	FBgn0038805	TFAM	0.152489	0.396282	0.500505	1.87893	0.274386	1.18972	0.500505
LOC115310969	#N/A	#N/A	0.192458	1.28929	1.17123	1.20817	0.740874	1.1897	1.17123
LOC8050901	FBgn0038858	CG5793	0.789976	0.365815	1.45705	0.922341	0.577895	1.1897	0.922341
LOC115318151	FBgn0000404	CycA	0.620042	1.78598	1.82865	0.550167	1.20301	1.18941	0.550167
LOC115327345	FBgn0035805	CG7506	1.10988	0.55292	0.732594	1.64606	0.8314	1.18933	0.732594
LOC115309305	FBgn0037386	CG1208	0.65351	0.612397	0.923287	1.45492	0.632953	1.1891	0.923287
LOC121834813	#N/A	#N/A	0.176304	0.293077	0.564936	1.81318	0.234691	1.18906	0.564936
LOC115328225	#N/A	#N/A	0.0356461	0.57889	0.866781	1.50902	0.307268	1.1879	0.866781
LOC8036975	FBgn0263605	l(3)72Dn	0.0656026	0.968268	1.27799	1.09771	0.516936	1.18785	1.09771
LOC8028457	FBgn0014037	Su(Tpl)	0.521852	1.07658	1.5365	0.839052	0.799219	1.18777	0.839052
LOC115311228	FBgn0038047	CG5245	0.430474	0.581865	1.65164	0.723745	0.506169	1.18769	0.723745
LOC8051028	FBgn0022724	Taf8	0.0150633	0.489227	1.74846	0.62661	0.252145	1.18753	0.62661
LOC120837655	#N/A	#N/A	0.694842	1.74727	0.396314	1.97869	1.22106	1.1875	0.396314
LOC120849471	FBgn0261822	Bsg	0.716789	1.39933	1.17021	1.20419	1.05806	1.1872	1.17021
LOC121047985	#N/A	#N/A	1.97728	1.86864	1.12519	1.24908	1.92296	1.18713	1.12519
LOC120840034	#N/A	#N/A	1.29596	0.34566	0.761628	1.61204	0.82081	1.18683	0.761628
LOC8027898	FBgn0025592	Gk1	1.0752	1.31038	0.474243	1.89846	1.19279	1.18635	0.474243
LOC8031061	#N/A	#N/A	0.429422	1.69133	0.922196	1.44976	1.06038	1.18598	0.922196
LOC8025853	FBgn0083984	CG34148	0.243379	0.768479	0.617443	1.75439	0.505929	1.18592	0.617443
LOC8039561	FBgn0039335	Vps33B	0.345621	0.892044	1.56147	0.810285	0.618833	1.18588	0.810285
LOC8026831	#N/A	#N/A	0.293257	1.75676	0.743451	1.62757	1.02501	1.18551	0.743451
LOC115321094	FBgn0030443	CG12715	0.575576	0.0825785	2.23909	0.131849	0.329077	1.18547	0.131849
LOC8052522	FBgn0031986	CG8673	1.21158	0.298579	1.3598	1.01106	0.755078	1.18543	1.01106
LOC115325401	#N/A	#N/A	1.7986	1.05503	0.748483	1.62224	1.42682	1.18536	0.748483
LOC120844037	#N/A	#N/A	2.2497	1.0651	1.15113	1.21921	1.6574	1.18517	1.15113
LOC121836581	#N/A	#N/A	2.11709	1.45177	0.821455	1.54887	1.78443	1.18516	0.821455
LOC120850690	#N/A	#N/A	0.61579	0.463745	0.747924	1.62224	0.539767	1.18508	0.747924
LOC8052990	FBgn0032119	CG3769	0.144784	0.0888211	0.440153	1.92993	0.116802	1.18504	0.440153
LOC115314401	FBgn0035641	CG5568	0.324533	2.53994	1.35566	1.0144	1.43224	1.18503	1.0144
LOC115326670	#N/A	#N/A	0.0733849	1.23609	0.748167	1.6216	0.654739	1.18488	0.748167
LOC115332980	FBgn0046247	CG5938	0.584292	0.351874	2.3338	0.0352126	0.468083	1.18451	0.0352126
LOC8035824	FBgn0022710	Ac13E	0.455039	0.00729188	1.34051	1.02845	0.231166	1.18448	1.02845
LOC121835305	#N/A	#N/A	0.0329765	0.297906	0.987247	1.38159	0.165441	1.18442	0.987247
LOC8040333	FBgn0030670	Pis	1.98097	2.31278	0.988556	1.37963	2.14688	1.1841	0.988556
LOC8027556	FBgn0260959	MCPH1	0.421705	0.796913	2.23111	0.13707	0.609309	1.18409	0.13707
LOC121838084	#N/A	#N/A	0.942448	1.51956	0.720972	1.64605	1.231	1.18351	0.720972
LOC8031503	FBgn0037702	CG8176	0.532318	0.22541	1.49232	0.874194	0.378864	1.18326	0.874194
LOC8023741	FBgn0032744	Ttc19	0.783808	1.34568	1.08648	1.27963	1.06474	1.18306	1.08648
LOC8024474	FBgn0016078	wun	0.902326	0.0478811	2.20258	0.163088	0.475104	1.18283	0.163088
LOC8024050	FBgn0035811	Mcad	0.33502	1.7065	1.43441	0.931072	1.02076	1.18274	0.931072
LOC8026389	#N/A	#N/A	1.17225	0.94796	1.42047	0.944736	1.06011	1.1826	0.944736
LOC8028313	FBgn0040765	luna	1.56008	0.434424	1.85959	0.505484	0.997254	1.18253	0.505484
LOC121836740	FBgn0032391	escl	1.09607	0.0748427	1.27475	1.09014	0.585456	1.18245	1.09014
LOC8051356	FBgn0015926	dah	0.445353	1.27862	2.11058	0.253966	0.861986	1.18227	0.253966
LOC115313376	#N/A	#N/A	0.212462	0.0226697	2.25833	0.10615	0.117566	1.18224	0.10615
LOC120837349	#N/A	#N/A	0.831031	0.683568	1.15438	1.20999	0.7573	1.18219	1.15438
LOC121837827	FBgn0032264	Lip4	0.0324754	0.264289	1.25045	1.11342	0.148382	1.18194	1.11342
LOC115326338	#N/A	#N/A	2.05416	0.599479	1.2037	1.16013	1.32682	1.18191	1.16013
LOC8036968	#N/A	#N/A	1.21151	1.50682	1.05364	1.3098	1.35916	1.18172	1.05364
LOC8051122	FBgn0040918	schlank	0.0682727	0.858613	1.39514	0.968228	0.463443	1.18168	0.968228
LOC8024597	FBgn0036592	CG13049	0.783386	0.0937135	1.31656	1.04581	0.438549	1.18118	1.04581
LOC8033658	FBgn0263076	Klp54D	0.0886506	0.397246	0.900388	1.46091	0.242948	1.18065	0.900388
LOC8028699	FBgn0083949	side-III	0.0949763	1.22586	1.15438	1.20672	0.66042	1.18055	1.15438
LOC8053956	FBgn0039831	CG12054	1.41727	0.551819	2.14517	0.215839	0.984543	1.1805	0.215839
LOC8043039	FBgn0053519	Obsc	1.11967	1.77586	1.72909	0.631267	1.44776	1.18018	0.631267
LOC8051747	FBgn0086691	UK114	0.18097	0.779944	2.07575	0.284481	0.480457	1.18012	0.284481
LOC121837028	FBgn0015032	Cyp4c3	0.505678	0.43866	1.00278	1.35744	0.472169	1.18011	1.00278
LOC115324762	FBgn0035113	pyx	0.26346	0.179483	0.525915	1.83422	0.221472	1.18007	0.525915
LOC8050641	#N/A	#N/A	1.54783	0.0634109	1.87674	0.483015	0.80562	1.17988	0.483015
LOC8028228	FBgn0053138	AGBE	0.0437451	0.203169	1.10547	1.25402	0.123457	1.17974	1.10547
LOC8036426	FBgn0287724	Ca-beta	1.73436	1.24774	0.14587	2.21349	1.49105	1.17968	0.14587
LOC8039626	#N/A	#N/A	0.416144	1.35673	0.538246	1.82094	0.886439	1.17959	0.538246
LOC8028885	FBgn0052191	CG32191	0.184801	0.967099	0.592388	1.7666	0.57595	1.17949	0.592388
LOC121046510	#N/A	#N/A	0.115329	1.76817	1.32538	1.03334	0.941751	1.17936	1.03334
LOC120846798	FBgn0035798	frac	1.37591	0.458483	0.632961	1.72568	0.917199	1.17932	0.632961
LOC8028834	#N/A	#N/A	0.282396	0.965733	0.967059	1.39156	0.624064	1.17931	0.967059
LOC8036189	FBgn0261789	SmD2	0.872506	1.22492	1.4141	0.943591	1.04871	1.17885	0.943591
LOC8041136	FBgn0261794	kcc	0.332566	1.60478	0.535049	1.82215	0.968672	1.1786	0.535049
LOC8029915	FBgn0039561	mfrn	0.377631	0.469813	0.538622	1.81799	0.423722	1.1783	0.538622
LOC8051343	#N/A	#N/A	2.00981	1.12466	1.24323	1.11317	1.56723	1.1782	1.11317
LOC8043475	#N/A	#N/A	0.164982	2.02869	1.68156	0.674259	1.09683	1.17791	0.674259
LOC8037349	FBgn0020626	Osbp	0.186272	1.36855	0.557693	1.79806	0.777409	1.17787	0.557693
LOC115315983	#N/A	#N/A	2.24336	1.14369	1.4989	0.856798	1.69352	1.17785	0.856798
LOC8038212	#N/A	#N/A	0.29034	0.599048	1.27009	1.08533	0.444694	1.17771	1.08533
LOC8029680	FBgn0050293	Cht12	0.920493	0.38851	0.621766	1.7333	0.654502	1.17753	0.621766
LOC8033783	FBgn0000552	Edg84A	1.48726	1.05662	1.43222	0.921	1.27194	1.17661	0.921
LOC8041239	FBgn0030873	CG15814	0.34565	0.445826	1.10646	1.24598	0.395738	1.17622	1.10646
LOC115319949	FBgn0028540	CG9008	0.127453	1.06603	0.54283	1.80947	0.596743	1.17615	0.54283
LOC8035018	FBgn0034070	SP2353	1.62893	0.202746	1.00134	1.34997	0.915839	1.17566	1.00134
LOC8027108	FBgn0028473	Non1	2.1427	0.149048	1.96405	0.387015	1.14588	1.17553	0.387015
LOC8034408	FBgn0039290	CG13654	1.21549	0.954325	1.48764	0.863375	1.08491	1.17551	0.863375
LOC115331492	FBgn0250847	CG14034	2.23115	1.57427	1.60026	0.749995	1.90271	1.17513	0.749995
LOC8032855	FBgn0016122	Acer	0.716608	0.640886	1.6531	0.69702	0.678747	1.17506	0.69702
LOC8034742	#N/A	#N/A	0.0893969	0.0946359	1.1269	1.22299	0.0920164	1.17494	1.1269
LOC121834427	#N/A	#N/A	0.877293	0.421029	1.92956	0.419748	0.649161	1.17465	0.419748
LOC8038943	FBgn0040305	MTF-1	0.920096	0.198082	2.05006	0.298087	0.559089	1.17407	0.298087
LOC8051879	FBgn0037700	CG8149	0.878014	0.809752	1.06858	1.27954	0.843883	1.17406	1.06858
LOC8043234	FBgn0035392	CG1271	1.7605	0.696113	1.48312	0.864136	1.22831	1.17363	0.864136
LOC120846079	FBgn0024245	dnt	0.00193692	0.260689	1.20504	1.14191	0.131313	1.17347	1.14191
LOC8034357	FBgn0051935	Rab3GAP1	0.0927607	0.605373	0.681457	1.6649	0.349067	1.17318	0.681457
LOC115311829	FBgn0031066	COX6B	1.62361	1.41523	1.61142	0.734734	1.51942	1.17308	0.734734
LOC8037999	FBgn0031980	RpL36A	0.832801	1.64522	1.43653	0.907455	1.23901	1.17199	0.907455
LOC8051996	#N/A	#N/A	0.419166	0.288893	1.15415	1.1894	0.35403	1.17177	1.15415
LOC8051125	FBgn0005586	Rab3	0.935205	1.04925	1.44721	0.896265	0.992226	1.17174	0.896265
LOC120842793	FBgn0010383	Cyp18a1	1.70165	0.034502	1.65328	0.690093	0.868076	1.17168	0.690093
LOC8027059	FBgn0040271	Sulf1	0.173951	0.512748	1.03186	1.31143	0.34335	1.17165	1.03186
LOC8042044	#N/A	#N/A	0.195833	1.15752	1.61795	0.725334	0.676674	1.17164	0.725334
LOC115332245	FBgn0262580	CG43120	1.45065	0.177753	0.998612	1.34451	0.814203	1.17156	0.998612
LOC8030752	FBgn0085447	sif	0.0922287	0.570022	2.25587	0.087183	0.331125	1.17153	0.087183
LOC8051748	FBgn0051265	CG31265	0.249029	0.56862	1.12114	1.22178	0.408825	1.17146	1.12114
LOC120841599	FBgn0039091	CG10182	1.21548	0.235831	0.882464	1.46033	0.725653	1.1714	0.882464
LOC115326368	FBgn0032451	spict	3.42729	2.1355	1.65508	0.687675	2.7814	1.17138	0.687675
LOC115330154	FBgn0002924	ncd	0.676562	1.22202	1.14549	1.19725	0.949289	1.17137	1.14549
LOC8024205	FBgn0030720	CG8939	2.24685	1.26767	1.68027	0.662461	1.75726	1.17137	0.662461
LOC8051201	FBgn0038874	ETHR	0.476462	1.01863	0.830796	1.51159	0.747546	1.17119	0.830796
LOC8027602	#N/A	#N/A	0.0101277	1.06622	1.14035	1.20185	0.538176	1.1711	1.14035
LOC8033722	FBgn0023520	CG3857	0.115805	0.326601	0.22666	2.11381	0.221203	1.17024	0.22666
LOC115311836	#N/A	#N/A	0.18223	0.901668	1.58343	0.756937	0.541949	1.17018	0.756937
LOC115317970	#N/A	#N/A	1.0973	1.69135	0.537782	1.80206	1.39432	1.16992	0.537782
LOC115323670	FBgn0032726	CG10621	2.00192	0.187755	1.32838	1.01068	1.09484	1.16953	1.01068
LOC8042590	FBgn0031036	CG14220	0.157403	1.20105	1.98276	0.356291	0.679228	1.16952	0.356291
LOC120839336	#N/A	#N/A	0.319574	0.231088	1.90392	0.434849	0.275331	1.16939	0.434849
LOC8025150	FBgn0029968	Ir7g	0.420034	0.429399	1.24705	1.09104	0.424716	1.16904	1.09104
LOC8052127	#N/A	#N/A	0.468777	1.7859	0.515202	1.82278	1.12734	1.16899	0.515202
LOC120849530	#N/A	#N/A	0.142752	0.940702	1.32838	1.00821	0.541727	1.16829	1.00821
LOC121837194	#N/A	#N/A	0.763286	1.8998	1.27875	1.05767	1.33154	1.16821	1.05767
LOC120849494	#N/A	#N/A	0.394986	0.878834	1.63963	0.696588	0.63691	1.16811	0.696588
LOC8030763	#N/A	#N/A	0.0261428	0.187341	1.60464	0.731048	0.106742	1.16784	0.731048
LOC8051485	FBgn0038319	mRpL9	0.894831	1.05795	0.754389	1.58119	0.976389	1.16779	0.754389
LOC121837844	#N/A	#N/A	1.39673	0.922487	1.28711	1.04747	1.15961	1.16729	1.04747
LOC8039365	FBgn0011828	Pxn	0.300796	0.0136673	0.543816	1.7903	0.157231	1.16706	0.543816
LOC120841894	FBgn0027780	Aasdh	0.9434	0.27005	1.49159	0.841668	0.606725	1.16663	0.841668
LOC8029458	FBgn0032642	Lamtor3	0.645623	0.985353	1.51289	0.820333	0.815488	1.16661	0.820333
LOC8044028	FBgn0026679	IntS4	0.440524	0.72781	1.61963	0.713095	0.584167	1.16636	0.713095
LOC115315561	FBgn0039867	CstF50	1.19719	1.9434	1.06555	1.26712	1.5703	1.16633	1.06555
LOC8044153	#N/A	#N/A	0.811944	1.38249	1.41642	0.915853	1.09721	1.16613	0.915853
LOC120848272	#N/A	#N/A	0.388563	0.736388	0.509634	1.82215	0.562476	1.16589	0.509634
LOC120838647	#N/A	#N/A	1.16786	0.0909631	1.41026	0.921507	0.629412	1.16588	0.921507
LOC8041736	FBgn0004838	Hrb27C	0.149942	2.34961	2.18617	0.145239	1.24977	1.1657	0.145239
LOC115311420	#N/A	#N/A	2.08318	1.93449	1.0937	1.23759	2.00884	1.16564	1.0937
LOC115320871	#N/A	#N/A	0.0856992	0.526776	0.527448	1.80324	0.306238	1.16535	0.527448
LOC8051577	FBgn0050421	Usp15-31	0.704499	0.193338	0.672559	1.65764	0.448919	1.1651	0.672559
LOC120842790	#N/A	#N/A	0.761628	1.02146	0.884556	1.4443	0.891546	1.16443	0.884556
LOC115324324	#N/A	#N/A	0.00180607	0.76528	0.624099	1.70393	0.383543	1.16401	0.624099
LOC120838367	#N/A	#N/A	2.2598	1.184	0.754389	1.57307	1.7219	1.16373	0.754389
LOC115325373	FBgn0043362	bchs	0.486623	1.46714	1.09303	1.23374	0.976883	1.16339	1.09303
LOC8030437	#N/A	#N/A	0.96138	1.92956	0.739952	1.58658	1.44547	1.16327	0.739952
LOC115321065	#N/A	#N/A	0.833866	1.04368	2.01013	0.316107	0.938774	1.16312	0.316107
LOC121836637	#N/A	#N/A	0.139644	1.45424	1.30899	1.01655	0.79694	1.16277	1.01655
LOC8052144	#N/A	#N/A	0.953583	1.09123	1.20743	1.1179	1.02241	1.16267	1.1179
LOC121833930	FBgn0000404	CycA	0.0951493	0.89466	1.44646	0.878801	0.494905	1.16263	0.878801
LOC8037780	FBgn0039859	Mnat9	0.757111	1.2651	1.67317	0.65189	1.0111	1.16253	0.65189
LOC8039808	#N/A	#N/A	0.731235	0.310771	1.68552	0.639047	0.521003	1.16228	0.639047
LOC115311526	FBgn0001992	Cyp303a1	0.253576	0.110082	0.799697	1.52224	0.181829	1.16097	0.799697
LOC121837209	#N/A	#N/A	0.412076	0.797457	0.917394	1.40405	0.604767	1.16072	0.917394
LOC8053151	FBgn0036135	mRpL2	1.45052	1.66704	1.83395	0.486676	1.55878	1.16032	0.486676
LOC120837296	FBgn0050015	CG30015	0.0979753	0.938321	1.68483	0.635318	0.518148	1.16007	0.635318
LOC120838200	FBgn0039488	CG6066	0.66342	0.138263	0.562519	1.75724	0.400841	1.15988	0.562519
LOC121835684	#N/A	#N/A	0.219503	0.221755	2.0791	0.240566	0.220629	1.15983	0.240566
LOC8051436	FBgn0003964	usp	0.68002	1.80766	1.4528	0.866365	1.24384	1.15958	0.866365
LOC8041526	FBgn0028671	Vha100-1	1.66332	1.20992	0.991059	1.32811	1.43662	1.15958	0.991059
LOC8051554	FBgn0004003	wbl	0.409414	1.0115	1.00997	1.30895	0.710459	1.15946	1.00997
LOC8031831	FBgn0024234	gbb	0.550059	1.20422	0.543923	1.77428	0.877138	1.1591	0.543923
LOC8038748	FBgn0022382	Pka-R2	0.0777002	1.32417	0.179345	2.13811	0.700933	1.15873	0.179345
LOC120836363	FBgn0052533	CG32533	0.240038	0.640183	1.39782	0.919518	0.440111	1.15867	0.919518
LOC8038243	FBgn0008635	betaCOP	0.666392	0.0231184	2.03965	0.277638	0.344755	1.15865	0.277638
LOC8023329	FBgn0033538	CG11883	0.0880438	2.20373	0.262553	2.0542	1.14589	1.15837	0.262553
[truncated: 13,287 more rows]

## Sheet: Read me
Destruxin a data set with SNP analysis.
Early = samples taken and analysed midway through the screen
Late samples taken at the final time point
